# Supplementary material for: The Genetic Architecture of Murine Glutathione Transferases
Source: PLoS One. 2016 Feb 1;11(2):e0148230. doi: 10.1371/journal.pone.0148230 (PMC4734686; doi:10.1371/journal.pone.0148230)
Supplement: S1 Table — (XLSX) [file pone.0148230.s007.xlsx]

## Sheet: S1 Table
S1 Table. Probeset summary.
				Agilent	Agilent	Agilent	MB	MB	MB	MB	MB	MB	Affy (M430)	Affy (M430)	Affy (M430)	HIP	HIP	HIP	HIP	HIP	HIP	PFC	PFC	PFC	PFC	PFC	PFC	Liver	Liver	Liver	Liver	Liver	Liver	Affy (Gene)	Hep	Hep	Hep	Hep	Hep	Hep	Amy	Amy	Amy	Amy	Amy	Amy
Symbol	Human Homolog	Chr	Mb	Probeset	Target	Specificty	Mean	FC	Heritability	QTL Chr	QTL Mb	LRS	Probeset	Target	Specificty	Mean	FC	Heritability	QTL Chr	QTL Mb	LRS	Mean	FC	Heritability	QTL Chr	QTL Mb	LRS	Mean	FC	Heritability	QTL Chr	QTL Mb	LRS	Probeset	Mean	FC	Heritability	QTL Chr	QTL Mb	LRS	Mean	FC	Heritability	QTL Chr	QTL Mb	LRS
Class Alpha
Gsta1	NA	9	78.0838	A_55_P2032946	Mid 3' UTR	Specific	5.95459	1.38032		12	46.009	17.0488	1421041_s_at	2nd, 3rd, 4th, and 5th coding exons	Non-specific, targets Gsta2	5.49851	1.39862	0.359655	2	173.376	7.84488	4.14043	1.68842		3	54.0817	10.4745	10.7068	9.53346		9	73.3689	16.4002	10587323	10.1237	4.7866		15	62.0529	9.10995	-	-		-	-	-
				-	-	-	-	-	-	-	-	-	-	-	-	-	-	-	-	-	-	-	-		-	-	-	-	-	-	-	-	-	10587331	10.0928	4.56938		15	62.0529	9.28085	5.32268	5.82396		1	194.086	15.1301
Gsta2	GSTA5	9	78.1522	A_55_P2170454	Mid 3' UTR (overlaps SNPs)	Lower specificty, may target Gsta1	6.24319	2.90996		9	74.383	40.8508	1421040_a_at	Last two exons and 3' UTR	Specific	5.69339	1.50525	0.275793	5	132.603	8.78609	3.39055	1.48142		7	121.209	10.7079	11.1401	8.07241		9	73.3689	14.2547	10595148	9.45608	4.39846		1	129.065	8.72492	6.81686	1.26488		3	140.1	11.4712
Gsta3	GSTA3	1	21.2474	A_55_P1961423	Proximal 3' UTR	Lower specificity	9.01992	1.23713		1	172.982	17.1562	1423436_at	2nd, 3rd, and 6th coding exons	Specific	5.75582	1.36226	0.23753	4	13.765	8.65076	4.36445	1.65038		5	82.8352	9.10241	13.1636	3.45815		2	79.1836	12.894	10345065	13.5016	1.38032		10	122.45	11.6532	7.26458	1.29504		17	81.62	13.1123
				A_51_P503625	Mid 3' UTR	Specific	9.58949	1.19914		1	173.149	21.942	1423437_at	Distal 3' UTR	Specific	6.29994	1.35097	0.204002	5	74.2197	6.51753	3.681	1.65456		13	96.2265	12.521	11.5917	5.04551		1	79.8028	10.8416	-	-	-	-	-	-	-	-	-		-	-	-
Gsta4	NA	9	78.0537	A_51_P112223	2nd coding exon	Specific	10.3552	1.23456		9	77.2173	48.4703	1416368_at	Last three coding exons and proximal 3' UTR	Specific	10.8765	1.9917	0.58836	9	77.2474	65.4667	9.29919	1.79847		9	77.2173	34.4618	11.3261	11.432		9	77.2173	18.8561	10587315	11.5912	2.53503		9	77.2173	19.3335	10.395	1.4025		19	10.8265	11.181
Class Mu
Gstm1	GSTM5	3	107.816	A_55_P1966432	Last coding exon	Specific	11.4482	1.18756		8	34.6303	14.2371	1416416_x_at	Last coding exon and proximal 3' UTR	Specific	12.1152	1.80876	0.337296	5	143.642	8.59408	10.0241	1.4399		11	75.2829	14.9475	14.5012	1.83147		17	69.1492	10.7101	10501229	13.9144	1.27103		7	3.65836	11.5279	11.9062	1.31039		8	17.3289	8.3797
				A_55_P2062190	Intergenic	Non-specific	11.6331	1.18181		14	61.9194	13.0152	1425626_at	Distal 3' UTR	Non-specfic	9.46482	1.49174	0.329734	7	142.026	12.0435	7.0049	1.79394		8	18.5128	7.60281	7.82881	1.65061		13	120.059	16.1879	-	-	-	-	-	-	-	-	-		-	-	-
				-	-	-	-	-	-	-	-	-	1448330_at	Distal 3' UTR		11.9431	1.98756	0.315614	19	37.5389	9.26178	9.88248	1.50756		11	75.2829	12.8924	13.9362	1.83274		17	69.1492	13.4499	-	-	-	-	-	-	-	-	-		-	-	-
				-	-	-	-	-	-	-	-	-	1425627_x_at	3' UTR	Lower specificty	10.7889	1.37078	0.339416	3	144.425	11.0259	8.54537	1.44059		16	63.7729	10.9284	10.3158	1.86477		7	142.026	10.5094	-	-	-	-	-	-	-	-	-		-	-	-
Gstm2	GSTM1	3	107.785	A_51_P284486	Distal 3' UTR	Specific	9.53214	1.52098		16	89.8855	10.7879	1416411_at	Last 2 coding exons and proximal 3' UTR	Lower specificty	7.14949	1.85189	0.432386	3	120.607	11.014	5.48875	1.71804		7	136.179	13.4634	10.1452	3.21095		13	117.327	12.2708	10501222	10.9003	1.61776		14	63.1055	17.0178	8.36968	1.45902		1	18.5957	11.3835
				A_55_P2134004	Mid 3' UTR	Lower specificity	9.48068	1.457		16	89.8855	12.8435	-	-	-	-	-	-	-	-	-	-	-		-	-	-	-	-	-	-	-	-	-	-	-	-	-	-	-	-	-		-	-	-
				A_55_P1966438	Last coding exon and proximal 3' UTR	Lower specificity	7.90638	1.54649		16	89.8855	15.3374	-	-	-	-	-	-	-	-	-	-	-		-	-	-							-	-	-	-	-	-	-	-	-		-	-	-
Gstm3	NA	3	107.767	A_55_P2102060	Distal 3' UTR	Specific	5.85038	1.57243		X	99.322	9.41073	1427474_s_at	Distal 3' UTR	Lower specificty	9.22021	1.68997	0.333636	2	65.7043	11.9743	6.80375	1.48796		10	27.7279	6.81639	10.6276	16.1113		9	24.4207	13.3461	10362511	13.0032	1.5977		14	49.1473	10.2916	9.392	1.37078		1	174.202	10.4272
				A_55_P2065231	5th coding exon	Lower specificity	10.147	1.36699		3	27.5002	12.2315	1427473_at	Last coding exon and 3' UTR	Specific	5.96279	1.41618	0.249948	1	190.512	8.4196	4.82379	1.25753		4	55.0606	8.30103	7.55778	7.95025		7	142.026	14.3322	10501218	12.6031	2.32141		14	73.3637	8.55088	7.73706	1.33793		7	151.634	9.75721
Gstm4	GSTM4	3	107.843	A_51_P327585	Mid 3' UTR	Lower specificity	9.27554	1.17365		18	58.6258	14.4923	1424835_at	Distal 3' UTR	Specific	8.37806	1.33053	0.2604	5	115.598	7.64465	6.67971	1.39106		10	28.1696	15.3854	10.0943	1.97247		18	29.6882	12.0191	10501235	12.0658	1.66324		15	102.191	12.1782	9.859	1.51467		19	32.7472	8.92329
				A_65_P02177	3rd and 4th coding exons	Lower specificity, may target Gstm2	10.2974	1.25353		16	63.7729	13.2136	-	-	-	-	-	-	-	-	-	-	-		-	-	-	-	-	-	-	-	-	-	-	-	-	-	-	-	-	-		-	-	-
Gstm5	GSTM3	3	107.7	A_51_P260169	7th coding exon	Specific	11.8597	1.17283		1	89.3862	8.69822	1416842_at	Last five coding exons		13.1399	1.33886	0.287674	X	143.401	10.0266	11.0813	1.34574		5	132.603	6.73032	9.15488	2.0209		11	90.6644	13.2854	10495243	9.39888	1.63127		5	123.739	10.6086	11.1724	1.56049		4	34.041	9.60643
Gstm6	NA	3	107.742	A_55_P2031676	5th coding exon	Specific	9.15408	1.41323		18	65.689	11.1822	1422072_a_at	Last 3 of 4 coding exons		8.2247	1.50629	0.31796	8	48.1864	12.0026	4.94444	1.72001		4	5.60639	9.21788	9.54937	4.44443		9	24.4207	11.2556	10501208	11.6476	1.87514		19	52.2765	8.88118	8.6759	1.72907		7	37.555	10.1129
				A_55_P2031671	Mid 3' UTR	Specific	9.72122	1.36983		18	69.69	8.05921	-	-	-	-	-	-	-	-	-	-	-		-	-	-	-	-	-	-	-	-	-	-	-	-	-	-	-	-	-		-	-	-
				A_55_P2031692	Distal 3' UTR	Specific	10.2959	1.38127		12	68.6691	9.78578	-	-	-	-	-	-	-	-	-	-	-		-	-	-	-	-	-	-	-	-	-	-	-	-	-	-	-	-	-		-	-	-
				A_52_P264405	Intronic	Lower specificity	7.26186	1.50525		8	90.8397	11.8656	-	-	-	-	-	-	-	-	-	-	-		-	-	-	-	-	-	-	-	-	-	-	-	-	-	-	-	-	-		-	-	-
				A_55_P2031681	Intronic	Specific	5.99068	1.80625		17	49.5624	10.0082	-	-	-	-	-	-	-	-	-	-	-		-	-	-	-	-	-	-	-	-	-	-	-	-	-	-	-	-	-		-	-	-
Gstm7	GSTM2	3	107.73	A_51_P114005	Mid 3' UTR	Lower specificity	9.13862	1.16473		6	17.9226	10.7218	1443322_at	Distal 3' UTR	Non-specfic	6.72611	1.87125	0.313402	12	115.167	15.8376	4.04386	1.58947		4	31.6517	12.2258	-	-	-	-	-	-	10501199	12.2272	1.38319		4	120.731	9.31412	9.77728	1.59992		18	9.90216	11.3419
				A_55_P2016667	5th coding exon	Specific	10.0313	1.16878		8	31.7446	14.3859	1425946_at	Last 5 exons and proximal 3' UTR	Lower specificty	8.52152	1.42998	0.305681	3	75.8665	9.09723	6.14148	1.54121		7	27.8529	12.1501	6.36562	1.1607		18	50.1066	11.578	-	-	-	-	-	-	-	-	-		-	-	-
				A_55_P2016662	Intronic	Specific	6.91895	1.69584		18	69.69	14.7703	1419072_at	Last coding exon and proximal 3' UTR	Specific	9.73654	1.60547	0.296994	1	182.342	11.4156	6.73675	1.69719		11	50.1968	10.7655	10.3137	2.10089		4	133.564	11.3112	-	-	-	-	-	-	-	-	-		-	-	-
Class Pi
Gstp1	GSTP1	19	4.04	A_51_P374464	5th and 6th coding exons	Lower specificity, may target Gstp2	11.6973	1.14393		11	58.0578	18.0723	-	-	-	-	-	-	-	-	-	-	-		-	-	-	-	-	-	-	-	-	10464583	14.6864	1.42701		1	23.1519	10.3662	12.0262	1.33237		16	86.4578	12.4695
				A_55_P2031668	3rd coding exon	Non-specific, targets Gstp2	11.3354	1.1591		11	58.0578	9.70488	-	-	-	-	-	-	-	-	-	-	-		-	-	-	-	-	-	-	-	-	-	-	-	-	-	-	-	-	-		-	-	-
Gstp2	GSTP1	19	4.04035	A_55_P1957038	3' UTR	Non-specific, targets Gstp1	12.9375	1.12896		2	25.7267	14.174	1449575_a_at	Last 3 coding exons	Non-specific, targets Gstp1	13.5694	1.28432	0.301054	7	90.8655	11.4239	11.6531	1.32033		7	31.2208	17.6879	15.483	1.41716		1	20.6239	15.2612	10464586	13.0386	1.55294		7	47.8612	10.0401	10.1063	1.32134		11	97.9703	9.414
				A_55_P2008704	4th coding exon	Lower specificity, may target Gstp1	11.8048	1.15189		13	103.442	10.3018	-	-	-	-	-	-	-	-	-	-	-		-	-	-	-	-	-	-	-	-	10361152	12.946	1.47223		7	47.8612	12.1844	8.81108	1.33607		19	30.0557	15.6797
Class Theta
Gstt1	GSTT1	10	75.2466	A_55_P2024841	Distal 3' UTR	Specific	10.8432	1.18263		11	101.46	9.99669	1418186_at	Last 2 coding exons and proximal 3' UTR	Specific	8.9648	1.58777	0.389214	5	103.696	11.6671	7.58945	1.53066		10	30.7259	11.0041	13.2752	2.59188		2	62.4904	10.92	10370000	12.738	1.61328		18	58.6258	13.2647	8.84918	1.53581		4	126.15	12.7108
				A_55_P2019214	2nd coding exon or 1st coding exon of alternative mRNA	Specific	8.25476	1.18674		15	63.1518	23.4256	-	-	-	-	-	-	-	-	-	-	-		-	-	-	-	-	-	-	-	-	-	-	-	-	-	-	-	-	-		-	-	-
Gstt2	GSTT2	10	75.2948	A_51_P350048	4th coding exon	Specific	9.45305	1.27368		10	74.444	23.2115	1417883_at	Last 3 coding exons	Specific	7.0988	1.64832	0.386987	10	73.3898	18.7879	5.44414	1.64386		7	122.555	7.65674	12.7131	1.72071		15	28.4281	11.188	10370013	9.85512	2.16445		6	59.7567	12.9882	7.64722	1.35566		4	61.519	11.3919
				-	-	-	-	-	-	-	-	-	1433073_at	Intergenic	Non-specific	6.75911	1.31585	0.291073	16	96.9445	10.1071	4.37217	1.77854		16	86.4578	12.6264	-	-	-	-	-	-								-	-		-	-	-
Gstt3	NA	10	75.2371	A_51_P377856	Distal 3' UTR	Specific	10.1158	1.23542		6	121.628	15.24	1423891_at	Mid 3' UTR	Specific	5.49923	1.46003	0.488983	4	13.5632	9.65452	3.95035	1.4109		7	117.123	11.0761	9.93541	7.72214		13	120.059	13.3687	10369993	10.7196	3.62505		14	49.1473	9.85242	7.54	1.39474		3	139.132	17.3528
Gstt4	NA	10	75.28	A_51_P432229	Last coding exon and proximal 3' UTR	Specific	5.98527	1.68063		4	5.60639	9.85822	-	-	-	-	-	-	-	-	-	-	-		-	-	-	-	-	-	-	-	-	10370007	6.95356	1.64035		19	7.34768	9.76875	6.74228	1.34257		11	8.73673	9.45003
Class Sigma
Hpgds (Ptgds2)	HPGDS	6	65.07	A_52_P536796	4th coding exon	Specific	8.02854	1.44293		9	95.2512	14.4002	1421492_at	1st and last 2 coding exons and proximal 3' UTR	Specific	6.46289	1.44393	0.545505	5	74.2197	9.61136	5.035	1.818		18	70.2834	9.6	6.36806	1.21504	-	12	76.1037	13.0808	10545101	6.77944	1.41421		10	105.018	8.8864	7.72362	1.67481		11	16.8534	11.124
Class Zeta
Gstz1	GSTZ1	12	88.5047	A_55_P1988708	Distal 3' UTR	Specific	11.1779	1.27456		12	88.2499	80.182	1427552_a_at	Last coding exons and proximal 3' UTR	Specific	8.56513	1.56374	0.243022	12	86.9863	13.4707	7.18904	1.44956		12	100.818	15.9829	13.1044	1.38415		2	79.1836	20.9573	10397507	12.8853	1.23628		11	29.4562	9.75437	9.12426	1.45599		15	38.9558	14.2354
		-	-	-	-	-	-	-	-	-	-	-	1458134_at	Intron	Non-specfic	7.28651	2.81279	0.384577	5	72.7111	11.2	5.4471	2.57113		7	31.2208	9.99685							-	-	-	-	-	-	-	-	-		-	-	-
Class Omega
Gsto1	GSTO1	19	47.9388	A_51_P155313	Distal 3' UTR	Specific	11.2278	1.2781		19	47.2186	75.6097	1416531_at	Last two coding exons and proximal 3' UTR	Specific	10.6134	1.63014	0.690578	19	47.2186	86.743	8.75011	1.60427		19	47.2186	34.3329	12.4081	1.79502		19	47.2186	19.6539	10463836	11.325	1.55294		10	14.2928	10.1267	9.74274	1.86219		19	46.657	48.2163
				-	-	-	-	-	-	-	-	-	1456036_x_at	Distal 3' UTR	Specific	10.4458	2.91602	0.608427	19	47.2186	69.8099	8.41824	2.88538		19	47.2186	23.3937	10.4038	2.18859		19	47.2186	27.2725	-	-	-	-	-	-	-	-	-		-	-	-
Gsto2	GSTO2	19	47.9493	A_55_P2019233	Mid 3' UTR	Specific	8.96343	1.24487		5	107.623	11.418	1453708_a_at	3rd coding exon	Lower specificty	5.49151	1.3632	0.39338	9	92.7772	12.0328	3.84931	1.56447		X	44.6818	12.6032							10463844	7.06188	1.50525		3	32.4761	11.5234	7.03426	1.39378		13	40.1341	11.2716
Class Kappa
Gstk1	GSTK1	6	42.1975	A_55_P2051313	Distal 3' UTR		10.4631	1.18674		3	153.986	12.1089	1452823_at	Last 5 of 6 coding exons and proximal 3' UTR	Specific	8.7502	1.65979	0.339115	11	96.3867	11.2943	7.20746	1.45719		16	63.7729	8.6773	12.4526	1.67714		3	129.528	12.6242	10537712	13.1048	1.45397		7	47.0746	9.89874	9.30916	1.57789		19	32.7472	10.9909
MAPEG Family
Mgst1	MGST1	6	138.105	A_55_P2175880	Proximal 3' UTR	Lower specificity	10.3944	1.23371		15	96.0311	8.54911	1415897_a_at	Last coding exon and proximal 3' UTR	Specific	9.07334	2.76255	0.486793	14	59.824	14.6078	7.54037	2.18551		2	130.882	9.4529	14.9277	1.21335		7	31.5056	8.3842	10542470	14.0412	1.19334		5	45.7475	10.1614	7.66264	2.17046		13	63.0619	7.2928
				A_52_P549827	Mid 3' UTR	Specific	9.95051	1.20497		9	123.878	9.80907	1415898_at	Intergenic	Non-specific	6.66359	1.2518	0.244002	8	32.372	11.4223	3.74392	1.45957		11	90.6644	13.393	6.43859	1.51467		2	41.5336	11.0249								-	-		-	-	-
Mgst2	MGST2	3	51.4857	A_51_P150120	Last coding exon or proximal 3' UTR of alternative mRNA	Specific	8.73557	1.64718		19	56.4571	7.88434	1452592_at	2nd and 5th coding exons and proximal 3' UTR (possible alternate mRNA)	Lower specificty	6.43485	1.26488	0.241163	12	117.957	13.6667	4.94671	1.40742		10	101.838	13.2812	6.65431	1.27015		1	90.2463	8.97585	10491952	7.4456	1.48041		8	31.7446	10.418	6.87176	1.29325		17	49.6972	14.9497
Mgst3	MGST3	1	169.303	A_55_P2056342	4th coding exon	Specific	11.6214	1.53156		1	169.153	83.9244	1448300_at	2nd, third and last coding exons (alternative mRNA)	Specific	11.6078	3.21095	0.564562	1	169.153	81.5683	10.5606	2.34265		1	165.315	52.3298	9.27469	7.43329		1	168.323	47.2911	10359861	9.52156	3.59502		1	168.323	47.5073	9.66396	1.65176		1	169.153	23.05
				A_51_P215077	2nd coding exon	Specific	11.24	1.48658		1	169.153	86.6045	1450563_at	3rd and 6th coding exons	Lower specificty	6.67804	1.43197	0.375855	1	169.153	30.4874	5.21949	1.68974		1	25.6323	8.47707	6.60437	1.20247		12	29.5812	12.1396	-	-	-	-	-	-	-	-	-		-	-	-
Homology?
Gstcd	GSTCD	3	132.76	A_52_P507368	Distal 3' UTR	Specific	7.12397	1.77645		3	137.055	20.9972	-	-	-	-	-	-	-	-	-	-	-	-	-	-	-	-	-	-	-	-	-	10502257	8.02464	1.37459		4	125.266	15.0647	7.94628	1.28521		11	26.8953	15.0016
				A_55_P2119493	6th coding exon	Specific	7.68541	1.60659		3	129.528	10.5471	-	-	-	-	-	-	-	-	-	-	-	-	-	-	-	-	-	-	-	-	-	-	-	-	-	-	-	-	-	-		-	-	-
