# Supplementary material for: The Genetic Architecture of Murine Glutathione Transferases
Source: PLoS One. 2016 Feb 1;11(2):e0148230. doi: 10.1371/journal.pone.0148230 (PMC4734686; doi:10.1371/journal.pone.0148230)
Supplement: S2 Table — (XLSX) [file pone.0148230.s008.xlsx]

## Sheet: S2 Table
S2 Table. Significantly enriched GO Categories in the top 500 correlates of Gsta4 in hippocampus.
User file and parameters: User file: thirdpartyhOiWHK.txt, Organism: mmusculus, Id Type: affy_mouse430_2, Ref Set: affy_mouse430_2, Significance Level: Top10, Statistics Test: Hypergeometric, MTC: BH, Minimum: 2
The results for each enriched GO category are listed in this table. For each GO category, the first row lists its sub-root
(biological process, molecular function, or cellular component), category name, and corresponding GO ID. The second row lists
number of reference genes in the category (C), number of genes in the gene set and also in the category (O), expected number in the
category (E), Ratio of enrichment (R), p value from hypergeometric test (rawP), and p value adjusted by the multiple test adjustment (adjP).
Finally, genes in the category are listed. For each gene, the table lists the user uploaded ID and value (optional), Entrez ID,
Ensembl Gene Stable ID, Gene symbol, and description.
biological process	cellular amide metabolic process	GO:0043603
C=106;O=10;E=2.15;R=4.66;rawP=5.75e-05;adjP=0.0887
Probe Set ID	R	Gene Symbol	Description	Entrez ID	Ensemble Gene Stable ID
1460698_a_at	0.4076	Sec11c	SEC11 homolog C (S. cerevisiae)	66286	ENSMUSG00000024516
1416635_at	0.4653	Smpdl3a	sphingomyelin phosphodiesterase, acid-like 3A	57319	ENSMUSG00000019872
1448610_a_at	0.4116	Sod2	superoxide dismutase 2, mitochondrial	20656	ENSMUSG00000006818
1416368_at	1	Gsta4	glutathione S-transferase, alpha 4	14860	ENSMUSG00000032348
1428663_at	0.4768	Sgms2	sphingomyelin synthase 2	74442	ENSMUSG00000050931
1424708_at	0.4015	Tmed10	transmembrane emp24-like trafficking protein 10 (yeast)	68581	ENSMUSG00000021248
1439462_x_at	0.5503	Tmed10	transmembrane emp24-like trafficking protein 10 (yeast)	68581	ENSMUSG00000021248
1454688_x_at	0.4948	Tmed10	transmembrane emp24-like trafficking protein 10 (yeast)	68581	ENSMUSG00000021248
1439444_x_at	0.5097	Tmed10	transmembrane emp24-like trafficking protein 10 (yeast)	68581	ENSMUSG00000021248
1419105_at	-0.4284	Nr1h4	nuclear receptor subfamily 1, group H, member 4	20186	ENSMUSG00000047638
1415897_a_at	0.4897	Mgst1	microsomal glutathione S-transferase 1	56615	ENSMUSG00000008540
1434768_at	0.5109	Tpp1	tripeptidyl peptidase I	12751	ENSMUSG00000030894
1416441_at	0.5086	Pgcp	plasma glutamate carboxypeptidase	54381	ENSMUSG00000039007
biological process	very long-chain fatty acid metabolic process	GO:0000038
C=22;O=4;E=0.45;R=8.98;rawP=0.0009;adjP=0.1068
Probe Set ID	R	Gene Symbol	Description	Entrez ID	Ensemble Gene Stable ID
1451308_at	-0.5405	Elovl4	elongation of very long chain fatty acids (FEN1/Elo2, SUR4/Elo3, yeast)-like 4	83603	ENSMUSG00000032262
1424306_at	0.4593	Elovl4	elongation of very long chain fatty acids (FEN1/Elo2, SUR4/Elo3, yeast)-like 4	83603	ENSMUSG00000032262
1455777_x_at	0.4073	Hsd17b4	hydroxysteroid (17-beta) dehydrogenase 4	15488	ENSMUSG00000024507
1415840_at	0.4829	Elovl5	ELOVL family member 5, elongation of long chain fatty acids (yeast)	68801	ENSMUSG00000032349
1437211_x_at	0.656	Elovl5	ELOVL family member 5, elongation of long chain fatty acids (yeast)	68801	ENSMUSG00000032349
1441091_at	0.4471	Elovl7	ELOVL family member 7, elongation of long chain fatty acids (yeast)	74559	ENSMUSG00000021696
1441891_x_at	0.4006	Elovl7	ELOVL family member 7, elongation of long chain fatty acids (yeast)	74559	ENSMUSG00000021696
biological process	fatty acid elongation	GO:0030497
C=9;O=3;E=0.18;R=16.47;rawP=0.0006;adjP=0.1068
Probe Set ID	R	Gene Symbol	Description	Entrez ID	Ensemble Gene Stable ID
1451308_at	-0.5405	Elovl4	elongation of very long chain fatty acids (FEN1/Elo2, SUR4/Elo3, yeast)-like 4	83603	ENSMUSG00000032262
1424306_at	0.4593	Elovl4	elongation of very long chain fatty acids (FEN1/Elo2, SUR4/Elo3, yeast)-like 4	83603	ENSMUSG00000032262
1415840_at	0.4829	Elovl5	ELOVL family member 5, elongation of long chain fatty acids (yeast)	68801	ENSMUSG00000032349
1437211_x_at	0.656	Elovl5	ELOVL family member 5, elongation of long chain fatty acids (yeast)	68801	ENSMUSG00000032349
1441091_at	0.4471	Elovl7	ELOVL family member 7, elongation of long chain fatty acids (yeast)	74559	ENSMUSG00000021696
1441891_x_at	0.4006	Elovl7	ELOVL family member 7, elongation of long chain fatty acids (yeast)	74559	ENSMUSG00000021696
biological process	cellular component biogenesis	GO:0044085
C=1376;O=45;E=27.84;R=1.62;rawP=0.0009;adjP=0.1068
Probe Set ID	R	Gene Symbol	Description	Entrez ID	Ensemble Gene Stable ID
1420505_a_at	-0.399	Stxbp1	syntaxin binding protein 1	20910	ENSMUSG00000026797
1423143_at	0.401	Gtpbp4	GTP binding protein 4	69237	ENSMUSG00000021149
1444270_at	0.4721	Rsph4a	radial spoke head 4 homolog A (Chlamydomonas)	212892	ENSMUSG00000039552
1437807_x_at	0.4337	Ctnna1	catenin (cadherin associated protein), alpha 1	12385	ENSMUSG00000037815
1416429_a_at	0.4302	Cat	catalase	12359	ENSMUSG00000027187
1416430_at	0.4323	Cat	catalase	12359	ENSMUSG00000027187
1450252_at	0.4006	Onecut1	one cut domain, family member 1	15379	ENSMUSG00000043013
1456974_at	0.6484	Onecut1	one cut domain, family member 1	15379	ENSMUSG00000043013
1423511_at	0.4546	Asf1a	ASF1 anti-silencing function 1 homolog A (S. cerevisiae)	66403	ENSMUSG00000019857
1434954_at	0.4397	Mpp5	membrane protein, palmitoylated 5 (MAGUK p55 subfamily member 5)	56217	ENSMUSG00000021112
1418179_at	-0.4804	Atg3	autophagy related 3	67841	ENSMUSG00000022663
1429495_at	-0.4048	Tmem107	transmembrane protein 107	66910	ENSMUSG00000020895
1415849_s_at	-0.421	Stmn1	stathmin 1	16765	ENSMUSG00000028832
1433942_at	0.5865	Myo6	myosin VI	17920	ENSMUSG00000033577
1435559_at	-0.5217	Myo6	myosin VI	17920	ENSMUSG00000033577
1436801_x_at	0.4036	Cdc42ep4	CDC42 effector protein (Rho GTPase binding) 4	56699	ENSMUSG00000041598
1438391_x_at	0.3959	Hsd17b10	hydroxysteroid (17-beta) dehydrogenase 10	15108	ENSMUSG00000025260
1417130_s_at	-0.5321	Angptl4	angiopoietin-like 4	57875	ENSMUSG00000002289
1416256_a_at	-0.4161	Tubb5	tubulin, beta 5 class I	22154	ENSMUSG00000001525
1423089_at	0.4936	Tmod3	tropomodulin 3	50875	ENSMUSG00000058587
1438556_a_at	0.7323	Tmod3	tropomodulin 3	50875	ENSMUSG00000058587
1423088_at	0.6858	Tmod3	tropomodulin 3	50875	ENSMUSG00000058587
1439626_at	0.591	Tmod3	tropomodulin 3	50875	ENSMUSG00000058587
1455708_at	0.7996	Tmod3	tropomodulin 3	50875	ENSMUSG00000058587
1427730_a_at	0.4439	Zfp148	zinc finger protein 148	22661	ENSMUSG00000022811
1455573_at	-0.4196	Krt14	keratin 14	16664	ENSMUSG00000045545
1448610_a_at	0.4116	Sod2	superoxide dismutase 2, mitochondrial	20656	ENSMUSG00000006818
1418774_a_at	0.4203	Atp7a	ATPase, Cu++ transporting, alpha polypeptide	11977	ENSMUSG00000033792
1436921_at	0.4177	Atp7a	ATPase, Cu++ transporting, alpha polypeptide	11977	ENSMUSG00000033792
1451271_a_at	0.4093	Acat1	acetyl-Coenzyme A acetyltransferase 1	110446	ENSMUSG00000032047
1445387_at	-0.6418	Senp6	SUMO/sentrin specific peptidase 6	215351	ENSMUSG00000034252
1452012_a_at	0.4185	Exosc1	exosome component 1	66583	ENSMUSG00000034321
1433761_at	0.4236	Pde4dip	phosphodiesterase 4D interacting protein (myomegalin)	83679	ENSMUSG00000038170
1432409_at	-0.4179	Prkar2a	protein kinase, cAMP dependent regulatory, type II alpha	19087	ENSMUSG00000032601
1446323_at	-0.3981	Atf7ip	activating transcription factor 7 interacting protein	54343	ENSMUSG00000030213
1417331_a_at	0.4135	Arl6	ADP-ribosylation factor-like 6	56297	ENSMUSG00000022722
1438111_at	-0.4053	Pvrl1	poliovirus receptor-related 1	58235	ENSMUSG00000032012
1455179_at	0.4326	Mpp7	membrane protein, palmitoylated 7 (MAGUK p55 subfamily member 7)	75739	ENSMUSG00000057440
1448556_at	0.4603	Prlr	prolactin receptor	19116	ENSMUSG00000005268
1441102_at	0.4305	Prlr	prolactin receptor	19116	ENSMUSG00000005268
1437397_at	0.4584	Prlr	prolactin receptor	19116	ENSMUSG00000005268
1425853_s_at	0.4786	Prlr	prolactin receptor	19116	ENSMUSG00000005268
1418003_at	0.4241	1190002H23Rik	RIKEN cDNA 1190002H23 gene	66214	ENSMUSG00000022018
1428437_at	0.3991	Lsm14a	LSM14 homolog A (SCD6, S. cerevisiae)	67070	ENSMUSG00000066568
1460471_at	-0.4867	Ooep	oocyte expressed protein	67968	ENSMUSG00000032346
1424708_at	0.4015	Tmed10	transmembrane emp24-like trafficking protein 10 (yeast)	68581	ENSMUSG00000021248
1439462_x_at	0.5503	Tmed10	transmembrane emp24-like trafficking protein 10 (yeast)	68581	ENSMUSG00000021248
1454688_x_at	0.4948	Tmed10	transmembrane emp24-like trafficking protein 10 (yeast)	68581	ENSMUSG00000021248
1439444_x_at	0.5097	Tmed10	transmembrane emp24-like trafficking protein 10 (yeast)	68581	ENSMUSG00000021248
1460562_at	0.4504	Eftud1	elongation factor Tu GTP binding domain containing 1	101592	ENSMUSG00000038563
1415897_a_at	0.4897	Mgst1	microsomal glutathione S-transferase 1	56615	ENSMUSG00000008540
1416203_at	0.4262	Aqp1	aquaporin 1	11826	ENSMUSG00000004655
1420647_a_at	0.3973	Krt8	keratin 8	16691	ENSMUSG00000049382
1423691_x_at	0.4127	Krt8	keratin 8	16691	ENSMUSG00000049382
1454656_at	0.424	Spata13	spermatogenesis associated 13	219140	ENSMUSG00000021990
1418106_at	0.4828	Hey2	hairy/enhancer-of-split related with YRPW motif 2	15214	ENSMUSG00000019789
1435058_x_at	0.3996	Stxbp3a	syntaxin binding protein 3A	20912	ENSMUSG00000027882
1424964_at	-0.4758	Rp1	retinitis pigmentosa 1 (human)	19888	ENSMUSG00000025900
1429370_a_at	0.3966	Psmd11	proteasome (prosome, macropain) 26S subunit, non-ATPase, 11	69077	ENSMUSG00000017428
1449047_at	0.4754	Hacl1	2-hydroxyacyl-CoA lyase 1	56794	ENSMUSG00000021884
biological process	cellular component assembly	GO:0022607
C=1253;O=43;E=25.36;R=1.70;rawP=0.0005;adjP=0.1068
Probe Set ID	R	Gene Symbol	Description	Entrez ID	Ensemble Gene Stable ID
1420505_a_at	-0.399	Stxbp1	syntaxin binding protein 1	20910	ENSMUSG00000026797
1444270_at	0.4721	Rsph4a	radial spoke head 4 homolog A (Chlamydomonas)	212892	ENSMUSG00000039552
1437807_x_at	0.4337	Ctnna1	catenin (cadherin associated protein), alpha 1	12385	ENSMUSG00000037815
1416429_a_at	0.4302	Cat	catalase	12359	ENSMUSG00000027187
1416430_at	0.4323	Cat	catalase	12359	ENSMUSG00000027187
1450252_at	0.4006	Onecut1	one cut domain, family member 1	15379	ENSMUSG00000043013
1456974_at	0.6484	Onecut1	one cut domain, family member 1	15379	ENSMUSG00000043013
1423511_at	0.4546	Asf1a	ASF1 anti-silencing function 1 homolog A (S. cerevisiae)	66403	ENSMUSG00000019857
1434954_at	0.4397	Mpp5	membrane protein, palmitoylated 5 (MAGUK p55 subfamily member 5)	56217	ENSMUSG00000021112
1418179_at	-0.4804	Atg3	autophagy related 3	67841	ENSMUSG00000022663
1429495_at	-0.4048	Tmem107	transmembrane protein 107	66910	ENSMUSG00000020895
1415849_s_at	-0.421	Stmn1	stathmin 1	16765	ENSMUSG00000028832
1433942_at	0.5865	Myo6	myosin VI	17920	ENSMUSG00000033577
1435559_at	-0.5217	Myo6	myosin VI	17920	ENSMUSG00000033577
1436801_x_at	0.4036	Cdc42ep4	CDC42 effector protein (Rho GTPase binding) 4	56699	ENSMUSG00000041598
1438391_x_at	0.3959	Hsd17b10	hydroxysteroid (17-beta) dehydrogenase 10	15108	ENSMUSG00000025260
1417130_s_at	-0.5321	Angptl4	angiopoietin-like 4	57875	ENSMUSG00000002289
1416256_a_at	-0.4161	Tubb5	tubulin, beta 5 class I	22154	ENSMUSG00000001525
1423089_at	0.4936	Tmod3	tropomodulin 3	50875	ENSMUSG00000058587
1438556_a_at	0.7323	Tmod3	tropomodulin 3	50875	ENSMUSG00000058587
1423088_at	0.6858	Tmod3	tropomodulin 3	50875	ENSMUSG00000058587
1439626_at	0.591	Tmod3	tropomodulin 3	50875	ENSMUSG00000058587
1455708_at	0.7996	Tmod3	tropomodulin 3	50875	ENSMUSG00000058587
1427730_a_at	0.4439	Zfp148	zinc finger protein 148	22661	ENSMUSG00000022811
1455573_at	-0.4196	Krt14	keratin 14	16664	ENSMUSG00000045545
1448610_a_at	0.4116	Sod2	superoxide dismutase 2, mitochondrial	20656	ENSMUSG00000006818
1418774_a_at	0.4203	Atp7a	ATPase, Cu++ transporting, alpha polypeptide	11977	ENSMUSG00000033792
1436921_at	0.4177	Atp7a	ATPase, Cu++ transporting, alpha polypeptide	11977	ENSMUSG00000033792
1451271_a_at	0.4093	Acat1	acetyl-Coenzyme A acetyltransferase 1	110446	ENSMUSG00000032047
1445387_at	-0.6418	Senp6	SUMO/sentrin specific peptidase 6	215351	ENSMUSG00000034252
1433761_at	0.4236	Pde4dip	phosphodiesterase 4D interacting protein (myomegalin)	83679	ENSMUSG00000038170
1432409_at	-0.4179	Prkar2a	protein kinase, cAMP dependent regulatory, type II alpha	19087	ENSMUSG00000032601
1446323_at	-0.3981	Atf7ip	activating transcription factor 7 interacting protein	54343	ENSMUSG00000030213
1417331_a_at	0.4135	Arl6	ADP-ribosylation factor-like 6	56297	ENSMUSG00000022722
1438111_at	-0.4053	Pvrl1	poliovirus receptor-related 1	58235	ENSMUSG00000032012
1455179_at	0.4326	Mpp7	membrane protein, palmitoylated 7 (MAGUK p55 subfamily member 7)	75739	ENSMUSG00000057440
1448556_at	0.4603	Prlr	prolactin receptor	19116	ENSMUSG00000005268
1441102_at	0.4305	Prlr	prolactin receptor	19116	ENSMUSG00000005268
1437397_at	0.4584	Prlr	prolactin receptor	19116	ENSMUSG00000005268
1425853_s_at	0.4786	Prlr	prolactin receptor	19116	ENSMUSG00000005268
1418003_at	0.4241	1190002H23Rik	RIKEN cDNA 1190002H23 gene	66214	ENSMUSG00000022018
1428437_at	0.3991	Lsm14a	LSM14 homolog A (SCD6, S. cerevisiae)	67070	ENSMUSG00000066568
1460471_at	-0.4867	Ooep	oocyte expressed protein	67968	ENSMUSG00000032346
1424708_at	0.4015	Tmed10	transmembrane emp24-like trafficking protein 10 (yeast)	68581	ENSMUSG00000021248
1439462_x_at	0.5503	Tmed10	transmembrane emp24-like trafficking protein 10 (yeast)	68581	ENSMUSG00000021248
1454688_x_at	0.4948	Tmed10	transmembrane emp24-like trafficking protein 10 (yeast)	68581	ENSMUSG00000021248
1439444_x_at	0.5097	Tmed10	transmembrane emp24-like trafficking protein 10 (yeast)	68581	ENSMUSG00000021248
1460562_at	0.4504	Eftud1	elongation factor Tu GTP binding domain containing 1	101592	ENSMUSG00000038563
1415897_a_at	0.4897	Mgst1	microsomal glutathione S-transferase 1	56615	ENSMUSG00000008540
1416203_at	0.4262	Aqp1	aquaporin 1	11826	ENSMUSG00000004655
1420647_a_at	0.3973	Krt8	keratin 8	16691	ENSMUSG00000049382
1423691_x_at	0.4127	Krt8	keratin 8	16691	ENSMUSG00000049382
1454656_at	0.424	Spata13	spermatogenesis associated 13	219140	ENSMUSG00000021990
1418106_at	0.4828	Hey2	hairy/enhancer-of-split related with YRPW motif 2	15214	ENSMUSG00000019789
1435058_x_at	0.3996	Stxbp3a	syntaxin binding protein 3A	20912	ENSMUSG00000027882
1424964_at	-0.4758	Rp1	retinitis pigmentosa 1 (human)	19888	ENSMUSG00000025900
1429370_a_at	0.3966	Psmd11	proteasome (prosome, macropain) 26S subunit, non-ATPase, 11	69077	ENSMUSG00000017428
1449047_at	0.4754	Hacl1	2-hydroxyacyl-CoA lyase 1	56794	ENSMUSG00000021884
biological process	fatty acid catabolic process	GO:0009062
C=56;O=6;E=1.13;R=5.29;rawP=0.0009;adjP=0.1068
Probe Set ID	R	Gene Symbol	Description	Entrez ID	Ensemble Gene Stable ID
1440474_at	-0.3972	Crot	carnitine O-octanoyltransferase	74114	ENSMUSG00000003623
1460184_at	0.4183	Hadh	hydroxyacyl-Coenzyme A dehydrogenase	15107	ENSMUSG00000027984
1455777_x_at	0.4073	Hsd17b4	hydroxysteroid (17-beta) dehydrogenase 4	15488	ENSMUSG00000024507
1449047_at	0.4754	Hacl1	2-hydroxyacyl-CoA lyase 1	56794	ENSMUSG00000021884
1451084_at	0.4155	Etfdh	electron transferring flavoprotein, dehydrogenase	66841	ENSMUSG00000027809
1437172_x_at	0.4186	Hadhb	hydroxyacyl-Coenzyme A dehydrogenase/3-ketoacyl-Coenzyme A thiolase/enoyl-Coenzyme A hydratase (trifunctional protein), beta subunit	231086	ENSMUSG00000059447
biological process	cellular process	GO:0009987
C=10816;O=246;E=218.87;R=1.12;rawP=0.0009;adjP=0.1068
Probe Set ID	R	Gene Symbol	Description	Entrez ID	Ensemble Gene Stable ID
1416634_at	0.5394	Fam96a	family with sequence similarity 96, member A	68250	ENSMUSG00000032381
1416633_a_at	0.4545	Fam96a	family with sequence similarity 96, member A	68250	ENSMUSG00000032381
1456195_x_at	0.4541	Itgb5	integrin beta 5	16419	ENSMUSG00000022817
1448123_s_at	0.4179	Tgfbi	transforming growth factor, beta induced	21810	ENSMUSG00000035493
1415871_at	0.4345	Tgfbi	transforming growth factor, beta induced	21810	ENSMUSG00000035493
1437463_x_at	0.4491	Tgfbi	transforming growth factor, beta induced	21810	ENSMUSG00000035493
1435513_at	0.4221	Htr2c	5-hydroxytryptamine (serotonin) receptor 2C	15560	ENSMUSG00000041380
1416695_at	0.463	Tspo	translocator protein	12257	ENSMUSG00000041736
1456251_x_at	0.4899	Tspo	translocator protein	12257	ENSMUSG00000041736
1438948_x_at	0.4446	Tspo	translocator protein	12257	ENSMUSG00000041736
1437465_a_at	0.4165	P4hb	prolyl 4-hydroxylase, beta polypeptide	18453	ENSMUSG00000025130
1423143_at	0.401	Gtpbp4	GTP binding protein 4	69237	ENSMUSG00000021149
1435446_a_at	0.4122	Chpt1	choline phosphotransferase 1	212862	ENSMUSG00000060002
1449709_s_at	0.4087	Ate1	arginyltransferase 1	11907	ENSMUSG00000030850
1438851_x_at	0.4503	Cldn1	claudin 1	12737	ENSMUSG00000022512
1429116_at	0.8169	Slc17a5	solute carrier family 17 (anion/sugar transporter), member 5	235504	ENSMUSG00000049624
1426715_s_at	0.5546	Slc46a1	solute carrier family 46, member 1	52466	ENSMUSG00000020829
1438713_at	-0.4145	Rassf8	Ras association (RalGDS/AF-6) domain family (N-terminal) member 8	71323	ENSMUSG00000030259
1434954_at	0.4397	Mpp5	membrane protein, palmitoylated 5 (MAGUK p55 subfamily member 5)	56217	ENSMUSG00000021112
1436014_a_at	-0.4034	Rusc1	RUN and SH3 domain containing 1	72296	ENSMUSG00000041263
1416772_at	0.458	Cpt2	carnitine palmitoyltransferase 2	12896	ENSMUSG00000028607
1455280_at	0.4034	Frem1	Fras1 related extracellular matrix protein 1	329872	ENSMUSG00000059049
1455848_at	0.4372	Tmprss11a	transmembrane protease, serine 11a	194597	ENSMUSG00000072845
1418001_at	-0.4143	Itm2b	integral membrane protein 2B	16432	ENSMUSG00000022108
1435966_x_at	0.4087	Mrpl13	mitochondrial ribosomal protein L13	68537	ENSMUSG00000022370
1449269_at	0.4978	F5	coagulation factor V	14067	ENSMUSG00000026579
1418907_at	0.4613	F5	coagulation factor V	14067	ENSMUSG00000026579
1417130_s_at	-0.5321	Angptl4	angiopoietin-like 4	57875	ENSMUSG00000002289
1424560_at	-0.4168	Pstpip1	proline-serine-threonine phosphatase-interacting protein 1	19200	ENSMUSG00000032322
1416256_a_at	-0.4161	Tubb5	tubulin, beta 5 class I	22154	ENSMUSG00000001525
1434485_a_at	0.4432	Ugp2	UDP-glucose pyrophosphorylase 2	216558	ENSMUSG00000001891
1425476_at	0.4533	Col4a5	collagen, type IV, alpha 5	12830	ENSMUSG00000031274
1443619_at	0.557	Tmem30a	transmembrane protein 30A	69981	ENSMUSG00000032328
1417005_at	-0.4056	Klc1	kinesin light chain 1	16593	ENSMUSG00000021288
1448610_a_at	0.4116	Sod2	superoxide dismutase 2, mitochondrial	20656	ENSMUSG00000006818
1424825_a_at	-0.3985	Glycam1	glycosylation dependent cell adhesion molecule 1	14663	ENSMUSG00000022491
1438647_x_at	0.4665	Cetn2	centrin 2	26370	ENSMUSG00000031347
1423627_at	0.4256	Nqo1	NAD(P)H dehydrogenase, quinone 1	18104	ENSMUSG00000003849
1452012_a_at	0.4185	Exosc1	exosome component 1	66583	ENSMUSG00000034321
1432409_at	-0.4179	Prkar2a	protein kinase, cAMP dependent regulatory, type II alpha	19087	ENSMUSG00000032601
1455439_a_at	0.4388	Lgals1	lectin, galactose binding, soluble 1	16852	ENSMUSG00000068220
1438111_at	-0.4053	Pvrl1	poliovirus receptor-related 1	58235	ENSMUSG00000032012
1451484_a_at	-0.4374	Syn1	synapsin I	20964	ENSMUSG00000037217
1420127_s_at	0.5406	Ccpg1	cell cycle progression 1	72278	ENSMUSG00000034563
1448556_at	0.4603	Prlr	prolactin receptor	19116	ENSMUSG00000005268
1441102_at	0.4305	Prlr	prolactin receptor	19116	ENSMUSG00000005268
1437397_at	0.4584	Prlr	prolactin receptor	19116	ENSMUSG00000005268
1425853_s_at	0.4786	Prlr	prolactin receptor	19116	ENSMUSG00000005268
1428437_at	0.3991	Lsm14a	LSM14 homolog A (SCD6, S. cerevisiae)	67070	ENSMUSG00000066568
1451863_at	-0.4303	Uts2r	urotensin 2 receptor	217369	ENSMUSG00000039321
1450317_at	0.4031	Clec2g	C-type lectin domain family 2, member g	70809	ENSMUSG00000000248
1448415_a_at	0.4659	Sema3b	sema domain, immunoglobulin domain (Ig), short basic domain, secreted, (semaphorin) 3B	20347	ENSMUSG00000057969
1438773_at	0.5132	Steap2	six transmembrane epithelial antigen of prostate 2	74051	ENSMUSG00000015653
1446071_at	0.6024	Steap2	six transmembrane epithelial antigen of prostate 2	74051	ENSMUSG00000015653
1428636_at	0.4967	Steap2	six transmembrane epithelial antigen of prostate 2	74051	ENSMUSG00000015653
1424708_at	0.4015	Tmed10	transmembrane emp24-like trafficking protein 10 (yeast)	68581	ENSMUSG00000021248
1439462_x_at	0.5503	Tmed10	transmembrane emp24-like trafficking protein 10 (yeast)	68581	ENSMUSG00000021248
1454688_x_at	0.4948	Tmed10	transmembrane emp24-like trafficking protein 10 (yeast)	68581	ENSMUSG00000021248
1439444_x_at	0.5097	Tmed10	transmembrane emp24-like trafficking protein 10 (yeast)	68581	ENSMUSG00000021248
1430135_at	0.5233	Dnase2a	deoxyribonuclease II alpha	13423	ENSMUSG00000003812
1447880_x_at	-0.409	S1pr2	sphingosine-1-phosphate receptor 2	14739	ENSMUSG00000043895
1454656_at	0.424	Spata13	spermatogenesis associated 13	219140	ENSMUSG00000021990
1420647_a_at	0.3973	Krt8	keratin 8	16691	ENSMUSG00000049382
1423691_x_at	0.4127	Krt8	keratin 8	16691	ENSMUSG00000049382
1457093_at	-0.3958	Gapvd1	GTPase activating protein and VPS9 domains 1	66691	ENSMUSG00000026867
1460647_a_at	0.4188	Nr2f6	nuclear receptor subfamily 2, group F, member 6	13864	ENSMUSG00000002393
1441857_x_at	0.4455	Seh1l	SEH1-like (S. cerevisiae	72124	ENSMUSG00000079614
1434667_at	0.4076	Col8a2	collagen, type VIII, alpha 2	329941	ENSMUSG00000056174
1446294_at	0.4006	Tcf12	transcription factor 12	21406	ENSMUSG00000032228
1456362_at	-0.4483	Cyp11b1	cytochrome P450, family 11, subfamily b, polypeptide 1	110115	ENSMUSG00000075604
1425595_at	-0.4162	Gabbr1	gamma-aminobutyric acid (GABA) B receptor, 1	54393	ENSMUSG00000024462
1432860_at	0.4384	Panx3	pannexin 3	208098	ENSMUSG00000011118
1442085_at	-0.4072	Whsc1l1	Wolf-Hirschhorn syndrome candidate 1-like 1 (human)	234135	ENSMUSG00000054823
1419105_at	-0.4284	Nr1h4	nuclear receptor subfamily 1, group H, member 4	20186	ENSMUSG00000047638
1429065_at	0.4632	Ikbip	IKBKB interacting protein	67454	ENSMUSG00000019975
1437845_x_at	0.4356	Pofut2	protein O-fucosyltransferase 2	80294	ENSMUSG00000020260
1424938_at	0.4381	Steap1	six transmembrane epithelial antigen of the prostate 1	70358	ENSMUSG00000015652
1450995_at	0.4034	Folr1	folate receptor 1 (adult)	14275	ENSMUSG00000001827
1427923_at	0.401	Zmpste24	zinc metallopeptidase, STE24 homolog (S. cerevisiae)	230709	ENSMUSG00000043207
1420731_a_at	0.4128	Csrp2	cysteine and glycine-rich protein 2	13008	ENSMUSG00000020186
1417163_at	-0.4225	Dusp10	dual specificity phosphatase 10	63953	ENSMUSG00000039384
1423400_at	0.4595	Kl	klotho	16591	ENSMUSG00000058488
1418179_at	-0.4804	Atg3	autophagy related 3	67841	ENSMUSG00000022663
1433053_at	-0.4151	Itgb2l	integrin beta 2-like	16415	ENSMUSG00000000157
1434731_x_at	0.4773	Prdx1	peroxiredoxin 1	18477	ENSMUSG00000028691
1436691_x_at	0.3979	Prdx1	peroxiredoxin 1	18477	ENSMUSG00000028691
1416000_a_at	0.4543	Prdx1	peroxiredoxin 1	18477	ENSMUSG00000028691
1433866_x_at	0.437	Prdx1	peroxiredoxin 1	18477	ENSMUSG00000028691
1450726_at	0.4242	Asah2	N-acylsphingosine amidohydrolase 2	54447	ENSMUSG00000024887
1450460_at	-0.4187	Aqp3	aquaporin 3	11828	ENSMUSG00000028435
1428663_at	0.4768	Sgms2	sphingomyelin synthase 2	74442	ENSMUSG00000050931
1417844_at	0.3967	Med4	mediator of RNA polymerase II transcription, subunit 4 homolog (yeast)	67381	ENSMUSG00000022109
1441091_at	0.4471	Elovl7	ELOVL family member 7, elongation of long chain fatty acids (yeast)	74559	ENSMUSG00000021696
1441891_x_at	0.4006	Elovl7	ELOVL family member 7, elongation of long chain fatty acids (yeast)	74559	ENSMUSG00000021696
1427783_at	-0.4361	Erbb4	v-erb-a erythroblastic leukemia viral oncogene homolog 4 (avian)	13869	ENSMUSG00000062209
1443838_x_at	0.4376	Fads2	fatty acid desaturase 2	56473	ENSMUSG00000024665
1436043_at	0.405	Scn7a	sodium channel, voltage-gated, type VII, alpha	20272	ENSMUSG00000034810
1422438_at	0.4239	Ephx1	epoxide hydrolase 1, microsomal	13849	ENSMUSG00000038776
1455632_at	-0.7054	Gnb5	guanine nucleotide binding protein (G protein), beta 5	14697	ENSMUSG00000032192
1441465_at	-0.4226	Cnot3	CCR4-NOT transcription complex, subunit 3	232791	ENSMUSG00000035632
1440870_at	0.4266	Prdm16	PR domain containing 16	70673	ENSMUSG00000039410
1422865_at	-0.4889	Runx1	runt related transcription factor 1	12394	ENSMUSG00000022952
1417552_at	0.4383	Fap	fibroblast activation protein	14089	ENSMUSG00000000392
1455573_at	-0.4196	Krt14	keratin 14	16664	ENSMUSG00000045545
1433750_at	0.5131	Slc31a1	solute carrier family 31, member 1	20529	ENSMUSG00000066150
1416635_at	0.4653	Smpdl3a	sphingomyelin phosphodiesterase, acid-like 3A	57319	ENSMUSG00000019872
1449108_at	0.448	Fdx1	ferredoxin 1	14148	ENSMUSG00000032051
1431320_a_at	-0.7369	Myo5a	myosin VA	17918	ENSMUSG00000034593
1419754_at	-0.6555	Myo5a	myosin VA	17918	ENSMUSG00000034593
1436051_at	-0.7363	Myo5a	myosin VA	17918	ENSMUSG00000034593
1418774_a_at	0.4203	Atp7a	ATPase, Cu++ transporting, alpha polypeptide	11977	ENSMUSG00000033792
1436921_at	0.4177	Atp7a	ATPase, Cu++ transporting, alpha polypeptide	11977	ENSMUSG00000033792
1426285_at	0.4728	Lama2	laminin, alpha 2	16773	ENSMUSG00000019899
1431999_at	-0.4217	Polr3f	polymerase (RNA) III (DNA directed) polypeptide F	70408	ENSMUSG00000027427
1416368_at	1	Gsta4	glutathione S-transferase, alpha 4	14860	ENSMUSG00000032348
1427938_at	0.4442	Mycbp	c-myc binding protein	56309	ENSMUSG00000028647
1431302_a_at	0.3973	Nudt7	nudix (nucleoside diphosphate linked moiety X)-type motif 7	67528	ENSMUSG00000031767
1416637_at	0.4178	Slc4a2	solute carrier family 4 (anion exchanger), member 2	20535	ENSMUSG00000028962
1419298_at	0.4334	Pon3	paraoxonase 3	269823	ENSMUSG00000029759
1433761_at	0.4236	Pde4dip	phosphodiesterase 4D interacting protein (myomegalin)	83679	ENSMUSG00000038170
1445387_at	-0.6418	Senp6	SUMO/sentrin specific peptidase 6	215351	ENSMUSG00000034252
1456226_x_at	0.4299	Ddr1	discoidin domain receptor family, member 1	12305	ENSMUSG00000003534
1435820_x_at	0.4198	Ddr1	discoidin domain receptor family, member 1	12305	ENSMUSG00000003534
1437101_at	0.4297	Lats2	large tumor suppressor 2	50523	ENSMUSG00000021959
1426156_at	-0.4351	Lats2	large tumor suppressor 2	50523	ENSMUSG00000021959
1460018_at	-0.4073	Rnf213	ring finger protein 213	672511	ENSMUSG00000070327
1439794_at	0.4216	Ntn4	netrin 4	57764	ENSMUSG00000020019
1448152_at	0.4317	Igf2	insulin-like growth factor 2	16002	ENSMUSG00000048583
1455179_at	0.4326	Mpp7	membrane protein, palmitoylated 7 (MAGUK p55 subfamily member 7)	75739	ENSMUSG00000057440
1460365_a_at	-0.4166	Dnm1	dynamin 1	13429	ENSMUSG00000026825
1416716_at	0.4949	Efs	embryonal Fyn-associated substrate	13644	ENSMUSG00000022203
1438114_x_at	0.4456	Efs	embryonal Fyn-associated substrate	13644	ENSMUSG00000022203
1459426_at	-0.416	Scel	sciellin	64929	ENSMUSG00000022123
1460471_at	-0.4867	Ooep	oocyte expressed protein	67968	ENSMUSG00000032346
1442719_at	-0.4302	Prmt3	protein arginine N-methyltransferase 3	71974	ENSMUSG00000030505
1438200_at	0.4257	Sulf1	sulfatase 1	240725	ENSMUSG00000016918
1433159_at	-0.4296	Kif13b	kinesin family member 13B	16554	ENSMUSG00000060012
1436643_x_at	-0.3984	Hamp2	hepcidin antimicrobial peptide 2	66438	ENSMUSG00000056978
1460562_at	0.4504	Eftud1	elongation factor Tu GTP binding domain containing 1	101592	ENSMUSG00000038563
1418755_at	-0.4015	Tbx15	T-box 15	21384	ENSMUSG00000027868
1417850_at	0.4234	Rb1	retinoblastoma 1	19645	ENSMUSG00000022105
1417493_at	0.4273	Bmi1	Bmi1 polycomb ring finger oncogene	12151	ENSMUSG00000026739
1448319_at	0.4573	Akr1b3	aldo-keto reductase family 1, member B3 (aldose reductase)	11677	ENSMUSG00000001642
1454159_a_at	0.4062	Igfbp2	insulin-like growth factor binding protein 2	16008	ENSMUSG00000039323
1423930_at	0.3959	Anapc4	anaphase promoting complex subunit 4	52206	ENSMUSG00000029176
1416441_at	0.5086	Pgcp	plasma glutamate carboxypeptidase	54381	ENSMUSG00000039007
1427544_a_at	0.4067	Papola	poly (A) polymerase alpha	18789	ENSMUSG00000021111
1452277_at	0.4533	Arsg	arylsulfatase G	74008	ENSMUSG00000020604
1423476_at	-0.4164	Slc46a2	solute carrier family 46, member 2	30936	ENSMUSG00000028386
1423261_at	0.4358	1500015O10Rik	RIKEN cDNA 1500015O10 gene	78896	ENSMUSG00000026051
1460049_s_at	0.4498	1500015O10Rik	RIKEN cDNA 1500015O10 gene	78896	ENSMUSG00000026051
1460688_s_at	0.4016	Unc119b	unc-119 homolog B (C. elegans)	106840	ENSMUSG00000046562
1418762_at	0.3999	Cd55	CD55 antigen	13136	ENSMUSG00000026399
1460242_at	0.4822	Cd55	CD55 antigen	13136	ENSMUSG00000026399
1454608_x_at	0.4181	Ttr	transthyretin	22139	ENSMUSG00000061808
1451580_a_at	0.4291	Ttr	transthyretin	22139	ENSMUSG00000061808
1459737_s_at	0.4393	Ttr	transthyretin	22139	ENSMUSG00000061808
1455913_x_at	0.4418	Ttr	transthyretin	22139	ENSMUSG00000061808
1459770_at	0.3978	Taok1	TAO kinase 1	216965	ENSMUSG00000017291
1446986_at	-0.4255	Scrt2	scratch homolog 2, zinc finger protein (Drosophila)	545474	ENSMUSG00000060257
1438656_x_at	0.4071	Timm17b	translocase of inner mitochondrial membrane 17b	21855	ENSMUSG00000031158
1449677_s_at	0.4254	Tmem38b	transmembrane protein 38B	52076	ENSMUSG00000028420
1444270_at	0.4721	Rsph4a	radial spoke head 4 homolog A (Chlamydomonas)	212892	ENSMUSG00000039552
1445266_at	-0.4325	Ercc1	excision repair cross-complementing rodent repair deficiency, complementation group 1	13870	ENSMUSG00000003549
1434768_at	0.5109	Tpp1	tripeptidyl peptidase I	12751	ENSMUSG00000030894
1432032_a_at	-0.4142	Artn	artemin	11876	ENSMUSG00000028539
1416429_a_at	0.4302	Cat	catalase	12359	ENSMUSG00000027187
1416430_at	0.4323	Cat	catalase	12359	ENSMUSG00000027187
1436611_at	0.4507	Slc39a12	solute carrier family 39 (zinc transporter), member 12	277468	ENSMUSG00000036949
1448780_at	0.3969	Slc12a2	solute carrier family 12, member 2	20496	ENSMUSG00000024597
1417622_at	0.4038	Slc12a2	solute carrier family 12, member 2	20496	ENSMUSG00000024597
1455891_at	-0.4207	Nhedc1	Na+/H+ exchanger domain containing 1	74446	ENSMUSG00000050150
1429495_at	-0.4048	Tmem107	transmembrane protein 107	66910	ENSMUSG00000020895
1424895_at	0.4489	Gpsm2	G-protein signalling modulator 2 (AGS3-like, C. elegans)	76123	ENSMUSG00000027883
1455237_at	-0.4048	Usp36	ubiquitin specific peptidase 36	72344	ENSMUSG00000033909
1435429_x_at	0.3976	Rps27l	ribosomal protein S27-like	67941	ENSMUSG00000036781
1450925_a_at	0.4177	Rps27l	ribosomal protein S27-like	67941	ENSMUSG00000036781
1417231_at	0.4131	Cldn2	claudin 2	12738	ENSMUSG00000047230
1434342_at	0.4008	S100b	S100 protein, beta polypeptide, neural	20203	ENSMUSG00000033208
1460664_at	-0.4103	Ikzf4	IKAROS family zinc finger 4	22781	ENSMUSG00000002578
1425968_s_at	-0.4069	Speg	SPEG complex locus	11790	ENSMUSG00000026207
1459658_at	-0.397	Mcm5	minichromosome maintenance deficient 5, cell division cycle 46 (S. cerevisiae)	17218	ENSMUSG00000005410
1455627_at	0.4403	Col8a1	collagen, type VIII, alpha 1	12837	ENSMUSG00000068196
1418440_at	0.402	Col8a1	collagen, type VIII, alpha 1	12837	ENSMUSG00000068196
1451605_at	0.396	Dyx1c1	dyslexia susceptibility 1 candidate 1 homolog (human)	67685	ENSMUSG00000092192
1437172_x_at	0.4186	Hadhb	hydroxyacyl-Coenzyme A dehydrogenase/3-ketoacyl-Coenzyme A thiolase/enoyl-Coenzyme A hydratase (trifunctional protein), beta subunit	231086	ENSMUSG00000059447
1448162_at	0.4337	Vcam1	vascular cell adhesion molecule 1	22329	ENSMUSG00000027962
1450280_a_at	0.4229	Rrh	retinal pigment epithelium derived rhodopsin homolog	20132	ENSMUSG00000028012
1424880_at	-0.402	Trib1	tribbles homolog 1 (Drosophila)	211770	ENSMUSG00000032501
1448136_at	0.4517	Enpp2	ectonucleotide pyrophosphatase/phosphodiesterase 2	18606	ENSMUSG00000022425
1422870_at	-0.4365	Hoxc4	homeobox C4	15423	ENSMUSG00000075394
1458455_at	-0.424	Abra	actin-binding Rho activating protein	223513	ENSMUSG00000042895
1430153_at	-0.4136	Tmod2	tropomodulin 2	50876	ENSMUSG00000032186
1451301_at	-0.4955	Tmod2	tropomodulin 2	50876	ENSMUSG00000032186
1453169_a_at	0.4554	Gtf2h1	general transcription factor II H, polypeptide 1	14884	ENSMUSG00000006599
1425083_at	-0.4008	Otor	otoraplin	57329	ENSMUSG00000027416
1455116_at	-0.4348	Relt	RELT tumor necrosis factor receptor	320100	ENSMUSG00000008318
1453137_at	0.4193	Fbxo30	F-box protein 30	71865	ENSMUSG00000047648
1427730_a_at	0.4439	Zfp148	zinc finger protein 148	22661	ENSMUSG00000022811
1418412_at	0.4368	Tpd52l1	tumor protein D52-like 1	21987	ENSMUSG00000000296
1434882_at	0.431	Mtdh	metadherin	67154	ENSMUSG00000022255
1439079_a_at	0.4266	Erbb2ip	Erbb2 interacting protein	59079	ENSMUSG00000021709
1439080_at	0.4063	Erbb2ip	Erbb2 interacting protein	59079	ENSMUSG00000021709
1438928_x_at	0.4159	Ninj1	ninjurin 1	18081	ENSMUSG00000037966
1436191_at	0.4028	Arid4a	AT rich interactive domain 4A (RBP1-like)	238247	ENSMUSG00000048118
1422497_at	0.4727	Slc30a5	solute carrier family 30 (zinc transporter), member 5	69048	ENSMUSG00000021629
1448550_at	0.3967	Lbp	lipopolysaccharide binding protein	16803	ENSMUSG00000016024
1448823_at	0.4701	Cxcl12	chemokine (C-X-C motif) ligand 12	20315	ENSMUSG00000061353
1446323_at	-0.3981	Atf7ip	activating transcription factor 7 interacting protein	54343	ENSMUSG00000030213
1460184_at	0.4183	Hadh	hydroxyacyl-Coenzyme A dehydrogenase	15107	ENSMUSG00000027984
1419595_a_at	0.5023	Ggh	gamma-glutamyl hydrolase	14590	ENSMUSG00000073987
1418003_at	0.4241	1190002H23Rik	RIKEN cDNA 1190002H23 gene	66214	ENSMUSG00000022018
1416203_at	0.4262	Aqp1	aquaporin 1	11826	ENSMUSG00000004655
1418106_at	0.4828	Hey2	hairy/enhancer-of-split related with YRPW motif 2	15214	ENSMUSG00000019789
1435058_x_at	0.3996	Stxbp3a	syntaxin binding protein 3A	20912	ENSMUSG00000027882
1449874_at	-0.4218	Ly96	lymphocyte antigen 96	17087	ENSMUSG00000025779
1451308_at	-0.5405	Elovl4	elongation of very long chain fatty acids (FEN1/Elo2, SUR4/Elo3, yeast)-like 4	83603	ENSMUSG00000032262
1424306_at	0.4593	Elovl4	elongation of very long chain fatty acids (FEN1/Elo2, SUR4/Elo3, yeast)-like 4	83603	ENSMUSG00000032262
1455777_x_at	0.4073	Hsd17b4	hydroxysteroid (17-beta) dehydrogenase 4	15488	ENSMUSG00000024507
1424964_at	-0.4758	Rp1	retinitis pigmentosa 1 (human)	19888	ENSMUSG00000025900
1449047_at	0.4754	Hacl1	2-hydroxyacyl-CoA lyase 1	56794	ENSMUSG00000021884
1452492_a_at	0.3983	Slc37a2	solute carrier family 37 (glycerol-3-phosphate transporter), member 2	56857	ENSMUSG00000032122
1418558_at	0.4165	Rax	retina and anterior neural fold homeobox	19434	ENSMUSG00000024518
1441966_at	0.3959	Trpm3	transient receptor potential cation channel, subfamily M, member 3	226025	ENSMUSG00000052387
1443723_at	0.4205	Trpm3	transient receptor potential cation channel, subfamily M, member 3	226025	ENSMUSG00000052387
1455927_x_at	0.4026	Nsmce1	non-SMC element 1 homolog (S. cerevisiae)	67711	ENSMUSG00000030750
1420505_a_at	-0.399	Stxbp1	syntaxin binding protein 1	20910	ENSMUSG00000026797
1436368_at	-0.3967	Slc16a10	solute carrier family 16 (monocarboxylic acid transporters), member 10	72472	ENSMUSG00000019838
1428538_s_at	0.4221	Rarres2	retinoic acid receptor responder (tazarotene induced) 2	71660	ENSMUSG00000009281
1419262_at	0.4312	Acad8	acyl-Coenzyme A dehydrogenase family, member 8	66948	ENSMUSG00000031969
1419261_at	0.4573	Acad8	acyl-Coenzyme A dehydrogenase family, member 8	66948	ENSMUSG00000031969
1424113_at	0.4269	Lamb1	laminin B1	16777	ENSMUSG00000002900
1424011_at	-0.4065	Aqp9	aquaporin 9	64008	ENSMUSG00000032204
1437807_x_at	0.4337	Ctnna1	catenin (cadherin associated protein), alpha 1	12385	ENSMUSG00000037815
1439784_at	-0.4462	2310046O06Rik	RIKEN cDNA 2310046O06 gene	78323	ENSMUSG00000032305
1438913_x_at	-0.4091	Hdgfrp2	hepatoma-derived growth factor, related protein 2	15193	ENSMUSG00000002833
1448253_at	0.4206	Glud1	glutamate dehydrogenase 1	14661	ENSMUSG00000021794
1450252_at	0.4006	Onecut1	one cut domain, family member 1	15379	ENSMUSG00000043013
1456974_at	0.6484	Onecut1	one cut domain, family member 1	15379	ENSMUSG00000043013
1445328_at	0.4253	Col4a4	collagen, type IV, alpha 4	12829	ENSMUSG00000067158
1449340_at	0.4321	Sostdc1	sclerostin domain containing 1	66042	ENSMUSG00000036169
1423511_at	0.4546	Asf1a	ASF1 anti-silencing function 1 homolog A (S. cerevisiae)	66403	ENSMUSG00000019857
1434423_at	0.4653	Gulp1	GULP, engulfment adaptor PTB domain containing 1	70676	ENSMUSG00000056870
1442733_at	0.3989	4922501C03Rik	RIKEN cDNA 4922501C03 gene	382090	ENSMUSG00000056919
1443899_at	0.5111	4922501C03Rik	RIKEN cDNA 4922501C03 gene	382090	ENSMUSG00000056919
1460698_a_at	0.4076	Sec11c	SEC11 homolog C (S. cerevisiae)	66286	ENSMUSG00000024516
1452364_at	0.3991	Suz12	suppressor of zeste 12 homolog (Drosophila)	52615	ENSMUSG00000017548
1460036_at	0.4139	Ap1s2	adaptor-related protein complex 1, sigma 2 subunit	108012	ENSMUSG00000031367
1415849_s_at	-0.421	Stmn1	stathmin 1	16765	ENSMUSG00000028832
1433942_at	0.5865	Myo6	myosin VI	17920	ENSMUSG00000033577
1435559_at	-0.5217	Myo6	myosin VI	17920	ENSMUSG00000033577
1436801_x_at	0.4036	Cdc42ep4	CDC42 effector protein (Rho GTPase binding) 4	56699	ENSMUSG00000041598
1449421_a_at	0.43	Kcne2	potassium voltage-gated channel, Isk-related subfamily, gene 2	246133	ENSMUSG00000039672
1423999_at	0.4388	Abl1	c-abl oncogene 1, non-receptor tyrosine kinase	11350	ENSMUSG00000026842
1419091_a_at	0.3969	Anxa2	annexin A2	12306	ENSMUSG00000032231
1435973_at	0.4219	Pycard	PYD and CARD domain containing	66824	ENSMUSG00000030793
1429963_at	-0.6482	Mapk6	mitogen-activated protein kinase 6	50772	ENSMUSG00000042688
1450759_at	0.3972	Bmp6	bone morphogenetic protein 6	12161	ENSMUSG00000039004
1438129_at	-0.4348	Wsb2	WD repeat and SOCS box-containing 2	59043	ENSMUSG00000029364
1420011_s_at	0.4541	Xbp1	X-box binding protein 1	22433	ENSMUSG00000020484
1428485_at	0.4684	Car12	carbonic anyhydrase 12	76459	ENSMUSG00000032373
1450685_at	0.7668	Arpp19	cAMP-regulated phosphoprotein 19	59046	ENSMUSG00000007656
1423089_at	0.4936	Tmod3	tropomodulin 3	50875	ENSMUSG00000058587
1438556_a_at	0.7323	Tmod3	tropomodulin 3	50875	ENSMUSG00000058587
1423088_at	0.6858	Tmod3	tropomodulin 3	50875	ENSMUSG00000058587
1439626_at	0.591	Tmod3	tropomodulin 3	50875	ENSMUSG00000058587
1455708_at	0.7996	Tmod3	tropomodulin 3	50875	ENSMUSG00000058587
1440707_at	0.4139	Dmrt3	doublesex and mab-3 related transcription factor 3	240590	ENSMUSG00000042372
1419402_at	0.5991	Mns1	meiosis-specific nuclear structural protein 1	17427	ENSMUSG00000032221
1436900_x_at	0.4404	Leprot	leptin receptor overlapping transcript	230514	ENSMUSG00000035212
1436781_at	-0.4107	Man2b1	mannosidase 2, alpha B1	17159	ENSMUSG00000005142
1416901_at	0.4685	Npc2	Niemann Pick type C2	67963	ENSMUSG00000021242
1448513_a_at	0.5046	Npc2	Niemann Pick type C2	67963	ENSMUSG00000021242
1454866_s_at	0.4363	Clic6	chloride intracellular channel 6	209195	ENSMUSG00000022949
1434165_at	0.4007	Clic6	chloride intracellular channel 6	209195	ENSMUSG00000022949
1440474_at	-0.3972	Crot	carnitine O-octanoyltransferase	74114	ENSMUSG00000003623
1417331_a_at	0.4135	Arl6	ADP-ribosylation factor-like 6	56297	ENSMUSG00000022722
1418589_a_at	0.4712	Mlf1	myeloid leukemia factor 1	17349	ENSMUSG00000048416
1415840_at	0.4829	Elovl5	ELOVL family member 5, elongation of long chain fatty acids (yeast)	68801	ENSMUSG00000032349
1437211_x_at	0.656	Elovl5	ELOVL family member 5, elongation of long chain fatty acids (yeast)	68801	ENSMUSG00000032349
1437644_at	0.4128	B3galt2	UDP-Gal:betaGlcNAc beta 1,3-galactosyltransferase, polypeptide 2	26878	ENSMUSG00000033849
1437687_x_at	0.4211	Fkbp9	FK506 binding protein 9	27055	ENSMUSG00000029781
1456152_at	0.4227	Paqr5	progestin and adipoQ receptor family member V	74090	ENSMUSG00000032278
1437279_x_at	0.4361	Sdc1	syndecan 1	20969	ENSMUSG00000020592
1417453_at	0.4705	Cul4b	cullin 4B	72584	ENSMUSG00000031095
1456418_at	0.4553	Kcnj13	potassium inwardly-rectifying channel, subfamily J, member 13	100040591	ENSMUSG00000079436
1450185_a_at	-0.4549	Kcnj15	potassium inwardly-rectifying channel, subfamily J, member 15	16516	ENSMUSG00000062609
1451084_at	0.4155	Etfdh	electron transferring flavoprotein, dehydrogenase	66841	ENSMUSG00000027809
1457397_at	-0.4037	Klf14	Kruppel-like factor 14	619665	ENSMUSG00000073209
1451446_at	0.4359	Antxr1	anthrax toxin receptor 1	69538	ENSMUSG00000033420
1415897_a_at	0.4897	Mgst1	microsomal glutathione S-transferase 1	56615	ENSMUSG00000008540
1435911_s_at	0.4166	Slc2a12	solute carrier family 2 (facilitated glucose transporter), member 12	353169	ENSMUSG00000037490
1434665_at	0.591	Aga	aspartylglucosaminidase	11593	ENSMUSG00000031521
1429370_a_at	0.3966	Psmd11	proteasome (prosome, macropain) 26S subunit, non-ATPase, 11	69077	ENSMUSG00000017428
1448562_at	0.4166	Upp1	uridine phosphorylase 1	22271	ENSMUSG00000020407
biological process	peptide metabolic process	GO:0006518
C=70;O=7;E=1.42;R=4.94;rawP=0.0005;adjP=0.1068
Probe Set ID	R	Gene Symbol	Description	Entrez ID	Ensemble Gene Stable ID
1460698_a_at	0.4076	Sec11c	SEC11 homolog C (S. cerevisiae)	66286	ENSMUSG00000024516
1424708_at	0.4015	Tmed10	transmembrane emp24-like trafficking protein 10 (yeast)	68581	ENSMUSG00000021248
1439462_x_at	0.5503	Tmed10	transmembrane emp24-like trafficking protein 10 (yeast)	68581	ENSMUSG00000021248
1454688_x_at	0.4948	Tmed10	transmembrane emp24-like trafficking protein 10 (yeast)	68581	ENSMUSG00000021248
1439444_x_at	0.5097	Tmed10	transmembrane emp24-like trafficking protein 10 (yeast)	68581	ENSMUSG00000021248
1448610_a_at	0.4116	Sod2	superoxide dismutase 2, mitochondrial	20656	ENSMUSG00000006818
1415897_a_at	0.4897	Mgst1	microsomal glutathione S-transferase 1	56615	ENSMUSG00000008540
1434768_at	0.5109	Tpp1	tripeptidyl peptidase I	12751	ENSMUSG00000030894
1416368_at	1	Gsta4	glutathione S-transferase, alpha 4	14860	ENSMUSG00000032348
1416441_at	0.5086	Pgcp	plasma glutamate carboxypeptidase	54381	ENSMUSG00000039007
biological process	very long-chain fatty acid biosynthetic process	GO:0042761
C=7;O=3;E=0.14;R=21.18;rawP=0.0003;adjP=0.1068
Probe Set ID	R	Gene Symbol	Description	Entrez ID	Ensemble Gene Stable ID
1451308_at	-0.5405	Elovl4	elongation of very long chain fatty acids (FEN1/Elo2, SUR4/Elo3, yeast)-like 4	83603	ENSMUSG00000032262
1424306_at	0.4593	Elovl4	elongation of very long chain fatty acids (FEN1/Elo2, SUR4/Elo3, yeast)-like 4	83603	ENSMUSG00000032262
1415840_at	0.4829	Elovl5	ELOVL family member 5, elongation of long chain fatty acids (yeast)	68801	ENSMUSG00000032349
1437211_x_at	0.656	Elovl5	ELOVL family member 5, elongation of long chain fatty acids (yeast)	68801	ENSMUSG00000032349
1441091_at	0.4471	Elovl7	ELOVL family member 7, elongation of long chain fatty acids (yeast)	74559	ENSMUSG00000021696
1441891_x_at	0.4006	Elovl7	ELOVL family member 7, elongation of long chain fatty acids (yeast)	74559	ENSMUSG00000021696
biological process	oxidation-reduction process	GO:0055114
C=828;O=33;E=16.76;R=1.97;rawP=0.0002;adjP=0.1068
Probe Set ID	R	Gene Symbol	Description	Entrez ID	Ensemble Gene Stable ID
1420641_a_at	0.4771	Sqrdl	sulfide quinone reductase-like (yeast)	59010	ENSMUSG00000005803
1456362_at	-0.4483	Cyp11b1	cytochrome P450, family 11, subfamily b, polypeptide 1	110115	ENSMUSG00000075604
1437465_a_at	0.4165	P4hb	prolyl 4-hydroxylase, beta polypeptide	18453	ENSMUSG00000025130
1419262_at	0.4312	Acad8	acyl-Coenzyme A dehydrogenase family, member 8	66948	ENSMUSG00000031969
1419261_at	0.4573	Acad8	acyl-Coenzyme A dehydrogenase family, member 8	66948	ENSMUSG00000031969
1439784_at	-0.4462	2310046O06Rik	RIKEN cDNA 2310046O06 gene	78323	ENSMUSG00000032305
1448253_at	0.4206	Glud1	glutamate dehydrogenase 1	14661	ENSMUSG00000021794
1416429_a_at	0.4302	Cat	catalase	12359	ENSMUSG00000027187
1416430_at	0.4323	Cat	catalase	12359	ENSMUSG00000027187
1424938_at	0.4381	Steap1	six transmembrane epithelial antigen of the prostate 1	70358	ENSMUSG00000015652
1423400_at	0.4595	Kl	klotho	16591	ENSMUSG00000058488
1434731_x_at	0.4773	Prdx1	peroxiredoxin 1	18477	ENSMUSG00000028691
1436691_x_at	0.3979	Prdx1	peroxiredoxin 1	18477	ENSMUSG00000028691
1416000_a_at	0.4543	Prdx1	peroxiredoxin 1	18477	ENSMUSG00000028691
1433866_x_at	0.437	Prdx1	peroxiredoxin 1	18477	ENSMUSG00000028691
1434342_at	0.4008	S100b	S100 protein, beta polypeptide, neural	20203	ENSMUSG00000033208
1438391_x_at	0.3959	Hsd17b10	hydroxysteroid (17-beta) dehydrogenase 10	15108	ENSMUSG00000025260
1437172_x_at	0.4186	Hadhb	hydroxyacyl-Coenzyme A dehydrogenase/3-ketoacyl-Coenzyme A thiolase/enoyl-Coenzyme A hydratase (trifunctional protein), beta subunit	231086	ENSMUSG00000059447
1424099_at	0.447	Gpx8	glutathione peroxidase 8 (putative)	69590	ENSMUSG00000021760
1424560_at	-0.4168	Pstpip1	proline-serine-threonine phosphatase-interacting protein 1	19200	ENSMUSG00000032322
1443838_x_at	0.4376	Fads2	fatty acid desaturase 2	56473	ENSMUSG00000024665
1440870_at	0.4266	Prdm16	PR domain containing 16	70673	ENSMUSG00000039410
1448610_a_at	0.4116	Sod2	superoxide dismutase 2, mitochondrial	20656	ENSMUSG00000006818
1449108_at	0.448	Fdx1	ferredoxin 1	14148	ENSMUSG00000032051
1423627_at	0.4256	Nqo1	NAD(P)H dehydrogenase, quinone 1	18104	ENSMUSG00000003849
1460184_at	0.4183	Hadh	hydroxyacyl-Coenzyme A dehydrogenase	15107	ENSMUSG00000027984
1440474_at	-0.3972	Crot	carnitine O-octanoyltransferase	74114	ENSMUSG00000003623
1448152_at	0.4317	Igf2	insulin-like growth factor 2	16002	ENSMUSG00000048583
1451277_at	0.4018	Zadh2	zinc binding alcohol dehydrogenase, domain containing 2	225791	ENSMUSG00000049090
1418808_at	0.4496	Rdh5	retinol dehydrogenase 5	19682	ENSMUSG00000025350
1451084_at	0.4155	Etfdh	electron transferring flavoprotein, dehydrogenase	66841	ENSMUSG00000027809
1438773_at	0.5132	Steap2	six transmembrane epithelial antigen of prostate 2	74051	ENSMUSG00000015653
1446071_at	0.6024	Steap2	six transmembrane epithelial antigen of prostate 2	74051	ENSMUSG00000015653
1428636_at	0.4967	Steap2	six transmembrane epithelial antigen of prostate 2	74051	ENSMUSG00000015653
1433551_at	0.4452	Vat1l	vesicle amine transport protein 1 homolog-like (T. californica)	270097	ENSMUSG00000046844
1415897_a_at	0.4897	Mgst1	microsomal glutathione S-transferase 1	56615	ENSMUSG00000008540
1448319_at	0.4573	Akr1b3	aldo-keto reductase family 1, member B3 (aldose reductase)	11677	ENSMUSG00000001642
1455777_x_at	0.4073	Hsd17b4	hydroxysteroid (17-beta) dehydrogenase 4	15488	ENSMUSG00000024507
1452492_a_at	0.3983	Slc37a2	solute carrier family 37 (glycerol-3-phosphate transporter), member 2	56857	ENSMUSG00000032122
1449047_at	0.4754	Hacl1	2-hydroxyacyl-CoA lyase 1	56794	ENSMUSG00000021884
molecular function	polyol transmembrane transporter activity	GO:0015166
C=5;O=3;E=0.10;R=30.28;rawP=7.49e-05;adjP=0.0234
Probe Set ID	R	Gene Symbol	Description	Entrez ID	Ensemble Gene Stable ID
1416203_at	0.4262	Aqp1	aquaporin 1	11826	ENSMUSG00000004655
1450460_at	-0.4187	Aqp3	aquaporin 3	11828	ENSMUSG00000028435
1452492_a_at	0.3983	Slc37a2	solute carrier family 37 (glycerol-3-phosphate transporter), member 2	56857	ENSMUSG00000032122
molecular function	steroid binding	GO:0005496
C=64;O=7;E=1.27;R=5.52;rawP=0.0003;adjP=0.0312
Probe Set ID	R	Gene Symbol	Description	Entrez ID	Ensemble Gene Stable ID
1419105_at	-0.4284	Nr1h4	nuclear receptor subfamily 1, group H, member 4	20186	ENSMUSG00000047638
1456152_at	0.4227	Paqr5	progestin and adipoQ receptor family member V	74090	ENSMUSG00000032278
1456362_at	-0.4483	Cyp11b1	cytochrome P450, family 11, subfamily b, polypeptide 1	110115	ENSMUSG00000075604
1416901_at	0.4685	Npc2	Niemann Pick type C2	67963	ENSMUSG00000021242
1448513_a_at	0.5046	Npc2	Niemann Pick type C2	67963	ENSMUSG00000021242
1416695_at	0.463	Tspo	translocator protein	12257	ENSMUSG00000041736
1456251_x_at	0.4899	Tspo	translocator protein	12257	ENSMUSG00000041736
1438948_x_at	0.4446	Tspo	translocator protein	12257	ENSMUSG00000041736
1455777_x_at	0.4073	Hsd17b4	hydroxysteroid (17-beta) dehydrogenase 4	15488	ENSMUSG00000024507
1438391_x_at	0.3959	Hsd17b10	hydroxysteroid (17-beta) dehydrogenase 10	15108	ENSMUSG00000025260
molecular function	3-hydroxyacyl-CoA dehydrogenase activity	GO:0003857
C=7;O=3;E=0.14;R=21.63;rawP=0.0003;adjP=0.0312
Probe Set ID	R	Gene Symbol	Description	Entrez ID	Ensemble Gene Stable ID
1460184_at	0.4183	Hadh	hydroxyacyl-Coenzyme A dehydrogenase	15107	ENSMUSG00000027984
1455777_x_at	0.4073	Hsd17b4	hydroxysteroid (17-beta) dehydrogenase 4	15488	ENSMUSG00000024507
1437172_x_at	0.4186	Hadhb	hydroxyacyl-Coenzyme A dehydrogenase/3-ketoacyl-Coenzyme A thiolase/enoyl-Coenzyme A hydratase (trifunctional protein), beta subunit	231086	ENSMUSG00000059447
molecular function	long-chain-enoyl-CoA hydratase activity	GO:0016508
C=3;O=2;E=0.06;R=33.64;rawP=0.0012;adjP=0.0468
Probe Set ID	R	Gene Symbol	Description	Entrez ID	Ensemble Gene Stable ID
1455777_x_at	0.4073	Hsd17b4	hydroxysteroid (17-beta) dehydrogenase 4	15488	ENSMUSG00000024507
1437172_x_at	0.4186	Hadhb	hydroxyacyl-Coenzyme A dehydrogenase/3-ketoacyl-Coenzyme A thiolase/enoyl-Coenzyme A hydratase (trifunctional protein), beta subunit	231086	ENSMUSG00000059447
molecular function	antioxidant activity	GO:0016209
C=54;O=6;E=1.07;R=5.61;rawP=0.0007;adjP=0.0468
Probe Set ID	R	Gene Symbol	Description	Entrez ID	Ensemble Gene Stable ID
1448610_a_at	0.4116	Sod2	superoxide dismutase 2, mitochondrial	20656	ENSMUSG00000006818
1415897_a_at	0.4897	Mgst1	microsomal glutathione S-transferase 1	56615	ENSMUSG00000008540
1434731_x_at	0.4773	Prdx1	peroxiredoxin 1	18477	ENSMUSG00000028691
1436691_x_at	0.3979	Prdx1	peroxiredoxin 1	18477	ENSMUSG00000028691
1416000_a_at	0.4543	Prdx1	peroxiredoxin 1	18477	ENSMUSG00000028691
1433866_x_at	0.437	Prdx1	peroxiredoxin 1	18477	ENSMUSG00000028691
1424099_at	0.447	Gpx8	glutathione peroxidase 8 (putative)	69590	ENSMUSG00000021760
1416429_a_at	0.4302	Cat	catalase	12359	ENSMUSG00000027187
1416430_at	0.4323	Cat	catalase	12359	ENSMUSG00000027187
1423627_at	0.4256	Nqo1	NAD(P)H dehydrogenase, quinone 1	18104	ENSMUSG00000003849
molecular function	water transmembrane transporter activity	GO:0005372
C=11;O=3;E=0.22;R=13.76;rawP=0.0011;adjP=0.0468
Probe Set ID	R	Gene Symbol	Description	Entrez ID	Ensemble Gene Stable ID
1416203_at	0.4262	Aqp1	aquaporin 1	11826	ENSMUSG00000004655
1424011_at	-0.4065	Aqp9	aquaporin 9	64008	ENSMUSG00000032204
1450460_at	-0.4187	Aqp3	aquaporin 3	11828	ENSMUSG00000028435
molecular function	water channel activity	GO:0015250
C=10;O=3;E=0.20;R=15.14;rawP=0.0008;adjP=0.0468
Probe Set ID	R	Gene Symbol	Description	Entrez ID	Ensemble Gene Stable ID
1416203_at	0.4262	Aqp1	aquaporin 1	11826	ENSMUSG00000004655
1424011_at	-0.4065	Aqp9	aquaporin 9	64008	ENSMUSG00000032204
1450460_at	-0.4187	Aqp3	aquaporin 3	11828	ENSMUSG00000028435
molecular function	alcohol transmembrane transporter activity	GO:0015665
C=11;O=3;E=0.22;R=13.76;rawP=0.0011;adjP=0.0468
Probe Set ID	R	Gene Symbol	Description	Entrez ID	Ensemble Gene Stable ID
1416203_at	0.4262	Aqp1	aquaporin 1	11826	ENSMUSG00000004655
1450460_at	-0.4187	Aqp3	aquaporin 3	11828	ENSMUSG00000028435
1452492_a_at	0.3983	Slc37a2	solute carrier family 37 (glycerol-3-phosphate transporter), member 2	56857	ENSMUSG00000032122
molecular function	oxidoreductase activity	GO:0016491
C=654;O=25;E=12.96;R=1.93;rawP=0.0014;adjP=0.0485
Probe Set ID	R	Gene Symbol	Description	Entrez ID	Ensemble Gene Stable ID
1420641_a_at	0.4771	Sqrdl	sulfide quinone reductase-like (yeast)	59010	ENSMUSG00000005803
1449108_at	0.448	Fdx1	ferredoxin 1	14148	ENSMUSG00000032051
1448610_a_at	0.4116	Sod2	superoxide dismutase 2, mitochondrial	20656	ENSMUSG00000006818
1456362_at	-0.4483	Cyp11b1	cytochrome P450, family 11, subfamily b, polypeptide 1	110115	ENSMUSG00000075604
1437465_a_at	0.4165	P4hb	prolyl 4-hydroxylase, beta polypeptide	18453	ENSMUSG00000025130
1419262_at	0.4312	Acad8	acyl-Coenzyme A dehydrogenase family, member 8	66948	ENSMUSG00000031969
1419261_at	0.4573	Acad8	acyl-Coenzyme A dehydrogenase family, member 8	66948	ENSMUSG00000031969
1423627_at	0.4256	Nqo1	NAD(P)H dehydrogenase, quinone 1	18104	ENSMUSG00000003849
1448253_at	0.4206	Glud1	glutamate dehydrogenase 1	14661	ENSMUSG00000021794
1416429_a_at	0.4302	Cat	catalase	12359	ENSMUSG00000027187
1416430_at	0.4323	Cat	catalase	12359	ENSMUSG00000027187
1460184_at	0.4183	Hadh	hydroxyacyl-Coenzyme A dehydrogenase	15107	ENSMUSG00000027984
1424938_at	0.4381	Steap1	six transmembrane epithelial antigen of the prostate 1	70358	ENSMUSG00000015652
1418808_at	0.4496	Rdh5	retinol dehydrogenase 5	19682	ENSMUSG00000025350
1451277_at	0.4018	Zadh2	zinc binding alcohol dehydrogenase, domain containing 2	225791	ENSMUSG00000049090
1434731_x_at	0.4773	Prdx1	peroxiredoxin 1	18477	ENSMUSG00000028691
1436691_x_at	0.3979	Prdx1	peroxiredoxin 1	18477	ENSMUSG00000028691
1416000_a_at	0.4543	Prdx1	peroxiredoxin 1	18477	ENSMUSG00000028691
1433866_x_at	0.437	Prdx1	peroxiredoxin 1	18477	ENSMUSG00000028691
1438391_x_at	0.3959	Hsd17b10	hydroxysteroid (17-beta) dehydrogenase 10	15108	ENSMUSG00000025260
1438773_at	0.5132	Steap2	six transmembrane epithelial antigen of prostate 2	74051	ENSMUSG00000015653
1446071_at	0.6024	Steap2	six transmembrane epithelial antigen of prostate 2	74051	ENSMUSG00000015653
1428636_at	0.4967	Steap2	six transmembrane epithelial antigen of prostate 2	74051	ENSMUSG00000015653
1437172_x_at	0.4186	Hadhb	hydroxyacyl-Coenzyme A dehydrogenase/3-ketoacyl-Coenzyme A thiolase/enoyl-Coenzyme A hydratase (trifunctional protein), beta subunit	231086	ENSMUSG00000059447
1451084_at	0.4155	Etfdh	electron transferring flavoprotein, dehydrogenase	66841	ENSMUSG00000027809
1433551_at	0.4452	Vat1l	vesicle amine transport protein 1 homolog-like (T. californica)	270097	ENSMUSG00000046844
1415897_a_at	0.4897	Mgst1	microsomal glutathione S-transferase 1	56615	ENSMUSG00000008540
1424099_at	0.447	Gpx8	glutathione peroxidase 8 (putative)	69590	ENSMUSG00000021760
1448319_at	0.4573	Akr1b3	aldo-keto reductase family 1, member B3 (aldose reductase)	11677	ENSMUSG00000001642
1424560_at	-0.4168	Pstpip1	proline-serine-threonine phosphatase-interacting protein 1	19200	ENSMUSG00000032322
1443838_x_at	0.4376	Fads2	fatty acid desaturase 2	56473	ENSMUSG00000024665
1455777_x_at	0.4073	Hsd17b4	hydroxysteroid (17-beta) dehydrogenase 4	15488	ENSMUSG00000024507
molecular function	identical protein binding	GO:0042802
C=817;O=29;E=16.19;R=1.79;rawP=0.0018;adjP=0.0562
Probe Set ID	R	Gene Symbol	Description	Entrez ID	Ensemble Gene Stable ID
1418412_at	0.4368	Tpd52l1	tumor protein D52-like 1	21987	ENSMUSG00000000296
1448610_a_at	0.4116	Sod2	superoxide dismutase 2, mitochondrial	20656	ENSMUSG00000006818
1420505_a_at	-0.399	Stxbp1	syntaxin binding protein 1	20910	ENSMUSG00000026797
1416368_at	1	Gsta4	glutathione S-transferase, alpha 4	14860	ENSMUSG00000032348
1451271_a_at	0.4093	Acat1	acetyl-Coenzyme A acetyltransferase 1	110446	ENSMUSG00000032047
1419298_at	0.4334	Pon3	paraoxonase 3	269823	ENSMUSG00000029759
1438851_x_at	0.4503	Cldn1	claudin 1	12737	ENSMUSG00000022512
1432409_at	-0.4179	Prkar2a	protein kinase, cAMP dependent regulatory, type II alpha	19087	ENSMUSG00000032601
1450300_at	-0.3974	Gabrr1	gamma-aminobutyric acid (GABA) C receptor, subunit rho 1	14408	ENSMUSG00000028280
1455439_a_at	0.4388	Lgals1	lectin, galactose binding, soluble 1	16852	ENSMUSG00000068220
1454866_s_at	0.4363	Clic6	chloride intracellular channel 6	209195	ENSMUSG00000022949
1434165_at	0.4007	Clic6	chloride intracellular channel 6	209195	ENSMUSG00000022949
1416429_a_at	0.4302	Cat	catalase	12359	ENSMUSG00000027187
1416430_at	0.4323	Cat	catalase	12359	ENSMUSG00000027187
1438111_at	-0.4053	Pvrl1	poliovirus receptor-related 1	58235	ENSMUSG00000032012
1460365_a_at	-0.4166	Dnm1	dynamin 1	13429	ENSMUSG00000026825
1424895_at	0.4489	Gpsm2	G-protein signalling modulator 2 (AGS3-like, C. elegans)	76123	ENSMUSG00000027883
1417231_at	0.4131	Cldn2	claudin 2	12738	ENSMUSG00000047230
1434731_x_at	0.4773	Prdx1	peroxiredoxin 1	18477	ENSMUSG00000028691
1436691_x_at	0.3979	Prdx1	peroxiredoxin 1	18477	ENSMUSG00000028691
1416000_a_at	0.4543	Prdx1	peroxiredoxin 1	18477	ENSMUSG00000028691
1433866_x_at	0.437	Prdx1	peroxiredoxin 1	18477	ENSMUSG00000028691
1434342_at	0.4008	S100b	S100 protein, beta polypeptide, neural	20203	ENSMUSG00000033208
1460664_at	-0.4103	Ikzf4	IKAROS family zinc finger 4	22781	ENSMUSG00000002578
1435973_at	0.4219	Pycard	PYD and CARD domain containing	66824	ENSMUSG00000030793
1438391_x_at	0.3959	Hsd17b10	hydroxysteroid (17-beta) dehydrogenase 10	15108	ENSMUSG00000025260
1415897_a_at	0.4897	Mgst1	microsomal glutathione S-transferase 1	56615	ENSMUSG00000008540
1418755_at	-0.4015	Tbx15	T-box 15	21384	ENSMUSG00000027868
1427783_at	-0.4361	Erbb4	v-erb-a erythroblastic leukemia viral oncogene homolog 4 (avian)	13869	ENSMUSG00000062209
1452583_s_at	0.4846	Galm	galactose mutarotase	319625	ENSMUSG00000035473
1455777_x_at	0.4073	Hsd17b4	hydroxysteroid (17-beta) dehydrogenase 4	15488	ENSMUSG00000024507
1449047_at	0.4754	Hacl1	2-hydroxyacyl-CoA lyase 1	56794	ENSMUSG00000021884
1416441_at	0.5086	Pgcp	plasma glutamate carboxypeptidase	54381	ENSMUSG00000039007
1422865_at	-0.4889	Runx1	runt related transcription factor 1	12394	ENSMUSG00000022952
cellular component	basement membrane	GO:0005604
C=90;O=11;E=1.83;R=6.01;rawP=2.08e-06;adjP=0.0005
Probe Set ID	R	Gene Symbol	Description	Entrez ID	Ensemble Gene Stable ID
1426285_at	0.4728	Lama2	laminin, alpha 2	16773	ENSMUSG00000019899
1448123_s_at	0.4179	Tgfbi	transforming growth factor, beta induced	21810	ENSMUSG00000035493
1415871_at	0.4345	Tgfbi	transforming growth factor, beta induced	21810	ENSMUSG00000035493
1437463_x_at	0.4491	Tgfbi	transforming growth factor, beta induced	21810	ENSMUSG00000035493
1419091_a_at	0.3969	Anxa2	annexin A2	12306	ENSMUSG00000032231
1455627_at	0.4403	Col8a1	collagen, type VIII, alpha 1	12837	ENSMUSG00000068196
1418440_at	0.402	Col8a1	collagen, type VIII, alpha 1	12837	ENSMUSG00000068196
1424113_at	0.4269	Lamb1	laminin B1	16777	ENSMUSG00000002900
1445328_at	0.4253	Col4a4	collagen, type IV, alpha 4	12829	ENSMUSG00000067158
1425476_at	0.4533	Col4a5	collagen, type IV, alpha 5	12830	ENSMUSG00000031274
1439794_at	0.4216	Ntn4	netrin 4	57764	ENSMUSG00000020019
1455280_at	0.4034	Frem1	Fras1 related extracellular matrix protein 1	329872	ENSMUSG00000059049
1434667_at	0.4076	Col8a2	collagen, type VIII, alpha 2	329941	ENSMUSG00000056174
1422865_at	-0.4889	Runx1	runt related transcription factor 1	12394	ENSMUSG00000022952
cellular component	extracellular region part	GO:0044421
C=928;O=40;E=18.87;R=2.12;rawP=5.90e-06;adjP=0.0007
Probe Set ID	R	Gene Symbol	Description	Entrez ID	Ensemble Gene Stable ID
1452277_at	0.4533	Arsg	arylsulfatase G	74008	ENSMUSG00000020604
1460734_at	0.4333	Col9a3	collagen, type IX, alpha 3	12841	ENSMUSG00000027570
1460693_a_at	0.4616	Col9a3	collagen, type IX, alpha 3	12841	ENSMUSG00000027570
1416318_at	0.4163	Serpinb1a	serine (or cysteine) peptidase inhibitor, clade B, member 1a	66222	ENSMUSG00000044734
1448123_s_at	0.4179	Tgfbi	transforming growth factor, beta induced	21810	ENSMUSG00000035493
1415871_at	0.4345	Tgfbi	transforming growth factor, beta induced	21810	ENSMUSG00000035493
1437463_x_at	0.4491	Tgfbi	transforming growth factor, beta induced	21810	ENSMUSG00000035493
1423261_at	0.4358	1500015O10Rik	RIKEN cDNA 1500015O10 gene	78896	ENSMUSG00000026051
1460049_s_at	0.4498	1500015O10Rik	RIKEN cDNA 1500015O10 gene	78896	ENSMUSG00000026051
1454608_x_at	0.4181	Ttr	transthyretin	22139	ENSMUSG00000061808
1451580_a_at	0.4291	Ttr	transthyretin	22139	ENSMUSG00000061808
1459737_s_at	0.4393	Ttr	transthyretin	22139	ENSMUSG00000061808
1455913_x_at	0.4418	Ttr	transthyretin	22139	ENSMUSG00000061808
1424113_at	0.4269	Lamb1	laminin B1	16777	ENSMUSG00000002900
1432032_a_at	-0.4142	Artn	artemin	11876	ENSMUSG00000028539
1445328_at	0.4253	Col4a4	collagen, type IV, alpha 4	12829	ENSMUSG00000067158
1449340_at	0.4321	Sostdc1	sclerostin domain containing 1	66042	ENSMUSG00000036169
1455280_at	0.4034	Frem1	Fras1 related extracellular matrix protein 1	329872	ENSMUSG00000059049
1418001_at	-0.4143	Itm2b	integral membrane protein 2B	16432	ENSMUSG00000022108
1434342_at	0.4008	S100b	S100 protein, beta polypeptide, neural	20203	ENSMUSG00000033208
1419091_a_at	0.3969	Anxa2	annexin A2	12306	ENSMUSG00000032231
1455627_at	0.4403	Col8a1	collagen, type VIII, alpha 1	12837	ENSMUSG00000068196
1418440_at	0.402	Col8a1	collagen, type VIII, alpha 1	12837	ENSMUSG00000068196
1447800_x_at	0.4441	Tcn2	transcobalamin 2	21452	ENSMUSG00000020432
1457825_x_at	0.4812	Tcn2	transcobalamin 2	21452	ENSMUSG00000020432
1450759_at	0.3972	Bmp6	bone morphogenetic protein 6	12161	ENSMUSG00000039004
1448162_at	0.4337	Vcam1	vascular cell adhesion molecule 1	22329	ENSMUSG00000027962
1449269_at	0.4978	F5	coagulation factor V	14067	ENSMUSG00000026579
1418907_at	0.4613	F5	coagulation factor V	14067	ENSMUSG00000026579
1417130_s_at	-0.5321	Angptl4	angiopoietin-like 4	57875	ENSMUSG00000002289
1448136_at	0.4517	Enpp2	ectonucleotide pyrophosphatase/phosphodiesterase 2	18606	ENSMUSG00000022425
1425476_at	0.4533	Col4a5	collagen, type IV, alpha 5	12830	ENSMUSG00000031274
1422865_at	-0.4889	Runx1	runt related transcription factor 1	12394	ENSMUSG00000022952
1417552_at	0.4383	Fap	fibroblast activation protein	14089	ENSMUSG00000000392
1416635_at	0.4653	Smpdl3a	sphingomyelin phosphodiesterase, acid-like 3A	57319	ENSMUSG00000019872
1426285_at	0.4728	Lama2	laminin, alpha 2	16773	ENSMUSG00000019899
1419298_at	0.4334	Pon3	paraoxonase 3	269823	ENSMUSG00000029759
1455439_a_at	0.4388	Lgals1	lectin, galactose binding, soluble 1	16852	ENSMUSG00000068220
1448550_at	0.3967	Lbp	lipopolysaccharide binding protein	16803	ENSMUSG00000016024
1448823_at	0.4701	Cxcl12	chemokine (C-X-C motif) ligand 12	20315	ENSMUSG00000061353
1419595_a_at	0.5023	Ggh	gamma-glutamyl hydrolase	14590	ENSMUSG00000073987
1448152_at	0.4317	Igf2	insulin-like growth factor 2	16002	ENSMUSG00000048583
1439794_at	0.4216	Ntn4	netrin 4	57764	ENSMUSG00000020019
1450317_at	0.4031	Clec2g	C-type lectin domain family 2, member g	70809	ENSMUSG00000000248
1438200_at	0.4257	Sulf1	sulfatase 1	240725	ENSMUSG00000016918
1416203_at	0.4262	Aqp1	aquaporin 1	11826	ENSMUSG00000004655
1454159_a_at	0.4062	Igfbp2	insulin-like growth factor binding protein 2	16008	ENSMUSG00000039323
1448319_at	0.4573	Akr1b3	aldo-keto reductase family 1, member B3 (aldose reductase)	11677	ENSMUSG00000001642
1434667_at	0.4076	Col8a2	collagen, type VIII, alpha 2	329941	ENSMUSG00000056174
1416441_at	0.5086	Pgcp	plasma glutamate carboxypeptidase	54381	ENSMUSG00000039007
cellular component	extracellular region	GO:0005576
C=1579;O=54;E=32.10;R=1.68;rawP=9.93e-05;adjP=0.0076
Probe Set ID	R	Gene Symbol	Description	Entrez ID	Ensemble Gene Stable ID
1452277_at	0.4533	Arsg	arylsulfatase G	74008	ENSMUSG00000020604
1460734_at	0.4333	Col9a3	collagen, type IX, alpha 3	12841	ENSMUSG00000027570
1460693_a_at	0.4616	Col9a3	collagen, type IX, alpha 3	12841	ENSMUSG00000027570
1416318_at	0.4163	Serpinb1a	serine (or cysteine) peptidase inhibitor, clade B, member 1a	66222	ENSMUSG00000044734
1448123_s_at	0.4179	Tgfbi	transforming growth factor, beta induced	21810	ENSMUSG00000035493
1415871_at	0.4345	Tgfbi	transforming growth factor, beta induced	21810	ENSMUSG00000035493
1437463_x_at	0.4491	Tgfbi	transforming growth factor, beta induced	21810	ENSMUSG00000035493
1423261_at	0.4358	1500015O10Rik	RIKEN cDNA 1500015O10 gene	78896	ENSMUSG00000026051
1460049_s_at	0.4498	1500015O10Rik	RIKEN cDNA 1500015O10 gene	78896	ENSMUSG00000026051
1428538_s_at	0.4221	Rarres2	retinoic acid receptor responder (tazarotene induced) 2	71660	ENSMUSG00000009281
1454608_x_at	0.4181	Ttr	transthyretin	22139	ENSMUSG00000061808
1451580_a_at	0.4291	Ttr	transthyretin	22139	ENSMUSG00000061808
1459737_s_at	0.4393	Ttr	transthyretin	22139	ENSMUSG00000061808
1455913_x_at	0.4418	Ttr	transthyretin	22139	ENSMUSG00000061808
1424113_at	0.4269	Lamb1	laminin B1	16777	ENSMUSG00000002900
1432032_a_at	-0.4142	Artn	artemin	11876	ENSMUSG00000028539
1445328_at	0.4253	Col4a4	collagen, type IV, alpha 4	12829	ENSMUSG00000067158
1449340_at	0.4321	Sostdc1	sclerostin domain containing 1	66042	ENSMUSG00000036169
1455280_at	0.4034	Frem1	Fras1 related extracellular matrix protein 1	329872	ENSMUSG00000059049
1455848_at	0.4372	Tmprss11a	transmembrane protease, serine 11a	194597	ENSMUSG00000072845
1418001_at	-0.4143	Itm2b	integral membrane protein 2B	16432	ENSMUSG00000022108
1423400_at	0.4595	Kl	klotho	16591	ENSMUSG00000058488
1434342_at	0.4008	S100b	S100 protein, beta polypeptide, neural	20203	ENSMUSG00000033208
1419091_a_at	0.3969	Anxa2	annexin A2	12306	ENSMUSG00000032231
1435973_at	0.4219	Pycard	PYD and CARD domain containing	66824	ENSMUSG00000030793
1455627_at	0.4403	Col8a1	collagen, type VIII, alpha 1	12837	ENSMUSG00000068196
1418440_at	0.402	Col8a1	collagen, type VIII, alpha 1	12837	ENSMUSG00000068196
1447800_x_at	0.4441	Tcn2	transcobalamin 2	21452	ENSMUSG00000020432
1457825_x_at	0.4812	Tcn2	transcobalamin 2	21452	ENSMUSG00000020432
1441912_x_at	-0.4354	C2	complement component 2 (within H-2S)	12263	ENSMUSG00000024371
1450759_at	0.3972	Bmp6	bone morphogenetic protein 6	12161	ENSMUSG00000039004
1448162_at	0.4337	Vcam1	vascular cell adhesion molecule 1	22329	ENSMUSG00000027962
1449269_at	0.4978	F5	coagulation factor V	14067	ENSMUSG00000026579
1418907_at	0.4613	F5	coagulation factor V	14067	ENSMUSG00000026579
1417130_s_at	-0.5321	Angptl4	angiopoietin-like 4	57875	ENSMUSG00000002289
1448136_at	0.4517	Enpp2	ectonucleotide pyrophosphatase/phosphodiesterase 2	18606	ENSMUSG00000022425
1425476_at	0.4533	Col4a5	collagen, type IV, alpha 5	12830	ENSMUSG00000031274
1425083_at	-0.4008	Otor	otoraplin	57329	ENSMUSG00000027416
1422865_at	-0.4889	Runx1	runt related transcription factor 1	12394	ENSMUSG00000022952
1417552_at	0.4383	Fap	fibroblast activation protein	14089	ENSMUSG00000000392
1416635_at	0.4653	Smpdl3a	sphingomyelin phosphodiesterase, acid-like 3A	57319	ENSMUSG00000019872
1419387_s_at	-0.4659	Muc13	mucin 13, epithelial transmembrane	17063	ENSMUSG00000022824
1426285_at	0.4728	Lama2	laminin, alpha 2	16773	ENSMUSG00000019899
1424825_a_at	-0.3985	Glycam1	glycosylation dependent cell adhesion molecule 1	14663	ENSMUSG00000022491
1419298_at	0.4334	Pon3	paraoxonase 3	269823	ENSMUSG00000029759
1455439_a_at	0.4388	Lgals1	lectin, galactose binding, soluble 1	16852	ENSMUSG00000068220
1448550_at	0.3967	Lbp	lipopolysaccharide binding protein	16803	ENSMUSG00000016024
1448823_at	0.4701	Cxcl12	chemokine (C-X-C motif) ligand 12	20315	ENSMUSG00000061353
1416901_at	0.4685	Npc2	Niemann Pick type C2	67963	ENSMUSG00000021242
1448513_a_at	0.5046	Npc2	Niemann Pick type C2	67963	ENSMUSG00000021242
1419595_a_at	0.5023	Ggh	gamma-glutamyl hydrolase	14590	ENSMUSG00000073987
1448152_at	0.4317	Igf2	insulin-like growth factor 2	16002	ENSMUSG00000048583
1439794_at	0.4216	Ntn4	netrin 4	57764	ENSMUSG00000020019
1437279_x_at	0.4361	Sdc1	syndecan 1	20969	ENSMUSG00000020592
1425758_a_at	-0.4291	Impg1	interphotoreceptor matrix proteoglycan 1	63859	ENSMUSG00000032343
1450317_at	0.4031	Clec2g	C-type lectin domain family 2, member g	70809	ENSMUSG00000000248
1438200_at	0.4257	Sulf1	sulfatase 1	240725	ENSMUSG00000016918
1448415_a_at	0.4659	Sema3b	sema domain, immunoglobulin domain (Ig), short basic domain, secreted, (semaphorin) 3B	20347	ENSMUSG00000057969
1436643_x_at	-0.3984	Hamp2	hepcidin antimicrobial peptide 2	66438	ENSMUSG00000056978
1416203_at	0.4262	Aqp1	aquaporin 1	11826	ENSMUSG00000004655
1448319_at	0.4573	Akr1b3	aldo-keto reductase family 1, member B3 (aldose reductase)	11677	ENSMUSG00000001642
1454159_a_at	0.4062	Igfbp2	insulin-like growth factor binding protein 2	16008	ENSMUSG00000039323
1449874_at	-0.4218	Ly96	lymphocyte antigen 96	17087	ENSMUSG00000025779
1416441_at	0.5086	Pgcp	plasma glutamate carboxypeptidase	54381	ENSMUSG00000039007
1434667_at	0.4076	Col8a2	collagen, type VIII, alpha 2	329941	ENSMUSG00000056174
cellular component	extracellular space	GO:0005615
C=687;O=29;E=13.97;R=2.08;rawP=0.0002;adjP=0.0098
Probe Set ID	R	Gene Symbol	Description	Entrez ID	Ensemble Gene Stable ID
1452277_at	0.4533	Arsg	arylsulfatase G	74008	ENSMUSG00000020604
1416635_at	0.4653	Smpdl3a	sphingomyelin phosphodiesterase, acid-like 3A	57319	ENSMUSG00000019872
1416318_at	0.4163	Serpinb1a	serine (or cysteine) peptidase inhibitor, clade B, member 1a	66222	ENSMUSG00000044734
1448123_s_at	0.4179	Tgfbi	transforming growth factor, beta induced	21810	ENSMUSG00000035493
1415871_at	0.4345	Tgfbi	transforming growth factor, beta induced	21810	ENSMUSG00000035493
1437463_x_at	0.4491	Tgfbi	transforming growth factor, beta induced	21810	ENSMUSG00000035493
1423261_at	0.4358	1500015O10Rik	RIKEN cDNA 1500015O10 gene	78896	ENSMUSG00000026051
1460049_s_at	0.4498	1500015O10Rik	RIKEN cDNA 1500015O10 gene	78896	ENSMUSG00000026051
1454608_x_at	0.4181	Ttr	transthyretin	22139	ENSMUSG00000061808
1451580_a_at	0.4291	Ttr	transthyretin	22139	ENSMUSG00000061808
1459737_s_at	0.4393	Ttr	transthyretin	22139	ENSMUSG00000061808
1455913_x_at	0.4418	Ttr	transthyretin	22139	ENSMUSG00000061808
1419298_at	0.4334	Pon3	paraoxonase 3	269823	ENSMUSG00000029759
1424113_at	0.4269	Lamb1	laminin B1	16777	ENSMUSG00000002900
1448823_at	0.4701	Cxcl12	chemokine (C-X-C motif) ligand 12	20315	ENSMUSG00000061353
1448550_at	0.3967	Lbp	lipopolysaccharide binding protein	16803	ENSMUSG00000016024
1455439_a_at	0.4388	Lgals1	lectin, galactose binding, soluble 1	16852	ENSMUSG00000068220
1432032_a_at	-0.4142	Artn	artemin	11876	ENSMUSG00000028539
1419595_a_at	0.5023	Ggh	gamma-glutamyl hydrolase	14590	ENSMUSG00000073987
1449340_at	0.4321	Sostdc1	sclerostin domain containing 1	66042	ENSMUSG00000036169
1448152_at	0.4317	Igf2	insulin-like growth factor 2	16002	ENSMUSG00000048583
1418001_at	-0.4143	Itm2b	integral membrane protein 2B	16432	ENSMUSG00000022108
1450317_at	0.4031	Clec2g	C-type lectin domain family 2, member g	70809	ENSMUSG00000000248
1434342_at	0.4008	S100b	S100 protein, beta polypeptide, neural	20203	ENSMUSG00000033208
1438200_at	0.4257	Sulf1	sulfatase 1	240725	ENSMUSG00000016918
1447800_x_at	0.4441	Tcn2	transcobalamin 2	21452	ENSMUSG00000020432
1457825_x_at	0.4812	Tcn2	transcobalamin 2	21452	ENSMUSG00000020432
1450759_at	0.3972	Bmp6	bone morphogenetic protein 6	12161	ENSMUSG00000039004
1448162_at	0.4337	Vcam1	vascular cell adhesion molecule 1	22329	ENSMUSG00000027962
1417130_s_at	-0.5321	Angptl4	angiopoietin-like 4	57875	ENSMUSG00000002289
1449269_at	0.4978	F5	coagulation factor V	14067	ENSMUSG00000026579
1418907_at	0.4613	F5	coagulation factor V	14067	ENSMUSG00000026579
1448136_at	0.4517	Enpp2	ectonucleotide pyrophosphatase/phosphodiesterase 2	18606	ENSMUSG00000022425
1448319_at	0.4573	Akr1b3	aldo-keto reductase family 1, member B3 (aldose reductase)	11677	ENSMUSG00000001642
1454159_a_at	0.4062	Igfbp2	insulin-like growth factor binding protein 2	16008	ENSMUSG00000039323
1416441_at	0.5086	Pgcp	plasma glutamate carboxypeptidase	54381	ENSMUSG00000039007
1417552_at	0.4383	Fap	fibroblast activation protein	14089	ENSMUSG00000000392
cellular component	extracellular matrix part	GO:0044420
C=179;O=12;E=3.64;R=3.30;rawP=0.0003;adjP=0.0098
Probe Set ID	R	Gene Symbol	Description	Entrez ID	Ensemble Gene Stable ID
1460734_at	0.4333	Col9a3	collagen, type IX, alpha 3	12841	ENSMUSG00000027570
1460693_a_at	0.4616	Col9a3	collagen, type IX, alpha 3	12841	ENSMUSG00000027570
1426285_at	0.4728	Lama2	laminin, alpha 2	16773	ENSMUSG00000019899
1448123_s_at	0.4179	Tgfbi	transforming growth factor, beta induced	21810	ENSMUSG00000035493
1415871_at	0.4345	Tgfbi	transforming growth factor, beta induced	21810	ENSMUSG00000035493
1437463_x_at	0.4491	Tgfbi	transforming growth factor, beta induced	21810	ENSMUSG00000035493
1419091_a_at	0.3969	Anxa2	annexin A2	12306	ENSMUSG00000032231
1455627_at	0.4403	Col8a1	collagen, type VIII, alpha 1	12837	ENSMUSG00000068196
1418440_at	0.402	Col8a1	collagen, type VIII, alpha 1	12837	ENSMUSG00000068196
1424113_at	0.4269	Lamb1	laminin B1	16777	ENSMUSG00000002900
1445328_at	0.4253	Col4a4	collagen, type IV, alpha 4	12829	ENSMUSG00000067158
1439794_at	0.4216	Ntn4	netrin 4	57764	ENSMUSG00000020019
1425476_at	0.4533	Col4a5	collagen, type IV, alpha 5	12830	ENSMUSG00000031274
1455280_at	0.4034	Frem1	Fras1 related extracellular matrix protein 1	329872	ENSMUSG00000059049
1434667_at	0.4076	Col8a2	collagen, type VIII, alpha 2	329941	ENSMUSG00000056174
1422865_at	-0.4889	Runx1	runt related transcription factor 1	12394	ENSMUSG00000022952
cellular component	membrane	GO:0016020
C=6218;O=158;E=126.41;R=1.25;rawP=0.0003;adjP=0.0098
Probe Set ID	R	Gene Symbol	Description	Entrez ID	Ensemble Gene Stable ID
1456195_x_at	0.4541	Itgb5	integrin beta 5	16419	ENSMUSG00000022817
1435513_at	0.4221	Htr2c	5-hydroxytryptamine (serotonin) receptor 2C	15560	ENSMUSG00000041380
1416695_at	0.463	Tspo	translocator protein	12257	ENSMUSG00000041736
1456251_x_at	0.4899	Tspo	translocator protein	12257	ENSMUSG00000041736
1438948_x_at	0.4446	Tspo	translocator protein	12257	ENSMUSG00000041736
1437465_a_at	0.4165	P4hb	prolyl 4-hydroxylase, beta polypeptide	18453	ENSMUSG00000025130
1423143_at	0.401	Gtpbp4	GTP binding protein 4	69237	ENSMUSG00000021149
1435446_a_at	0.4122	Chpt1	choline phosphotransferase 1	212862	ENSMUSG00000060002
1438851_x_at	0.4503	Cldn1	claudin 1	12737	ENSMUSG00000022512
1429116_at	0.8169	Slc17a5	solute carrier family 17 (anion/sugar transporter), member 5	235504	ENSMUSG00000049624
1426715_s_at	0.5546	Slc46a1	solute carrier family 46, member 1	52466	ENSMUSG00000020829
1434954_at	0.4397	Mpp5	membrane protein, palmitoylated 5 (MAGUK p55 subfamily member 5)	56217	ENSMUSG00000021112
1436014_a_at	-0.4034	Rusc1	RUN and SH3 domain containing 1	72296	ENSMUSG00000041263
1416772_at	0.458	Cpt2	carnitine palmitoyltransferase 2	12896	ENSMUSG00000028607
1455280_at	0.4034	Frem1	Fras1 related extracellular matrix protein 1	329872	ENSMUSG00000059049
1455848_at	0.4372	Tmprss11a	transmembrane protease, serine 11a	194597	ENSMUSG00000072845
1418001_at	-0.4143	Itm2b	integral membrane protein 2B	16432	ENSMUSG00000022108
1438391_x_at	0.3959	Hsd17b10	hydroxysteroid (17-beta) dehydrogenase 10	15108	ENSMUSG00000025260
1424099_at	0.447	Gpx8	glutathione peroxidase 8 (putative)	69590	ENSMUSG00000021760
1416256_a_at	-0.4161	Tubb5	tubulin, beta 5 class I	22154	ENSMUSG00000001525
1443619_at	0.557	Tmem30a	transmembrane protein 30A	69981	ENSMUSG00000032328
1434387_at	0.4227	Itfg3	integrin alpha FG-GAP repeat containing 3	106581	ENSMUSG00000024187
1417005_at	-0.4056	Klc1	kinesin light chain 1	16593	ENSMUSG00000021288
1448610_a_at	0.4116	Sod2	superoxide dismutase 2, mitochondrial	20656	ENSMUSG00000006818
1424825_a_at	-0.3985	Glycam1	glycosylation dependent cell adhesion molecule 1	14663	ENSMUSG00000022491
1432409_at	-0.4179	Prkar2a	protein kinase, cAMP dependent regulatory, type II alpha	19087	ENSMUSG00000032601
1438111_at	-0.4053	Pvrl1	poliovirus receptor-related 1	58235	ENSMUSG00000032012
1451484_a_at	-0.4374	Syn1	synapsin I	20964	ENSMUSG00000037217
1424412_at	-0.4251	Ogfrl1	opioid growth factor receptor-like 1	70155	ENSMUSG00000026158
1420127_s_at	0.5406	Ccpg1	cell cycle progression 1	72278	ENSMUSG00000034563
1418808_at	0.4496	Rdh5	retinol dehydrogenase 5	19682	ENSMUSG00000025350
1443076_at	-0.3974	Letm2	leucine zipper-EF-hand containing transmembrane protein 2	270035	ENSMUSG00000037363
1448556_at	0.4603	Prlr	prolactin receptor	19116	ENSMUSG00000005268
1441102_at	0.4305	Prlr	prolactin receptor	19116	ENSMUSG00000005268
1437397_at	0.4584	Prlr	prolactin receptor	19116	ENSMUSG00000005268
1425853_s_at	0.4786	Prlr	prolactin receptor	19116	ENSMUSG00000005268
1451863_at	-0.4303	Uts2r	urotensin 2 receptor	217369	ENSMUSG00000039321
1450317_at	0.4031	Clec2g	C-type lectin domain family 2, member g	70809	ENSMUSG00000000248
1448961_at	0.4189	Plscr2	phospholipid scramblase 2	18828	ENSMUSG00000032372
1423310_at	0.5181	Tpbg	trophoblast glycoprotein	21983	ENSMUSG00000035274
1448415_a_at	0.4659	Sema3b	sema domain, immunoglobulin domain (Ig), short basic domain, secreted, (semaphorin) 3B	20347	ENSMUSG00000057969
1438773_at	0.5132	Steap2	six transmembrane epithelial antigen of prostate 2	74051	ENSMUSG00000015653
1446071_at	0.6024	Steap2	six transmembrane epithelial antigen of prostate 2	74051	ENSMUSG00000015653
1428636_at	0.4967	Steap2	six transmembrane epithelial antigen of prostate 2	74051	ENSMUSG00000015653
1428505_at	0.4097	Ccdc90b	coiled-coil domain containing 90B	66365	ENSMUSG00000030613
1424708_at	0.4015	Tmed10	transmembrane emp24-like trafficking protein 10 (yeast)	68581	ENSMUSG00000021248
1439462_x_at	0.5503	Tmed10	transmembrane emp24-like trafficking protein 10 (yeast)	68581	ENSMUSG00000021248
1454688_x_at	0.4948	Tmed10	transmembrane emp24-like trafficking protein 10 (yeast)	68581	ENSMUSG00000021248
1439444_x_at	0.5097	Tmed10	transmembrane emp24-like trafficking protein 10 (yeast)	68581	ENSMUSG00000021248
1454656_at	0.424	Spata13	spermatogenesis associated 13	219140	ENSMUSG00000021990
1447880_x_at	-0.409	S1pr2	sphingosine-1-phosphate receptor 2	14739	ENSMUSG00000043895
1420647_a_at	0.3973	Krt8	keratin 8	16691	ENSMUSG00000049382
1423691_x_at	0.4127	Krt8	keratin 8	16691	ENSMUSG00000049382
1446219_at	-0.4042	D930015E06Rik	RIKEN cDNA D930015E06 gene	229473	ENSMUSG00000033767
1457093_at	-0.3958	Gapvd1	GTPase activating protein and VPS9 domains 1	66691	ENSMUSG00000026867
1441857_x_at	0.4455	Seh1l	SEH1-like (S. cerevisiae	72124	ENSMUSG00000079614
1456362_at	-0.4483	Cyp11b1	cytochrome P450, family 11, subfamily b, polypeptide 1	110115	ENSMUSG00000075604
1425595_at	-0.4162	Gabbr1	gamma-aminobutyric acid (GABA) B receptor, 1	54393	ENSMUSG00000024462
1432860_at	0.4384	Panx3	pannexin 3	208098	ENSMUSG00000011118
1429065_at	0.4632	Ikbip	IKBKB interacting protein	67454	ENSMUSG00000019975
1457722_at	-0.4009	Klrb1f	killer cell lectin-like receptor subfamily B member 1F	232408	ENSMUSG00000030154
1424938_at	0.4381	Steap1	six transmembrane epithelial antigen of the prostate 1	70358	ENSMUSG00000015652
1450995_at	0.4034	Folr1	folate receptor 1 (adult)	14275	ENSMUSG00000001827
1427923_at	0.401	Zmpste24	zinc metallopeptidase, STE24 homolog (S. cerevisiae)	230709	ENSMUSG00000043207
1423400_at	0.4595	Kl	klotho	16591	ENSMUSG00000058488
1433053_at	-0.4151	Itgb2l	integrin beta 2-like	16415	ENSMUSG00000000157
1450726_at	0.4242	Asah2	N-acylsphingosine amidohydrolase 2	54447	ENSMUSG00000024887
1450460_at	-0.4187	Aqp3	aquaporin 3	11828	ENSMUSG00000028435
1428663_at	0.4768	Sgms2	sphingomyelin synthase 2	74442	ENSMUSG00000050931
1416836_at	0.4663	Lrp10	low-density lipoprotein receptor-related protein 10	65107	ENSMUSG00000022175
1441091_at	0.4471	Elovl7	ELOVL family member 7, elongation of long chain fatty acids (yeast)	74559	ENSMUSG00000021696
1441891_x_at	0.4006	Elovl7	ELOVL family member 7, elongation of long chain fatty acids (yeast)	74559	ENSMUSG00000021696
1427783_at	-0.4361	Erbb4	v-erb-a erythroblastic leukemia viral oncogene homolog 4 (avian)	13869	ENSMUSG00000062209
1443838_x_at	0.4376	Fads2	fatty acid desaturase 2	56473	ENSMUSG00000024665
1436043_at	0.405	Scn7a	sodium channel, voltage-gated, type VII, alpha	20272	ENSMUSG00000034810
1422438_at	0.4239	Ephx1	epoxide hydrolase 1, microsomal	13849	ENSMUSG00000038776
1455632_at	-0.7054	Gnb5	guanine nucleotide binding protein (G protein), beta 5	14697	ENSMUSG00000032192
1417552_at	0.4383	Fap	fibroblast activation protein	14089	ENSMUSG00000000392
1433750_at	0.5131	Slc31a1	solute carrier family 31, member 1	20529	ENSMUSG00000066150
1449108_at	0.448	Fdx1	ferredoxin 1	14148	ENSMUSG00000032051
1418774_a_at	0.4203	Atp7a	ATPase, Cu++ transporting, alpha polypeptide	11977	ENSMUSG00000033792
1436921_at	0.4177	Atp7a	ATPase, Cu++ transporting, alpha polypeptide	11977	ENSMUSG00000033792
1426285_at	0.4728	Lama2	laminin, alpha 2	16773	ENSMUSG00000019899
1416637_at	0.4178	Slc4a2	solute carrier family 4 (anion exchanger), member 2	20535	ENSMUSG00000028962
1456226_x_at	0.4299	Ddr1	discoidin domain receptor family, member 1	12305	ENSMUSG00000003534
1435820_x_at	0.4198	Ddr1	discoidin domain receptor family, member 1	12305	ENSMUSG00000003534
1455318_at	-0.5404	Timd4	T cell immunoglobulin and mucin domain containing 4	276891	ENSMUSG00000055546
1455179_at	0.4326	Mpp7	membrane protein, palmitoylated 7 (MAGUK p55 subfamily member 7)	75739	ENSMUSG00000057440
1460365_a_at	-0.4166	Dnm1	dynamin 1	13429	ENSMUSG00000026825
1443185_at	-0.4666	Lhfpl2	lipoma HMGIC fusion partner-like 2	218454	ENSMUSG00000045312
1459426_at	-0.416	Scel	sciellin	64929	ENSMUSG00000022123
1438200_at	0.4257	Sulf1	sulfatase 1	240725	ENSMUSG00000016918
1454159_a_at	0.4062	Igfbp2	insulin-like growth factor binding protein 2	16008	ENSMUSG00000039323
1442801_x_at	-0.4033	Tm7sf3	transmembrane 7 superfamily member 3	67623	ENSMUSG00000040234
1452664_a_at	0.4521	Tm7sf3	transmembrane 7 superfamily member 3	67623	ENSMUSG00000040234
1420641_a_at	0.4771	Sqrdl	sulfide quinone reductase-like (yeast)	59010	ENSMUSG00000005803
1423476_at	-0.4164	Slc46a2	solute carrier family 46, member 2	30936	ENSMUSG00000028386
1418762_at	0.3999	Cd55	CD55 antigen	13136	ENSMUSG00000026399
1460242_at	0.4822	Cd55	CD55 antigen	13136	ENSMUSG00000026399
1449677_s_at	0.4254	Tmem38b	transmembrane protein 38B	52076	ENSMUSG00000028420
1438656_x_at	0.4071	Timm17b	translocase of inner mitochondrial membrane 17b	21855	ENSMUSG00000031158
1454862_at	0.4231	Phldb2	pleckstrin homology-like domain, family B, member 2	208177	ENSMUSG00000033149
1416429_a_at	0.4302	Cat	catalase	12359	ENSMUSG00000027187
1416430_at	0.4323	Cat	catalase	12359	ENSMUSG00000027187
1436611_at	0.4507	Slc39a12	solute carrier family 39 (zinc transporter), member 12	277468	ENSMUSG00000036949
1455891_at	-0.4207	Nhedc1	Na+/H+ exchanger domain containing 1	74446	ENSMUSG00000050150
1448780_at	0.3969	Slc12a2	solute carrier family 12, member 2	20496	ENSMUSG00000024597
1417622_at	0.4038	Slc12a2	solute carrier family 12, member 2	20496	ENSMUSG00000024597
1429495_at	-0.4048	Tmem107	transmembrane protein 107	66910	ENSMUSG00000020895
1452330_a_at	0.4137	Mxra8	matrix-remodelling associated 8	74761	ENSMUSG00000029070
1417231_at	0.4131	Cldn2	claudin 2	12738	ENSMUSG00000047230
1436657_at	0.4373	Gm11744	predicted gene 11744	100038570	ENSMUSG00000075410
1437172_x_at	0.4186	Hadhb	hydroxyacyl-Coenzyme A dehydrogenase/3-ketoacyl-Coenzyme A thiolase/enoyl-Coenzyme A hydratase (trifunctional protein), beta subunit	231086	ENSMUSG00000059447
1448162_at	0.4337	Vcam1	vascular cell adhesion molecule 1	22329	ENSMUSG00000027962
1450280_a_at	0.4229	Rrh	retinal pigment epithelium derived rhodopsin homolog	20132	ENSMUSG00000028012
1448136_at	0.4517	Enpp2	ectonucleotide pyrophosphatase/phosphodiesterase 2	18606	ENSMUSG00000022425
1458455_at	-0.424	Abra	actin-binding Rho activating protein	223513	ENSMUSG00000042895
1455116_at	-0.4348	Relt	RELT tumor necrosis factor receptor	320100	ENSMUSG00000008318
1419387_s_at	-0.4659	Muc13	mucin 13, epithelial transmembrane	17063	ENSMUSG00000022824
1434882_at	0.431	Mtdh	metadherin	67154	ENSMUSG00000022255
1439079_a_at	0.4266	Erbb2ip	Erbb2 interacting protein	59079	ENSMUSG00000021709
1439080_at	0.4063	Erbb2ip	Erbb2 interacting protein	59079	ENSMUSG00000021709
1451271_a_at	0.4093	Acat1	acetyl-Coenzyme A acetyltransferase 1	110446	ENSMUSG00000032047
1438928_x_at	0.4159	Ninj1	ninjurin 1	18081	ENSMUSG00000037966
1422497_at	0.4727	Slc30a5	solute carrier family 30 (zinc transporter), member 5	69048	ENSMUSG00000021629
1450300_at	-0.3974	Gabrr1	gamma-aminobutyric acid (GABA) C receptor, subunit rho 1	14408	ENSMUSG00000028280
1448823_at	0.4701	Cxcl12	chemokine (C-X-C motif) ligand 12	20315	ENSMUSG00000061353
1460184_at	0.4183	Hadh	hydroxyacyl-Coenzyme A dehydrogenase	15107	ENSMUSG00000027984
1438355_at	-0.4025	Tmem90a	transmembrane protein 90a	627191	ENSMUSG00000071234
1443556_at	-0.4393	Tmem140	transmembrane protein 140	68487	ENSMUSG00000057137
1451440_at	-0.3991	Chodl	chondrolectin	246048	ENSMUSG00000022860
1416203_at	0.4262	Aqp1	aquaporin 1	11826	ENSMUSG00000004655
1435058_x_at	0.3996	Stxbp3a	syntaxin binding protein 3A	20912	ENSMUSG00000027882
1449874_at	-0.4218	Ly96	lymphocyte antigen 96	17087	ENSMUSG00000025779
1451308_at	-0.5405	Elovl4	elongation of very long chain fatty acids (FEN1/Elo2, SUR4/Elo3, yeast)-like 4	83603	ENSMUSG00000032262
1424306_at	0.4593	Elovl4	elongation of very long chain fatty acids (FEN1/Elo2, SUR4/Elo3, yeast)-like 4	83603	ENSMUSG00000032262
1455777_x_at	0.4073	Hsd17b4	hydroxysteroid (17-beta) dehydrogenase 4	15488	ENSMUSG00000024507
1452492_a_at	0.3983	Slc37a2	solute carrier family 37 (glycerol-3-phosphate transporter), member 2	56857	ENSMUSG00000032122
1441966_at	0.3959	Trpm3	transient receptor potential cation channel, subfamily M, member 3	226025	ENSMUSG00000052387
1443723_at	0.4205	Trpm3	transient receptor potential cation channel, subfamily M, member 3	226025	ENSMUSG00000052387
1430421_a_at	0.514	Tmem205	transmembrane protein 205	235043	ENSMUSG00000040883
1420505_a_at	-0.399	Stxbp1	syntaxin binding protein 1	20910	ENSMUSG00000026797
1436368_at	-0.3967	Slc16a10	solute carrier family 16 (monocarboxylic acid transporters), member 10	72472	ENSMUSG00000019838
1424026_s_at	0.4022	Ginm1	glycoprotein integral membrane 1	215751	ENSMUSG00000040006
1419109_at	-0.4292	Hrc	histidine rich calcium binding protein	15464	ENSMUSG00000038239
1424011_at	-0.4065	Aqp9	aquaporin 9	64008	ENSMUSG00000032204
1437807_x_at	0.4337	Ctnna1	catenin (cadherin associated protein), alpha 1	12385	ENSMUSG00000037815
1449698_at	-0.4124	C330027C09Rik	RIKEN cDNA C330027C09 gene	224171	ENSMUSG00000033031
1448253_at	0.4206	Glud1	glutamate dehydrogenase 1	14661	ENSMUSG00000021794
1442733_at	0.3989	4922501C03Rik	RIKEN cDNA 4922501C03 gene	382090	ENSMUSG00000056919
1443899_at	0.5111	4922501C03Rik	RIKEN cDNA 4922501C03 gene	382090	ENSMUSG00000056919
1437501_at	-0.404	AF529169	cDNA sequence AF529169	209743	ENSMUSG00000039313
1460698_a_at	0.4076	Sec11c	SEC11 homolog C (S. cerevisiae)	66286	ENSMUSG00000024516
1460036_at	0.4139	Ap1s2	adaptor-related protein complex 1, sigma 2 subunit	108012	ENSMUSG00000031367
1415849_s_at	-0.421	Stmn1	stathmin 1	16765	ENSMUSG00000028832
1416344_at	0.4837	Lamp2	lysosomal-associated membrane protein 2	16784	ENSMUSG00000016534
1433942_at	0.5865	Myo6	myosin VI	17920	ENSMUSG00000033577
1435559_at	-0.5217	Myo6	myosin VI	17920	ENSMUSG00000033577
1436801_x_at	0.4036	Cdc42ep4	CDC42 effector protein (Rho GTPase binding) 4	56699	ENSMUSG00000041598
1449421_a_at	0.43	Kcne2	potassium voltage-gated channel, Isk-related subfamily, gene 2	246133	ENSMUSG00000039672
1433729_x_at	0.3987	Pmpcb	peptidase (mitochondrial processing) beta	73078	ENSMUSG00000029017
1419091_a_at	0.3969	Anxa2	annexin A2	12306	ENSMUSG00000032231
1428485_at	0.4684	Car12	carbonic anyhydrase 12	76459	ENSMUSG00000032373
1425992_at	-0.4057	Slc6a5	solute carrier family 6 (neurotransmitter transporter, glycine), member 5	104245	ENSMUSG00000039728
1436900_x_at	0.4404	Leprot	leptin receptor overlapping transcript	230514	ENSMUSG00000035212
1423563_at	-0.3973	Prrt1	proline-rich transmembrane protein 1	260297	ENSMUSG00000015476
1419928_at	-0.4077	Lrig1	leucine-rich repeats and immunoglobulin-like domains 1	16206	ENSMUSG00000030029
1454866_s_at	0.4363	Clic6	chloride intracellular channel 6	209195	ENSMUSG00000022949
1434165_at	0.4007	Clic6	chloride intracellular channel 6	209195	ENSMUSG00000022949
1417331_a_at	0.4135	Arl6	ADP-ribosylation factor-like 6	56297	ENSMUSG00000022722
1415840_at	0.4829	Elovl5	ELOVL family member 5, elongation of long chain fatty acids (yeast)	68801	ENSMUSG00000032349
1437211_x_at	0.656	Elovl5	ELOVL family member 5, elongation of long chain fatty acids (yeast)	68801	ENSMUSG00000032349
1437644_at	0.4128	B3galt2	UDP-Gal:betaGlcNAc beta 1,3-galactosyltransferase, polypeptide 2	26878	ENSMUSG00000033849
1456152_at	0.4227	Paqr5	progestin and adipoQ receptor family member V	74090	ENSMUSG00000032278
1437279_x_at	0.4361	Sdc1	syndecan 1	20969	ENSMUSG00000020592
1417453_at	0.4705	Cul4b	cullin 4B	72584	ENSMUSG00000031095
1456418_at	0.4553	Kcnj13	potassium inwardly-rectifying channel, subfamily J, member 13	100040591	ENSMUSG00000079436
1450185_a_at	-0.4549	Kcnj15	potassium inwardly-rectifying channel, subfamily J, member 15	16516	ENSMUSG00000062609
1451084_at	0.4155	Etfdh	electron transferring flavoprotein, dehydrogenase	66841	ENSMUSG00000027809
1452411_at	0.7273	Lrrc1	leucine rich repeat containing 1	214345	ENSMUSG00000032352
1451446_at	0.4359	Antxr1	anthrax toxin receptor 1	69538	ENSMUSG00000033420
1415897_a_at	0.4897	Mgst1	microsomal glutathione S-transferase 1	56615	ENSMUSG00000008540
1435911_s_at	0.4166	Slc2a12	solute carrier family 2 (facilitated glucose transporter), member 12	353169	ENSMUSG00000037490
cellular component	membrane part	GO:0044425
C=4657;O=124;E=94.68;R=1.31;rawP=0.0003;adjP=0.0098
Probe Set ID	R	Gene Symbol	Description	Entrez ID	Ensemble Gene Stable ID
1423476_at	-0.4164	Slc46a2	solute carrier family 46, member 2	30936	ENSMUSG00000028386
1456195_x_at	0.4541	Itgb5	integrin beta 5	16419	ENSMUSG00000022817
1435513_at	0.4221	Htr2c	5-hydroxytryptamine (serotonin) receptor 2C	15560	ENSMUSG00000041380
1416695_at	0.463	Tspo	translocator protein	12257	ENSMUSG00000041736
1456251_x_at	0.4899	Tspo	translocator protein	12257	ENSMUSG00000041736
1438948_x_at	0.4446	Tspo	translocator protein	12257	ENSMUSG00000041736
1418762_at	0.3999	Cd55	CD55 antigen	13136	ENSMUSG00000026399
1460242_at	0.4822	Cd55	CD55 antigen	13136	ENSMUSG00000026399
1435446_a_at	0.4122	Chpt1	choline phosphotransferase 1	212862	ENSMUSG00000060002
1438656_x_at	0.4071	Timm17b	translocase of inner mitochondrial membrane 17b	21855	ENSMUSG00000031158
1449677_s_at	0.4254	Tmem38b	transmembrane protein 38B	52076	ENSMUSG00000028420
1438851_x_at	0.4503	Cldn1	claudin 1	12737	ENSMUSG00000022512
1429116_at	0.8169	Slc17a5	solute carrier family 17 (anion/sugar transporter), member 5	235504	ENSMUSG00000049624
1426715_s_at	0.5546	Slc46a1	solute carrier family 46, member 1	52466	ENSMUSG00000020829
1436611_at	0.4507	Slc39a12	solute carrier family 39 (zinc transporter), member 12	277468	ENSMUSG00000036949
1434954_at	0.4397	Mpp5	membrane protein, palmitoylated 5 (MAGUK p55 subfamily member 5)	56217	ENSMUSG00000021112
1448780_at	0.3969	Slc12a2	solute carrier family 12, member 2	20496	ENSMUSG00000024597
1417622_at	0.4038	Slc12a2	solute carrier family 12, member 2	20496	ENSMUSG00000024597
1455891_at	-0.4207	Nhedc1	Na+/H+ exchanger domain containing 1	74446	ENSMUSG00000050150
1455280_at	0.4034	Frem1	Fras1 related extracellular matrix protein 1	329872	ENSMUSG00000059049
1455848_at	0.4372	Tmprss11a	transmembrane protease, serine 11a	194597	ENSMUSG00000072845
1429495_at	-0.4048	Tmem107	transmembrane protein 107	66910	ENSMUSG00000020895
1418001_at	-0.4143	Itm2b	integral membrane protein 2B	16432	ENSMUSG00000022108
1452330_a_at	0.4137	Mxra8	matrix-remodelling associated 8	74761	ENSMUSG00000029070
1417231_at	0.4131	Cldn2	claudin 2	12738	ENSMUSG00000047230
1436657_at	0.4373	Gm11744	predicted gene 11744	100038570	ENSMUSG00000075410
1448162_at	0.4337	Vcam1	vascular cell adhesion molecule 1	22329	ENSMUSG00000027962
1450280_a_at	0.4229	Rrh	retinal pigment epithelium derived rhodopsin homolog	20132	ENSMUSG00000028012
1424099_at	0.447	Gpx8	glutathione peroxidase 8 (putative)	69590	ENSMUSG00000021760
1448136_at	0.4517	Enpp2	ectonucleotide pyrophosphatase/phosphodiesterase 2	18606	ENSMUSG00000022425
1443619_at	0.557	Tmem30a	transmembrane protein 30A	69981	ENSMUSG00000032328
1434387_at	0.4227	Itfg3	integrin alpha FG-GAP repeat containing 3	106581	ENSMUSG00000024187
1455116_at	-0.4348	Relt	RELT tumor necrosis factor receptor	320100	ENSMUSG00000008318
1419387_s_at	-0.4659	Muc13	mucin 13, epithelial transmembrane	17063	ENSMUSG00000022824
1434882_at	0.431	Mtdh	metadherin	67154	ENSMUSG00000022255
1439079_a_at	0.4266	Erbb2ip	Erbb2 interacting protein	59079	ENSMUSG00000021709
1439080_at	0.4063	Erbb2ip	Erbb2 interacting protein	59079	ENSMUSG00000021709
1438928_x_at	0.4159	Ninj1	ninjurin 1	18081	ENSMUSG00000037966
1422497_at	0.4727	Slc30a5	solute carrier family 30 (zinc transporter), member 5	69048	ENSMUSG00000021629
1432409_at	-0.4179	Prkar2a	protein kinase, cAMP dependent regulatory, type II alpha	19087	ENSMUSG00000032601
1448823_at	0.4701	Cxcl12	chemokine (C-X-C motif) ligand 12	20315	ENSMUSG00000061353
1450300_at	-0.3974	Gabrr1	gamma-aminobutyric acid (GABA) C receptor, subunit rho 1	14408	ENSMUSG00000028280
1438111_at	-0.4053	Pvrl1	poliovirus receptor-related 1	58235	ENSMUSG00000032012
1438355_at	-0.4025	Tmem90a	transmembrane protein 90a	627191	ENSMUSG00000071234
1420127_s_at	0.5406	Ccpg1	cell cycle progression 1	72278	ENSMUSG00000034563
1448556_at	0.4603	Prlr	prolactin receptor	19116	ENSMUSG00000005268
1441102_at	0.4305	Prlr	prolactin receptor	19116	ENSMUSG00000005268
1437397_at	0.4584	Prlr	prolactin receptor	19116	ENSMUSG00000005268
1425853_s_at	0.4786	Prlr	prolactin receptor	19116	ENSMUSG00000005268
1443076_at	-0.3974	Letm2	leucine zipper-EF-hand containing transmembrane protein 2	270035	ENSMUSG00000037363
1443556_at	-0.4393	Tmem140	transmembrane protein 140	68487	ENSMUSG00000057137
1451863_at	-0.4303	Uts2r	urotensin 2 receptor	217369	ENSMUSG00000039321
1448961_at	0.4189	Plscr2	phospholipid scramblase 2	18828	ENSMUSG00000032372
1450317_at	0.4031	Clec2g	C-type lectin domain family 2, member g	70809	ENSMUSG00000000248
1451440_at	-0.3991	Chodl	chondrolectin	246048	ENSMUSG00000022860
1423310_at	0.5181	Tpbg	trophoblast glycoprotein	21983	ENSMUSG00000035274
1438773_at	0.5132	Steap2	six transmembrane epithelial antigen of prostate 2	74051	ENSMUSG00000015653
1446071_at	0.6024	Steap2	six transmembrane epithelial antigen of prostate 2	74051	ENSMUSG00000015653
1428636_at	0.4967	Steap2	six transmembrane epithelial antigen of prostate 2	74051	ENSMUSG00000015653
1428505_at	0.4097	Ccdc90b	coiled-coil domain containing 90B	66365	ENSMUSG00000030613
1424708_at	0.4015	Tmed10	transmembrane emp24-like trafficking protein 10 (yeast)	68581	ENSMUSG00000021248
1439462_x_at	0.5503	Tmed10	transmembrane emp24-like trafficking protein 10 (yeast)	68581	ENSMUSG00000021248
1454688_x_at	0.4948	Tmed10	transmembrane emp24-like trafficking protein 10 (yeast)	68581	ENSMUSG00000021248
1439444_x_at	0.5097	Tmed10	transmembrane emp24-like trafficking protein 10 (yeast)	68581	ENSMUSG00000021248
1416203_at	0.4262	Aqp1	aquaporin 1	11826	ENSMUSG00000004655
1454656_at	0.424	Spata13	spermatogenesis associated 13	219140	ENSMUSG00000021990
1447880_x_at	-0.409	S1pr2	sphingosine-1-phosphate receptor 2	14739	ENSMUSG00000043895
1420647_a_at	0.3973	Krt8	keratin 8	16691	ENSMUSG00000049382
1423691_x_at	0.4127	Krt8	keratin 8	16691	ENSMUSG00000049382
1449874_at	-0.4218	Ly96	lymphocyte antigen 96	17087	ENSMUSG00000025779
1435058_x_at	0.3996	Stxbp3a	syntaxin binding protein 3A	20912	ENSMUSG00000027882
1451308_at	-0.5405	Elovl4	elongation of very long chain fatty acids (FEN1/Elo2, SUR4/Elo3, yeast)-like 4	83603	ENSMUSG00000032262
1424306_at	0.4593	Elovl4	elongation of very long chain fatty acids (FEN1/Elo2, SUR4/Elo3, yeast)-like 4	83603	ENSMUSG00000032262
1446219_at	-0.4042	D930015E06Rik	RIKEN cDNA D930015E06 gene	229473	ENSMUSG00000033767
1441857_x_at	0.4455	Seh1l	SEH1-like (S. cerevisiae	72124	ENSMUSG00000079614
1452492_a_at	0.3983	Slc37a2	solute carrier family 37 (glycerol-3-phosphate transporter), member 2	56857	ENSMUSG00000032122
1441966_at	0.3959	Trpm3	transient receptor potential cation channel, subfamily M, member 3	226025	ENSMUSG00000052387
1443723_at	0.4205	Trpm3	transient receptor potential cation channel, subfamily M, member 3	226025	ENSMUSG00000052387
1430421_a_at	0.514	Tmem205	transmembrane protein 205	235043	ENSMUSG00000040883
1456362_at	-0.4483	Cyp11b1	cytochrome P450, family 11, subfamily b, polypeptide 1	110115	ENSMUSG00000075604
1436368_at	-0.3967	Slc16a10	solute carrier family 16 (monocarboxylic acid transporters), member 10	72472	ENSMUSG00000019838
1425595_at	-0.4162	Gabbr1	gamma-aminobutyric acid (GABA) B receptor, 1	54393	ENSMUSG00000024462
1432860_at	0.4384	Panx3	pannexin 3	208098	ENSMUSG00000011118
1424026_s_at	0.4022	Ginm1	glycoprotein integral membrane 1	215751	ENSMUSG00000040006
1429065_at	0.4632	Ikbip	IKBKB interacting protein	67454	ENSMUSG00000019975
1419109_at	-0.4292	Hrc	histidine rich calcium binding protein	15464	ENSMUSG00000038239
1424011_at	-0.4065	Aqp9	aquaporin 9	64008	ENSMUSG00000032204
1437807_x_at	0.4337	Ctnna1	catenin (cadherin associated protein), alpha 1	12385	ENSMUSG00000037815
1449698_at	-0.4124	C330027C09Rik	RIKEN cDNA C330027C09 gene	224171	ENSMUSG00000033031
1457722_at	-0.4009	Klrb1f	killer cell lectin-like receptor subfamily B member 1F	232408	ENSMUSG00000030154
1424938_at	0.4381	Steap1	six transmembrane epithelial antigen of the prostate 1	70358	ENSMUSG00000015652
1450995_at	0.4034	Folr1	folate receptor 1 (adult)	14275	ENSMUSG00000001827
1427923_at	0.401	Zmpste24	zinc metallopeptidase, STE24 homolog (S. cerevisiae)	230709	ENSMUSG00000043207
1437501_at	-0.404	AF529169	cDNA sequence AF529169	209743	ENSMUSG00000039313
1423400_at	0.4595	Kl	klotho	16591	ENSMUSG00000058488
1460698_a_at	0.4076	Sec11c	SEC11 homolog C (S. cerevisiae)	66286	ENSMUSG00000024516
1433053_at	-0.4151	Itgb2l	integrin beta 2-like	16415	ENSMUSG00000000157
1460036_at	0.4139	Ap1s2	adaptor-related protein complex 1, sigma 2 subunit	108012	ENSMUSG00000031367
1416344_at	0.4837	Lamp2	lysosomal-associated membrane protein 2	16784	ENSMUSG00000016534
1433942_at	0.5865	Myo6	myosin VI	17920	ENSMUSG00000033577
1435559_at	-0.5217	Myo6	myosin VI	17920	ENSMUSG00000033577
1450726_at	0.4242	Asah2	N-acylsphingosine amidohydrolase 2	54447	ENSMUSG00000024887
1449421_a_at	0.43	Kcne2	potassium voltage-gated channel, Isk-related subfamily, gene 2	246133	ENSMUSG00000039672
1450460_at	-0.4187	Aqp3	aquaporin 3	11828	ENSMUSG00000028435
1428663_at	0.4768	Sgms2	sphingomyelin synthase 2	74442	ENSMUSG00000050931
1419091_a_at	0.3969	Anxa2	annexin A2	12306	ENSMUSG00000032231
1416836_at	0.4663	Lrp10	low-density lipoprotein receptor-related protein 10	65107	ENSMUSG00000022175
1441091_at	0.4471	Elovl7	ELOVL family member 7, elongation of long chain fatty acids (yeast)	74559	ENSMUSG00000021696
1441891_x_at	0.4006	Elovl7	ELOVL family member 7, elongation of long chain fatty acids (yeast)	74559	ENSMUSG00000021696
1427783_at	-0.4361	Erbb4	v-erb-a erythroblastic leukemia viral oncogene homolog 4 (avian)	13869	ENSMUSG00000062209
1443838_x_at	0.4376	Fads2	fatty acid desaturase 2	56473	ENSMUSG00000024665
1436043_at	0.405	Scn7a	sodium channel, voltage-gated, type VII, alpha	20272	ENSMUSG00000034810
1422438_at	0.4239	Ephx1	epoxide hydrolase 1, microsomal	13849	ENSMUSG00000038776
1428485_at	0.4684	Car12	carbonic anyhydrase 12	76459	ENSMUSG00000032373
1417552_at	0.4383	Fap	fibroblast activation protein	14089	ENSMUSG00000000392
1433750_at	0.5131	Slc31a1	solute carrier family 31, member 1	20529	ENSMUSG00000066150
1449108_at	0.448	Fdx1	ferredoxin 1	14148	ENSMUSG00000032051
1418774_a_at	0.4203	Atp7a	ATPase, Cu++ transporting, alpha polypeptide	11977	ENSMUSG00000033792
1436921_at	0.4177	Atp7a	ATPase, Cu++ transporting, alpha polypeptide	11977	ENSMUSG00000033792
1425992_at	-0.4057	Slc6a5	solute carrier family 6 (neurotransmitter transporter, glycine), member 5	104245	ENSMUSG00000039728
1436900_x_at	0.4404	Leprot	leptin receptor overlapping transcript	230514	ENSMUSG00000035212
1416637_at	0.4178	Slc4a2	solute carrier family 4 (anion exchanger), member 2	20535	ENSMUSG00000028962
1423563_at	-0.3973	Prrt1	proline-rich transmembrane protein 1	260297	ENSMUSG00000015476
1455318_at	-0.5404	Timd4	T cell immunoglobulin and mucin domain containing 4	276891	ENSMUSG00000055546
1456226_x_at	0.4299	Ddr1	discoidin domain receptor family, member 1	12305	ENSMUSG00000003534
1435820_x_at	0.4198	Ddr1	discoidin domain receptor family, member 1	12305	ENSMUSG00000003534
1419928_at	-0.4077	Lrig1	leucine-rich repeats and immunoglobulin-like domains 1	16206	ENSMUSG00000030029
1454866_s_at	0.4363	Clic6	chloride intracellular channel 6	209195	ENSMUSG00000022949
1434165_at	0.4007	Clic6	chloride intracellular channel 6	209195	ENSMUSG00000022949
1455179_at	0.4326	Mpp7	membrane protein, palmitoylated 7 (MAGUK p55 subfamily member 7)	75739	ENSMUSG00000057440
1415840_at	0.4829	Elovl5	ELOVL family member 5, elongation of long chain fatty acids (yeast)	68801	ENSMUSG00000032349
1437211_x_at	0.656	Elovl5	ELOVL family member 5, elongation of long chain fatty acids (yeast)	68801	ENSMUSG00000032349
1460365_a_at	-0.4166	Dnm1	dynamin 1	13429	ENSMUSG00000026825
1443185_at	-0.4666	Lhfpl2	lipoma HMGIC fusion partner-like 2	218454	ENSMUSG00000045312
1437644_at	0.4128	B3galt2	UDP-Gal:betaGlcNAc beta 1,3-galactosyltransferase, polypeptide 2	26878	ENSMUSG00000033849
1456152_at	0.4227	Paqr5	progestin and adipoQ receptor family member V	74090	ENSMUSG00000032278
1437279_x_at	0.4361	Sdc1	syndecan 1	20969	ENSMUSG00000020592
1456418_at	0.4553	Kcnj13	potassium inwardly-rectifying channel, subfamily J, member 13	100040591	ENSMUSG00000079436
1438200_at	0.4257	Sulf1	sulfatase 1	240725	ENSMUSG00000016918
1450185_a_at	-0.4549	Kcnj15	potassium inwardly-rectifying channel, subfamily J, member 15	16516	ENSMUSG00000062609
1451084_at	0.4155	Etfdh	electron transferring flavoprotein, dehydrogenase	66841	ENSMUSG00000027809
1451446_at	0.4359	Antxr1	anthrax toxin receptor 1	69538	ENSMUSG00000033420
1415897_a_at	0.4897	Mgst1	microsomal glutathione S-transferase 1	56615	ENSMUSG00000008540
1435911_s_at	0.4166	Slc2a12	solute carrier family 2 (facilitated glucose transporter), member 12	353169	ENSMUSG00000037490
1454159_a_at	0.4062	Igfbp2	insulin-like growth factor binding protein 2	16008	ENSMUSG00000039323
1442801_x_at	-0.4033	Tm7sf3	transmembrane 7 superfamily member 3	67623	ENSMUSG00000040234
1452664_a_at	0.4521	Tm7sf3	transmembrane 7 superfamily member 3	67623	ENSMUSG00000040234
cellular component	basal lamina	GO:0005605
C=20;O=4;E=0.41;R=9.84;rawP=0.0006;adjP=0.0172
Probe Set ID	R	Gene Symbol	Description	Entrez ID	Ensemble Gene Stable ID
1424113_at	0.4269	Lamb1	laminin B1	16777	ENSMUSG00000002900
1426285_at	0.4728	Lama2	laminin, alpha 2	16773	ENSMUSG00000019899
1445328_at	0.4253	Col4a4	collagen, type IV, alpha 4	12829	ENSMUSG00000067158
1425476_at	0.4533	Col4a5	collagen, type IV, alpha 5	12830	ENSMUSG00000031274
cellular component	peroxisome	GO:0005777
C=128;O=9;E=2.60;R=3.46;rawP=0.0012;adjP=0.0229
Probe Set ID	R	Gene Symbol	Description	Entrez ID	Ensemble Gene Stable ID
1451277_at	0.4018	Zadh2	zinc binding alcohol dehydrogenase, domain containing 2	225791	ENSMUSG00000049090
1431302_a_at	0.3973	Nudt7	nudix (nucleoside diphosphate linked moiety X)-type motif 7	67528	ENSMUSG00000031767
1451271_a_at	0.4093	Acat1	acetyl-Coenzyme A acetyltransferase 1	110446	ENSMUSG00000032047
1415897_a_at	0.4897	Mgst1	microsomal glutathione S-transferase 1	56615	ENSMUSG00000008540
1421938_at	0.4013	Serhl	serine hydrolase-like	68607	ENSMUSG00000058586
1416429_a_at	0.4302	Cat	catalase	12359	ENSMUSG00000027187
1416430_at	0.4323	Cat	catalase	12359	ENSMUSG00000027187
1440474_at	-0.3972	Crot	carnitine O-octanoyltransferase	74114	ENSMUSG00000003623
1455777_x_at	0.4073	Hsd17b4	hydroxysteroid (17-beta) dehydrogenase 4	15488	ENSMUSG00000024507
1449047_at	0.4754	Hacl1	2-hydroxyacyl-CoA lyase 1	56794	ENSMUSG00000021884
cellular component	integral to membrane	GO:0016021
C=3979;O=106;E=80.89;R=1.31;rawP=0.0011;adjP=0.0229
Probe Set ID	R	Gene Symbol	Description	Entrez ID	Ensemble Gene Stable ID
1423476_at	-0.4164	Slc46a2	solute carrier family 46, member 2	30936	ENSMUSG00000028386
1456195_x_at	0.4541	Itgb5	integrin beta 5	16419	ENSMUSG00000022817
1435513_at	0.4221	Htr2c	5-hydroxytryptamine (serotonin) receptor 2C	15560	ENSMUSG00000041380
1416695_at	0.463	Tspo	translocator protein	12257	ENSMUSG00000041736
1456251_x_at	0.4899	Tspo	translocator protein	12257	ENSMUSG00000041736
1438948_x_at	0.4446	Tspo	translocator protein	12257	ENSMUSG00000041736
1435446_a_at	0.4122	Chpt1	choline phosphotransferase 1	212862	ENSMUSG00000060002
1438656_x_at	0.4071	Timm17b	translocase of inner mitochondrial membrane 17b	21855	ENSMUSG00000031158
1449677_s_at	0.4254	Tmem38b	transmembrane protein 38B	52076	ENSMUSG00000028420
1438851_x_at	0.4503	Cldn1	claudin 1	12737	ENSMUSG00000022512
1429116_at	0.8169	Slc17a5	solute carrier family 17 (anion/sugar transporter), member 5	235504	ENSMUSG00000049624
1426715_s_at	0.5546	Slc46a1	solute carrier family 46, member 1	52466	ENSMUSG00000020829
1436611_at	0.4507	Slc39a12	solute carrier family 39 (zinc transporter), member 12	277468	ENSMUSG00000036949
1434954_at	0.4397	Mpp5	membrane protein, palmitoylated 5 (MAGUK p55 subfamily member 5)	56217	ENSMUSG00000021112
1448780_at	0.3969	Slc12a2	solute carrier family 12, member 2	20496	ENSMUSG00000024597
1417622_at	0.4038	Slc12a2	solute carrier family 12, member 2	20496	ENSMUSG00000024597
1455891_at	-0.4207	Nhedc1	Na+/H+ exchanger domain containing 1	74446	ENSMUSG00000050150
1455280_at	0.4034	Frem1	Fras1 related extracellular matrix protein 1	329872	ENSMUSG00000059049
1455848_at	0.4372	Tmprss11a	transmembrane protease, serine 11a	194597	ENSMUSG00000072845
1429495_at	-0.4048	Tmem107	transmembrane protein 107	66910	ENSMUSG00000020895
1418001_at	-0.4143	Itm2b	integral membrane protein 2B	16432	ENSMUSG00000022108
1452330_a_at	0.4137	Mxra8	matrix-remodelling associated 8	74761	ENSMUSG00000029070
1417231_at	0.4131	Cldn2	claudin 2	12738	ENSMUSG00000047230
1436657_at	0.4373	Gm11744	predicted gene 11744	100038570	ENSMUSG00000075410
1448162_at	0.4337	Vcam1	vascular cell adhesion molecule 1	22329	ENSMUSG00000027962
1450280_a_at	0.4229	Rrh	retinal pigment epithelium derived rhodopsin homolog	20132	ENSMUSG00000028012
1424099_at	0.447	Gpx8	glutathione peroxidase 8 (putative)	69590	ENSMUSG00000021760
1448136_at	0.4517	Enpp2	ectonucleotide pyrophosphatase/phosphodiesterase 2	18606	ENSMUSG00000022425
1443619_at	0.557	Tmem30a	transmembrane protein 30A	69981	ENSMUSG00000032328
1434387_at	0.4227	Itfg3	integrin alpha FG-GAP repeat containing 3	106581	ENSMUSG00000024187
1455116_at	-0.4348	Relt	RELT tumor necrosis factor receptor	320100	ENSMUSG00000008318
1419387_s_at	-0.4659	Muc13	mucin 13, epithelial transmembrane	17063	ENSMUSG00000022824
1434882_at	0.431	Mtdh	metadherin	67154	ENSMUSG00000022255
1438928_x_at	0.4159	Ninj1	ninjurin 1	18081	ENSMUSG00000037966
1422497_at	0.4727	Slc30a5	solute carrier family 30 (zinc transporter), member 5	69048	ENSMUSG00000021629
1450300_at	-0.3974	Gabrr1	gamma-aminobutyric acid (GABA) C receptor, subunit rho 1	14408	ENSMUSG00000028280
1438111_at	-0.4053	Pvrl1	poliovirus receptor-related 1	58235	ENSMUSG00000032012
1438355_at	-0.4025	Tmem90a	transmembrane protein 90a	627191	ENSMUSG00000071234
1420127_s_at	0.5406	Ccpg1	cell cycle progression 1	72278	ENSMUSG00000034563
1448556_at	0.4603	Prlr	prolactin receptor	19116	ENSMUSG00000005268
1441102_at	0.4305	Prlr	prolactin receptor	19116	ENSMUSG00000005268
1437397_at	0.4584	Prlr	prolactin receptor	19116	ENSMUSG00000005268
1425853_s_at	0.4786	Prlr	prolactin receptor	19116	ENSMUSG00000005268
1443076_at	-0.3974	Letm2	leucine zipper-EF-hand containing transmembrane protein 2	270035	ENSMUSG00000037363
1443556_at	-0.4393	Tmem140	transmembrane protein 140	68487	ENSMUSG00000057137
1451863_at	-0.4303	Uts2r	urotensin 2 receptor	217369	ENSMUSG00000039321
1448961_at	0.4189	Plscr2	phospholipid scramblase 2	18828	ENSMUSG00000032372
1450317_at	0.4031	Clec2g	C-type lectin domain family 2, member g	70809	ENSMUSG00000000248
1451440_at	-0.3991	Chodl	chondrolectin	246048	ENSMUSG00000022860
1423310_at	0.5181	Tpbg	trophoblast glycoprotein	21983	ENSMUSG00000035274
1438773_at	0.5132	Steap2	six transmembrane epithelial antigen of prostate 2	74051	ENSMUSG00000015653
1446071_at	0.6024	Steap2	six transmembrane epithelial antigen of prostate 2	74051	ENSMUSG00000015653
1428636_at	0.4967	Steap2	six transmembrane epithelial antigen of prostate 2	74051	ENSMUSG00000015653
1428505_at	0.4097	Ccdc90b	coiled-coil domain containing 90B	66365	ENSMUSG00000030613
1424708_at	0.4015	Tmed10	transmembrane emp24-like trafficking protein 10 (yeast)	68581	ENSMUSG00000021248
1439462_x_at	0.5503	Tmed10	transmembrane emp24-like trafficking protein 10 (yeast)	68581	ENSMUSG00000021248
1454688_x_at	0.4948	Tmed10	transmembrane emp24-like trafficking protein 10 (yeast)	68581	ENSMUSG00000021248
1439444_x_at	0.5097	Tmed10	transmembrane emp24-like trafficking protein 10 (yeast)	68581	ENSMUSG00000021248
1416203_at	0.4262	Aqp1	aquaporin 1	11826	ENSMUSG00000004655
1447880_x_at	-0.409	S1pr2	sphingosine-1-phosphate receptor 2	14739	ENSMUSG00000043895
1449874_at	-0.4218	Ly96	lymphocyte antigen 96	17087	ENSMUSG00000025779
1451308_at	-0.5405	Elovl4	elongation of very long chain fatty acids (FEN1/Elo2, SUR4/Elo3, yeast)-like 4	83603	ENSMUSG00000032262
1424306_at	0.4593	Elovl4	elongation of very long chain fatty acids (FEN1/Elo2, SUR4/Elo3, yeast)-like 4	83603	ENSMUSG00000032262
1446219_at	-0.4042	D930015E06Rik	RIKEN cDNA D930015E06 gene	229473	ENSMUSG00000033767
1441857_x_at	0.4455	Seh1l	SEH1-like (S. cerevisiae	72124	ENSMUSG00000079614
1452492_a_at	0.3983	Slc37a2	solute carrier family 37 (glycerol-3-phosphate transporter), member 2	56857	ENSMUSG00000032122
1441966_at	0.3959	Trpm3	transient receptor potential cation channel, subfamily M, member 3	226025	ENSMUSG00000052387
1443723_at	0.4205	Trpm3	transient receptor potential cation channel, subfamily M, member 3	226025	ENSMUSG00000052387
1430421_a_at	0.514	Tmem205	transmembrane protein 205	235043	ENSMUSG00000040883
1456362_at	-0.4483	Cyp11b1	cytochrome P450, family 11, subfamily b, polypeptide 1	110115	ENSMUSG00000075604
1436368_at	-0.3967	Slc16a10	solute carrier family 16 (monocarboxylic acid transporters), member 10	72472	ENSMUSG00000019838
1425595_at	-0.4162	Gabbr1	gamma-aminobutyric acid (GABA) B receptor, 1	54393	ENSMUSG00000024462
1432860_at	0.4384	Panx3	pannexin 3	208098	ENSMUSG00000011118
1424026_s_at	0.4022	Ginm1	glycoprotein integral membrane 1	215751	ENSMUSG00000040006
1429065_at	0.4632	Ikbip	IKBKB interacting protein	67454	ENSMUSG00000019975
1424011_at	-0.4065	Aqp9	aquaporin 9	64008	ENSMUSG00000032204
1449698_at	-0.4124	C330027C09Rik	RIKEN cDNA C330027C09 gene	224171	ENSMUSG00000033031
1457722_at	-0.4009	Klrb1f	killer cell lectin-like receptor subfamily B member 1F	232408	ENSMUSG00000030154
1424938_at	0.4381	Steap1	six transmembrane epithelial antigen of the prostate 1	70358	ENSMUSG00000015652
1427923_at	0.401	Zmpste24	zinc metallopeptidase, STE24 homolog (S. cerevisiae)	230709	ENSMUSG00000043207
1437501_at	-0.404	AF529169	cDNA sequence AF529169	209743	ENSMUSG00000039313
1423400_at	0.4595	Kl	klotho	16591	ENSMUSG00000058488
1460698_a_at	0.4076	Sec11c	SEC11 homolog C (S. cerevisiae)	66286	ENSMUSG00000024516
1433053_at	-0.4151	Itgb2l	integrin beta 2-like	16415	ENSMUSG00000000157
1416344_at	0.4837	Lamp2	lysosomal-associated membrane protein 2	16784	ENSMUSG00000016534
1450726_at	0.4242	Asah2	N-acylsphingosine amidohydrolase 2	54447	ENSMUSG00000024887
1449421_a_at	0.43	Kcne2	potassium voltage-gated channel, Isk-related subfamily, gene 2	246133	ENSMUSG00000039672
1450460_at	-0.4187	Aqp3	aquaporin 3	11828	ENSMUSG00000028435
1428663_at	0.4768	Sgms2	sphingomyelin synthase 2	74442	ENSMUSG00000050931
1416836_at	0.4663	Lrp10	low-density lipoprotein receptor-related protein 10	65107	ENSMUSG00000022175
1441091_at	0.4471	Elovl7	ELOVL family member 7, elongation of long chain fatty acids (yeast)	74559	ENSMUSG00000021696
1441891_x_at	0.4006	Elovl7	ELOVL family member 7, elongation of long chain fatty acids (yeast)	74559	ENSMUSG00000021696
1427783_at	-0.4361	Erbb4	v-erb-a erythroblastic leukemia viral oncogene homolog 4 (avian)	13869	ENSMUSG00000062209
1443838_x_at	0.4376	Fads2	fatty acid desaturase 2	56473	ENSMUSG00000024665
1436043_at	0.405	Scn7a	sodium channel, voltage-gated, type VII, alpha	20272	ENSMUSG00000034810
1422438_at	0.4239	Ephx1	epoxide hydrolase 1, microsomal	13849	ENSMUSG00000038776
1428485_at	0.4684	Car12	carbonic anyhydrase 12	76459	ENSMUSG00000032373
1417552_at	0.4383	Fap	fibroblast activation protein	14089	ENSMUSG00000000392
1433750_at	0.5131	Slc31a1	solute carrier family 31, member 1	20529	ENSMUSG00000066150
1418774_a_at	0.4203	Atp7a	ATPase, Cu++ transporting, alpha polypeptide	11977	ENSMUSG00000033792
1436921_at	0.4177	Atp7a	ATPase, Cu++ transporting, alpha polypeptide	11977	ENSMUSG00000033792
1425992_at	-0.4057	Slc6a5	solute carrier family 6 (neurotransmitter transporter, glycine), member 5	104245	ENSMUSG00000039728
1436900_x_at	0.4404	Leprot	leptin receptor overlapping transcript	230514	ENSMUSG00000035212
1416637_at	0.4178	Slc4a2	solute carrier family 4 (anion exchanger), member 2	20535	ENSMUSG00000028962
1423563_at	-0.3973	Prrt1	proline-rich transmembrane protein 1	260297	ENSMUSG00000015476
1455318_at	-0.5404	Timd4	T cell immunoglobulin and mucin domain containing 4	276891	ENSMUSG00000055546
1456226_x_at	0.4299	Ddr1	discoidin domain receptor family, member 1	12305	ENSMUSG00000003534
1435820_x_at	0.4198	Ddr1	discoidin domain receptor family, member 1	12305	ENSMUSG00000003534
1419928_at	-0.4077	Lrig1	leucine-rich repeats and immunoglobulin-like domains 1	16206	ENSMUSG00000030029
1454866_s_at	0.4363	Clic6	chloride intracellular channel 6	209195	ENSMUSG00000022949
1434165_at	0.4007	Clic6	chloride intracellular channel 6	209195	ENSMUSG00000022949
1415840_at	0.4829	Elovl5	ELOVL family member 5, elongation of long chain fatty acids (yeast)	68801	ENSMUSG00000032349
1437211_x_at	0.656	Elovl5	ELOVL family member 5, elongation of long chain fatty acids (yeast)	68801	ENSMUSG00000032349
1443185_at	-0.4666	Lhfpl2	lipoma HMGIC fusion partner-like 2	218454	ENSMUSG00000045312
1437644_at	0.4128	B3galt2	UDP-Gal:betaGlcNAc beta 1,3-galactosyltransferase, polypeptide 2	26878	ENSMUSG00000033849
1456152_at	0.4227	Paqr5	progestin and adipoQ receptor family member V	74090	ENSMUSG00000032278
1437279_x_at	0.4361	Sdc1	syndecan 1	20969	ENSMUSG00000020592
1456418_at	0.4553	Kcnj13	potassium inwardly-rectifying channel, subfamily J, member 13	100040591	ENSMUSG00000079436
1450185_a_at	-0.4549	Kcnj15	potassium inwardly-rectifying channel, subfamily J, member 15	16516	ENSMUSG00000062609
1451084_at	0.4155	Etfdh	electron transferring flavoprotein, dehydrogenase	66841	ENSMUSG00000027809
1451446_at	0.4359	Antxr1	anthrax toxin receptor 1	69538	ENSMUSG00000033420
1415897_a_at	0.4897	Mgst1	microsomal glutathione S-transferase 1	56615	ENSMUSG00000008540
1435911_s_at	0.4166	Slc2a12	solute carrier family 2 (facilitated glucose transporter), member 12	353169	ENSMUSG00000037490
1442801_x_at	-0.4033	Tm7sf3	transmembrane 7 superfamily member 3	67623	ENSMUSG00000040234
1452664_a_at	0.4521	Tm7sf3	transmembrane 7 superfamily member 3	67623	ENSMUSG00000040234
