# Supplementary material for: The Genetic Architecture of Murine Glutathione Transferases
Source: PLoS One. 2016 Feb 1;11(2):e0148230. doi: 10.1371/journal.pone.0148230 (PMC4734686; doi:10.1371/journal.pone.0148230)
Supplement: S3 Table — (XLSX) [file pone.0148230.s009.xlsx]

## Sheet: S3 Table
S3 Table. Significantly enriched GO Categories in the top 500 correlates of Gsta4 in liver.
User file and parameters: User file: thirdpartyQUDqLt.txt, Organism: mmusculus, Id Type: GN_GPL339_340, Ref Set: GN_GPL339_340, Significance Level: Top10, Statistics Test: Hypergeometric, MTC: BH, Minimum: 2
The results for each enriched GO category are listed in this table. For each GO category, the first row lists its sub-root
(biological process, molecular function, or cellular component), category name, and corresponding GO ID. The second row lists
number of reference genes in the category (C), number of genes in the gene set and also in the category (O), expected number in the
category (E), Ratio of enrichment (R), p value from hypergeometric test (rawP), and p value adjusted by the multiple test adjustment (adjP).
Finally, genes in the category are listed. For each gene, the table lists the user uploaded ID and value (optional), Entrez ID,
Ensembl Gene Stable ID, Gene symbol, and description.
biological process	oxidation-reduction process	GO:0055114
C=840;O=62;E=19.47;R=3.18;rawP=3.51e-16;adjP=6.74e-13
Probe Set ID	R	Gene Symbol	Description	Entrez ID	Ensemble Gene Stable ID
1422433_s_at_A	0.6132	Idh1	isocitrate dehydrogenase 1 (NADP+), soluble	15926	ENSMUSG00000025950
1424312_at_A	0.5365	Adipor1	adiponectin receptor 1	72674	ENSMUSG00000026457
1424858_at_A	0.5319	L2hgdh	L-2-hydroxyglutarate dehydrogenase	217666	ENSMUSG00000020988
1417085_at_A	0.5814	Akr1c6	aldo-keto reductase family 1, member C6	83702	ENSMUSG00000021210
1455283_x_at_A	0.5555	Ndufs8	NADH dehydrogenase (ubiquinone) Fe-S protein 8	225887	ENSMUSG00000059734
1434579_x_at_A	0.551	Ndufs8	NADH dehydrogenase (ubiquinone) Fe-S protein 8	225887	ENSMUSG00000059734
1423908_at_A	0.6277	Ndufs8	NADH dehydrogenase (ubiquinone) Fe-S protein 8	225887	ENSMUSG00000059734
1417741_at_A	0.5483	Pygl	liver glycogen phosphorylase	110095	ENSMUSG00000021069
1419349_a_at_A	0.5445	Cyp2d9	cytochrome P450, family 2, subfamily d, polypeptide 9	13105	ENSMUSG00000068086
1417950_a_at_A	0.6139	Apoa2	apolipoprotein A-II	11807	ENSMUSG00000005681
1418186_at_A	0.8335	Gstt1	glutathione S-transferase, theta 1	14871	ENSMUSG00000001663
1452184_at_A	0.5399	Ndufb9	NADH dehydrogenase (ubiquinone) 1 beta subcomplex, 9	66218	ENSMUSG00000022354
1436803_a_at_A	0.5522	Ndufb9	NADH dehydrogenase (ubiquinone) 1 beta subcomplex, 9	66218	ENSMUSG00000022354
1428146_s_at_A	0.6641	Acaa2	acetyl-Coenzyme A acyltransferase 2 (mitochondrial 3-oxoacyl-Coenzyme A thiolase)	52538	ENSMUSG00000036880
1428145_at_A	0.6724	Acaa2	acetyl-Coenzyme A acyltransferase 2 (mitochondrial 3-oxoacyl-Coenzyme A thiolase)	52538	ENSMUSG00000036880
1416468_at_A	0.7355	Aldh1a1	aldehyde dehydrogenase family 1, subfamily A1	11668	ENSMUSG00000053279
1460671_at_A	0.5545	Gpx1	glutathione peroxidase 1	14775	ENSMUSG00000063856
1416225_at_A	0.5357	Adh1	alcohol dehydrogenase 1 (class I)	11522	ENSMUSG00000074207
1419435_at_A	0.5693	Aox1	aldehyde oxidase 1	11761	ENSMUSG00000063558
1451386_at_A	0.7101	Blvrb	biliverdin reductase B (flavin reductase (NADPH))	233016	ENSMUSG00000040466
1419618_at_A	0.5503	Bbox1	butyrobetaine (gamma), 2-oxoglutarate dioxygenase 1 (gamma-butyrobetaine hydroxylase)	170442	ENSMUSG00000041660
1416795_at_A	0.5323	Cryl1	crystallin, lambda 1	68631	ENSMUSG00000021947
1434692_at_A	0.5551	Tyw5	tRNA-yW synthesizing protein 5	68736	ENSMUSG00000048495
1416809_at_A	0.6093	Cyp3a11	cytochrome P450, family 3, subfamily a, polypeptide 11	13112	ENSMUSG00000056035
1416000_a_at_A	0.5343	Prdx1	peroxiredoxin 1	18477	ENSMUSG00000028691
1422186_s_at_A	0.6381	Cyb5r3	cytochrome b5 reductase 3	109754	ENSMUSG00000018042
1422185_a_at_A	0.6032	Cyb5r3	cytochrome b5 reductase 3	109754	ENSMUSG00000018042
1418672_at_A	0.5775	Akr1c13	aldo-keto reductase family 1, member C13	27384	ENSMUSG00000021213
1450455_s_at_A	0.5384	Akr1c13	aldo-keto reductase family 1, member C13	27384	ENSMUSG00000021213
1419519_at_A	-0.6113	Igf1	insulin-like growth factor 1	16000	ENSMUSG00000020053
1433603_at_A	0.5264	Ndufs6	NADH dehydrogenase (ubiquinone) Fe-S protein 6	407785	ENSMUSG00000021606
1433593_at_A	0.5497	Ypel5	yippee-like 5 (Drosophila)	383295	ENSMUSG00000039770
1417761_at_A	-0.5364	Apoa4	apolipoprotein A-IV	11808	ENSMUSG00000032080
1426770_at_A	0.5756	Pex5	peroxisomal biogenesis factor 5	19305	ENSMUSG00000005069
1460696_at_A	0.5385	BC026585	cDNA sequence BC026585	226527	ENSMUSG00000033488
1426688_at_A	0.5521	Sdha	succinate dehydrogenase complex, subunit A, flavoprotein (Fp)	66945	ENSMUSG00000021577
1426689_s_at_A	0.6913	Sdha	succinate dehydrogenase complex, subunit A, flavoprotein (Fp)	66945	ENSMUSG00000021577
1428782_a_at_A	0.5454	Uqcrc1	ubiquinol-cytochrome c reductase core protein 1	22273	ENSMUSG00000025651
1424085_at_A	0.5381	Ndufa4	NADH dehydrogenase (ubiquinone) 1 alpha subcomplex, 4	17992	ENSMUSG00000029632
1415948_at_A	0.5765	Creg1	cellular repressor of E1A-stimulated genes 1	433375	ENSMUSG00000040713
1417766_at_A	0.5821	Cyb5b	cytochrome b5 type B	66427	ENSMUSG00000031924
1417767_at_A	0.5634	Cyb5b	cytochrome b5 type B	66427	ENSMUSG00000031924
1418988_at_A	0.5925	Pex7	peroxisomal biogenesis factor 7	18634	ENSMUSG00000020003
1448610_a_at_A	0.5879	Sod2	superoxide dismutase 2, mitochondrial	20656	ENSMUSG00000006818
1417193_at_A	0.6386	Sod2	superoxide dismutase 2, mitochondrial	20656	ENSMUSG00000006818
1424628_a_at_A	0.5792	Ndufv3	NADH dehydrogenase (ubiquinone) flavoprotein 3	78330	ENSMUSG00000024038
1451124_at_A	0.7497	Sod1	superoxide dismutase 1, soluble	20655	ENSMUSG00000022982
1430326_s_at_A	0.6446	Uqcrq	ubiquinol-cytochrome c reductase, complex III subunit VII	22272	ENSMUSG00000044894
1455457_at_A	0.5279	Cyp2c54	cytochrome P450, family 2, subfamily c, polypeptide 54	404195	ENSMUSG00000067225
1416204_at_A	0.5608	Gpd1	glycerol-3-phosphate dehydrogenase 1 (soluble)	14555	ENSMUSG00000023019
1448249_at_A	0.6154	Gpd1	glycerol-3-phosphate dehydrogenase 1 (soluble)	14555	ENSMUSG00000023019
1448292_at_A	0.5633	Uqcr11	ubiquinol-cytochrome c reductase, complex III subunit XI	66594	ENSMUSG00000020163
1417651_at_A	0.5985	Cyp2c29	cytochrome P450, family 2, subfamily c, polypeptide 29	13095	ENSMUSG00000003053
1455911_x_at_A	0.5764	Ndufb11	NADH dehydrogenase (ubiquinone) 1 beta subcomplex, 11	104130	ENSMUSG00000031059
1416057_at_A	0.5817	Ndufb11	NADH dehydrogenase (ubiquinone) 1 beta subcomplex, 11	104130	ENSMUSG00000031059
1448630_a_at_A	0.5268	Sdhc	succinate dehydrogenase complex, subunit C, integral membrane protein	66052	ENSMUSG00000058076
1460184_at_A	0.609	Hadh	hydroxyacyl-Coenzyme A dehydrogenase	15107	ENSMUSG00000027984
1455972_x_at_A	0.6152	Hadh	hydroxyacyl-Coenzyme A dehydrogenase	15107	ENSMUSG00000027984
1450715_at_A	0.74	Cyp1a2	cytochrome P450, family 1, subfamily a, polypeptide 2	13077	ENSMUSG00000032310
1417071_s_at_A	0.5564	Cyp4v3	cytochrome P450, family 4, subfamily v, polypeptide 3	102294	ENSMUSG00000079057
1448934_at_A	0.5679	Ndufa10	NADH dehydrogenase (ubiquinone) 1 alpha subcomplex 10	67273	ENSMUSG00000026260
1423737_at_A	0.5777	Ndufs3	NADH dehydrogenase (ubiquinone) Fe-S protein 3	68349	ENSMUSG00000005510
1430307_a_at_A	0.635	Me1	malic enzyme 1, NADP(+)-dependent, cytosolic	17436	ENSMUSG00000032418
1448143_at_A	0.6992	Aldh2	aldehyde dehydrogenase 2, mitochondrial	11669	ENSMUSG00000029455
1430172_a_at_A	-0.5204	Cyp4f16	cytochrome P450, family 4, subfamily f, polypeptide 16	70101	ENSMUSG00000048440
1418506_a_at_A	0.5524	Prdx2	peroxiredoxin 2	21672	ENSMUSG00000005161
1451015_at_A	0.5194	Tkt	transketolase	21881	ENSMUSG00000021957
1439443_x_at_A	0.5243	Tkt	transketolase	21881	ENSMUSG00000021957
1416679_at_A	0.5277	Abcd3	ATP-binding cassette, sub-family D (ALD), member 3	19299	ENSMUSG00000028127
1451035_a_at_A	0.6625	Akr1a1	aldo-keto reductase family 1, member A1 (aldehyde reductase)	58810	ENSMUSG00000028692
1430123_a_at_A	0.579	Akr1a1	aldo-keto reductase family 1, member A1 (aldehyde reductase)	58810	ENSMUSG00000028692
1435011_x_at_A	0.6142	Akr1a1	aldo-keto reductase family 1, member A1 (aldehyde reductase)	58810	ENSMUSG00000028692
1430124_x_at_A	0.6893	Akr1a1	aldo-keto reductase family 1, member A1 (aldehyde reductase)	58810	ENSMUSG00000028692
1423780_at_A	0.5725	Hibadh	3-hydroxyisobutyrate dehydrogenase	58875	ENSMUSG00000029776
1435967_s_at_A	0.5297	Hibadh	3-hydroxyisobutyrate dehydrogenase	58875	ENSMUSG00000029776
1417497_at_A	-0.5179	Cp	ceruloplasmin	12870	ENSMUSG00000003617
1417633_at_A	-0.5345	Sod3	superoxide dismutase 3, extracellular	20657	ENSMUSG00000072941
1449374_at_A	0.5336	Pipox	pipecolic acid oxidase	19193	ENSMUSG00000017453
1460167_at_A	0.5469	Aldh7a1	aldehyde dehydrogenase family 7, member A1	110695	ENSMUSG00000053644
biological process	metabolic process	GO:0008152
C=8319;O=265;E=192.86;R=1.37;rawP=4.21e-14;adjP=4.04e-11
Probe Set ID	R	Gene Symbol	Description	Entrez ID	Ensemble Gene Stable ID
1426453_at_A	0.5435	Pitrm1	pitrilysin metallepetidase 1	69617	ENSMUSG00000021193
1435446_a_at_A	0.7776	Chpt1	choline phosphotransferase 1	212862	ENSMUSG00000060002
1434164_s_at_A	0.5215	Khdc1b	KH domain containing 1B	98582	ENSMUSG00000085079
1451675_a_at_A	0.5853	Alas2	aminolevulinic acid synthase 2, erythroid	11656	ENSMUSG00000025270
1426853_at_A	-0.5234	Set	SET nuclear oncogene	56086	ENSMUSG00000054766
1451386_at_A	0.7101	Blvrb	biliverdin reductase B (flavin reductase (NADPH))	233016	ENSMUSG00000040466
1433676_at_A	-0.5446	Wnk1	WNK lysine deficient protein kinase 1	232341	ENSMUSG00000045962
1424661_at_A	0.5588	Pmpca	peptidase (mitochondrial processing) alpha	66865	ENSMUSG00000026926
1452931_at_A	-0.5365	2810408M09Rik	RIKEN cDNA 2810408M09 gene	381406	ENSMUSG00000039725
1420933_a_at_A	-0.5446	Eya3	eyes absent 3 homolog (Drosophila)	14050	ENSMUSG00000028886
1417383_at_A	0.5621	Entpd5	ectonucleoside triphosphate diphosphohydrolase 5	12499	ENSMUSG00000021236
1417382_at_A	0.6194	Entpd5	ectonucleoside triphosphate diphosphohydrolase 5	12499	ENSMUSG00000021236
1417384_at_A	0.5196	Entpd5	ectonucleoside triphosphate diphosphohydrolase 5	12499	ENSMUSG00000021236
1451765_a_at_A	0.6472	Entpd5	ectonucleoside triphosphate diphosphohydrolase 5	12499	ENSMUSG00000021236
1452462_a_at_A	-0.5354	Banp	BTG3 associated nuclear protein	53325	ENSMUSG00000025316
1433593_at_A	0.5497	Ypel5	yippee-like 5 (Drosophila)	383295	ENSMUSG00000039770
1417977_at_A	-0.6196	Eif4e3	eukaryotic translation initiation factor 4E member 3	66892	ENSMUSG00000093661
1417978_at_A	-0.5663	Eif4e3	eukaryotic translation initiation factor 4E member 3	66892	ENSMUSG00000093661
1460696_at_A	0.5385	BC026585	cDNA sequence BC026585	226527	ENSMUSG00000033488
1448892_at_A	0.5906	Dock7	dedicator of cytokinesis 7	67299	ENSMUSG00000028556
1428782_a_at_A	0.5454	Uqcrc1	ubiquinol-cytochrome c reductase core protein 1	22273	ENSMUSG00000025651
1424085_at_A	0.5381	Ndufa4	NADH dehydrogenase (ubiquinone) 1 alpha subcomplex, 4	17992	ENSMUSG00000029632
1417451_a_at_A	0.5229	Ppia	peptidylprolyl isomerase A	268373	ENSMUSG00000071866
1448610_a_at_A	0.5879	Sod2	superoxide dismutase 2, mitochondrial	20656	ENSMUSG00000006818
1417193_at_A	0.6386	Sod2	superoxide dismutase 2, mitochondrial	20656	ENSMUSG00000006818
1415977_at_A	-0.6966	Isoc1	isochorismatase domain containing 1	66307	ENSMUSG00000024601
1425050_at_A	0.563	Isoc1	isochorismatase domain containing 1	66307	ENSMUSG00000024601
1424349_a_at_A	-0.561	Lpgat1	lysophosphatidylglycerol acyltransferase 1	226856	ENSMUSG00000026623
1422439_a_at_A	-0.5875	Cdk4	cyclin-dependent kinase 4	12567	ENSMUSG00000006728
1416170_at_A	0.7051	Trap1	TNF receptor-associated protein 1	68015	ENSMUSG00000005981
1434900_at_A	-0.6797	Mkl1	MKL (megakaryoblastic leukemia)/myocardin-like 1	223701	ENSMUSG00000042292
1448292_at_A	0.5633	Uqcr11	ubiquinol-cytochrome c reductase, complex III subunit XI	66594	ENSMUSG00000020163
1424282_at_A	0.5289	Pet112l	PET112-like (yeast)	229487	ENSMUSG00000028085
1452504_s_at_A	-0.5745	Ctbs	chitobiase, di-N-acetyl-	74245	ENSMUSG00000028189
1427474_s_at_A	0.6088	Gstm3	glutathione S-transferase, mu 3	14864	ENSMUSG00000004038
1452143_at_A	-0.5384	Spnb2	spectrin beta 2	20742	ENSMUSG00000020315
1428388_at_A	-0.5339	Tnks2	tankyrase, TRF1-interacting ankyrin-related ADP-ribose polymerase 2	74493	ENSMUSG00000024811
1417869_s_at_A	-0.5334	Ctsz	cathepsin Z	64138	ENSMUSG00000016256
1417140_a_at_A	-0.521	Ptpn2	protein tyrosine phosphatase, non-receptor type 2	19255	ENSMUSG00000024539
1438562_a_at_A	-0.6494	Ptpn2	protein tyrosine phosphatase, non-receptor type 2	19255	ENSMUSG00000024539
1448506_at_A	0.5209	Serpina6	serine (or cysteine) peptidase inhibitor, clade A, member 6	12401	ENSMUSG00000060807
1419687_at_A	0.5569	Macrod1	MACRO domain containing 1	107227	ENSMUSG00000036278
1416394_at_A	0.5585	Bag1	BCL2-associated athanogene 1	12017	ENSMUSG00000028416
1428537_at_A	-0.5179	Csnk1a1	casein kinase 1, alpha 1	93687	ENSMUSG00000024576
1426787_at_A	-0.5446	Sfi1	Sfi1 homolog, spindle assembly associated (yeast)	78887	ENSMUSG00000023764
1418697_at_A	0.6556	Inmt	indolethylamine N-methyltransferase	21743	ENSMUSG00000003477
1450994_at_A	-0.5314	Rock1	Rho-associated coiled-coil containing protein kinase 1	19877	ENSMUSG00000024290
1416809_at_A	0.6093	Cyp3a11	cytochrome P450, family 3, subfamily a, polypeptide 11	13112	ENSMUSG00000056035
1432538_a_at_A	0.5468	Rfc3	replication factor C (activator 1) 3	69263	ENSMUSG00000033970
1424047_at_A	0.5802	Dera	2-deoxyribose-5-phosphate aldolase homolog (C. elegans)	232449	ENSMUSG00000030225
1451253_at_A	-0.596	Pxk	PX domain containing serine/threonine kinase	218699	ENSMUSG00000033885
1451132_at_A	-0.5724	Pbxip1	pre B cell leukemia transcription factor interacting protein 1	229534	ENSMUSG00000042613
1420397_a_at_A	-0.5307	Spen	SPEN homolog, transcriptional regulator (Drosophila)	56381	ENSMUSG00000040761
1420475_at_A	0.5412	Mtpn	myotrophin	14489	ENSMUSG00000029840
1460228_at_A	0.6379	Usf2	upstream transcription factor 2	22282	ENSMUSG00000058239
1456226_x_at_A	-0.5195	Ddr1	discoidin domain receptor family, member 1	12305	ENSMUSG00000003534
1448630_a_at_A	0.5268	Sdhc	succinate dehydrogenase complex, subunit C, integral membrane protein	66052	ENSMUSG00000058076
1451210_at_A	-0.563	Ppap2c	phosphatidic acid phosphatase type 2C	50784	ENSMUSG00000052151
1419510_at_A	0.6285	Ces1e	carboxylesterase 1E	13897	ENSMUSG00000061959
1451676_at_A	0.5752	Drap1	Dr1 associated protein 1 (negative cofactor 2 alpha)	66556	ENSMUSG00000024914
1451015_at_A	0.5194	Tkt	transketolase	21881	ENSMUSG00000021957
1439443_x_at_A	0.5243	Tkt	transketolase	21881	ENSMUSG00000021957
1455099_at_A	-0.5789	Mogat2	monoacylglycerol O-acyltransferase 2	233549	ENSMUSG00000052396
1451035_a_at_A	0.6625	Akr1a1	aldo-keto reductase family 1, member A1 (aldehyde reductase)	58810	ENSMUSG00000028692
1430123_a_at_A	0.579	Akr1a1	aldo-keto reductase family 1, member A1 (aldehyde reductase)	58810	ENSMUSG00000028692
1435011_x_at_A	0.6142	Akr1a1	aldo-keto reductase family 1, member A1 (aldehyde reductase)	58810	ENSMUSG00000028692
1430124_x_at_A	0.6893	Akr1a1	aldo-keto reductase family 1, member A1 (aldehyde reductase)	58810	ENSMUSG00000028692
1424736_at_A	-0.5746	Eef2	eukaryotic translation elongation factor 2	13629	ENSMUSG00000034994
1423362_at_A	0.6517	Sort1	sortilin 1	20661	ENSMUSG00000068747
1422433_s_at_A	0.6132	Idh1	isocitrate dehydrogenase 1 (NADP+), soluble	15926	ENSMUSG00000025950
1448346_at_A	0.5309	Cfl1	cofilin 1, non-muscle	12631	ENSMUSG00000056201
1433482_a_at_A	-0.5437	Fubp1	far upstream element (FUSE) binding protein 1	51886	ENSMUSG00000028034
1417094_at_A	0.5305	Acot7	acyl-CoA thioesterase 7	70025	ENSMUSG00000028937
1419669_at_A	-0.7919	Prtn3	proteinase 3	19152	ENSMUSG00000057729
1421950_at_A	-0.6157	Pfdn2	prefoldin 2	18637	ENSMUSG00000006412
1452207_at_A	0.5399	Cited2	Cbp/p300-interacting transactivator, with Glu/Asp-rich carboxy-terminal domain, 2	17684	ENSMUSG00000039910
1421267_a_at_A	0.5585	Cited2	Cbp/p300-interacting transactivator, with Glu/Asp-rich carboxy-terminal domain, 2	17684	ENSMUSG00000039910
1426776_at_A	-0.6329	Wasl	Wiskott-Aldrich syndrome-like (human)	73178	ENSMUSG00000029684
1421059_a_at_A	0.6157	Alg2	asparagine-linked glycosylation 2 (alpha-1,3-mannosyltransferase)	56737	ENSMUSG00000039740
1422186_s_at_A	0.6381	Cyb5r3	cytochrome b5 reductase 3	109754	ENSMUSG00000018042
1422185_a_at_A	0.6032	Cyb5r3	cytochrome b5 reductase 3	109754	ENSMUSG00000018042
1452285_a_at_A	-0.5201	Eif3f	eukaryotic translation initiation factor 3, subunit F	66085	ENSMUSG00000031029
1438949_at_A	0.5588	Ric8	resistance to inhibitors of cholinesterase 8 homolog (C. elegans)	101489	ENSMUSG00000025485
1419519_at_A	-0.6113	Igf1	insulin-like growth factor 1	16000	ENSMUSG00000020053
1451255_at_A	-0.6228	Lsr	lipolysis stimulated lipoprotein receptor	54135	ENSMUSG00000001247
1418710_at_A	0.5326	Cd59a	CD59a antigen	12509	ENSMUSG00000032679
1452583_s_at_A	0.5543	Galm	galactose mutarotase	319625	ENSMUSG00000035473
1452582_at_A	0.5918	Galm	galactose mutarotase	319625	ENSMUSG00000035473
1422072_a_at_A	0.8155	Gstm6	glutathione S-transferase, mu 6	14867	ENSMUSG00000068762
1431832_x_at_A	0.5556	Exosc10	exosome component 10	50912	ENSMUSG00000017264
1418085_at_A	-0.5399	Prkcz	protein kinase C, zeta	18762	ENSMUSG00000029053
1424628_a_at_A	0.5792	Ndufv3	NADH dehydrogenase (ubiquinone) flavoprotein 3	78330	ENSMUSG00000024038
1428306_at_A	-0.5555	Ddit4	DNA-damage-inducible transcript 4	74747	ENSMUSG00000020108
1428988_at_A	0.5294	Abcc3	ATP-binding cassette, sub-family C (CFTR/MRP), member 3	76408	ENSMUSG00000020865
1425330_a_at_A	0.5513	Ppm1b	protein phosphatase 1B, magnesium dependent, beta isoform	19043	ENSMUSG00000061130
1417427_at_A	0.5401	Rnaseh2c	ribonuclease H2, subunit C	68209	ENSMUSG00000024925
1439453_x_at_A	0.5532	Rnaseh2c	ribonuclease H2, subunit C	68209	ENSMUSG00000024925
1415721_a_at_A	0.5854	Nat15	N-acetyltransferase 15 (GCN5-related, putative)	74763	ENSMUSG00000005982
1436615_a_at_A	0.6716	Otc	ornithine transcarbamylase	18416	ENSMUSG00000031173
1420525_a_at_A	0.7188	Otc	ornithine transcarbamylase	18416	ENSMUSG00000031173
1416855_at_A	0.6181	Gas1	growth arrest specific 1	14451	ENSMUSG00000052957
1448494_at_A	0.6502	Gas1	growth arrest specific 1	14451	ENSMUSG00000052957
1428365_a_at_A	0.5182	Lonp1	lon peptidase 1, mitochondrial	74142	ENSMUSG00000041168
1448550_at_A	-0.5411	Lbp	lipopolysaccharide binding protein	16803	ENSMUSG00000016024
1449034_at_A	0.5951	Klkb1	kallikrein B, plasma 1	16621	ENSMUSG00000031640
1460184_at_A	0.609	Hadh	hydroxyacyl-Coenzyme A dehydrogenase	15107	ENSMUSG00000027984
1455972_x_at_A	0.6152	Hadh	hydroxyacyl-Coenzyme A dehydrogenase	15107	ENSMUSG00000027984
1417071_s_at_A	0.5564	Cyp4v3	cytochrome P450, family 4, subfamily v, polypeptide 3	102294	ENSMUSG00000079057
1425774_at_A	-0.5636	Srrm4	serine/arginine repetitive matrix 4	68955	ENSMUSG00000063919
1449131_s_at_A	0.5939	Cd1d1	CD1d1 antigen	12479	ENSMUSG00000028076
1455339_at_A	-0.5437	Fkbp15	FK506 binding protein 15	338355	ENSMUSG00000066151
1416193_at_A	0.5677	Car1	carbonic anhydrase 1	12346	ENSMUSG00000027556
1423780_at_A	0.5725	Hibadh	3-hydroxyisobutyrate dehydrogenase	58875	ENSMUSG00000029776
1435967_s_at_A	0.5297	Hibadh	3-hydroxyisobutyrate dehydrogenase	58875	ENSMUSG00000029776
1415929_at_A	-0.5317	Map1lc3b	microtubule-associated protein 1 light chain 3 beta	67443	ENSMUSG00000031812
1428024_at_A	-0.5409	Map1lc3b	microtubule-associated protein 1 light chain 3 beta	67443	ENSMUSG00000031812
1415928_a_at_A	-0.6312	Map1lc3b	microtubule-associated protein 1 light chain 3 beta	67443	ENSMUSG00000031812
1417633_at_A	-0.5345	Sod3	superoxide dismutase 3, extracellular	20657	ENSMUSG00000072941
1452674_a_at_A	-0.5477	Eif3k	eukaryotic translation initiation factor 3, subunit K	73830	ENSMUSG00000053565
1437783_x_at_A	-0.5179	Cnpy2	canopy 2 homolog (zebrafish)	56530	ENSMUSG00000025381
1449123_at_A	-0.5943	Itih3	inter-alpha trypsin inhibitor, heavy chain 3	16426	ENSMUSG00000006522
1451149_at_A	0.6451	Pgm2	phosphoglucomutase 2	72157	ENSMUSG00000025791
1428146_s_at_A	0.6641	Acaa2	acetyl-Coenzyme A acyltransferase 2 (mitochondrial 3-oxoacyl-Coenzyme A thiolase)	52538	ENSMUSG00000036880
1428145_at_A	0.6724	Acaa2	acetyl-Coenzyme A acyltransferase 2 (mitochondrial 3-oxoacyl-Coenzyme A thiolase)	52538	ENSMUSG00000036880
1416225_at_A	0.5357	Adh1	alcohol dehydrogenase 1 (class I)	11522	ENSMUSG00000074207
1460671_at_A	0.5545	Gpx1	glutathione peroxidase 1	14775	ENSMUSG00000063856
1416161_at_A	-0.6268	Rad21	RAD21 homolog (S. pombe)	19357	ENSMUSG00000022314
1419618_at_A	0.5503	Bbox1	butyrobetaine (gamma), 2-oxoglutarate dioxygenase 1 (gamma-butyrobetaine hydroxylase)	170442	ENSMUSG00000041660
1434692_at_A	0.5551	Tyw5	tRNA-yW synthesizing protein 5	68736	ENSMUSG00000048495
1432526_a_at_A	0.5653	Snf8	SNF8, ESCRT-II complex subunit, homolog (S. cerevisiae)	27681	ENSMUSG00000006058
1424309_a_at_A	0.5706	Mocs2	molybdenum cofactor synthesis 2	17434	ENSMUSG00000015536
1459930_at_A	0.529	Ube2h	ubiquitin-conjugating enzyme E2H	22214	ENSMUSG00000039159
1418672_at_A	0.5775	Akr1c13	aldo-keto reductase family 1, member C13	27384	ENSMUSG00000021213
1450455_s_at_A	0.5384	Akr1c13	aldo-keto reductase family 1, member C13	27384	ENSMUSG00000021213
1451405_at_A	0.6119	Pcca	propionyl-Coenzyme A carboxylase, alpha polypeptide	110821	ENSMUSG00000041650
1427806_at_A	0.5541	Icam1	intercellular adhesion molecule 1	15894	ENSMUSG00000037405
1417695_a_at_A	-0.5876	Soat1	sterol O-acyltransferase 1	20652	ENSMUSG00000026600
1415879_a_at_A	-0.5801	Rplp2	ribosomal protein, large P2	67186	ENSMUSG00000025508
1421040_a_at_A	0.8695	Gsta2	glutathione S-transferase, alpha 2 (Yc2)	14858	ENSMUSG00000057933
1433805_at_A	-0.6313	Jak1	Janus kinase 1	16451	ENSMUSG00000028530
1433803_at_A	-0.7528	Jak1	Janus kinase 1	16451	ENSMUSG00000028530
1455045_at_A	0.5548	Srr	serine racemase	27364	ENSMUSG00000001323
1438550_x_at_A	0.5306	Srr	serine racemase	27364	ENSMUSG00000001323
1438549_a_at_A	0.533	Srr	serine racemase	27364	ENSMUSG00000001323
1418387_at_A	-0.5303	Mphosph8	M-phase phosphoprotein 8	75339	ENSMUSG00000079184
1448934_at_A	0.5679	Ndufa10	NADH dehydrogenase (ubiquinone) 1 alpha subcomplex 10	67273	ENSMUSG00000026260
1419622_at_A	0.5233	Ugt2b5	UDP glucuronosyltransferase 2 family, polypeptide B5	22238	ENSMUSG00000054630
1450694_at_A	0.5423	Fkbp2	FK506 binding protein 2	14227	ENSMUSG00000056629
1423737_at_A	0.5777	Ndufs3	NADH dehydrogenase (ubiquinone) Fe-S protein 3	68349	ENSMUSG00000005510
1431428_a_at_A	0.6119	Nosip	nitric oxide synthase interacting protein	66394	ENSMUSG00000003421
1424399_at_A	0.5495	Uck1	uridine-cytidine kinase 1	22245	ENSMUSG00000002550
1424373_at_A	-0.5623	Armcx3	armadillo repeat containing, X-linked 3	71703	ENSMUSG00000049047
1417932_at_A	0.5442	Il18	interleukin 18	16173	ENSMUSG00000039217
1422045_a_at_A	-0.5907	Ptpn12	protein tyrosine phosphatase, non-receptor type 12	19248	ENSMUSG00000028771
1429839_a_at_A	0.5735	Yaf2	YY1 associated factor 2	67057	ENSMUSG00000022634
1423399_a_at_A	0.6482	Yaf2	YY1 associated factor 2	67057	ENSMUSG00000022634
1427885_at_A	-0.5534	Pold4	polymerase (DNA-directed), delta 4	69745	ENSMUSG00000024854
1417497_at_A	-0.5179	Cp	ceruloplasmin	12870	ENSMUSG00000003617
1449374_at_A	0.5336	Pipox	pipecolic acid oxidase	19193	ENSMUSG00000017453
1418624_at_A	0.5507	Ybx1	Y box protein 1	22608	ENSMUSG00000028639
1424858_at_A	0.5319	L2hgdh	L-2-hydroxyglutarate dehydrogenase	217666	ENSMUSG00000020988
1416077_at_A	-0.6029	Adm	adrenomedullin	11535	ENSMUSG00000030790
1448756_at_A	-0.5891	S100a9	S100 calcium binding protein A9 (calgranulin B)	20202	ENSMUSG00000056071
1455283_x_at_A	0.5555	Ndufs8	NADH dehydrogenase (ubiquinone) Fe-S protein 8	225887	ENSMUSG00000059734
1434579_x_at_A	0.551	Ndufs8	NADH dehydrogenase (ubiquinone) Fe-S protein 8	225887	ENSMUSG00000059734
1423908_at_A	0.6277	Ndufs8	NADH dehydrogenase (ubiquinone) Fe-S protein 8	225887	ENSMUSG00000059734
1423099_a_at_A	-0.5315	Mettl3	methyltransferase like 3	56335	ENSMUSG00000022160
1415870_at_A	-0.5369	Calu	calumenin	12321	ENSMUSG00000029767
1449458_at_A	0.612	Foxi1	forkhead box I1	14233	ENSMUSG00000047861
1417950_a_at_A	0.6139	Apoa2	apolipoprotein A-II	11807	ENSMUSG00000005681
1456155_x_at_A	0.6247	Fuca1	fucosidase, alpha-L- 1, tissue	71665	ENSMUSG00000028673
1416109_at_A	0.5495	Fuca1	fucosidase, alpha-L- 1, tissue	71665	ENSMUSG00000028673
1419674_a_at_A	-0.6012	Dpep1	dipeptidase 1 (renal)	13479	ENSMUSG00000019278
1416339_a_at_A	-0.5711	Prkcsh	protein kinase C substrate 80K-H	19089	ENSMUSG00000003402
1418186_at_A	0.8335	Gstt1	glutathione S-transferase, theta 1	14871	ENSMUSG00000001663
1437991_x_at_A	-0.6359	Rusc1	RUN and SH3 domain containing 1	72296	ENSMUSG00000041263
1434743_x_at_A	-0.5568	Rusc1	RUN and SH3 domain containing 1	72296	ENSMUSG00000041263
1416795_at_A	0.5323	Cryl1	crystallin, lambda 1	68631	ENSMUSG00000021947
1451501_a_at_A	0.5722	Ghr	growth hormone receptor	14600	ENSMUSG00000055737
1452105_a_at_A	0.5969	Tsc2	tuberous sclerosis 2	22084	ENSMUSG00000002496
1425663_at_A	-0.5957	Il1rn	interleukin 1 receptor antagonist	16181	ENSMUSG00000026981
1451798_at_A	-0.6859	Il1rn	interleukin 1 receptor antagonist	16181	ENSMUSG00000026981
1433603_at_A	0.5264	Ndufs6	NADH dehydrogenase (ubiquinone) Fe-S protein 6	407785	ENSMUSG00000021606
1423944_at_A	-0.5318	Hpx	hemopexin	15458	ENSMUSG00000030895
1426770_at_A	0.5756	Pex5	peroxisomal biogenesis factor 5	19305	ENSMUSG00000005069
1424485_at_A	0.617	Angptl3	angiopoietin-like 3	30924	ENSMUSG00000028553
1418988_at_A	0.5925	Pex7	peroxisomal biogenesis factor 7	18634	ENSMUSG00000020003
1416545_at_A	-0.6219	Zdhhc7	zinc finger, DHHC domain containing 7	102193	ENSMUSG00000031823
1449081_at_A	0.6322	Ces1d	carboxylesterase 1D	104158	ENSMUSG00000056973
1435370_a_at_A	0.5495	Ces1d	carboxylesterase 1D	104158	ENSMUSG00000056973
1424839_a_at_A	0.5672	Nsun4	NOL1/NOP2/Sun domain family, member 4	72181	ENSMUSG00000028706
1450612_a_at_A	0.5427	Pemt	phosphatidylethanolamine N-methyltransferase	18618	ENSMUSG00000000301
1451290_at_A	0.5792	Map1lc3a	microtubule-associated protein 1 light chain 3 alpha	66734	ENSMUSG00000027602
1455911_x_at_A	0.5764	Ndufb11	NADH dehydrogenase (ubiquinone) 1 beta subcomplex, 11	104130	ENSMUSG00000031059
1416057_at_A	0.5817	Ndufb11	NADH dehydrogenase (ubiquinone) 1 beta subcomplex, 11	104130	ENSMUSG00000031059
1455305_x_at_A	-0.52	Hnrnpa1	heterogeneous nuclear ribonucleoprotein A1	15382	ENSMUSG00000046434
1430019_a_at_A	-0.6283	Hnrnpa1	heterogeneous nuclear ribonucleoprotein A1	15382	ENSMUSG00000046434
1423531_a_at_A	-0.6407	Hnrnpa1	heterogeneous nuclear ribonucleoprotein A1	15382	ENSMUSG00000046434
1430020_x_at_A	-0.6562	Hnrnpa1	heterogeneous nuclear ribonucleoprotein A1	15382	ENSMUSG00000046434
1424420_at_A	-0.5685	Ccpg1	cell cycle progression 1	72278	ENSMUSG00000034563
1430172_a_at_A	-0.5204	Cyp4f16	cytochrome P450, family 4, subfamily f, polypeptide 16	70101	ENSMUSG00000048440
1448813_at_A	0.6877	Aadac	arylacetamide deacetylase (esterase)	67758	ENSMUSG00000027761
1418190_at_A	0.6072	Pon1	paraoxonase 1	18979	ENSMUSG00000002588
1425626_at_A	0.678	Gstm1	glutathione S-transferase, mu 1	14862	ENSMUSG00000058135
1416416_x_at_A	0.7532	Gstm1	glutathione S-transferase, mu 1	14862	ENSMUSG00000058135
1425627_x_at_A	0.6528	Gstm1	glutathione S-transferase, mu 1	14862	ENSMUSG00000058135
1448330_at_A	0.7409	Gstm1	glutathione S-transferase, mu 1	14862	ENSMUSG00000058135
1417085_at_A	0.5814	Akr1c6	aldo-keto reductase family 1, member C6	83702	ENSMUSG00000021210
1448852_at_A	0.7016	Rgn	regucalcin	19733	ENSMUSG00000023070
1423535_at_A	-0.594	Strn3	striatin, calmodulin binding protein 3	94186	ENSMUSG00000020954
1416415_a_at_A	0.6526	H2afz	H2A histone family, member Z	51788	ENSMUSG00000037894
1425518_at_A	-0.5239	Rapgef4	Rap guanine nucleotide exchange factor (GEF) 4	56508	ENSMUSG00000049044
1424296_at_A	0.574	Gclc	glutamate-cysteine ligase, catalytic subunit	14629	ENSMUSG00000032350
1455959_s_at_A	0.6029	Gclc	glutamate-cysteine ligase, catalytic subunit	14629	ENSMUSG00000032350
1419435_at_A	0.5693	Aox1	aldehyde oxidase 1	11761	ENSMUSG00000063558
1425135_a_at_A	-0.5237	Dnm2	dynamin 2	13430	ENSMUSG00000033335
1417728_at_A	0.5409	Mbd3	methyl-CpG binding domain protein 3	17192	ENSMUSG00000035478
1416000_a_at_A	0.5343	Prdx1	peroxiredoxin 1	18477	ENSMUSG00000028691
1417825_at_A	0.6107	Esd	esterase D/formylglutathione hydrolase	13885	ENSMUSG00000021996
1417224_a_at_A	-0.5486	Cd2bp2	CD2 antigen (cytoplasmic tail) binding protein 2	70233	ENSMUSG00000042502
1449062_at_A	0.5197	Khk	ketohexokinase	16548	ENSMUSG00000029162
1450817_at_A	0.5261	Solh	small optic lobes homolog (Drosophila)	50817	ENSMUSG00000037326
1449375_at_A	0.5994	Ces2a	carboxylesterase 2A	102022	ENSMUSG00000055730
1427185_at_A	-0.5505	Mef2a	myocyte enhancer factor 2A	17258	ENSMUSG00000030557
1430326_s_at_A	0.6446	Uqcrq	ubiquinol-cytochrome c reductase, complex III subunit VII	22272	ENSMUSG00000044894
1455683_a_at_A	-0.548	Tbc1d8	TBC1 domain family, member 8	54610	ENSMUSG00000003134
1416368_at_A	1	Gsta4	glutathione S-transferase, alpha 4	14860	ENSMUSG00000032348
1418430_at_A	-0.5808	Kif5b	kinesin family member 5B	16573	ENSMUSG00000006740
1425355_at_A	0.5701	Acsf2	acyl-CoA synthetase family member 2	264895	ENSMUSG00000076435
1453576_at_A	-0.517	Nipbl	Nipped-B homolog (Drosophila)	71175	ENSMUSG00000022141
1416204_at_A	0.5608	Gpd1	glycerol-3-phosphate dehydrogenase 1 (soluble)	14555	ENSMUSG00000023019
1448249_at_A	0.6154	Gpd1	glycerol-3-phosphate dehydrogenase 1 (soluble)	14555	ENSMUSG00000023019
1417206_at_A	0.688	Urod	uroporphyrinogen decarboxylase	22275	ENSMUSG00000028684
1450715_at_A	0.74	Cyp1a2	cytochrome P450, family 1, subfamily a, polypeptide 2	13077	ENSMUSG00000032310
1436573_at_A	-0.5776	Scrn3	secernin 3	74616	ENSMUSG00000008226
1450504_a_at_A	-0.5371	Agpat3	1-acylglycerol-3-phosphate O-acyltransferase 3	28169	ENSMUSG00000001211
1427747_a_at_A	-0.6694	Lcn2	lipocalin 2	16819	ENSMUSG00000026822
1417291_at_A	-0.523	Tnfrsf1a	tumor necrosis factor receptor superfamily, member 1a	21937	ENSMUSG00000030341
1424050_s_at_A	-0.5231	Fgfr1	fibroblast growth factor receptor 1	14182	ENSMUSG00000031565
1451331_at_A	0.5976	Ppp1r1b	protein phosphatase 1, regulatory (inhibitor) subunit 1B	19049	ENSMUSG00000061718
1450866_a_at_A	-0.5252	Mrpl17	mitochondrial ribosomal protein L17	27397	ENSMUSG00000030879
1455797_x_at_A	-0.5264	Eif2d	eukaryotic translation initiation factor 2D	16865	ENSMUSG00000026427
1422558_at_A	0.543	Gamt	guanidinoacetate methyltransferase	14431	ENSMUSG00000020150
1448858_at_A	0.5916	Ulk2	unc-51 like kinase 2	29869	ENSMUSG00000004798
1420674_at_A	-0.5732	Pla2g2e	phospholipase A2, group IIE	26970	ENSMUSG00000028751
1418300_a_at_A	-0.5165	Mknk2	MAP kinase-interacting serine/threonine kinase 2	17347	ENSMUSG00000020190
1424544_at_A	-0.62	Nrbp2	nuclear receptor binding protein 2	223649	ENSMUSG00000075590
1460167_at_A	0.5469	Aldh7a1	aldehyde dehydrogenase family 7, member A1	110695	ENSMUSG00000053644
1435630_s_at_A	0.5247	Acat2	acetyl-Coenzyme A acetyltransferase 2	110460	ENSMUSG00000023832
1424312_at_A	0.5365	Adipor1	adiponectin receptor 1	72674	ENSMUSG00000026457
1423945_a_at_A	-0.6057	Pkig	protein kinase inhibitor, gamma	18769	ENSMUSG00000035268
1434820_s_at_A	-0.613	Pkig	protein kinase inhibitor, gamma	18769	ENSMUSG00000035268
1451625_a_at_A	0.5165	C8g	complement component 8, gamma polypeptide	69379	ENSMUSG00000015083
1451580_a_at_A	0.6319	Ttr	transthyretin	22139	ENSMUSG00000061808
1455913_x_at_A	0.5521	Ttr	transthyretin	22139	ENSMUSG00000061808
1454608_x_at_A	0.6093	Ttr	transthyretin	22139	ENSMUSG00000061808
1425937_a_at_A	0.5281	Hexim1	hexamethylene bis-acetamide inducible 1	192231	ENSMUSG00000048878
1419832_s_at_A	-0.6788	Acpp	acid phosphatase, prostate	56318	ENSMUSG00000032561
1421041_s_at_A	0.8518	Gsta1	glutathione S-transferase, alpha 1 (Ya)	14857	ENSMUSG00000074183
1452184_at_A	0.5399	Ndufb9	NADH dehydrogenase (ubiquinone) 1 beta subcomplex, 9	66218	ENSMUSG00000022354
1436803_a_at_A	0.5522	Ndufb9	NADH dehydrogenase (ubiquinone) 1 beta subcomplex, 9	66218	ENSMUSG00000022354
1422906_at_A	0.6577	Abcg2	ATP-binding cassette, sub-family G (WHITE), member 2	26357	ENSMUSG00000029802
1424934_at_A	0.5588	Ugt2b1	UDP glucuronosyltransferase 2 family, polypeptide B1	71773	ENSMUSG00000035836
1433918_at_A	-0.5472	Atg4d	autophagy related 4D, cysteine peptidase	235040	ENSMUSG00000002820
1427393_at_A	-0.6204	F9	coagulation factor IX	14071	ENSMUSG00000031138
1437622_x_at_A	0.5973	Mrpl28	mitochondrial ribosomal protein L28	68611	ENSMUSG00000024181
1456313_x_at_A	0.6045	Mrpl28	mitochondrial ribosomal protein L28	68611	ENSMUSG00000024181
1416284_at_A	0.7353	Mrpl28	mitochondrial ribosomal protein L28	68611	ENSMUSG00000024181
1432466_a_at_A	0.5551	Apoe	apolipoprotein E	11816	ENSMUSG00000002985
1419394_s_at_A	-0.7493	S100a8	S100 calcium binding protein A8 (calgranulin A)	20201	ENSMUSG00000056054
1423833_a_at_A	0.6204	Ntmt1	N-terminal Xaa-Pro-Lys N-methyltransferase 1	66617	ENSMUSG00000026857
1427879_at_A	-0.5663	Cnppd1	cyclin Pas1/PHO80 domain containing 1	69171	ENSMUSG00000033159
1421708_a_at_A	-0.5335	Stat6	signal transducer and activator of transcription 6	20852	ENSMUSG00000002147
1417761_at_A	-0.5364	Apoa4	apolipoprotein A-IV	11808	ENSMUSG00000032080
1421917_at_A	-0.5375	Pdgfra	platelet derived growth factor receptor, alpha polypeptide	18595	ENSMUSG00000029231
1417766_at_A	0.5821	Cyb5b	cytochrome b5 type B	66427	ENSMUSG00000031924
1417767_at_A	0.5634	Cyb5b	cytochrome b5 type B	66427	ENSMUSG00000031924
1451124_at_A	0.7497	Sod1	superoxide dismutase 1, soluble	20655	ENSMUSG00000022982
1425105_at_A	0.5643	Rbp3	retinol binding protein 3, interstitial	19661	ENSMUSG00000041534
1435413_x_at_A	-0.5211	2700060E02Rik	RIKEN cDNA 2700060E02 gene	68045	ENSMUSG00000021807
1417651_at_A	0.5985	Cyp2c29	cytochrome P450, family 2, subfamily c, polypeptide 29	13095	ENSMUSG00000003053
1430307_a_at_A	0.635	Me1	malic enzyme 1, NADP(+)-dependent, cytosolic	17436	ENSMUSG00000032418
1449648_s_at_A	-0.5359	Polr1c	polymerase (RNA) I polypeptide C	20016	ENSMUSG00000067148
1449434_at_A	0.7478	Car3	carbonic anhydrase 3	12350	ENSMUSG00000027559
1460256_at_A	0.6667	Car3	carbonic anhydrase 3	12350	ENSMUSG00000027559
1418506_a_at_A	0.5524	Prdx2	peroxiredoxin 2	21672	ENSMUSG00000005161
1425128_at_A	0.5223	B3gnt8	UDP-GlcNAc:betaGal beta-1,3-N-acetylglucosaminyltransferase 8	232984	ENSMUSG00000059479
1416679_at_A	0.5277	Abcd3	ATP-binding cassette, sub-family D (ALD), member 3	19299	ENSMUSG00000028127
1449641_at_A	-0.5742	Adk	adenosine kinase	11534	ENSMUSG00000039197
1427137_at_A	0.5655	Ces2e	carboxylesterase 2E	234673	ENSMUSG00000031886
1424300_at_A	0.5425	Gemin6	gem (nuclear organelle) associated protein 6	67242	ENSMUSG00000055760
1417741_at_A	0.5483	Pygl	liver glycogen phosphorylase	110095	ENSMUSG00000021069
1419349_a_at_A	0.5445	Cyp2d9	cytochrome P450, family 2, subfamily d, polypeptide 9	13105	ENSMUSG00000068086
1453181_x_at_A	-0.5347	Plscr1	phospholipid scramblase 1	22038	ENSMUSG00000032369
1429527_a_at_A	-0.5739	Plscr1	phospholipid scramblase 1	22038	ENSMUSG00000032369
1423739_x_at_A	0.5183	Aplp2	amyloid beta (A4) precursor-like protein 2	11804	ENSMUSG00000031996
1421887_a_at_A	0.5764	Aplp2	amyloid beta (A4) precursor-like protein 2	11804	ENSMUSG00000031996
1416468_at_A	0.7355	Aldh1a1	aldehyde dehydrogenase family 1, subfamily A1	11668	ENSMUSG00000053279
1437290_at_A	0.5666	Impad1	inositol monophosphatase domain containing 1	242291	ENSMUSG00000066324
1437389_x_at_A	-0.6062	Khdrbs1	KH domain containing, RNA binding, signal transduction associated 1	20218	ENSMUSG00000028790
1454887_at_A	-0.6298	Pak2	p21 protein (Cdc42/Rac)-activated kinase 2	224105	ENSMUSG00000022781
1452276_at_A	-0.5741	Smarcad1	SWI/SNF-related, matrix-associated actin-dependent regulator of chromatin, subfamily a, containing DEAD/H box 1	13990	ENSMUSG00000029920
1416113_at_A	0.5304	Fkbp8	FK506 binding protein 8	14232	ENSMUSG00000019428
1416022_at_A	-0.5433	Fabp5	fatty acid binding protein 5, epidermal	16592	ENSMUSG00000027533
1416021_a_at_A	-0.5214	Fabp5	fatty acid binding protein 5, epidermal	16592	ENSMUSG00000027533
1455001_x_at_A	-0.5329	Rpl13a	ribosomal protein L13A	22121	ENSMUSG00000074129
1433928_a_at_A	-0.6379	Rpl13a	ribosomal protein L13A	22121	ENSMUSG00000074129
1426688_at_A	0.5521	Sdha	succinate dehydrogenase complex, subunit A, flavoprotein (Fp)	66945	ENSMUSG00000021577
1426689_s_at_A	0.6913	Sdha	succinate dehydrogenase complex, subunit A, flavoprotein (Fp)	66945	ENSMUSG00000021577
1416372_at_A	0.5836	Ptdss1	phosphatidylserine synthase 1	19210	ENSMUSG00000021518
1441866_s_at_A	0.5661	Ptdss1	phosphatidylserine synthase 1	19210	ENSMUSG00000021518
1415948_at_A	0.5765	Creg1	cellular repressor of E1A-stimulated genes 1	433375	ENSMUSG00000040713
1425875_a_at_A	-0.583	Lepr	leptin receptor	16847	ENSMUSG00000057722
1425644_at_A	-0.6339	Lepr	leptin receptor	16847	ENSMUSG00000057722
1448881_at_A	-0.5191	Hp	haptoglobin	15439	ENSMUSG00000031722
1455457_at_A	0.5279	Cyp2c54	cytochrome P450, family 2, subfamily c, polypeptide 54	404195	ENSMUSG00000067225
1417425_at_A	-0.5329	Prkrip1	Prkr interacting protein 1 (IL11 inducible)	66801	ENSMUSG00000039737
1448143_at_A	0.6992	Aldh2	aldehyde dehydrogenase 2, mitochondrial	11669	ENSMUSG00000029455
1420243_at_A	0.5425	Zeb1	zinc finger E-box binding homeobox 1	21417	ENSMUSG00000024238
1423900_at_A	-0.6057	Trip12	thyroid hormone receptor interactor 12	14897	ENSMUSG00000026219
1420619_a_at_A	0.6415	Aes	amino-terminal enhancer of split	14797	ENSMUSG00000054452
1448757_at_A	-0.5317	Pml	promyelocytic leukemia	18854	ENSMUSG00000036986
biological process	organic acid metabolic process	GO:0006082
C=694;O=49;E=16.09;R=3.05;rawP=3.24e-12;adjP=2.07e-09
Probe Set ID	R	Gene Symbol	Description	Entrez ID	Ensemble Gene Stable ID
1422433_s_at_A	0.6132	Idh1	isocitrate dehydrogenase 1 (NADP+), soluble	15926	ENSMUSG00000025950
1424312_at_A	0.5365	Adipor1	adiponectin receptor 1	72674	ENSMUSG00000026457
1417085_at_A	0.5814	Akr1c6	aldo-keto reductase family 1, member C6	83702	ENSMUSG00000021210
1417094_at_A	0.5305	Acot7	acyl-CoA thioesterase 7	70025	ENSMUSG00000028937
1448852_at_A	0.7016	Rgn	regucalcin	19733	ENSMUSG00000023070
1417950_a_at_A	0.6139	Apoa2	apolipoprotein A-II	11807	ENSMUSG00000005681
1453181_x_at_A	-0.5347	Plscr1	phospholipid scramblase 1	22038	ENSMUSG00000032369
1429527_a_at_A	-0.5739	Plscr1	phospholipid scramblase 1	22038	ENSMUSG00000032369
1419674_a_at_A	-0.6012	Dpep1	dipeptidase 1 (renal)	13479	ENSMUSG00000019278
1424296_at_A	0.574	Gclc	glutamate-cysteine ligase, catalytic subunit	14629	ENSMUSG00000032350
1455959_s_at_A	0.6029	Gclc	glutamate-cysteine ligase, catalytic subunit	14629	ENSMUSG00000032350
1418186_at_A	0.8335	Gstt1	glutathione S-transferase, theta 1	14871	ENSMUSG00000001663
1421041_s_at_A	0.8518	Gsta1	glutathione S-transferase, alpha 1 (Ya)	14857	ENSMUSG00000074183
1428146_s_at_A	0.6641	Acaa2	acetyl-Coenzyme A acyltransferase 2 (mitochondrial 3-oxoacyl-Coenzyme A thiolase)	52538	ENSMUSG00000036880
1428145_at_A	0.6724	Acaa2	acetyl-Coenzyme A acyltransferase 2 (mitochondrial 3-oxoacyl-Coenzyme A thiolase)	52538	ENSMUSG00000036880
1437290_at_A	0.5666	Impad1	inositol monophosphatase domain containing 1	242291	ENSMUSG00000066324
1416468_at_A	0.7355	Aldh1a1	aldehyde dehydrogenase family 1, subfamily A1	11668	ENSMUSG00000053279
1460671_at_A	0.5545	Gpx1	glutathione peroxidase 1	14775	ENSMUSG00000063856
1416225_at_A	0.5357	Adh1	alcohol dehydrogenase 1 (class I)	11522	ENSMUSG00000074207
1422906_at_A	0.6577	Abcg2	ATP-binding cassette, sub-family G (WHITE), member 2	26357	ENSMUSG00000029802
1419618_at_A	0.5503	Bbox1	butyrobetaine (gamma), 2-oxoglutarate dioxygenase 1 (gamma-butyrobetaine hydroxylase)	170442	ENSMUSG00000041660
1451501_a_at_A	0.5722	Ghr	growth hormone receptor	14600	ENSMUSG00000055737
1416795_at_A	0.5323	Cryl1	crystallin, lambda 1	68631	ENSMUSG00000021947
1419519_at_A	-0.6113	Igf1	insulin-like growth factor 1	16000	ENSMUSG00000020053
1417761_at_A	-0.5364	Apoa4	apolipoprotein A-IV	11808	ENSMUSG00000032080
1426770_at_A	0.5756	Pex5	peroxisomal biogenesis factor 5	19305	ENSMUSG00000005069
1426688_at_A	0.5521	Sdha	succinate dehydrogenase complex, subunit A, flavoprotein (Fp)	66945	ENSMUSG00000021577
1426689_s_at_A	0.6913	Sdha	succinate dehydrogenase complex, subunit A, flavoprotein (Fp)	66945	ENSMUSG00000021577
1416372_at_A	0.5836	Ptdss1	phosphatidylserine synthase 1	19210	ENSMUSG00000021518
1441866_s_at_A	0.5661	Ptdss1	phosphatidylserine synthase 1	19210	ENSMUSG00000021518
1448610_a_at_A	0.5879	Sod2	superoxide dismutase 2, mitochondrial	20656	ENSMUSG00000006818
1417193_at_A	0.6386	Sod2	superoxide dismutase 2, mitochondrial	20656	ENSMUSG00000006818
1424485_at_A	0.617	Angptl3	angiopoietin-like 3	30924	ENSMUSG00000028553
1418988_at_A	0.5925	Pex7	peroxisomal biogenesis factor 7	18634	ENSMUSG00000020003
1451124_at_A	0.7497	Sod1	superoxide dismutase 1, soluble	20655	ENSMUSG00000022982
1425355_at_A	0.5701	Acsf2	acyl-CoA synthetase family member 2	264895	ENSMUSG00000076435
1416368_at_A	1	Gsta4	glutathione S-transferase, alpha 4	14860	ENSMUSG00000032348
1450612_a_at_A	0.5427	Pemt	phosphatidylethanolamine N-methyltransferase	18618	ENSMUSG00000000301
1436615_a_at_A	0.6716	Otc	ornithine transcarbamylase	18416	ENSMUSG00000031173
1420525_a_at_A	0.7188	Otc	ornithine transcarbamylase	18416	ENSMUSG00000031173
1417651_at_A	0.5985	Cyp2c29	cytochrome P450, family 2, subfamily c, polypeptide 29	13095	ENSMUSG00000003053
1417206_at_A	0.688	Urod	uroporphyrinogen decarboxylase	22275	ENSMUSG00000028684
1455045_at_A	0.5548	Srr	serine racemase	27364	ENSMUSG00000001323
1438550_x_at_A	0.5306	Srr	serine racemase	27364	ENSMUSG00000001323
1438549_a_at_A	0.533	Srr	serine racemase	27364	ENSMUSG00000001323
1460184_at_A	0.609	Hadh	hydroxyacyl-Coenzyme A dehydrogenase	15107	ENSMUSG00000027984
1455972_x_at_A	0.6152	Hadh	hydroxyacyl-Coenzyme A dehydrogenase	15107	ENSMUSG00000027984
1450715_at_A	0.74	Cyp1a2	cytochrome P450, family 1, subfamily a, polypeptide 2	13077	ENSMUSG00000032310
1417071_s_at_A	0.5564	Cyp4v3	cytochrome P450, family 4, subfamily v, polypeptide 3	102294	ENSMUSG00000079057
1430307_a_at_A	0.635	Me1	malic enzyme 1, NADP(+)-dependent, cytosolic	17436	ENSMUSG00000032418
1424282_at_A	0.5289	Pet112l	PET112-like (yeast)	229487	ENSMUSG00000028085
1427474_s_at_A	0.6088	Gstm3	glutathione S-transferase, mu 3	14864	ENSMUSG00000004038
1422558_at_A	0.543	Gamt	guanidinoacetate methyltransferase	14431	ENSMUSG00000020150
1418190_at_A	0.6072	Pon1	paraoxonase 1	18979	ENSMUSG00000002588
1416679_at_A	0.5277	Abcd3	ATP-binding cassette, sub-family D (ALD), member 3	19299	ENSMUSG00000028127
1425626_at_A	0.678	Gstm1	glutathione S-transferase, mu 1	14862	ENSMUSG00000058135
1416416_x_at_A	0.7532	Gstm1	glutathione S-transferase, mu 1	14862	ENSMUSG00000058135
1425627_x_at_A	0.6528	Gstm1	glutathione S-transferase, mu 1	14862	ENSMUSG00000058135
1448330_at_A	0.7409	Gstm1	glutathione S-transferase, mu 1	14862	ENSMUSG00000058135
1423780_at_A	0.5725	Hibadh	3-hydroxyisobutyrate dehydrogenase	58875	ENSMUSG00000029776
1435967_s_at_A	0.5297	Hibadh	3-hydroxyisobutyrate dehydrogenase	58875	ENSMUSG00000029776
1451035_a_at_A	0.6625	Akr1a1	aldo-keto reductase family 1, member A1 (aldehyde reductase)	58810	ENSMUSG00000028692
1430123_a_at_A	0.579	Akr1a1	aldo-keto reductase family 1, member A1 (aldehyde reductase)	58810	ENSMUSG00000028692
1435011_x_at_A	0.6142	Akr1a1	aldo-keto reductase family 1, member A1 (aldehyde reductase)	58810	ENSMUSG00000028692
1430124_x_at_A	0.6893	Akr1a1	aldo-keto reductase family 1, member A1 (aldehyde reductase)	58810	ENSMUSG00000028692
1449374_at_A	0.5336	Pipox	pipecolic acid oxidase	19193	ENSMUSG00000017453
biological process	oxoacid metabolic process	GO:0043436
C=680;O=47;E=15.76;R=2.98;rawP=1.96e-11;adjP=9.41e-09
Probe Set ID	R	Gene Symbol	Description	Entrez ID	Ensemble Gene Stable ID
1422433_s_at_A	0.6132	Idh1	isocitrate dehydrogenase 1 (NADP+), soluble	15926	ENSMUSG00000025950
1424312_at_A	0.5365	Adipor1	adiponectin receptor 1	72674	ENSMUSG00000026457
1417085_at_A	0.5814	Akr1c6	aldo-keto reductase family 1, member C6	83702	ENSMUSG00000021210
1417094_at_A	0.5305	Acot7	acyl-CoA thioesterase 7	70025	ENSMUSG00000028937
1448852_at_A	0.7016	Rgn	regucalcin	19733	ENSMUSG00000023070
1417950_a_at_A	0.6139	Apoa2	apolipoprotein A-II	11807	ENSMUSG00000005681
1453181_x_at_A	-0.5347	Plscr1	phospholipid scramblase 1	22038	ENSMUSG00000032369
1429527_a_at_A	-0.5739	Plscr1	phospholipid scramblase 1	22038	ENSMUSG00000032369
1419674_a_at_A	-0.6012	Dpep1	dipeptidase 1 (renal)	13479	ENSMUSG00000019278
1424296_at_A	0.574	Gclc	glutamate-cysteine ligase, catalytic subunit	14629	ENSMUSG00000032350
1455959_s_at_A	0.6029	Gclc	glutamate-cysteine ligase, catalytic subunit	14629	ENSMUSG00000032350
1418186_at_A	0.8335	Gstt1	glutathione S-transferase, theta 1	14871	ENSMUSG00000001663
1421041_s_at_A	0.8518	Gsta1	glutathione S-transferase, alpha 1 (Ya)	14857	ENSMUSG00000074183
1428146_s_at_A	0.6641	Acaa2	acetyl-Coenzyme A acyltransferase 2 (mitochondrial 3-oxoacyl-Coenzyme A thiolase)	52538	ENSMUSG00000036880
1428145_at_A	0.6724	Acaa2	acetyl-Coenzyme A acyltransferase 2 (mitochondrial 3-oxoacyl-Coenzyme A thiolase)	52538	ENSMUSG00000036880
1437290_at_A	0.5666	Impad1	inositol monophosphatase domain containing 1	242291	ENSMUSG00000066324
1416468_at_A	0.7355	Aldh1a1	aldehyde dehydrogenase family 1, subfamily A1	11668	ENSMUSG00000053279
1460671_at_A	0.5545	Gpx1	glutathione peroxidase 1	14775	ENSMUSG00000063856
1416225_at_A	0.5357	Adh1	alcohol dehydrogenase 1 (class I)	11522	ENSMUSG00000074207
1419618_at_A	0.5503	Bbox1	butyrobetaine (gamma), 2-oxoglutarate dioxygenase 1 (gamma-butyrobetaine hydroxylase)	170442	ENSMUSG00000041660
1451501_a_at_A	0.5722	Ghr	growth hormone receptor	14600	ENSMUSG00000055737
1416795_at_A	0.5323	Cryl1	crystallin, lambda 1	68631	ENSMUSG00000021947
1419519_at_A	-0.6113	Igf1	insulin-like growth factor 1	16000	ENSMUSG00000020053
1417761_at_A	-0.5364	Apoa4	apolipoprotein A-IV	11808	ENSMUSG00000032080
1426770_at_A	0.5756	Pex5	peroxisomal biogenesis factor 5	19305	ENSMUSG00000005069
1426688_at_A	0.5521	Sdha	succinate dehydrogenase complex, subunit A, flavoprotein (Fp)	66945	ENSMUSG00000021577
1426689_s_at_A	0.6913	Sdha	succinate dehydrogenase complex, subunit A, flavoprotein (Fp)	66945	ENSMUSG00000021577
1416372_at_A	0.5836	Ptdss1	phosphatidylserine synthase 1	19210	ENSMUSG00000021518
1441866_s_at_A	0.5661	Ptdss1	phosphatidylserine synthase 1	19210	ENSMUSG00000021518
1448610_a_at_A	0.5879	Sod2	superoxide dismutase 2, mitochondrial	20656	ENSMUSG00000006818
1417193_at_A	0.6386	Sod2	superoxide dismutase 2, mitochondrial	20656	ENSMUSG00000006818
1424485_at_A	0.617	Angptl3	angiopoietin-like 3	30924	ENSMUSG00000028553
1418988_at_A	0.5925	Pex7	peroxisomal biogenesis factor 7	18634	ENSMUSG00000020003
1451124_at_A	0.7497	Sod1	superoxide dismutase 1, soluble	20655	ENSMUSG00000022982
1425355_at_A	0.5701	Acsf2	acyl-CoA synthetase family member 2	264895	ENSMUSG00000076435
1416368_at_A	1	Gsta4	glutathione S-transferase, alpha 4	14860	ENSMUSG00000032348
1450612_a_at_A	0.5427	Pemt	phosphatidylethanolamine N-methyltransferase	18618	ENSMUSG00000000301
1436615_a_at_A	0.6716	Otc	ornithine transcarbamylase	18416	ENSMUSG00000031173
1420525_a_at_A	0.7188	Otc	ornithine transcarbamylase	18416	ENSMUSG00000031173
1417206_at_A	0.688	Urod	uroporphyrinogen decarboxylase	22275	ENSMUSG00000028684
1455045_at_A	0.5548	Srr	serine racemase	27364	ENSMUSG00000001323
1438550_x_at_A	0.5306	Srr	serine racemase	27364	ENSMUSG00000001323
1438549_a_at_A	0.533	Srr	serine racemase	27364	ENSMUSG00000001323
1460184_at_A	0.609	Hadh	hydroxyacyl-Coenzyme A dehydrogenase	15107	ENSMUSG00000027984
1455972_x_at_A	0.6152	Hadh	hydroxyacyl-Coenzyme A dehydrogenase	15107	ENSMUSG00000027984
1450715_at_A	0.74	Cyp1a2	cytochrome P450, family 1, subfamily a, polypeptide 2	13077	ENSMUSG00000032310
1417071_s_at_A	0.5564	Cyp4v3	cytochrome P450, family 4, subfamily v, polypeptide 3	102294	ENSMUSG00000079057
1430307_a_at_A	0.635	Me1	malic enzyme 1, NADP(+)-dependent, cytosolic	17436	ENSMUSG00000032418
1424282_at_A	0.5289	Pet112l	PET112-like (yeast)	229487	ENSMUSG00000028085
1427474_s_at_A	0.6088	Gstm3	glutathione S-transferase, mu 3	14864	ENSMUSG00000004038
1422558_at_A	0.543	Gamt	guanidinoacetate methyltransferase	14431	ENSMUSG00000020150
1418190_at_A	0.6072	Pon1	paraoxonase 1	18979	ENSMUSG00000002588
1416679_at_A	0.5277	Abcd3	ATP-binding cassette, sub-family D (ALD), member 3	19299	ENSMUSG00000028127
1425626_at_A	0.678	Gstm1	glutathione S-transferase, mu 1	14862	ENSMUSG00000058135
1416416_x_at_A	0.7532	Gstm1	glutathione S-transferase, mu 1	14862	ENSMUSG00000058135
1425627_x_at_A	0.6528	Gstm1	glutathione S-transferase, mu 1	14862	ENSMUSG00000058135
1448330_at_A	0.7409	Gstm1	glutathione S-transferase, mu 1	14862	ENSMUSG00000058135
1423780_at_A	0.5725	Hibadh	3-hydroxyisobutyrate dehydrogenase	58875	ENSMUSG00000029776
1435967_s_at_A	0.5297	Hibadh	3-hydroxyisobutyrate dehydrogenase	58875	ENSMUSG00000029776
1451035_a_at_A	0.6625	Akr1a1	aldo-keto reductase family 1, member A1 (aldehyde reductase)	58810	ENSMUSG00000028692
1430123_a_at_A	0.579	Akr1a1	aldo-keto reductase family 1, member A1 (aldehyde reductase)	58810	ENSMUSG00000028692
1435011_x_at_A	0.6142	Akr1a1	aldo-keto reductase family 1, member A1 (aldehyde reductase)	58810	ENSMUSG00000028692
1430124_x_at_A	0.6893	Akr1a1	aldo-keto reductase family 1, member A1 (aldehyde reductase)	58810	ENSMUSG00000028692
1449374_at_A	0.5336	Pipox	pipecolic acid oxidase	19193	ENSMUSG00000017453
biological process	carboxylic acid metabolic process	GO:0019752
C=641;O=45;E=14.86;R=3.03;rawP=3.27e-11;adjP=1.05e-08
Probe Set ID	R	Gene Symbol	Description	Entrez ID	Ensemble Gene Stable ID
1422433_s_at_A	0.6132	Idh1	isocitrate dehydrogenase 1 (NADP+), soluble	15926	ENSMUSG00000025950
1424312_at_A	0.5365	Adipor1	adiponectin receptor 1	72674	ENSMUSG00000026457
1417085_at_A	0.5814	Akr1c6	aldo-keto reductase family 1, member C6	83702	ENSMUSG00000021210
1417094_at_A	0.5305	Acot7	acyl-CoA thioesterase 7	70025	ENSMUSG00000028937
1448852_at_A	0.7016	Rgn	regucalcin	19733	ENSMUSG00000023070
1417950_a_at_A	0.6139	Apoa2	apolipoprotein A-II	11807	ENSMUSG00000005681
1453181_x_at_A	-0.5347	Plscr1	phospholipid scramblase 1	22038	ENSMUSG00000032369
1429527_a_at_A	-0.5739	Plscr1	phospholipid scramblase 1	22038	ENSMUSG00000032369
1419674_a_at_A	-0.6012	Dpep1	dipeptidase 1 (renal)	13479	ENSMUSG00000019278
1424296_at_A	0.574	Gclc	glutamate-cysteine ligase, catalytic subunit	14629	ENSMUSG00000032350
1455959_s_at_A	0.6029	Gclc	glutamate-cysteine ligase, catalytic subunit	14629	ENSMUSG00000032350
1418186_at_A	0.8335	Gstt1	glutathione S-transferase, theta 1	14871	ENSMUSG00000001663
1421041_s_at_A	0.8518	Gsta1	glutathione S-transferase, alpha 1 (Ya)	14857	ENSMUSG00000074183
1428146_s_at_A	0.6641	Acaa2	acetyl-Coenzyme A acyltransferase 2 (mitochondrial 3-oxoacyl-Coenzyme A thiolase)	52538	ENSMUSG00000036880
1428145_at_A	0.6724	Acaa2	acetyl-Coenzyme A acyltransferase 2 (mitochondrial 3-oxoacyl-Coenzyme A thiolase)	52538	ENSMUSG00000036880
1416468_at_A	0.7355	Aldh1a1	aldehyde dehydrogenase family 1, subfamily A1	11668	ENSMUSG00000053279
1460671_at_A	0.5545	Gpx1	glutathione peroxidase 1	14775	ENSMUSG00000063856
1416225_at_A	0.5357	Adh1	alcohol dehydrogenase 1 (class I)	11522	ENSMUSG00000074207
1419618_at_A	0.5503	Bbox1	butyrobetaine (gamma), 2-oxoglutarate dioxygenase 1 (gamma-butyrobetaine hydroxylase)	170442	ENSMUSG00000041660
1451501_a_at_A	0.5722	Ghr	growth hormone receptor	14600	ENSMUSG00000055737
1416795_at_A	0.5323	Cryl1	crystallin, lambda 1	68631	ENSMUSG00000021947
1417761_at_A	-0.5364	Apoa4	apolipoprotein A-IV	11808	ENSMUSG00000032080
1426770_at_A	0.5756	Pex5	peroxisomal biogenesis factor 5	19305	ENSMUSG00000005069
1426688_at_A	0.5521	Sdha	succinate dehydrogenase complex, subunit A, flavoprotein (Fp)	66945	ENSMUSG00000021577
1426689_s_at_A	0.6913	Sdha	succinate dehydrogenase complex, subunit A, flavoprotein (Fp)	66945	ENSMUSG00000021577
1416372_at_A	0.5836	Ptdss1	phosphatidylserine synthase 1	19210	ENSMUSG00000021518
1441866_s_at_A	0.5661	Ptdss1	phosphatidylserine synthase 1	19210	ENSMUSG00000021518
1448610_a_at_A	0.5879	Sod2	superoxide dismutase 2, mitochondrial	20656	ENSMUSG00000006818
1417193_at_A	0.6386	Sod2	superoxide dismutase 2, mitochondrial	20656	ENSMUSG00000006818
1424485_at_A	0.617	Angptl3	angiopoietin-like 3	30924	ENSMUSG00000028553
1418988_at_A	0.5925	Pex7	peroxisomal biogenesis factor 7	18634	ENSMUSG00000020003
1451124_at_A	0.7497	Sod1	superoxide dismutase 1, soluble	20655	ENSMUSG00000022982
1416368_at_A	1	Gsta4	glutathione S-transferase, alpha 4	14860	ENSMUSG00000032348
1425355_at_A	0.5701	Acsf2	acyl-CoA synthetase family member 2	264895	ENSMUSG00000076435
1450612_a_at_A	0.5427	Pemt	phosphatidylethanolamine N-methyltransferase	18618	ENSMUSG00000000301
1436615_a_at_A	0.6716	Otc	ornithine transcarbamylase	18416	ENSMUSG00000031173
1420525_a_at_A	0.7188	Otc	ornithine transcarbamylase	18416	ENSMUSG00000031173
1417206_at_A	0.688	Urod	uroporphyrinogen decarboxylase	22275	ENSMUSG00000028684
1455045_at_A	0.5548	Srr	serine racemase	27364	ENSMUSG00000001323
1438550_x_at_A	0.5306	Srr	serine racemase	27364	ENSMUSG00000001323
1438549_a_at_A	0.533	Srr	serine racemase	27364	ENSMUSG00000001323
1460184_at_A	0.609	Hadh	hydroxyacyl-Coenzyme A dehydrogenase	15107	ENSMUSG00000027984
1455972_x_at_A	0.6152	Hadh	hydroxyacyl-Coenzyme A dehydrogenase	15107	ENSMUSG00000027984
1450715_at_A	0.74	Cyp1a2	cytochrome P450, family 1, subfamily a, polypeptide 2	13077	ENSMUSG00000032310
1417071_s_at_A	0.5564	Cyp4v3	cytochrome P450, family 4, subfamily v, polypeptide 3	102294	ENSMUSG00000079057
1430307_a_at_A	0.635	Me1	malic enzyme 1, NADP(+)-dependent, cytosolic	17436	ENSMUSG00000032418
1424282_at_A	0.5289	Pet112l	PET112-like (yeast)	229487	ENSMUSG00000028085
1427474_s_at_A	0.6088	Gstm3	glutathione S-transferase, mu 3	14864	ENSMUSG00000004038
1422558_at_A	0.543	Gamt	guanidinoacetate methyltransferase	14431	ENSMUSG00000020150
1418190_at_A	0.6072	Pon1	paraoxonase 1	18979	ENSMUSG00000002588
1416679_at_A	0.5277	Abcd3	ATP-binding cassette, sub-family D (ALD), member 3	19299	ENSMUSG00000028127
1425626_at_A	0.678	Gstm1	glutathione S-transferase, mu 1	14862	ENSMUSG00000058135
1416416_x_at_A	0.7532	Gstm1	glutathione S-transferase, mu 1	14862	ENSMUSG00000058135
1425627_x_at_A	0.6528	Gstm1	glutathione S-transferase, mu 1	14862	ENSMUSG00000058135
1448330_at_A	0.7409	Gstm1	glutathione S-transferase, mu 1	14862	ENSMUSG00000058135
1423780_at_A	0.5725	Hibadh	3-hydroxyisobutyrate dehydrogenase	58875	ENSMUSG00000029776
1435967_s_at_A	0.5297	Hibadh	3-hydroxyisobutyrate dehydrogenase	58875	ENSMUSG00000029776
1451035_a_at_A	0.6625	Akr1a1	aldo-keto reductase family 1, member A1 (aldehyde reductase)	58810	ENSMUSG00000028692
1430123_a_at_A	0.579	Akr1a1	aldo-keto reductase family 1, member A1 (aldehyde reductase)	58810	ENSMUSG00000028692
1435011_x_at_A	0.6142	Akr1a1	aldo-keto reductase family 1, member A1 (aldehyde reductase)	58810	ENSMUSG00000028692
1430124_x_at_A	0.6893	Akr1a1	aldo-keto reductase family 1, member A1 (aldehyde reductase)	58810	ENSMUSG00000028692
1449374_at_A	0.5336	Pipox	pipecolic acid oxidase	19193	ENSMUSG00000017453
biological process	single-organism metabolic process	GO:0044710
C=7778;O=244;E=180.32;R=1.35;rawP=3.22e-11;adjP=1.05e-08
Probe Set ID	R	Gene Symbol	Description	Entrez ID	Ensemble Gene Stable ID
1418624_at_A	0.5507	Ybx1	Y box protein 1	22608	ENSMUSG00000028639
1448756_at_A	-0.5891	S100a9	S100 calcium binding protein A9 (calgranulin B)	20202	ENSMUSG00000056071
1416077_at_A	-0.6029	Adm	adrenomedullin	11535	ENSMUSG00000030790
1424858_at_A	0.5319	L2hgdh	L-2-hydroxyglutarate dehydrogenase	217666	ENSMUSG00000020988
1455283_x_at_A	0.5555	Ndufs8	NADH dehydrogenase (ubiquinone) Fe-S protein 8	225887	ENSMUSG00000059734
1434579_x_at_A	0.551	Ndufs8	NADH dehydrogenase (ubiquinone) Fe-S protein 8	225887	ENSMUSG00000059734
1423908_at_A	0.6277	Ndufs8	NADH dehydrogenase (ubiquinone) Fe-S protein 8	225887	ENSMUSG00000059734
1423099_a_at_A	-0.5315	Mettl3	methyltransferase like 3	56335	ENSMUSG00000022160
1449458_at_A	0.612	Foxi1	forkhead box I1	14233	ENSMUSG00000047861
1426453_at_A	0.5435	Pitrm1	pitrilysin metallepetidase 1	69617	ENSMUSG00000021193
1417950_a_at_A	0.6139	Apoa2	apolipoprotein A-II	11807	ENSMUSG00000005681
1435446_a_at_A	0.7776	Chpt1	choline phosphotransferase 1	212862	ENSMUSG00000060002
1456155_x_at_A	0.6247	Fuca1	fucosidase, alpha-L- 1, tissue	71665	ENSMUSG00000028673
1416109_at_A	0.5495	Fuca1	fucosidase, alpha-L- 1, tissue	71665	ENSMUSG00000028673
1451675_a_at_A	0.5853	Alas2	aminolevulinic acid synthase 2, erythroid	11656	ENSMUSG00000025270
1416339_a_at_A	-0.5711	Prkcsh	protein kinase C substrate 80K-H	19089	ENSMUSG00000003402
1419674_a_at_A	-0.6012	Dpep1	dipeptidase 1 (renal)	13479	ENSMUSG00000019278
1426853_at_A	-0.5234	Set	SET nuclear oncogene	56086	ENSMUSG00000054766
1418186_at_A	0.8335	Gstt1	glutathione S-transferase, theta 1	14871	ENSMUSG00000001663
1437991_x_at_A	-0.6359	Rusc1	RUN and SH3 domain containing 1	72296	ENSMUSG00000041263
1434743_x_at_A	-0.5568	Rusc1	RUN and SH3 domain containing 1	72296	ENSMUSG00000041263
1451386_at_A	0.7101	Blvrb	biliverdin reductase B (flavin reductase (NADPH))	233016	ENSMUSG00000040466
1451501_a_at_A	0.5722	Ghr	growth hormone receptor	14600	ENSMUSG00000055737
1416795_at_A	0.5323	Cryl1	crystallin, lambda 1	68631	ENSMUSG00000021947
1433676_at_A	-0.5446	Wnk1	WNK lysine deficient protein kinase 1	232341	ENSMUSG00000045962
1424661_at_A	0.5588	Pmpca	peptidase (mitochondrial processing) alpha	66865	ENSMUSG00000026926
1452105_a_at_A	0.5969	Tsc2	tuberous sclerosis 2	22084	ENSMUSG00000002496
1425663_at_A	-0.5957	Il1rn	interleukin 1 receptor antagonist	16181	ENSMUSG00000026981
1451798_at_A	-0.6859	Il1rn	interleukin 1 receptor antagonist	16181	ENSMUSG00000026981
1420933_a_at_A	-0.5446	Eya3	eyes absent 3 homolog (Drosophila)	14050	ENSMUSG00000028886
1417383_at_A	0.5621	Entpd5	ectonucleoside triphosphate diphosphohydrolase 5	12499	ENSMUSG00000021236
1417382_at_A	0.6194	Entpd5	ectonucleoside triphosphate diphosphohydrolase 5	12499	ENSMUSG00000021236
1417384_at_A	0.5196	Entpd5	ectonucleoside triphosphate diphosphohydrolase 5	12499	ENSMUSG00000021236
1451765_a_at_A	0.6472	Entpd5	ectonucleoside triphosphate diphosphohydrolase 5	12499	ENSMUSG00000021236
1452462_a_at_A	-0.5354	Banp	BTG3 associated nuclear protein	53325	ENSMUSG00000025316
1433603_at_A	0.5264	Ndufs6	NADH dehydrogenase (ubiquinone) Fe-S protein 6	407785	ENSMUSG00000021606
1433593_at_A	0.5497	Ypel5	yippee-like 5 (Drosophila)	383295	ENSMUSG00000039770
1417977_at_A	-0.6196	Eif4e3	eukaryotic translation initiation factor 4E member 3	66892	ENSMUSG00000093661
1417978_at_A	-0.5663	Eif4e3	eukaryotic translation initiation factor 4E member 3	66892	ENSMUSG00000093661
1423944_at_A	-0.5318	Hpx	hemopexin	15458	ENSMUSG00000030895
1426770_at_A	0.5756	Pex5	peroxisomal biogenesis factor 5	19305	ENSMUSG00000005069
1460696_at_A	0.5385	BC026585	cDNA sequence BC026585	226527	ENSMUSG00000033488
1448892_at_A	0.5906	Dock7	dedicator of cytokinesis 7	67299	ENSMUSG00000028556
1424085_at_A	0.5381	Ndufa4	NADH dehydrogenase (ubiquinone) 1 alpha subcomplex, 4	17992	ENSMUSG00000029632
1428782_a_at_A	0.5454	Uqcrc1	ubiquinol-cytochrome c reductase core protein 1	22273	ENSMUSG00000025651
1417451_a_at_A	0.5229	Ppia	peptidylprolyl isomerase A	268373	ENSMUSG00000071866
1418988_at_A	0.5925	Pex7	peroxisomal biogenesis factor 7	18634	ENSMUSG00000020003
1424485_at_A	0.617	Angptl3	angiopoietin-like 3	30924	ENSMUSG00000028553
1448610_a_at_A	0.5879	Sod2	superoxide dismutase 2, mitochondrial	20656	ENSMUSG00000006818
1417193_at_A	0.6386	Sod2	superoxide dismutase 2, mitochondrial	20656	ENSMUSG00000006818
1416545_at_A	-0.6219	Zdhhc7	zinc finger, DHHC domain containing 7	102193	ENSMUSG00000031823
1424349_a_at_A	-0.561	Lpgat1	lysophosphatidylglycerol acyltransferase 1	226856	ENSMUSG00000026623
1422439_a_at_A	-0.5875	Cdk4	cyclin-dependent kinase 4	12567	ENSMUSG00000006728
1416170_at_A	0.7051	Trap1	TNF receptor-associated protein 1	68015	ENSMUSG00000005981
1449081_at_A	0.6322	Ces1d	carboxylesterase 1D	104158	ENSMUSG00000056973
1435370_a_at_A	0.5495	Ces1d	carboxylesterase 1D	104158	ENSMUSG00000056973
1450612_a_at_A	0.5427	Pemt	phosphatidylethanolamine N-methyltransferase	18618	ENSMUSG00000000301
1434900_at_A	-0.6797	Mkl1	MKL (megakaryoblastic leukemia)/myocardin-like 1	223701	ENSMUSG00000042292
1448292_at_A	0.5633	Uqcr11	ubiquinol-cytochrome c reductase, complex III subunit XI	66594	ENSMUSG00000020163
1455911_x_at_A	0.5764	Ndufb11	NADH dehydrogenase (ubiquinone) 1 beta subcomplex, 11	104130	ENSMUSG00000031059
1416057_at_A	0.5817	Ndufb11	NADH dehydrogenase (ubiquinone) 1 beta subcomplex, 11	104130	ENSMUSG00000031059
1455305_x_at_A	-0.52	Hnrnpa1	heterogeneous nuclear ribonucleoprotein A1	15382	ENSMUSG00000046434
1430019_a_at_A	-0.6283	Hnrnpa1	heterogeneous nuclear ribonucleoprotein A1	15382	ENSMUSG00000046434
1423531_a_at_A	-0.6407	Hnrnpa1	heterogeneous nuclear ribonucleoprotein A1	15382	ENSMUSG00000046434
1430020_x_at_A	-0.6562	Hnrnpa1	heterogeneous nuclear ribonucleoprotein A1	15382	ENSMUSG00000046434
1424420_at_A	-0.5685	Ccpg1	cell cycle progression 1	72278	ENSMUSG00000034563
1424282_at_A	0.5289	Pet112l	PET112-like (yeast)	229487	ENSMUSG00000028085
1452504_s_at_A	-0.5745	Ctbs	chitobiase, di-N-acetyl-	74245	ENSMUSG00000028189
1430172_a_at_A	-0.5204	Cyp4f16	cytochrome P450, family 4, subfamily f, polypeptide 16	70101	ENSMUSG00000048440
1427474_s_at_A	0.6088	Gstm3	glutathione S-transferase, mu 3	14864	ENSMUSG00000004038
1452143_at_A	-0.5384	Spnb2	spectrin beta 2	20742	ENSMUSG00000020315
1448813_at_A	0.6877	Aadac	arylacetamide deacetylase (esterase)	67758	ENSMUSG00000027761
1418190_at_A	0.6072	Pon1	paraoxonase 1	18979	ENSMUSG00000002588
1428388_at_A	-0.5339	Tnks2	tankyrase, TRF1-interacting ankyrin-related ADP-ribose polymerase 2	74493	ENSMUSG00000024811
1417869_s_at_A	-0.5334	Ctsz	cathepsin Z	64138	ENSMUSG00000016256
1425626_at_A	0.678	Gstm1	glutathione S-transferase, mu 1	14862	ENSMUSG00000058135
1416416_x_at_A	0.7532	Gstm1	glutathione S-transferase, mu 1	14862	ENSMUSG00000058135
1425627_x_at_A	0.6528	Gstm1	glutathione S-transferase, mu 1	14862	ENSMUSG00000058135
1448330_at_A	0.7409	Gstm1	glutathione S-transferase, mu 1	14862	ENSMUSG00000058135
1417140_a_at_A	-0.521	Ptpn2	protein tyrosine phosphatase, non-receptor type 2	19255	ENSMUSG00000024539
1438562_a_at_A	-0.6494	Ptpn2	protein tyrosine phosphatase, non-receptor type 2	19255	ENSMUSG00000024539
1448506_at_A	0.5209	Serpina6	serine (or cysteine) peptidase inhibitor, clade A, member 6	12401	ENSMUSG00000060807
1419687_at_A	0.5569	Macrod1	MACRO domain containing 1	107227	ENSMUSG00000036278
1417085_at_A	0.5814	Akr1c6	aldo-keto reductase family 1, member C6	83702	ENSMUSG00000021210
1423535_at_A	-0.594	Strn3	striatin, calmodulin binding protein 3	94186	ENSMUSG00000020954
1448852_at_A	0.7016	Rgn	regucalcin	19733	ENSMUSG00000023070
1416394_at_A	0.5585	Bag1	BCL2-associated athanogene 1	12017	ENSMUSG00000028416
1416415_a_at_A	0.6526	H2afz	H2A histone family, member Z	51788	ENSMUSG00000037894
1428537_at_A	-0.5179	Csnk1a1	casein kinase 1, alpha 1	93687	ENSMUSG00000024576
1425518_at_A	-0.5239	Rapgef4	Rap guanine nucleotide exchange factor (GEF) 4	56508	ENSMUSG00000049044
1418697_at_A	0.6556	Inmt	indolethylamine N-methyltransferase	21743	ENSMUSG00000003477
1424296_at_A	0.574	Gclc	glutamate-cysteine ligase, catalytic subunit	14629	ENSMUSG00000032350
1455959_s_at_A	0.6029	Gclc	glutamate-cysteine ligase, catalytic subunit	14629	ENSMUSG00000032350
1450994_at_A	-0.5314	Rock1	Rho-associated coiled-coil containing protein kinase 1	19877	ENSMUSG00000024290
1419435_at_A	0.5693	Aox1	aldehyde oxidase 1	11761	ENSMUSG00000063558
1425135_a_at_A	-0.5237	Dnm2	dynamin 2	13430	ENSMUSG00000033335
1416809_at_A	0.6093	Cyp3a11	cytochrome P450, family 3, subfamily a, polypeptide 11	13112	ENSMUSG00000056035
1417728_at_A	0.5409	Mbd3	methyl-CpG binding domain protein 3	17192	ENSMUSG00000035478
1432538_a_at_A	0.5468	Rfc3	replication factor C (activator 1) 3	69263	ENSMUSG00000033970
1416000_a_at_A	0.5343	Prdx1	peroxiredoxin 1	18477	ENSMUSG00000028691
1417825_at_A	0.6107	Esd	esterase D/formylglutathione hydrolase	13885	ENSMUSG00000021996
1424047_at_A	0.5802	Dera	2-deoxyribose-5-phosphate aldolase homolog (C. elegans)	232449	ENSMUSG00000030225
1450817_at_A	0.5261	Solh	small optic lobes homolog (Drosophila)	50817	ENSMUSG00000037326
1449062_at_A	0.5197	Khk	ketohexokinase	16548	ENSMUSG00000029162
1449375_at_A	0.5994	Ces2a	carboxylesterase 2A	102022	ENSMUSG00000055730
1451253_at_A	-0.596	Pxk	PX domain containing serine/threonine kinase	218699	ENSMUSG00000033885
1427185_at_A	-0.5505	Mef2a	myocyte enhancer factor 2A	17258	ENSMUSG00000030557
1451132_at_A	-0.5724	Pbxip1	pre B cell leukemia transcription factor interacting protein 1	229534	ENSMUSG00000042613
1420397_a_at_A	-0.5307	Spen	SPEN homolog, transcriptional regulator (Drosophila)	56381	ENSMUSG00000040761
1430326_s_at_A	0.6446	Uqcrq	ubiquinol-cytochrome c reductase, complex III subunit VII	22272	ENSMUSG00000044894
1455683_a_at_A	-0.548	Tbc1d8	TBC1 domain family, member 8	54610	ENSMUSG00000003134
1425355_at_A	0.5701	Acsf2	acyl-CoA synthetase family member 2	264895	ENSMUSG00000076435
1416368_at_A	1	Gsta4	glutathione S-transferase, alpha 4	14860	ENSMUSG00000032348
1453576_at_A	-0.517	Nipbl	Nipped-B homolog (Drosophila)	71175	ENSMUSG00000022141
1416204_at_A	0.5608	Gpd1	glycerol-3-phosphate dehydrogenase 1 (soluble)	14555	ENSMUSG00000023019
1448249_at_A	0.6154	Gpd1	glycerol-3-phosphate dehydrogenase 1 (soluble)	14555	ENSMUSG00000023019
1420475_at_A	0.5412	Mtpn	myotrophin	14489	ENSMUSG00000029840
1460228_at_A	0.6379	Usf2	upstream transcription factor 2	22282	ENSMUSG00000058239
1417206_at_A	0.688	Urod	uroporphyrinogen decarboxylase	22275	ENSMUSG00000028684
1456226_x_at_A	-0.5195	Ddr1	discoidin domain receptor family, member 1	12305	ENSMUSG00000003534
1448630_a_at_A	0.5268	Sdhc	succinate dehydrogenase complex, subunit C, integral membrane protein	66052	ENSMUSG00000058076
1450715_at_A	0.74	Cyp1a2	cytochrome P450, family 1, subfamily a, polypeptide 2	13077	ENSMUSG00000032310
1436573_at_A	-0.5776	Scrn3	secernin 3	74616	ENSMUSG00000008226
1427747_a_at_A	-0.6694	Lcn2	lipocalin 2	16819	ENSMUSG00000026822
1450504_a_at_A	-0.5371	Agpat3	1-acylglycerol-3-phosphate O-acyltransferase 3	28169	ENSMUSG00000001211
1451331_at_A	0.5976	Ppp1r1b	protein phosphatase 1, regulatory (inhibitor) subunit 1B	19049	ENSMUSG00000061718
1424050_s_at_A	-0.5231	Fgfr1	fibroblast growth factor receptor 1	14182	ENSMUSG00000031565
1417291_at_A	-0.523	Tnfrsf1a	tumor necrosis factor receptor superfamily, member 1a	21937	ENSMUSG00000030341
1450866_a_at_A	-0.5252	Mrpl17	mitochondrial ribosomal protein L17	27397	ENSMUSG00000030879
1455797_x_at_A	-0.5264	Eif2d	eukaryotic translation initiation factor 2D	16865	ENSMUSG00000026427
1451676_at_A	0.5752	Drap1	Dr1 associated protein 1 (negative cofactor 2 alpha)	66556	ENSMUSG00000024914
1422558_at_A	0.543	Gamt	guanidinoacetate methyltransferase	14431	ENSMUSG00000020150
1451015_at_A	0.5194	Tkt	transketolase	21881	ENSMUSG00000021957
1439443_x_at_A	0.5243	Tkt	transketolase	21881	ENSMUSG00000021957
1420674_at_A	-0.5732	Pla2g2e	phospholipase A2, group IIE	26970	ENSMUSG00000028751
1448858_at_A	0.5916	Ulk2	unc-51 like kinase 2	29869	ENSMUSG00000004798
1418300_a_at_A	-0.5165	Mknk2	MAP kinase-interacting serine/threonine kinase 2	17347	ENSMUSG00000020190
1455099_at_A	-0.5789	Mogat2	monoacylglycerol O-acyltransferase 2	233549	ENSMUSG00000052396
1451035_a_at_A	0.6625	Akr1a1	aldo-keto reductase family 1, member A1 (aldehyde reductase)	58810	ENSMUSG00000028692
1430123_a_at_A	0.579	Akr1a1	aldo-keto reductase family 1, member A1 (aldehyde reductase)	58810	ENSMUSG00000028692
1435011_x_at_A	0.6142	Akr1a1	aldo-keto reductase family 1, member A1 (aldehyde reductase)	58810	ENSMUSG00000028692
1430124_x_at_A	0.6893	Akr1a1	aldo-keto reductase family 1, member A1 (aldehyde reductase)	58810	ENSMUSG00000028692
1460167_at_A	0.5469	Aldh7a1	aldehyde dehydrogenase family 7, member A1	110695	ENSMUSG00000053644
1424544_at_A	-0.62	Nrbp2	nuclear receptor binding protein 2	223649	ENSMUSG00000075590
1424736_at_A	-0.5746	Eef2	eukaryotic translation elongation factor 2	13629	ENSMUSG00000034994
1423362_at_A	0.6517	Sort1	sortilin 1	20661	ENSMUSG00000068747
1422433_s_at_A	0.6132	Idh1	isocitrate dehydrogenase 1 (NADP+), soluble	15926	ENSMUSG00000025950
1424312_at_A	0.5365	Adipor1	adiponectin receptor 1	72674	ENSMUSG00000026457
1448346_at_A	0.5309	Cfl1	cofilin 1, non-muscle	12631	ENSMUSG00000056201
1433482_a_at_A	-0.5437	Fubp1	far upstream element (FUSE) binding protein 1	51886	ENSMUSG00000028034
1423945_a_at_A	-0.6057	Pkig	protein kinase inhibitor, gamma	18769	ENSMUSG00000035268
1434820_s_at_A	-0.613	Pkig	protein kinase inhibitor, gamma	18769	ENSMUSG00000035268
1417094_at_A	0.5305	Acot7	acyl-CoA thioesterase 7	70025	ENSMUSG00000028937
1419669_at_A	-0.7919	Prtn3	proteinase 3	19152	ENSMUSG00000057729
1421950_at_A	-0.6157	Pfdn2	prefoldin 2	18637	ENSMUSG00000006412
1451580_a_at_A	0.6319	Ttr	transthyretin	22139	ENSMUSG00000061808
1455913_x_at_A	0.5521	Ttr	transthyretin	22139	ENSMUSG00000061808
1454608_x_at_A	0.6093	Ttr	transthyretin	22139	ENSMUSG00000061808
1451625_a_at_A	0.5165	C8g	complement component 8, gamma polypeptide	69379	ENSMUSG00000015083
1452207_at_A	0.5399	Cited2	Cbp/p300-interacting transactivator, with Glu/Asp-rich carboxy-terminal domain, 2	17684	ENSMUSG00000039910
1421267_a_at_A	0.5585	Cited2	Cbp/p300-interacting transactivator, with Glu/Asp-rich carboxy-terminal domain, 2	17684	ENSMUSG00000039910
1452184_at_A	0.5399	Ndufb9	NADH dehydrogenase (ubiquinone) 1 beta subcomplex, 9	66218	ENSMUSG00000022354
1436803_a_at_A	0.5522	Ndufb9	NADH dehydrogenase (ubiquinone) 1 beta subcomplex, 9	66218	ENSMUSG00000022354
1421041_s_at_A	0.8518	Gsta1	glutathione S-transferase, alpha 1 (Ya)	14857	ENSMUSG00000074183
1419832_s_at_A	-0.6788	Acpp	acid phosphatase, prostate	56318	ENSMUSG00000032561
1425937_a_at_A	0.5281	Hexim1	hexamethylene bis-acetamide inducible 1	192231	ENSMUSG00000048878
1426776_at_A	-0.6329	Wasl	Wiskott-Aldrich syndrome-like (human)	73178	ENSMUSG00000029684
1424934_at_A	0.5588	Ugt2b1	UDP glucuronosyltransferase 2 family, polypeptide B1	71773	ENSMUSG00000035836
1422906_at_A	0.6577	Abcg2	ATP-binding cassette, sub-family G (WHITE), member 2	26357	ENSMUSG00000029802
1433918_at_A	-0.5472	Atg4d	autophagy related 4D, cysteine peptidase	235040	ENSMUSG00000002820
1421059_a_at_A	0.6157	Alg2	asparagine-linked glycosylation 2 (alpha-1,3-mannosyltransferase)	56737	ENSMUSG00000039740
1437622_x_at_A	0.5973	Mrpl28	mitochondrial ribosomal protein L28	68611	ENSMUSG00000024181
1456313_x_at_A	0.6045	Mrpl28	mitochondrial ribosomal protein L28	68611	ENSMUSG00000024181
1416284_at_A	0.7353	Mrpl28	mitochondrial ribosomal protein L28	68611	ENSMUSG00000024181
1427393_at_A	-0.6204	F9	coagulation factor IX	14071	ENSMUSG00000031138
1432466_a_at_A	0.5551	Apoe	apolipoprotein E	11816	ENSMUSG00000002985
1422186_s_at_A	0.6381	Cyb5r3	cytochrome b5 reductase 3	109754	ENSMUSG00000018042
1422185_a_at_A	0.6032	Cyb5r3	cytochrome b5 reductase 3	109754	ENSMUSG00000018042
1427879_at_A	-0.5663	Cnppd1	cyclin Pas1/PHO80 domain containing 1	69171	ENSMUSG00000033159
1423833_a_at_A	0.6204	Ntmt1	N-terminal Xaa-Pro-Lys N-methyltransferase 1	66617	ENSMUSG00000026857
1452285_a_at_A	-0.5201	Eif3f	eukaryotic translation initiation factor 3, subunit F	66085	ENSMUSG00000031029
1438949_at_A	0.5588	Ric8	resistance to inhibitors of cholinesterase 8 homolog (C. elegans)	101489	ENSMUSG00000025485
1419519_at_A	-0.6113	Igf1	insulin-like growth factor 1	16000	ENSMUSG00000020053
1451255_at_A	-0.6228	Lsr	lipolysis stimulated lipoprotein receptor	54135	ENSMUSG00000001247
1417761_at_A	-0.5364	Apoa4	apolipoprotein A-IV	11808	ENSMUSG00000032080
1421708_a_at_A	-0.5335	Stat6	signal transducer and activator of transcription 6	20852	ENSMUSG00000002147
1418710_at_A	0.5326	Cd59a	CD59a antigen	12509	ENSMUSG00000032679
1452583_s_at_A	0.5543	Galm	galactose mutarotase	319625	ENSMUSG00000035473
1452582_at_A	0.5918	Galm	galactose mutarotase	319625	ENSMUSG00000035473
1421917_at_A	-0.5375	Pdgfra	platelet derived growth factor receptor, alpha polypeptide	18595	ENSMUSG00000029231
1431832_x_at_A	0.5556	Exosc10	exosome component 10	50912	ENSMUSG00000017264
1417766_at_A	0.5821	Cyb5b	cytochrome b5 type B	66427	ENSMUSG00000031924
1417767_at_A	0.5634	Cyb5b	cytochrome b5 type B	66427	ENSMUSG00000031924
1418085_at_A	-0.5399	Prkcz	protein kinase C, zeta	18762	ENSMUSG00000029053
1424628_a_at_A	0.5792	Ndufv3	NADH dehydrogenase (ubiquinone) flavoprotein 3	78330	ENSMUSG00000024038
1451124_at_A	0.7497	Sod1	superoxide dismutase 1, soluble	20655	ENSMUSG00000022982
1428306_at_A	-0.5555	Ddit4	DNA-damage-inducible transcript 4	74747	ENSMUSG00000020108
1428988_at_A	0.5294	Abcc3	ATP-binding cassette, sub-family C (CFTR/MRP), member 3	76408	ENSMUSG00000020865
1425330_a_at_A	0.5513	Ppm1b	protein phosphatase 1B, magnesium dependent, beta isoform	19043	ENSMUSG00000061130
1425105_at_A	0.5643	Rbp3	retinol binding protein 3, interstitial	19661	ENSMUSG00000041534
1435413_x_at_A	-0.5211	2700060E02Rik	RIKEN cDNA 2700060E02 gene	68045	ENSMUSG00000021807
1417427_at_A	0.5401	Rnaseh2c	ribonuclease H2, subunit C	68209	ENSMUSG00000024925
1439453_x_at_A	0.5532	Rnaseh2c	ribonuclease H2, subunit C	68209	ENSMUSG00000024925
1415721_a_at_A	0.5854	Nat15	N-acetyltransferase 15 (GCN5-related, putative)	74763	ENSMUSG00000005982
1436615_a_at_A	0.6716	Otc	ornithine transcarbamylase	18416	ENSMUSG00000031173
1420525_a_at_A	0.7188	Otc	ornithine transcarbamylase	18416	ENSMUSG00000031173
1417651_at_A	0.5985	Cyp2c29	cytochrome P450, family 2, subfamily c, polypeptide 29	13095	ENSMUSG00000003053
1416855_at_A	0.6181	Gas1	growth arrest specific 1	14451	ENSMUSG00000052957
1448494_at_A	0.6502	Gas1	growth arrest specific 1	14451	ENSMUSG00000052957
1428365_a_at_A	0.5182	Lonp1	lon peptidase 1, mitochondrial	74142	ENSMUSG00000041168
1448550_at_A	-0.5411	Lbp	lipopolysaccharide binding protein	16803	ENSMUSG00000016024
1449034_at_A	0.5951	Klkb1	kallikrein B, plasma 1	16621	ENSMUSG00000031640
1460184_at_A	0.609	Hadh	hydroxyacyl-Coenzyme A dehydrogenase	15107	ENSMUSG00000027984
1455972_x_at_A	0.6152	Hadh	hydroxyacyl-Coenzyme A dehydrogenase	15107	ENSMUSG00000027984
1417071_s_at_A	0.5564	Cyp4v3	cytochrome P450, family 4, subfamily v, polypeptide 3	102294	ENSMUSG00000079057
1430307_a_at_A	0.635	Me1	malic enzyme 1, NADP(+)-dependent, cytosolic	17436	ENSMUSG00000032418
1449434_at_A	0.7478	Car3	carbonic anhydrase 3	12350	ENSMUSG00000027559
1460256_at_A	0.6667	Car3	carbonic anhydrase 3	12350	ENSMUSG00000027559
1449648_s_at_A	-0.5359	Polr1c	polymerase (RNA) I polypeptide C	20016	ENSMUSG00000067148
1425774_at_A	-0.5636	Srrm4	serine/arginine repetitive matrix 4	68955	ENSMUSG00000063919
1449131_s_at_A	0.5939	Cd1d1	CD1d1 antigen	12479	ENSMUSG00000028076
1418506_a_at_A	0.5524	Prdx2	peroxiredoxin 2	21672	ENSMUSG00000005161
1416679_at_A	0.5277	Abcd3	ATP-binding cassette, sub-family D (ALD), member 3	19299	ENSMUSG00000028127
1425128_at_A	0.5223	B3gnt8	UDP-GlcNAc:betaGal beta-1,3-N-acetylglucosaminyltransferase 8	232984	ENSMUSG00000059479
1455339_at_A	-0.5437	Fkbp15	FK506 binding protein 15	338355	ENSMUSG00000066151
1449641_at_A	-0.5742	Adk	adenosine kinase	11534	ENSMUSG00000039197
1416193_at_A	0.5677	Car1	carbonic anhydrase 1	12346	ENSMUSG00000027556
1423780_at_A	0.5725	Hibadh	3-hydroxyisobutyrate dehydrogenase	58875	ENSMUSG00000029776
1435967_s_at_A	0.5297	Hibadh	3-hydroxyisobutyrate dehydrogenase	58875	ENSMUSG00000029776
1417633_at_A	-0.5345	Sod3	superoxide dismutase 3, extracellular	20657	ENSMUSG00000072941
1452674_a_at_A	-0.5477	Eif3k	eukaryotic translation initiation factor 3, subunit K	73830	ENSMUSG00000053565
1424300_at_A	0.5425	Gemin6	gem (nuclear organelle) associated protein 6	67242	ENSMUSG00000055760
1417741_at_A	0.5483	Pygl	liver glycogen phosphorylase	110095	ENSMUSG00000021069
1437783_x_at_A	-0.5179	Cnpy2	canopy 2 homolog (zebrafish)	56530	ENSMUSG00000025381
1449123_at_A	-0.5943	Itih3	inter-alpha trypsin inhibitor, heavy chain 3	16426	ENSMUSG00000006522
1419349_a_at_A	0.5445	Cyp2d9	cytochrome P450, family 2, subfamily d, polypeptide 9	13105	ENSMUSG00000068086
1453181_x_at_A	-0.5347	Plscr1	phospholipid scramblase 1	22038	ENSMUSG00000032369
1429527_a_at_A	-0.5739	Plscr1	phospholipid scramblase 1	22038	ENSMUSG00000032369
1451149_at_A	0.6451	Pgm2	phosphoglucomutase 2	72157	ENSMUSG00000025791
1423739_x_at_A	0.5183	Aplp2	amyloid beta (A4) precursor-like protein 2	11804	ENSMUSG00000031996
1421887_a_at_A	0.5764	Aplp2	amyloid beta (A4) precursor-like protein 2	11804	ENSMUSG00000031996
1428146_s_at_A	0.6641	Acaa2	acetyl-Coenzyme A acyltransferase 2 (mitochondrial 3-oxoacyl-Coenzyme A thiolase)	52538	ENSMUSG00000036880
1428145_at_A	0.6724	Acaa2	acetyl-Coenzyme A acyltransferase 2 (mitochondrial 3-oxoacyl-Coenzyme A thiolase)	52538	ENSMUSG00000036880
1437290_at_A	0.5666	Impad1	inositol monophosphatase domain containing 1	242291	ENSMUSG00000066324
1416468_at_A	0.7355	Aldh1a1	aldehyde dehydrogenase family 1, subfamily A1	11668	ENSMUSG00000053279
1416225_at_A	0.5357	Adh1	alcohol dehydrogenase 1 (class I)	11522	ENSMUSG00000074207
1460671_at_A	0.5545	Gpx1	glutathione peroxidase 1	14775	ENSMUSG00000063856
1416161_at_A	-0.6268	Rad21	RAD21 homolog (S. pombe)	19357	ENSMUSG00000022314
1454887_at_A	-0.6298	Pak2	p21 protein (Cdc42/Rac)-activated kinase 2	224105	ENSMUSG00000022781
1437389_x_at_A	-0.6062	Khdrbs1	KH domain containing, RNA binding, signal transduction associated 1	20218	ENSMUSG00000028790
1419618_at_A	0.5503	Bbox1	butyrobetaine (gamma), 2-oxoglutarate dioxygenase 1 (gamma-butyrobetaine hydroxylase)	170442	ENSMUSG00000041660
1452276_at_A	-0.5741	Smarcad1	SWI/SNF-related, matrix-associated actin-dependent regulator of chromatin, subfamily a, containing DEAD/H box 1	13990	ENSMUSG00000029920
1416113_at_A	0.5304	Fkbp8	FK506 binding protein 8	14232	ENSMUSG00000019428
1434692_at_A	0.5551	Tyw5	tRNA-yW synthesizing protein 5	68736	ENSMUSG00000048495
1432526_a_at_A	0.5653	Snf8	SNF8, ESCRT-II complex subunit, homolog (S. cerevisiae)	27681	ENSMUSG00000006058
1455001_x_at_A	-0.5329	Rpl13a	ribosomal protein L13A	22121	ENSMUSG00000074129
1433928_a_at_A	-0.6379	Rpl13a	ribosomal protein L13A	22121	ENSMUSG00000074129
1416022_at_A	-0.5433	Fabp5	fatty acid binding protein 5, epidermal	16592	ENSMUSG00000027533
1416021_a_at_A	-0.5214	Fabp5	fatty acid binding protein 5, epidermal	16592	ENSMUSG00000027533
1424309_a_at_A	0.5706	Mocs2	molybdenum cofactor synthesis 2	17434	ENSMUSG00000015536
1459930_at_A	0.529	Ube2h	ubiquitin-conjugating enzyme E2H	22214	ENSMUSG00000039159
1418672_at_A	0.5775	Akr1c13	aldo-keto reductase family 1, member C13	27384	ENSMUSG00000021213
1450455_s_at_A	0.5384	Akr1c13	aldo-keto reductase family 1, member C13	27384	ENSMUSG00000021213
1426688_at_A	0.5521	Sdha	succinate dehydrogenase complex, subunit A, flavoprotein (Fp)	66945	ENSMUSG00000021577
1426689_s_at_A	0.6913	Sdha	succinate dehydrogenase complex, subunit A, flavoprotein (Fp)	66945	ENSMUSG00000021577
1427806_at_A	0.5541	Icam1	intercellular adhesion molecule 1	15894	ENSMUSG00000037405
1417695_a_at_A	-0.5876	Soat1	sterol O-acyltransferase 1	20652	ENSMUSG00000026600
1415948_at_A	0.5765	Creg1	cellular repressor of E1A-stimulated genes 1	433375	ENSMUSG00000040713
1416372_at_A	0.5836	Ptdss1	phosphatidylserine synthase 1	19210	ENSMUSG00000021518
1441866_s_at_A	0.5661	Ptdss1	phosphatidylserine synthase 1	19210	ENSMUSG00000021518
1415879_a_at_A	-0.5801	Rplp2	ribosomal protein, large P2	67186	ENSMUSG00000025508
1425875_a_at_A	-0.583	Lepr	leptin receptor	16847	ENSMUSG00000057722
1425644_at_A	-0.6339	Lepr	leptin receptor	16847	ENSMUSG00000057722
1448881_at_A	-0.5191	Hp	haptoglobin	15439	ENSMUSG00000031722
1455457_at_A	0.5279	Cyp2c54	cytochrome P450, family 2, subfamily c, polypeptide 54	404195	ENSMUSG00000067225
1433805_at_A	-0.6313	Jak1	Janus kinase 1	16451	ENSMUSG00000028530
1433803_at_A	-0.7528	Jak1	Janus kinase 1	16451	ENSMUSG00000028530
1455045_at_A	0.5548	Srr	serine racemase	27364	ENSMUSG00000001323
1438550_x_at_A	0.5306	Srr	serine racemase	27364	ENSMUSG00000001323
1438549_a_at_A	0.533	Srr	serine racemase	27364	ENSMUSG00000001323
1418387_at_A	-0.5303	Mphosph8	M-phase phosphoprotein 8	75339	ENSMUSG00000079184
1417425_at_A	-0.5329	Prkrip1	Prkr interacting protein 1 (IL11 inducible)	66801	ENSMUSG00000039737
1448934_at_A	0.5679	Ndufa10	NADH dehydrogenase (ubiquinone) 1 alpha subcomplex 10	67273	ENSMUSG00000026260
1450694_at_A	0.5423	Fkbp2	FK506 binding protein 2	14227	ENSMUSG00000056629
1423737_at_A	0.5777	Ndufs3	NADH dehydrogenase (ubiquinone) Fe-S protein 3	68349	ENSMUSG00000005510
1448143_at_A	0.6992	Aldh2	aldehyde dehydrogenase 2, mitochondrial	11669	ENSMUSG00000029455
1424373_at_A	-0.5623	Armcx3	armadillo repeat containing, X-linked 3	71703	ENSMUSG00000049047
1417932_at_A	0.5442	Il18	interleukin 18	16173	ENSMUSG00000039217
1422045_a_at_A	-0.5907	Ptpn12	protein tyrosine phosphatase, non-receptor type 12	19248	ENSMUSG00000028771
1429839_a_at_A	0.5735	Yaf2	YY1 associated factor 2	67057	ENSMUSG00000022634
1423399_a_at_A	0.6482	Yaf2	YY1 associated factor 2	67057	ENSMUSG00000022634
1420243_at_A	0.5425	Zeb1	zinc finger E-box binding homeobox 1	21417	ENSMUSG00000024238
1423900_at_A	-0.6057	Trip12	thyroid hormone receptor interactor 12	14897	ENSMUSG00000026219
1420619_a_at_A	0.6415	Aes	amino-terminal enhancer of split	14797	ENSMUSG00000054452
1427885_at_A	-0.5534	Pold4	polymerase (DNA-directed), delta 4	69745	ENSMUSG00000024854
1448757_at_A	-0.5317	Pml	promyelocytic leukemia	18854	ENSMUSG00000036986
1417497_at_A	-0.5179	Cp	ceruloplasmin	12870	ENSMUSG00000003617
1449374_at_A	0.5336	Pipox	pipecolic acid oxidase	19193	ENSMUSG00000017453
biological process	response to chemical stimulus	GO:0042221
C=1830;O=84;E=42.43;R=1.98;rawP=5.01e-10;adjP=1.37e-07
Probe Set ID	R	Gene Symbol	Description	Entrez ID	Ensemble Gene Stable ID
1418624_at_A	0.5507	Ybx1	Y box protein 1	22608	ENSMUSG00000028639
1422433_s_at_A	0.6132	Idh1	isocitrate dehydrogenase 1 (NADP+), soluble	15926	ENSMUSG00000025950
1423362_at_A	0.6517	Sort1	sortilin 1	20661	ENSMUSG00000068747
1424312_at_A	0.5365	Adipor1	adiponectin receptor 1	72674	ENSMUSG00000026457
1448756_at_A	-0.5891	S100a9	S100 calcium binding protein A9 (calgranulin B)	20202	ENSMUSG00000056071
1416077_at_A	-0.6029	Adm	adrenomedullin	11535	ENSMUSG00000030790
1448346_at_A	0.5309	Cfl1	cofilin 1, non-muscle	12631	ENSMUSG00000056201
1417268_at_A	-0.6382	Cd14	CD14 antigen	12475	ENSMUSG00000051439
1417950_a_at_A	0.6139	Apoa2	apolipoprotein A-II	11807	ENSMUSG00000005681
1419674_a_at_A	-0.6012	Dpep1	dipeptidase 1 (renal)	13479	ENSMUSG00000019278
1452207_at_A	0.5399	Cited2	Cbp/p300-interacting transactivator, with Glu/Asp-rich carboxy-terminal domain, 2	17684	ENSMUSG00000039910
1421267_a_at_A	0.5585	Cited2	Cbp/p300-interacting transactivator, with Glu/Asp-rich carboxy-terminal domain, 2	17684	ENSMUSG00000039910
1421041_s_at_A	0.8518	Gsta1	glutathione S-transferase, alpha 1 (Ya)	14857	ENSMUSG00000074183
1424934_at_A	0.5588	Ugt2b1	UDP glucuronosyltransferase 2 family, polypeptide B1	71773	ENSMUSG00000035836
1422906_at_A	0.6577	Abcg2	ATP-binding cassette, sub-family G (WHITE), member 2	26357	ENSMUSG00000029802
1451501_a_at_A	0.5722	Ghr	growth hormone receptor	14600	ENSMUSG00000055737
1421059_a_at_A	0.6157	Alg2	asparagine-linked glycosylation 2 (alpha-1,3-mannosyltransferase)	56737	ENSMUSG00000039740
1452105_a_at_A	0.5969	Tsc2	tuberous sclerosis 2	22084	ENSMUSG00000002496
1425663_at_A	-0.5957	Il1rn	interleukin 1 receptor antagonist	16181	ENSMUSG00000026981
1451798_at_A	-0.6859	Il1rn	interleukin 1 receptor antagonist	16181	ENSMUSG00000026981
1419394_s_at_A	-0.7493	S100a8	S100 calcium binding protein A8 (calgranulin A)	20201	ENSMUSG00000056054
1448162_at_A	-0.5666	Vcam1	vascular cell adhesion molecule 1	22329	ENSMUSG00000027962
1423944_at_A	-0.5318	Hpx	hemopexin	15458	ENSMUSG00000030895
1417761_at_A	-0.5364	Apoa4	apolipoprotein A-IV	11808	ENSMUSG00000032080
1421708_a_at_A	-0.5335	Stat6	signal transducer and activator of transcription 6	20852	ENSMUSG00000002147
1418710_at_A	0.5326	Cd59a	CD59a antigen	12509	ENSMUSG00000032679
1421917_at_A	-0.5375	Pdgfra	platelet derived growth factor receptor, alpha polypeptide	18595	ENSMUSG00000029231
1449492_a_at_A	0.521	Lect2	leukocyte cell-derived chemotaxin 2	16841	ENSMUSG00000021539
1448610_a_at_A	0.5879	Sod2	superoxide dismutase 2, mitochondrial	20656	ENSMUSG00000006818
1417193_at_A	0.6386	Sod2	superoxide dismutase 2, mitochondrial	20656	ENSMUSG00000006818
1418085_at_A	-0.5399	Prkcz	protein kinase C, zeta	18762	ENSMUSG00000029053
1451124_at_A	0.7497	Sod1	superoxide dismutase 1, soluble	20655	ENSMUSG00000022982
1428988_at_A	0.5294	Abcc3	ATP-binding cassette, sub-family C (CFTR/MRP), member 3	76408	ENSMUSG00000020865
1422439_a_at_A	-0.5875	Cdk4	cyclin-dependent kinase 4	12567	ENSMUSG00000006728
1416170_at_A	0.7051	Trap1	TNF receptor-associated protein 1	68015	ENSMUSG00000005981
1449081_at_A	0.6322	Ces1d	carboxylesterase 1D	104158	ENSMUSG00000056973
1435370_a_at_A	0.5495	Ces1d	carboxylesterase 1D	104158	ENSMUSG00000056973
1424279_at_A	-0.5199	Fga	fibrinogen alpha chain	14161	ENSMUSG00000028001
1450612_a_at_A	0.5427	Pemt	phosphatidylethanolamine N-methyltransferase	18618	ENSMUSG00000000301
1417651_at_A	0.5985	Cyp2c29	cytochrome P450, family 2, subfamily c, polypeptide 29	13095	ENSMUSG00000003053
1416855_at_A	0.6181	Gas1	growth arrest specific 1	14451	ENSMUSG00000052957
1448494_at_A	0.6502	Gas1	growth arrest specific 1	14451	ENSMUSG00000052957
1428365_a_at_A	0.5182	Lonp1	lon peptidase 1, mitochondrial	74142	ENSMUSG00000041168
1448550_at_A	-0.5411	Lbp	lipopolysaccharide binding protein	16803	ENSMUSG00000016024
1460184_at_A	0.609	Hadh	hydroxyacyl-Coenzyme A dehydrogenase	15107	ENSMUSG00000027984
1455972_x_at_A	0.6152	Hadh	hydroxyacyl-Coenzyme A dehydrogenase	15107	ENSMUSG00000027984
1430307_a_at_A	0.635	Me1	malic enzyme 1, NADP(+)-dependent, cytosolic	17436	ENSMUSG00000032418
1427474_s_at_A	0.6088	Gstm3	glutathione S-transferase, mu 3	14864	ENSMUSG00000004038
1418190_at_A	0.6072	Pon1	paraoxonase 1	18979	ENSMUSG00000002588
1418506_a_at_A	0.5524	Prdx2	peroxiredoxin 2	21672	ENSMUSG00000005161
1424245_at_A	0.6739	Ces2c	carboxylesterase 2C	234671	ENSMUSG00000061825
1425626_at_A	0.678	Gstm1	glutathione S-transferase, mu 1	14862	ENSMUSG00000058135
1416416_x_at_A	0.7532	Gstm1	glutathione S-transferase, mu 1	14862	ENSMUSG00000058135
1425627_x_at_A	0.6528	Gstm1	glutathione S-transferase, mu 1	14862	ENSMUSG00000058135
1448330_at_A	0.7409	Gstm1	glutathione S-transferase, mu 1	14862	ENSMUSG00000058135
1417140_a_at_A	-0.521	Ptpn2	protein tyrosine phosphatase, non-receptor type 2	19255	ENSMUSG00000024539
1438562_a_at_A	-0.6494	Ptpn2	protein tyrosine phosphatase, non-receptor type 2	19255	ENSMUSG00000024539
1417633_at_A	-0.5345	Sod3	superoxide dismutase 3, extracellular	20657	ENSMUSG00000072941
1417085_at_A	0.5814	Akr1c6	aldo-keto reductase family 1, member C6	83702	ENSMUSG00000021210
1423535_at_A	-0.594	Strn3	striatin, calmodulin binding protein 3	94186	ENSMUSG00000020954
1453181_x_at_A	-0.5347	Plscr1	phospholipid scramblase 1	22038	ENSMUSG00000032369
1429527_a_at_A	-0.5739	Plscr1	phospholipid scramblase 1	22038	ENSMUSG00000032369
1418697_at_A	0.6556	Inmt	indolethylamine N-methyltransferase	21743	ENSMUSG00000003477
1424296_at_A	0.574	Gclc	glutamate-cysteine ligase, catalytic subunit	14629	ENSMUSG00000032350
1455959_s_at_A	0.6029	Gclc	glutamate-cysteine ligase, catalytic subunit	14629	ENSMUSG00000032350
1416468_at_A	0.7355	Aldh1a1	aldehyde dehydrogenase family 1, subfamily A1	11668	ENSMUSG00000053279
1416225_at_A	0.5357	Adh1	alcohol dehydrogenase 1 (class I)	11522	ENSMUSG00000074207
1460671_at_A	0.5545	Gpx1	glutathione peroxidase 1	14775	ENSMUSG00000063856
1416000_a_at_A	0.5343	Prdx1	peroxiredoxin 1	18477	ENSMUSG00000028691
1418672_at_A	0.5775	Akr1c13	aldo-keto reductase family 1, member C13	27384	ENSMUSG00000021213
1450455_s_at_A	0.5384	Akr1c13	aldo-keto reductase family 1, member C13	27384	ENSMUSG00000021213
1449062_at_A	0.5197	Khk	ketohexokinase	16548	ENSMUSG00000029162
1427185_at_A	-0.5505	Mef2a	myocyte enhancer factor 2A	17258	ENSMUSG00000030557
1424254_at_A	-0.6143	Ifitm1	interferon induced transmembrane protein 1	68713	ENSMUSG00000025491
1427806_at_A	0.5541	Icam1	intercellular adhesion molecule 1	15894	ENSMUSG00000037405
1425875_a_at_A	-0.583	Lepr	leptin receptor	16847	ENSMUSG00000057722
1425644_at_A	-0.6339	Lepr	leptin receptor	16847	ENSMUSG00000057722
1448881_at_A	-0.5191	Hp	haptoglobin	15439	ENSMUSG00000031722
1421040_a_at_A	0.8695	Gsta2	glutathione S-transferase, alpha 2 (Yc2)	14858	ENSMUSG00000057933
1416368_at_A	1	Gsta4	glutathione S-transferase, alpha 4	14860	ENSMUSG00000032348
1433805_at_A	-0.6313	Jak1	Janus kinase 1	16451	ENSMUSG00000028530
1433803_at_A	-0.7528	Jak1	Janus kinase 1	16451	ENSMUSG00000028530
1416204_at_A	0.5608	Gpd1	glycerol-3-phosphate dehydrogenase 1 (soluble)	14555	ENSMUSG00000023019
1448249_at_A	0.6154	Gpd1	glycerol-3-phosphate dehydrogenase 1 (soluble)	14555	ENSMUSG00000023019
1460228_at_A	0.6379	Usf2	upstream transcription factor 2	22282	ENSMUSG00000058239
1450715_at_A	0.74	Cyp1a2	cytochrome P450, family 1, subfamily a, polypeptide 2	13077	ENSMUSG00000032310
1427747_a_at_A	-0.6694	Lcn2	lipocalin 2	16819	ENSMUSG00000026822
1417932_at_A	0.5442	Il18	interleukin 18	16173	ENSMUSG00000039217
1417291_at_A	-0.523	Tnfrsf1a	tumor necrosis factor receptor superfamily, member 1a	21937	ENSMUSG00000030341
1424050_s_at_A	-0.5231	Fgfr1	fibroblast growth factor receptor 1	14182	ENSMUSG00000031565
1451331_at_A	0.5976	Ppp1r1b	protein phosphatase 1, regulatory (inhibitor) subunit 1B	19049	ENSMUSG00000061718
1420243_at_A	0.5425	Zeb1	zinc finger E-box binding homeobox 1	21417	ENSMUSG00000024238
1423754_at_A	-0.5764	Ifitm3	interferon induced transmembrane protein 3	66141	ENSMUSG00000025492
1417460_at_A	-0.7138	Ifitm2	interferon induced transmembrane protein 2	80876	ENSMUSG00000060591
1420619_a_at_A	0.6415	Aes	amino-terminal enhancer of split	14797	ENSMUSG00000054452
1418300_a_at_A	-0.5165	Mknk2	MAP kinase-interacting serine/threonine kinase 2	17347	ENSMUSG00000020190
1448757_at_A	-0.5317	Pml	promyelocytic leukemia	18854	ENSMUSG00000036986
1427531_a_at_A	0.5317	Slc22a18	solute carrier family 22 (organic cation transporter), member 18	18400	ENSMUSG00000000154
1417809_at_A	0.5736	Slc22a18	solute carrier family 22 (organic cation transporter), member 18	18400	ENSMUSG00000000154
1417497_at_A	-0.5179	Cp	ceruloplasmin	12870	ENSMUSG00000003617
1428079_at_A	-0.5833	Fgb	fibrinogen beta chain	110135	ENSMUSG00000033831
biological process	glutathione metabolic process	GO:0006749
C=35;O=10;E=0.81;R=12.32;rawP=4.37e-09;adjP=1.05e-06
Probe Set ID	R	Gene Symbol	Description	Entrez ID	Ensemble Gene Stable ID
1422433_s_at_A	0.6132	Idh1	isocitrate dehydrogenase 1 (NADP+), soluble	15926	ENSMUSG00000025950
1448610_a_at_A	0.5879	Sod2	superoxide dismutase 2, mitochondrial	20656	ENSMUSG00000006818
1417193_at_A	0.6386	Sod2	superoxide dismutase 2, mitochondrial	20656	ENSMUSG00000006818
1451124_at_A	0.7497	Sod1	superoxide dismutase 1, soluble	20655	ENSMUSG00000022982
1427474_s_at_A	0.6088	Gstm3	glutathione S-transferase, mu 3	14864	ENSMUSG00000004038
1416368_at_A	1	Gsta4	glutathione S-transferase, alpha 4	14860	ENSMUSG00000032348
1425626_at_A	0.678	Gstm1	glutathione S-transferase, mu 1	14862	ENSMUSG00000058135
1416416_x_at_A	0.7532	Gstm1	glutathione S-transferase, mu 1	14862	ENSMUSG00000058135
1425627_x_at_A	0.6528	Gstm1	glutathione S-transferase, mu 1	14862	ENSMUSG00000058135
1448330_at_A	0.7409	Gstm1	glutathione S-transferase, mu 1	14862	ENSMUSG00000058135
1418186_at_A	0.8335	Gstt1	glutathione S-transferase, theta 1	14871	ENSMUSG00000001663
1424296_at_A	0.574	Gclc	glutamate-cysteine ligase, catalytic subunit	14629	ENSMUSG00000032350
1455959_s_at_A	0.6029	Gclc	glutamate-cysteine ligase, catalytic subunit	14629	ENSMUSG00000032350
1421041_s_at_A	0.8518	Gsta1	glutathione S-transferase, alpha 1 (Ya)	14857	ENSMUSG00000074183
1460671_at_A	0.5545	Gpx1	glutathione peroxidase 1	14775	ENSMUSG00000063856
biological process	cellular modified amino acid metabolic process	GO:0006575
C=142;O=18;E=3.29;R=5.47;rawP=5.11e-09;adjP=1.09e-06
Probe Set ID	R	Gene Symbol	Description	Entrez ID	Ensemble Gene Stable ID
1422433_s_at_A	0.6132	Idh1	isocitrate dehydrogenase 1 (NADP+), soluble	15926	ENSMUSG00000025950
1416372_at_A	0.5836	Ptdss1	phosphatidylserine synthase 1	19210	ENSMUSG00000021518
1441866_s_at_A	0.5661	Ptdss1	phosphatidylserine synthase 1	19210	ENSMUSG00000021518
1448610_a_at_A	0.5879	Sod2	superoxide dismutase 2, mitochondrial	20656	ENSMUSG00000006818
1417193_at_A	0.6386	Sod2	superoxide dismutase 2, mitochondrial	20656	ENSMUSG00000006818
1451124_at_A	0.7497	Sod1	superoxide dismutase 1, soluble	20655	ENSMUSG00000022982
1416368_at_A	1	Gsta4	glutathione S-transferase, alpha 4	14860	ENSMUSG00000032348
1453181_x_at_A	-0.5347	Plscr1	phospholipid scramblase 1	22038	ENSMUSG00000032369
1429527_a_at_A	-0.5739	Plscr1	phospholipid scramblase 1	22038	ENSMUSG00000032369
1450612_a_at_A	0.5427	Pemt	phosphatidylethanolamine N-methyltransferase	18618	ENSMUSG00000000301
1436615_a_at_A	0.6716	Otc	ornithine transcarbamylase	18416	ENSMUSG00000031173
1420525_a_at_A	0.7188	Otc	ornithine transcarbamylase	18416	ENSMUSG00000031173
1419674_a_at_A	-0.6012	Dpep1	dipeptidase 1 (renal)	13479	ENSMUSG00000019278
1424296_at_A	0.574	Gclc	glutamate-cysteine ligase, catalytic subunit	14629	ENSMUSG00000032350
1455959_s_at_A	0.6029	Gclc	glutamate-cysteine ligase, catalytic subunit	14629	ENSMUSG00000032350
1418186_at_A	0.8335	Gstt1	glutathione S-transferase, theta 1	14871	ENSMUSG00000001663
1421041_s_at_A	0.8518	Gsta1	glutathione S-transferase, alpha 1 (Ya)	14857	ENSMUSG00000074183
1460671_at_A	0.5545	Gpx1	glutathione peroxidase 1	14775	ENSMUSG00000063856
1451501_a_at_A	0.5722	Ghr	growth hormone receptor	14600	ENSMUSG00000055737
1427474_s_at_A	0.6088	Gstm3	glutathione S-transferase, mu 3	14864	ENSMUSG00000004038
1422558_at_A	0.543	Gamt	guanidinoacetate methyltransferase	14431	ENSMUSG00000020150
1425626_at_A	0.678	Gstm1	glutathione S-transferase, mu 1	14862	ENSMUSG00000058135
1416416_x_at_A	0.7532	Gstm1	glutathione S-transferase, mu 1	14862	ENSMUSG00000058135
1425627_x_at_A	0.6528	Gstm1	glutathione S-transferase, mu 1	14862	ENSMUSG00000058135
1448330_at_A	0.7409	Gstm1	glutathione S-transferase, mu 1	14862	ENSMUSG00000058135
1449374_at_A	0.5336	Pipox	pipecolic acid oxidase	19193	ENSMUSG00000017453
biological process	small molecule metabolic process	GO:0044281
C=1741;O=78;E=40.36;R=1.93;rawP=7.32e-09;adjP=1.41e-06
Probe Set ID	R	Gene Symbol	Description	Entrez ID	Ensemble Gene Stable ID
1422433_s_at_A	0.6132	Idh1	isocitrate dehydrogenase 1 (NADP+), soluble	15926	ENSMUSG00000025950
1424312_at_A	0.5365	Adipor1	adiponectin receptor 1	72674	ENSMUSG00000026457
1416077_at_A	-0.6029	Adm	adrenomedullin	11535	ENSMUSG00000030790
1417094_at_A	0.5305	Acot7	acyl-CoA thioesterase 7	70025	ENSMUSG00000028937
1451580_a_at_A	0.6319	Ttr	transthyretin	22139	ENSMUSG00000061808
1455913_x_at_A	0.5521	Ttr	transthyretin	22139	ENSMUSG00000061808
1454608_x_at_A	0.6093	Ttr	transthyretin	22139	ENSMUSG00000061808
1417950_a_at_A	0.6139	Apoa2	apolipoprotein A-II	11807	ENSMUSG00000005681
1435446_a_at_A	0.7776	Chpt1	choline phosphotransferase 1	212862	ENSMUSG00000060002
1419674_a_at_A	-0.6012	Dpep1	dipeptidase 1 (renal)	13479	ENSMUSG00000019278
1418186_at_A	0.8335	Gstt1	glutathione S-transferase, theta 1	14871	ENSMUSG00000001663
1421041_s_at_A	0.8518	Gsta1	glutathione S-transferase, alpha 1 (Ya)	14857	ENSMUSG00000074183
1419832_s_at_A	-0.6788	Acpp	acid phosphatase, prostate	56318	ENSMUSG00000032561
1422906_at_A	0.6577	Abcg2	ATP-binding cassette, sub-family G (WHITE), member 2	26357	ENSMUSG00000029802
1451501_a_at_A	0.5722	Ghr	growth hormone receptor	14600	ENSMUSG00000055737
1416795_at_A	0.5323	Cryl1	crystallin, lambda 1	68631	ENSMUSG00000021947
1432466_a_at_A	0.5551	Apoe	apolipoprotein E	11816	ENSMUSG00000002985
1417383_at_A	0.5621	Entpd5	ectonucleoside triphosphate diphosphohydrolase 5	12499	ENSMUSG00000021236
1417382_at_A	0.6194	Entpd5	ectonucleoside triphosphate diphosphohydrolase 5	12499	ENSMUSG00000021236
1417384_at_A	0.5196	Entpd5	ectonucleoside triphosphate diphosphohydrolase 5	12499	ENSMUSG00000021236
1451765_a_at_A	0.6472	Entpd5	ectonucleoside triphosphate diphosphohydrolase 5	12499	ENSMUSG00000021236
1422186_s_at_A	0.6381	Cyb5r3	cytochrome b5 reductase 3	109754	ENSMUSG00000018042
1422185_a_at_A	0.6032	Cyb5r3	cytochrome b5 reductase 3	109754	ENSMUSG00000018042
1419519_at_A	-0.6113	Igf1	insulin-like growth factor 1	16000	ENSMUSG00000020053
1438949_at_A	0.5588	Ric8	resistance to inhibitors of cholinesterase 8 homolog (C. elegans)	101489	ENSMUSG00000025485
1417761_at_A	-0.5364	Apoa4	apolipoprotein A-IV	11808	ENSMUSG00000032080
1426770_at_A	0.5756	Pex5	peroxisomal biogenesis factor 5	19305	ENSMUSG00000005069
1448892_at_A	0.5906	Dock7	dedicator of cytokinesis 7	67299	ENSMUSG00000028556
1418988_at_A	0.5925	Pex7	peroxisomal biogenesis factor 7	18634	ENSMUSG00000020003
1424485_at_A	0.617	Angptl3	angiopoietin-like 3	30924	ENSMUSG00000028553
1448610_a_at_A	0.5879	Sod2	superoxide dismutase 2, mitochondrial	20656	ENSMUSG00000006818
1417193_at_A	0.6386	Sod2	superoxide dismutase 2, mitochondrial	20656	ENSMUSG00000006818
1451124_at_A	0.7497	Sod1	superoxide dismutase 1, soluble	20655	ENSMUSG00000022982
1428988_at_A	0.5294	Abcc3	ATP-binding cassette, sub-family C (CFTR/MRP), member 3	76408	ENSMUSG00000020865
1450612_a_at_A	0.5427	Pemt	phosphatidylethanolamine N-methyltransferase	18618	ENSMUSG00000000301
1436615_a_at_A	0.6716	Otc	ornithine transcarbamylase	18416	ENSMUSG00000031173
1420525_a_at_A	0.7188	Otc	ornithine transcarbamylase	18416	ENSMUSG00000031173
1417651_at_A	0.5985	Cyp2c29	cytochrome P450, family 2, subfamily c, polypeptide 29	13095	ENSMUSG00000003053
1428365_a_at_A	0.5182	Lonp1	lon peptidase 1, mitochondrial	74142	ENSMUSG00000041168
1460184_at_A	0.609	Hadh	hydroxyacyl-Coenzyme A dehydrogenase	15107	ENSMUSG00000027984
1455972_x_at_A	0.6152	Hadh	hydroxyacyl-Coenzyme A dehydrogenase	15107	ENSMUSG00000027984
1417071_s_at_A	0.5564	Cyp4v3	cytochrome P450, family 4, subfamily v, polypeptide 3	102294	ENSMUSG00000079057
1430307_a_at_A	0.635	Me1	malic enzyme 1, NADP(+)-dependent, cytosolic	17436	ENSMUSG00000032418
1449434_at_A	0.7478	Car3	carbonic anhydrase 3	12350	ENSMUSG00000027559
1460256_at_A	0.6667	Car3	carbonic anhydrase 3	12350	ENSMUSG00000027559
1424282_at_A	0.5289	Pet112l	PET112-like (yeast)	229487	ENSMUSG00000028085
1427474_s_at_A	0.6088	Gstm3	glutathione S-transferase, mu 3	14864	ENSMUSG00000004038
1418190_at_A	0.6072	Pon1	paraoxonase 1	18979	ENSMUSG00000002588
1416679_at_A	0.5277	Abcd3	ATP-binding cassette, sub-family D (ALD), member 3	19299	ENSMUSG00000028127
1425626_at_A	0.678	Gstm1	glutathione S-transferase, mu 1	14862	ENSMUSG00000058135
1416416_x_at_A	0.7532	Gstm1	glutathione S-transferase, mu 1	14862	ENSMUSG00000058135
1425627_x_at_A	0.6528	Gstm1	glutathione S-transferase, mu 1	14862	ENSMUSG00000058135
1448330_at_A	0.7409	Gstm1	glutathione S-transferase, mu 1	14862	ENSMUSG00000058135
1449641_at_A	-0.5742	Adk	adenosine kinase	11534	ENSMUSG00000039197
1416193_at_A	0.5677	Car1	carbonic anhydrase 1	12346	ENSMUSG00000027556
1423780_at_A	0.5725	Hibadh	3-hydroxyisobutyrate dehydrogenase	58875	ENSMUSG00000029776
1435967_s_at_A	0.5297	Hibadh	3-hydroxyisobutyrate dehydrogenase	58875	ENSMUSG00000029776
1419687_at_A	0.5569	Macrod1	MACRO domain containing 1	107227	ENSMUSG00000036278
1417085_at_A	0.5814	Akr1c6	aldo-keto reductase family 1, member C6	83702	ENSMUSG00000021210
1448852_at_A	0.7016	Rgn	regucalcin	19733	ENSMUSG00000023070
1453181_x_at_A	-0.5347	Plscr1	phospholipid scramblase 1	22038	ENSMUSG00000032369
1429527_a_at_A	-0.5739	Plscr1	phospholipid scramblase 1	22038	ENSMUSG00000032369
1423739_x_at_A	0.5183	Aplp2	amyloid beta (A4) precursor-like protein 2	11804	ENSMUSG00000031996
1421887_a_at_A	0.5764	Aplp2	amyloid beta (A4) precursor-like protein 2	11804	ENSMUSG00000031996
1424296_at_A	0.574	Gclc	glutamate-cysteine ligase, catalytic subunit	14629	ENSMUSG00000032350
1455959_s_at_A	0.6029	Gclc	glutamate-cysteine ligase, catalytic subunit	14629	ENSMUSG00000032350
1428146_s_at_A	0.6641	Acaa2	acetyl-Coenzyme A acyltransferase 2 (mitochondrial 3-oxoacyl-Coenzyme A thiolase)	52538	ENSMUSG00000036880
1428145_at_A	0.6724	Acaa2	acetyl-Coenzyme A acyltransferase 2 (mitochondrial 3-oxoacyl-Coenzyme A thiolase)	52538	ENSMUSG00000036880
1437290_at_A	0.5666	Impad1	inositol monophosphatase domain containing 1	242291	ENSMUSG00000066324
1416468_at_A	0.7355	Aldh1a1	aldehyde dehydrogenase family 1, subfamily A1	11668	ENSMUSG00000053279
1416225_at_A	0.5357	Adh1	alcohol dehydrogenase 1 (class I)	11522	ENSMUSG00000074207
1460671_at_A	0.5545	Gpx1	glutathione peroxidase 1	14775	ENSMUSG00000063856
1419618_at_A	0.5503	Bbox1	butyrobetaine (gamma), 2-oxoglutarate dioxygenase 1 (gamma-butyrobetaine hydroxylase)	170442	ENSMUSG00000041660
1434692_at_A	0.5551	Tyw5	tRNA-yW synthesizing protein 5	68736	ENSMUSG00000048495
1432538_a_at_A	0.5468	Rfc3	replication factor C (activator 1) 3	69263	ENSMUSG00000033970
1416022_at_A	-0.5433	Fabp5	fatty acid binding protein 5, epidermal	16592	ENSMUSG00000027533
1416021_a_at_A	-0.5214	Fabp5	fatty acid binding protein 5, epidermal	16592	ENSMUSG00000027533
1424047_at_A	0.5802	Dera	2-deoxyribose-5-phosphate aldolase homolog (C. elegans)	232449	ENSMUSG00000030225
1417825_at_A	0.6107	Esd	esterase D/formylglutathione hydrolase	13885	ENSMUSG00000021996
1451253_at_A	-0.596	Pxk	PX domain containing serine/threonine kinase	218699	ENSMUSG00000033885
1426688_at_A	0.5521	Sdha	succinate dehydrogenase complex, subunit A, flavoprotein (Fp)	66945	ENSMUSG00000021577
1426689_s_at_A	0.6913	Sdha	succinate dehydrogenase complex, subunit A, flavoprotein (Fp)	66945	ENSMUSG00000021577
1417695_a_at_A	-0.5876	Soat1	sterol O-acyltransferase 1	20652	ENSMUSG00000026600
1416372_at_A	0.5836	Ptdss1	phosphatidylserine synthase 1	19210	ENSMUSG00000021518
1441866_s_at_A	0.5661	Ptdss1	phosphatidylserine synthase 1	19210	ENSMUSG00000021518
1425875_a_at_A	-0.583	Lepr	leptin receptor	16847	ENSMUSG00000057722
1425644_at_A	-0.6339	Lepr	leptin receptor	16847	ENSMUSG00000057722
1455683_a_at_A	-0.548	Tbc1d8	TBC1 domain family, member 8	54610	ENSMUSG00000003134
1416368_at_A	1	Gsta4	glutathione S-transferase, alpha 4	14860	ENSMUSG00000032348
1425355_at_A	0.5701	Acsf2	acyl-CoA synthetase family member 2	264895	ENSMUSG00000076435
1416204_at_A	0.5608	Gpd1	glycerol-3-phosphate dehydrogenase 1 (soluble)	14555	ENSMUSG00000023019
1448249_at_A	0.6154	Gpd1	glycerol-3-phosphate dehydrogenase 1 (soluble)	14555	ENSMUSG00000023019
1455045_at_A	0.5548	Srr	serine racemase	27364	ENSMUSG00000001323
1438550_x_at_A	0.5306	Srr	serine racemase	27364	ENSMUSG00000001323
1438549_a_at_A	0.533	Srr	serine racemase	27364	ENSMUSG00000001323
1417206_at_A	0.688	Urod	uroporphyrinogen decarboxylase	22275	ENSMUSG00000028684
1450715_at_A	0.74	Cyp1a2	cytochrome P450, family 1, subfamily a, polypeptide 2	13077	ENSMUSG00000032310
1422558_at_A	0.543	Gamt	guanidinoacetate methyltransferase	14431	ENSMUSG00000020150
1451015_at_A	0.5194	Tkt	transketolase	21881	ENSMUSG00000021957
1439443_x_at_A	0.5243	Tkt	transketolase	21881	ENSMUSG00000021957
1455099_at_A	-0.5789	Mogat2	monoacylglycerol O-acyltransferase 2	233549	ENSMUSG00000052396
1451035_a_at_A	0.6625	Akr1a1	aldo-keto reductase family 1, member A1 (aldehyde reductase)	58810	ENSMUSG00000028692
1430123_a_at_A	0.579	Akr1a1	aldo-keto reductase family 1, member A1 (aldehyde reductase)	58810	ENSMUSG00000028692
1435011_x_at_A	0.6142	Akr1a1	aldo-keto reductase family 1, member A1 (aldehyde reductase)	58810	ENSMUSG00000028692
1430124_x_at_A	0.6893	Akr1a1	aldo-keto reductase family 1, member A1 (aldehyde reductase)	58810	ENSMUSG00000028692
1449374_at_A	0.5336	Pipox	pipecolic acid oxidase	19193	ENSMUSG00000017453
1424736_at_A	-0.5746	Eef2	eukaryotic translation elongation factor 2	13629	ENSMUSG00000034994
molecular function	catalytic activity	GO:0003824
C=4736;O=178;E=112.51;R=1.58;rawP=9.02e-13;adjP=3.40e-10
Probe Set ID	R	Gene Symbol	Description	Entrez ID	Ensemble Gene Stable ID
1424858_at_A	0.5319	L2hgdh	L-2-hydroxyglutarate dehydrogenase	217666	ENSMUSG00000020988
1455283_x_at_A	0.5555	Ndufs8	NADH dehydrogenase (ubiquinone) Fe-S protein 8	225887	ENSMUSG00000059734
1434579_x_at_A	0.551	Ndufs8	NADH dehydrogenase (ubiquinone) Fe-S protein 8	225887	ENSMUSG00000059734
1423908_at_A	0.6277	Ndufs8	NADH dehydrogenase (ubiquinone) Fe-S protein 8	225887	ENSMUSG00000059734
1423099_a_at_A	-0.5315	Mettl3	methyltransferase like 3	56335	ENSMUSG00000022160
1426453_at_A	0.5435	Pitrm1	pitrilysin metallepetidase 1	69617	ENSMUSG00000021193
1435446_a_at_A	0.7776	Chpt1	choline phosphotransferase 1	212862	ENSMUSG00000060002
1456155_x_at_A	0.6247	Fuca1	fucosidase, alpha-L- 1, tissue	71665	ENSMUSG00000028673
1416109_at_A	0.5495	Fuca1	fucosidase, alpha-L- 1, tissue	71665	ENSMUSG00000028673
1451675_a_at_A	0.5853	Alas2	aminolevulinic acid synthase 2, erythroid	11656	ENSMUSG00000025270
1416339_a_at_A	-0.5711	Prkcsh	protein kinase C substrate 80K-H	19089	ENSMUSG00000003402
1419674_a_at_A	-0.6012	Dpep1	dipeptidase 1 (renal)	13479	ENSMUSG00000019278
1418186_at_A	0.8335	Gstt1	glutathione S-transferase, theta 1	14871	ENSMUSG00000001663
1416541_at_A	0.5404	Clpb	ClpB caseinolytic peptidase B	20480	ENSMUSG00000001829
1451386_at_A	0.7101	Blvrb	biliverdin reductase B (flavin reductase (NADPH))	233016	ENSMUSG00000040466
1416795_at_A	0.5323	Cryl1	crystallin, lambda 1	68631	ENSMUSG00000021947
1433676_at_A	-0.5446	Wnk1	WNK lysine deficient protein kinase 1	232341	ENSMUSG00000045962
1424661_at_A	0.5588	Pmpca	peptidase (mitochondrial processing) alpha	66865	ENSMUSG00000026926
1452931_at_A	-0.5365	2810408M09Rik	RIKEN cDNA 2810408M09 gene	381406	ENSMUSG00000039725
1419103_a_at_A	0.558	Abhd6	abhydrolase domain containing 6	66082	ENSMUSG00000025277
1420933_a_at_A	-0.5446	Eya3	eyes absent 3 homolog (Drosophila)	14050	ENSMUSG00000028886
1417383_at_A	0.5621	Entpd5	ectonucleoside triphosphate diphosphohydrolase 5	12499	ENSMUSG00000021236
1417382_at_A	0.6194	Entpd5	ectonucleoside triphosphate diphosphohydrolase 5	12499	ENSMUSG00000021236
1417384_at_A	0.5196	Entpd5	ectonucleoside triphosphate diphosphohydrolase 5	12499	ENSMUSG00000021236
1451765_a_at_A	0.6472	Entpd5	ectonucleoside triphosphate diphosphohydrolase 5	12499	ENSMUSG00000021236
1433593_at_A	0.5497	Ypel5	yippee-like 5 (Drosophila)	383295	ENSMUSG00000039770
1460696_at_A	0.5385	BC026585	cDNA sequence BC026585	226527	ENSMUSG00000033488
1415727_at_A	0.6229	Apoa1bp	apolipoprotein A-I binding protein	246703	ENSMUSG00000028070
1428782_a_at_A	0.5454	Uqcrc1	ubiquinol-cytochrome c reductase core protein 1	22273	ENSMUSG00000025651
1417451_a_at_A	0.5229	Ppia	peptidylprolyl isomerase A	268373	ENSMUSG00000071866
1448610_a_at_A	0.5879	Sod2	superoxide dismutase 2, mitochondrial	20656	ENSMUSG00000006818
1417193_at_A	0.6386	Sod2	superoxide dismutase 2, mitochondrial	20656	ENSMUSG00000006818
1415977_at_A	-0.6966	Isoc1	isochorismatase domain containing 1	66307	ENSMUSG00000024601
1425050_at_A	0.563	Isoc1	isochorismatase domain containing 1	66307	ENSMUSG00000024601
1416545_at_A	-0.6219	Zdhhc7	zinc finger, DHHC domain containing 7	102193	ENSMUSG00000031823
1424349_a_at_A	-0.561	Lpgat1	lysophosphatidylglycerol acyltransferase 1	226856	ENSMUSG00000026623
1422439_a_at_A	-0.5875	Cdk4	cyclin-dependent kinase 4	12567	ENSMUSG00000006728
1424839_a_at_A	0.5672	Nsun4	NOL1/NOP2/Sun domain family, member 4	72181	ENSMUSG00000028706
1449081_at_A	0.6322	Ces1d	carboxylesterase 1D	104158	ENSMUSG00000056973
1435370_a_at_A	0.5495	Ces1d	carboxylesterase 1D	104158	ENSMUSG00000056973
1450612_a_at_A	0.5427	Pemt	phosphatidylethanolamine N-methyltransferase	18618	ENSMUSG00000000301
1448292_at_A	0.5633	Uqcr11	ubiquinol-cytochrome c reductase, complex III subunit XI	66594	ENSMUSG00000020163
1424282_at_A	0.5289	Pet112l	PET112-like (yeast)	229487	ENSMUSG00000028085
1452504_s_at_A	-0.5745	Ctbs	chitobiase, di-N-acetyl-	74245	ENSMUSG00000028189
1430172_a_at_A	-0.5204	Cyp4f16	cytochrome P450, family 4, subfamily f, polypeptide 16	70101	ENSMUSG00000048440
1427474_s_at_A	0.6088	Gstm3	glutathione S-transferase, mu 3	14864	ENSMUSG00000004038
1449214_a_at_A	0.6066	Opa1	optic atrophy 1	74143	ENSMUSG00000038084
1448813_at_A	0.6877	Aadac	arylacetamide deacetylase (esterase)	67758	ENSMUSG00000027761
1418190_at_A	0.6072	Pon1	paraoxonase 1	18979	ENSMUSG00000002588
1428388_at_A	-0.5339	Tnks2	tankyrase, TRF1-interacting ankyrin-related ADP-ribose polymerase 2	74493	ENSMUSG00000024811
1424245_at_A	0.6739	Ces2c	carboxylesterase 2C	234671	ENSMUSG00000061825
1417869_s_at_A	-0.5334	Ctsz	cathepsin Z	64138	ENSMUSG00000016256
1425626_at_A	0.678	Gstm1	glutathione S-transferase, mu 1	14862	ENSMUSG00000058135
1416416_x_at_A	0.7532	Gstm1	glutathione S-transferase, mu 1	14862	ENSMUSG00000058135
1425627_x_at_A	0.6528	Gstm1	glutathione S-transferase, mu 1	14862	ENSMUSG00000058135
1448330_at_A	0.7409	Gstm1	glutathione S-transferase, mu 1	14862	ENSMUSG00000058135
1417140_a_at_A	-0.521	Ptpn2	protein tyrosine phosphatase, non-receptor type 2	19255	ENSMUSG00000024539
1438562_a_at_A	-0.6494	Ptpn2	protein tyrosine phosphatase, non-receptor type 2	19255	ENSMUSG00000024539
1419687_at_A	0.5569	Macrod1	MACRO domain containing 1	107227	ENSMUSG00000036278
1417085_at_A	0.5814	Akr1c6	aldo-keto reductase family 1, member C6	83702	ENSMUSG00000021210
1448852_at_A	0.7016	Rgn	regucalcin	19733	ENSMUSG00000023070
1428537_at_A	-0.5179	Csnk1a1	casein kinase 1, alpha 1	93687	ENSMUSG00000024576
1418697_at_A	0.6556	Inmt	indolethylamine N-methyltransferase	21743	ENSMUSG00000003477
1424296_at_A	0.574	Gclc	glutamate-cysteine ligase, catalytic subunit	14629	ENSMUSG00000032350
1455959_s_at_A	0.6029	Gclc	glutamate-cysteine ligase, catalytic subunit	14629	ENSMUSG00000032350
1450994_at_A	-0.5314	Rock1	Rho-associated coiled-coil containing protein kinase 1	19877	ENSMUSG00000024290
1419435_at_A	0.5693	Aox1	aldehyde oxidase 1	11761	ENSMUSG00000063558
1417875_at_A	0.5819	Ddx50	DEAD (Asp-Glu-Ala-Asp) box polypeptide 50	94213	ENSMUSG00000020076
1425135_a_at_A	-0.5237	Dnm2	dynamin 2	13430	ENSMUSG00000033335
1416809_at_A	0.6093	Cyp3a11	cytochrome P450, family 3, subfamily a, polypeptide 11	13112	ENSMUSG00000056035
1432538_a_at_A	0.5468	Rfc3	replication factor C (activator 1) 3	69263	ENSMUSG00000033970
1416000_a_at_A	0.5343	Prdx1	peroxiredoxin 1	18477	ENSMUSG00000028691
1417825_at_A	0.6107	Esd	esterase D/formylglutathione hydrolase	13885	ENSMUSG00000021996
1424047_at_A	0.5802	Dera	2-deoxyribose-5-phosphate aldolase homolog (C. elegans)	232449	ENSMUSG00000030225
1428823_at_A	0.5288	Hddc2	HD domain containing 2	69692	ENSMUSG00000000295
1450817_at_A	0.5261	Solh	small optic lobes homolog (Drosophila)	50817	ENSMUSG00000037326
1449062_at_A	0.5197	Khk	ketohexokinase	16548	ENSMUSG00000029162
1449375_at_A	0.5994	Ces2a	carboxylesterase 2A	102022	ENSMUSG00000055730
1451253_at_A	-0.596	Pxk	PX domain containing serine/threonine kinase	218699	ENSMUSG00000033885
1448047_at_A	0.5232	Nvl	nuclear VCP-like	67459	ENSMUSG00000026516
1430326_s_at_A	0.6446	Uqcrq	ubiquinol-cytochrome c reductase, complex III subunit VII	22272	ENSMUSG00000044894
1425355_at_A	0.5701	Acsf2	acyl-CoA synthetase family member 2	264895	ENSMUSG00000076435
1418430_at_A	-0.5808	Kif5b	kinesin family member 5B	16573	ENSMUSG00000006740
1416368_at_A	1	Gsta4	glutathione S-transferase, alpha 4	14860	ENSMUSG00000032348
1416204_at_A	0.5608	Gpd1	glycerol-3-phosphate dehydrogenase 1 (soluble)	14555	ENSMUSG00000023019
1448249_at_A	0.6154	Gpd1	glycerol-3-phosphate dehydrogenase 1 (soluble)	14555	ENSMUSG00000023019
1417206_at_A	0.688	Urod	uroporphyrinogen decarboxylase	22275	ENSMUSG00000028684
1456226_x_at_A	-0.5195	Ddr1	discoidin domain receptor family, member 1	12305	ENSMUSG00000003534
1448630_a_at_A	0.5268	Sdhc	succinate dehydrogenase complex, subunit C, integral membrane protein	66052	ENSMUSG00000058076
1451210_at_A	-0.563	Ppap2c	phosphatidic acid phosphatase type 2C	50784	ENSMUSG00000052151
1450715_at_A	0.74	Cyp1a2	cytochrome P450, family 1, subfamily a, polypeptide 2	13077	ENSMUSG00000032310
1436573_at_A	-0.5776	Scrn3	secernin 3	74616	ENSMUSG00000008226
1450504_a_at_A	-0.5371	Agpat3	1-acylglycerol-3-phosphate O-acyltransferase 3	28169	ENSMUSG00000001211
1419510_at_A	0.6285	Ces1e	carboxylesterase 1E	13897	ENSMUSG00000061959
1424050_s_at_A	-0.5231	Fgfr1	fibroblast growth factor receptor 1	14182	ENSMUSG00000031565
1422558_at_A	0.543	Gamt	guanidinoacetate methyltransferase	14431	ENSMUSG00000020150
1451015_at_A	0.5194	Tkt	transketolase	21881	ENSMUSG00000021957
1439443_x_at_A	0.5243	Tkt	transketolase	21881	ENSMUSG00000021957
1420674_at_A	-0.5732	Pla2g2e	phospholipase A2, group IIE	26970	ENSMUSG00000028751
1448858_at_A	0.5916	Ulk2	unc-51 like kinase 2	29869	ENSMUSG00000004798
1418300_a_at_A	-0.5165	Mknk2	MAP kinase-interacting serine/threonine kinase 2	17347	ENSMUSG00000020190
1455099_at_A	-0.5789	Mogat2	monoacylglycerol O-acyltransferase 2	233549	ENSMUSG00000052396
1451035_a_at_A	0.6625	Akr1a1	aldo-keto reductase family 1, member A1 (aldehyde reductase)	58810	ENSMUSG00000028692
1430123_a_at_A	0.579	Akr1a1	aldo-keto reductase family 1, member A1 (aldehyde reductase)	58810	ENSMUSG00000028692
1435011_x_at_A	0.6142	Akr1a1	aldo-keto reductase family 1, member A1 (aldehyde reductase)	58810	ENSMUSG00000028692
1430124_x_at_A	0.6893	Akr1a1	aldo-keto reductase family 1, member A1 (aldehyde reductase)	58810	ENSMUSG00000028692
1424544_at_A	-0.62	Nrbp2	nuclear receptor binding protein 2	223649	ENSMUSG00000075590
1460167_at_A	0.5469	Aldh7a1	aldehyde dehydrogenase family 7, member A1	110695	ENSMUSG00000053644
1424736_at_A	-0.5746	Eef2	eukaryotic translation elongation factor 2	13629	ENSMUSG00000034994
1435630_s_at_A	0.5247	Acat2	acetyl-Coenzyme A acetyltransferase 2	110460	ENSMUSG00000023832
1422433_s_at_A	0.6132	Idh1	isocitrate dehydrogenase 1 (NADP+), soluble	15926	ENSMUSG00000025950
1454067_a_at_A	0.6062	4931406C07Rik	RIKEN cDNA 4931406C07 gene	70984	ENSMUSG00000031938
1416607_at_A	0.6501	4931406C07Rik	RIKEN cDNA 4931406C07 gene	70984	ENSMUSG00000031938
1460400_at_A	0.5545	Spast	spastin	50850	ENSMUSG00000024068
1423945_a_at_A	-0.6057	Pkig	protein kinase inhibitor, gamma	18769	ENSMUSG00000035268
1434820_s_at_A	-0.613	Pkig	protein kinase inhibitor, gamma	18769	ENSMUSG00000035268
1417094_at_A	0.5305	Acot7	acyl-CoA thioesterase 7	70025	ENSMUSG00000028937
1419669_at_A	-0.7919	Prtn3	proteinase 3	19152	ENSMUSG00000057729
1421041_s_at_A	0.8518	Gsta1	glutathione S-transferase, alpha 1 (Ya)	14857	ENSMUSG00000074183
1419832_s_at_A	-0.6788	Acpp	acid phosphatase, prostate	56318	ENSMUSG00000032561
1424934_at_A	0.5588	Ugt2b1	UDP glucuronosyltransferase 2 family, polypeptide B1	71773	ENSMUSG00000035836
1422906_at_A	0.6577	Abcg2	ATP-binding cassette, sub-family G (WHITE), member 2	26357	ENSMUSG00000029802
1433918_at_A	-0.5472	Atg4d	autophagy related 4D, cysteine peptidase	235040	ENSMUSG00000002820
1421059_a_at_A	0.6157	Alg2	asparagine-linked glycosylation 2 (alpha-1,3-mannosyltransferase)	56737	ENSMUSG00000039740
1427393_at_A	-0.6204	F9	coagulation factor IX	14071	ENSMUSG00000031138
1422186_s_at_A	0.6381	Cyb5r3	cytochrome b5 reductase 3	109754	ENSMUSG00000018042
1422185_a_at_A	0.6032	Cyb5r3	cytochrome b5 reductase 3	109754	ENSMUSG00000018042
1423833_a_at_A	0.6204	Ntmt1	N-terminal Xaa-Pro-Lys N-methyltransferase 1	66617	ENSMUSG00000026857
1452285_a_at_A	-0.5201	Eif3f	eukaryotic translation initiation factor 3, subunit F	66085	ENSMUSG00000031029
1452583_s_at_A	0.5543	Galm	galactose mutarotase	319625	ENSMUSG00000035473
1452582_at_A	0.5918	Galm	galactose mutarotase	319625	ENSMUSG00000035473
1422072_a_at_A	0.8155	Gstm6	glutathione S-transferase, mu 6	14867	ENSMUSG00000068762
1421917_at_A	-0.5375	Pdgfra	platelet derived growth factor receptor, alpha polypeptide	18595	ENSMUSG00000029231
1431832_x_at_A	0.5556	Exosc10	exosome component 10	50912	ENSMUSG00000017264
1418085_at_A	-0.5399	Prkcz	protein kinase C, zeta	18762	ENSMUSG00000029053
1451124_at_A	0.7497	Sod1	superoxide dismutase 1, soluble	20655	ENSMUSG00000022982
1428988_at_A	0.5294	Abcc3	ATP-binding cassette, sub-family C (CFTR/MRP), member 3	76408	ENSMUSG00000020865
1425330_a_at_A	0.5513	Ppm1b	protein phosphatase 1B, magnesium dependent, beta isoform	19043	ENSMUSG00000061130
1425105_at_A	0.5643	Rbp3	retinol binding protein 3, interstitial	19661	ENSMUSG00000041534
1415721_a_at_A	0.5854	Nat15	N-acetyltransferase 15 (GCN5-related, putative)	74763	ENSMUSG00000005982
1436615_a_at_A	0.6716	Otc	ornithine transcarbamylase	18416	ENSMUSG00000031173
1420525_a_at_A	0.7188	Otc	ornithine transcarbamylase	18416	ENSMUSG00000031173
1417651_at_A	0.5985	Cyp2c29	cytochrome P450, family 2, subfamily c, polypeptide 29	13095	ENSMUSG00000003053
1428365_a_at_A	0.5182	Lonp1	lon peptidase 1, mitochondrial	74142	ENSMUSG00000041168
1449034_at_A	0.5951	Klkb1	kallikrein B, plasma 1	16621	ENSMUSG00000031640
1424266_s_at_A	0.5621	Ces1f	carboxylesterase 1F	234564	ENSMUSG00000031725
1460184_at_A	0.609	Hadh	hydroxyacyl-Coenzyme A dehydrogenase	15107	ENSMUSG00000027984
1455972_x_at_A	0.6152	Hadh	hydroxyacyl-Coenzyme A dehydrogenase	15107	ENSMUSG00000027984
1417071_s_at_A	0.5564	Cyp4v3	cytochrome P450, family 4, subfamily v, polypeptide 3	102294	ENSMUSG00000079057
1430307_a_at_A	0.635	Me1	malic enzyme 1, NADP(+)-dependent, cytosolic	17436	ENSMUSG00000032418
1449434_at_A	0.7478	Car3	carbonic anhydrase 3	12350	ENSMUSG00000027559
1460256_at_A	0.6667	Car3	carbonic anhydrase 3	12350	ENSMUSG00000027559
1449648_s_at_A	-0.5359	Polr1c	polymerase (RNA) I polypeptide C	20016	ENSMUSG00000067148
1452309_at_A	0.5621	Cgnl1	cingulin-like 1	68178	ENSMUSG00000032232
1451368_at_A	-0.5624	Alg1	asparagine-linked glycosylation 1 (beta-1,4-mannosyltransferase)	208211	ENSMUSG00000039427
1449014_at_A	0.533	Lactb	lactamase, beta	80907	ENSMUSG00000032370
1449486_at_A	0.5617	Ces1g	carboxylesterase 1G	12623	ENSMUSG00000057074
1418506_a_at_A	0.5524	Prdx2	peroxiredoxin 2	21672	ENSMUSG00000005161
1416679_at_A	0.5277	Abcd3	ATP-binding cassette, sub-family D (ALD), member 3	19299	ENSMUSG00000028127
1425128_at_A	0.5223	B3gnt8	UDP-GlcNAc:betaGal beta-1,3-N-acetylglucosaminyltransferase 8	232984	ENSMUSG00000059479
1455339_at_A	-0.5437	Fkbp15	FK506 binding protein 15	338355	ENSMUSG00000066151
1427137_at_A	0.5655	Ces2e	carboxylesterase 2E	234673	ENSMUSG00000031886
1449641_at_A	-0.5742	Adk	adenosine kinase	11534	ENSMUSG00000039197
1416193_at_A	0.5677	Car1	carbonic anhydrase 1	12346	ENSMUSG00000027556
1423780_at_A	0.5725	Hibadh	3-hydroxyisobutyrate dehydrogenase	58875	ENSMUSG00000029776
1435967_s_at_A	0.5297	Hibadh	3-hydroxyisobutyrate dehydrogenase	58875	ENSMUSG00000029776
1417633_at_A	-0.5345	Sod3	superoxide dismutase 3, extracellular	20657	ENSMUSG00000072941
1417741_at_A	0.5483	Pygl	liver glycogen phosphorylase	110095	ENSMUSG00000021069
1419349_a_at_A	0.5445	Cyp2d9	cytochrome P450, family 2, subfamily d, polypeptide 9	13105	ENSMUSG00000068086
1451149_at_A	0.6451	Pgm2	phosphoglucomutase 2	72157	ENSMUSG00000025791
1428146_s_at_A	0.6641	Acaa2	acetyl-Coenzyme A acyltransferase 2 (mitochondrial 3-oxoacyl-Coenzyme A thiolase)	52538	ENSMUSG00000036880
1428145_at_A	0.6724	Acaa2	acetyl-Coenzyme A acyltransferase 2 (mitochondrial 3-oxoacyl-Coenzyme A thiolase)	52538	ENSMUSG00000036880
1437290_at_A	0.5666	Impad1	inositol monophosphatase domain containing 1	242291	ENSMUSG00000066324
1416468_at_A	0.7355	Aldh1a1	aldehyde dehydrogenase family 1, subfamily A1	11668	ENSMUSG00000053279
1416225_at_A	0.5357	Adh1	alcohol dehydrogenase 1 (class I)	11522	ENSMUSG00000074207
1460671_at_A	0.5545	Gpx1	glutathione peroxidase 1	14775	ENSMUSG00000063856
1454887_at_A	-0.6298	Pak2	p21 protein (Cdc42/Rac)-activated kinase 2	224105	ENSMUSG00000022781
1419618_at_A	0.5503	Bbox1	butyrobetaine (gamma), 2-oxoglutarate dioxygenase 1 (gamma-butyrobetaine hydroxylase)	170442	ENSMUSG00000041660
1452276_at_A	-0.5741	Smarcad1	SWI/SNF-related, matrix-associated actin-dependent regulator of chromatin, subfamily a, containing DEAD/H box 1	13990	ENSMUSG00000029920
1416113_at_A	0.5304	Fkbp8	FK506 binding protein 8	14232	ENSMUSG00000019428
1434692_at_A	0.5551	Tyw5	tRNA-yW synthesizing protein 5	68736	ENSMUSG00000048495
1424309_a_at_A	0.5706	Mocs2	molybdenum cofactor synthesis 2	17434	ENSMUSG00000015536
1459930_at_A	0.529	Ube2h	ubiquitin-conjugating enzyme E2H	22214	ENSMUSG00000039159
1418672_at_A	0.5775	Akr1c13	aldo-keto reductase family 1, member C13	27384	ENSMUSG00000021213
1450455_s_at_A	0.5384	Akr1c13	aldo-keto reductase family 1, member C13	27384	ENSMUSG00000021213
1451405_at_A	0.6119	Pcca	propionyl-Coenzyme A carboxylase, alpha polypeptide	110821	ENSMUSG00000041650
1426688_at_A	0.5521	Sdha	succinate dehydrogenase complex, subunit A, flavoprotein (Fp)	66945	ENSMUSG00000021577
1426689_s_at_A	0.6913	Sdha	succinate dehydrogenase complex, subunit A, flavoprotein (Fp)	66945	ENSMUSG00000021577
1417695_a_at_A	-0.5876	Soat1	sterol O-acyltransferase 1	20652	ENSMUSG00000026600
1415948_at_A	0.5765	Creg1	cellular repressor of E1A-stimulated genes 1	433375	ENSMUSG00000040713
1416372_at_A	0.5836	Ptdss1	phosphatidylserine synthase 1	19210	ENSMUSG00000021518
1441866_s_at_A	0.5661	Ptdss1	phosphatidylserine synthase 1	19210	ENSMUSG00000021518
1448881_at_A	-0.5191	Hp	haptoglobin	15439	ENSMUSG00000031722
1421040_a_at_A	0.8695	Gsta2	glutathione S-transferase, alpha 2 (Yc2)	14858	ENSMUSG00000057933
1455457_at_A	0.5279	Cyp2c54	cytochrome P450, family 2, subfamily c, polypeptide 54	404195	ENSMUSG00000067225
1433805_at_A	-0.6313	Jak1	Janus kinase 1	16451	ENSMUSG00000028530
1433803_at_A	-0.7528	Jak1	Janus kinase 1	16451	ENSMUSG00000028530
1455045_at_A	0.5548	Srr	serine racemase	27364	ENSMUSG00000001323
1438550_x_at_A	0.5306	Srr	serine racemase	27364	ENSMUSG00000001323
1438549_a_at_A	0.533	Srr	serine racemase	27364	ENSMUSG00000001323
1448934_at_A	0.5679	Ndufa10	NADH dehydrogenase (ubiquinone) 1 alpha subcomplex 10	67273	ENSMUSG00000026260
1419622_at_A	0.5233	Ugt2b5	UDP glucuronosyltransferase 2 family, polypeptide B5	22238	ENSMUSG00000054630
1450694_at_A	0.5423	Fkbp2	FK506 binding protein 2	14227	ENSMUSG00000056629
1423737_at_A	0.5777	Ndufs3	NADH dehydrogenase (ubiquinone) Fe-S protein 3	68349	ENSMUSG00000005510
1448143_at_A	0.6992	Aldh2	aldehyde dehydrogenase 2, mitochondrial	11669	ENSMUSG00000029455
1424399_at_A	0.5495	Uck1	uridine-cytidine kinase 1	22245	ENSMUSG00000002550
1416328_a_at_A	-0.5207	Atp6v0e	ATPase, H+ transporting, lysosomal V0 subunit E	11974	ENSMUSG00000015575
1422045_a_at_A	-0.5907	Ptpn12	protein tyrosine phosphatase, non-receptor type 12	19248	ENSMUSG00000028771
1423900_at_A	-0.6057	Trip12	thyroid hormone receptor interactor 12	14897	ENSMUSG00000026219
1427885_at_A	-0.5534	Pold4	polymerase (DNA-directed), delta 4	69745	ENSMUSG00000024854
1417497_at_A	-0.5179	Cp	ceruloplasmin	12870	ENSMUSG00000003617
1449374_at_A	0.5336	Pipox	pipecolic acid oxidase	19193	ENSMUSG00000017453
molecular function	oxidoreductase activity	GO:0016491
C=665;O=44;E=15.80;R=2.79;rawP=7.94e-10;adjP=1.50e-07
Probe Set ID	R	Gene Symbol	Description	Entrez ID	Ensemble Gene Stable ID
1422433_s_at_A	0.6132	Idh1	isocitrate dehydrogenase 1 (NADP+), soluble	15926	ENSMUSG00000025950
1424858_at_A	0.5319	L2hgdh	L-2-hydroxyglutarate dehydrogenase	217666	ENSMUSG00000020988
1417085_at_A	0.5814	Akr1c6	aldo-keto reductase family 1, member C6	83702	ENSMUSG00000021210
1455283_x_at_A	0.5555	Ndufs8	NADH dehydrogenase (ubiquinone) Fe-S protein 8	225887	ENSMUSG00000059734
1434579_x_at_A	0.551	Ndufs8	NADH dehydrogenase (ubiquinone) Fe-S protein 8	225887	ENSMUSG00000059734
1423908_at_A	0.6277	Ndufs8	NADH dehydrogenase (ubiquinone) Fe-S protein 8	225887	ENSMUSG00000059734
1419349_a_at_A	0.5445	Cyp2d9	cytochrome P450, family 2, subfamily d, polypeptide 9	13105	ENSMUSG00000068086
1418186_at_A	0.8335	Gstt1	glutathione S-transferase, theta 1	14871	ENSMUSG00000001663
1416468_at_A	0.7355	Aldh1a1	aldehyde dehydrogenase family 1, subfamily A1	11668	ENSMUSG00000053279
1460671_at_A	0.5545	Gpx1	glutathione peroxidase 1	14775	ENSMUSG00000063856
1416225_at_A	0.5357	Adh1	alcohol dehydrogenase 1 (class I)	11522	ENSMUSG00000074207
1419435_at_A	0.5693	Aox1	aldehyde oxidase 1	11761	ENSMUSG00000063558
1451386_at_A	0.7101	Blvrb	biliverdin reductase B (flavin reductase (NADPH))	233016	ENSMUSG00000040466
1419618_at_A	0.5503	Bbox1	butyrobetaine (gamma), 2-oxoglutarate dioxygenase 1 (gamma-butyrobetaine hydroxylase)	170442	ENSMUSG00000041660
1416795_at_A	0.5323	Cryl1	crystallin, lambda 1	68631	ENSMUSG00000021947
1434692_at_A	0.5551	Tyw5	tRNA-yW synthesizing protein 5	68736	ENSMUSG00000048495
1416809_at_A	0.6093	Cyp3a11	cytochrome P450, family 3, subfamily a, polypeptide 11	13112	ENSMUSG00000056035
1416000_a_at_A	0.5343	Prdx1	peroxiredoxin 1	18477	ENSMUSG00000028691
1422186_s_at_A	0.6381	Cyb5r3	cytochrome b5 reductase 3	109754	ENSMUSG00000018042
1422185_a_at_A	0.6032	Cyb5r3	cytochrome b5 reductase 3	109754	ENSMUSG00000018042
1418672_at_A	0.5775	Akr1c13	aldo-keto reductase family 1, member C13	27384	ENSMUSG00000021213
1450455_s_at_A	0.5384	Akr1c13	aldo-keto reductase family 1, member C13	27384	ENSMUSG00000021213
1433593_at_A	0.5497	Ypel5	yippee-like 5 (Drosophila)	383295	ENSMUSG00000039770
1460696_at_A	0.5385	BC026585	cDNA sequence BC026585	226527	ENSMUSG00000033488
1426688_at_A	0.5521	Sdha	succinate dehydrogenase complex, subunit A, flavoprotein (Fp)	66945	ENSMUSG00000021577
1426689_s_at_A	0.6913	Sdha	succinate dehydrogenase complex, subunit A, flavoprotein (Fp)	66945	ENSMUSG00000021577
1415948_at_A	0.5765	Creg1	cellular repressor of E1A-stimulated genes 1	433375	ENSMUSG00000040713
1448610_a_at_A	0.5879	Sod2	superoxide dismutase 2, mitochondrial	20656	ENSMUSG00000006818
1417193_at_A	0.6386	Sod2	superoxide dismutase 2, mitochondrial	20656	ENSMUSG00000006818
1451124_at_A	0.7497	Sod1	superoxide dismutase 1, soluble	20655	ENSMUSG00000022982
1430326_s_at_A	0.6446	Uqcrq	ubiquinol-cytochrome c reductase, complex III subunit VII	22272	ENSMUSG00000044894
1455457_at_A	0.5279	Cyp2c54	cytochrome P450, family 2, subfamily c, polypeptide 54	404195	ENSMUSG00000067225
1416204_at_A	0.5608	Gpd1	glycerol-3-phosphate dehydrogenase 1 (soluble)	14555	ENSMUSG00000023019
1448249_at_A	0.6154	Gpd1	glycerol-3-phosphate dehydrogenase 1 (soluble)	14555	ENSMUSG00000023019
1448292_at_A	0.5633	Uqcr11	ubiquinol-cytochrome c reductase, complex III subunit XI	66594	ENSMUSG00000020163
1417651_at_A	0.5985	Cyp2c29	cytochrome P450, family 2, subfamily c, polypeptide 29	13095	ENSMUSG00000003053
1448630_a_at_A	0.5268	Sdhc	succinate dehydrogenase complex, subunit C, integral membrane protein	66052	ENSMUSG00000058076
1460184_at_A	0.609	Hadh	hydroxyacyl-Coenzyme A dehydrogenase	15107	ENSMUSG00000027984
1455972_x_at_A	0.6152	Hadh	hydroxyacyl-Coenzyme A dehydrogenase	15107	ENSMUSG00000027984
1417071_s_at_A	0.5564	Cyp4v3	cytochrome P450, family 4, subfamily v, polypeptide 3	102294	ENSMUSG00000079057
1450715_at_A	0.74	Cyp1a2	cytochrome P450, family 1, subfamily a, polypeptide 2	13077	ENSMUSG00000032310
1423737_at_A	0.5777	Ndufs3	NADH dehydrogenase (ubiquinone) Fe-S protein 3	68349	ENSMUSG00000005510
1430307_a_at_A	0.635	Me1	malic enzyme 1, NADP(+)-dependent, cytosolic	17436	ENSMUSG00000032418
1448143_at_A	0.6992	Aldh2	aldehyde dehydrogenase 2, mitochondrial	11669	ENSMUSG00000029455
1430172_a_at_A	-0.5204	Cyp4f16	cytochrome P450, family 4, subfamily f, polypeptide 16	70101	ENSMUSG00000048440
1418506_a_at_A	0.5524	Prdx2	peroxiredoxin 2	21672	ENSMUSG00000005161
1423780_at_A	0.5725	Hibadh	3-hydroxyisobutyrate dehydrogenase	58875	ENSMUSG00000029776
1435967_s_at_A	0.5297	Hibadh	3-hydroxyisobutyrate dehydrogenase	58875	ENSMUSG00000029776
1451035_a_at_A	0.6625	Akr1a1	aldo-keto reductase family 1, member A1 (aldehyde reductase)	58810	ENSMUSG00000028692
1430123_a_at_A	0.579	Akr1a1	aldo-keto reductase family 1, member A1 (aldehyde reductase)	58810	ENSMUSG00000028692
1435011_x_at_A	0.6142	Akr1a1	aldo-keto reductase family 1, member A1 (aldehyde reductase)	58810	ENSMUSG00000028692
1430124_x_at_A	0.6893	Akr1a1	aldo-keto reductase family 1, member A1 (aldehyde reductase)	58810	ENSMUSG00000028692
1417497_at_A	-0.5179	Cp	ceruloplasmin	12870	ENSMUSG00000003617
1417633_at_A	-0.5345	Sod3	superoxide dismutase 3, extracellular	20657	ENSMUSG00000072941
1449374_at_A	0.5336	Pipox	pipecolic acid oxidase	19193	ENSMUSG00000017453
1460167_at_A	0.5469	Aldh7a1	aldehyde dehydrogenase family 7, member A1	110695	ENSMUSG00000053644
molecular function	identical protein binding	GO:0042802
C=832;O=44;E=19.77;R=2.23;rawP=5.58e-07;adjP=7.01e-05
Probe Set ID	R	Gene Symbol	Description	Entrez ID	Ensemble Gene Stable ID
1422433_s_at_A	0.6132	Idh1	isocitrate dehydrogenase 1 (NADP+), soluble	15926	ENSMUSG00000025950
1424312_at_A	0.5365	Adipor1	adiponectin receptor 1	72674	ENSMUSG00000026457
1417741_at_A	0.5483	Pygl	liver glycogen phosphorylase	110095	ENSMUSG00000021069
1417950_a_at_A	0.6139	Apoa2	apolipoprotein A-II	11807	ENSMUSG00000005681
1423739_x_at_A	0.5183	Aplp2	amyloid beta (A4) precursor-like protein 2	11804	ENSMUSG00000031996
1421887_a_at_A	0.5764	Aplp2	amyloid beta (A4) precursor-like protein 2	11804	ENSMUSG00000031996
1435525_at_A	-0.574	Kctd17	potassium channel tetramerisation domain containing 17	72844	ENSMUSG00000033287
1419832_s_at_A	-0.6788	Acpp	acid phosphatase, prostate	56318	ENSMUSG00000032561
1416468_at_A	0.7355	Aldh1a1	aldehyde dehydrogenase family 1, subfamily A1	11668	ENSMUSG00000053279
1416225_at_A	0.5357	Adh1	alcohol dehydrogenase 1 (class I)	11522	ENSMUSG00000074207
1454887_at_A	-0.6298	Pak2	p21 protein (Cdc42/Rac)-activated kinase 2	224105	ENSMUSG00000022781
1422906_at_A	0.6577	Abcg2	ATP-binding cassette, sub-family G (WHITE), member 2	26357	ENSMUSG00000029802
1451501_a_at_A	0.5722	Ghr	growth hormone receptor	14600	ENSMUSG00000055737
1416795_at_A	0.5323	Cryl1	crystallin, lambda 1	68631	ENSMUSG00000021947
1434692_at_A	0.5551	Tyw5	tRNA-yW synthesizing protein 5	68736	ENSMUSG00000048495
1416000_a_at_A	0.5343	Prdx1	peroxiredoxin 1	18477	ENSMUSG00000028691
1424309_a_at_A	0.5706	Mocs2	molybdenum cofactor synthesis 2	17434	ENSMUSG00000015536
1452105_a_at_A	0.5969	Tsc2	tuberous sclerosis 2	22084	ENSMUSG00000002496
1432466_a_at_A	0.5551	Apoe	apolipoprotein E	11816	ENSMUSG00000002985
1417327_at_A	-0.6358	Cav2	caveolin 2	12390	ENSMUSG00000000058
1416133_at_A	0.5305	Efr3a	EFR3 homolog A (S. cerevisiae)	76740	ENSMUSG00000015002
1450442_at_A	0.5282	Add2	adducin 2 (beta)	11519	ENSMUSG00000030000
1417761_at_A	-0.5364	Apoa4	apolipoprotein A-IV	11808	ENSMUSG00000032080
1421708_a_at_A	-0.5335	Stat6	signal transducer and activator of transcription 6	20852	ENSMUSG00000002147
1452583_s_at_A	0.5543	Galm	galactose mutarotase	319625	ENSMUSG00000035473
1452582_at_A	0.5918	Galm	galactose mutarotase	319625	ENSMUSG00000035473
1421917_at_A	-0.5375	Pdgfra	platelet derived growth factor receptor, alpha polypeptide	18595	ENSMUSG00000029231
1415727_at_A	0.6229	Apoa1bp	apolipoprotein A-I binding protein	246703	ENSMUSG00000028070
1448610_a_at_A	0.5879	Sod2	superoxide dismutase 2, mitochondrial	20656	ENSMUSG00000006818
1417193_at_A	0.6386	Sod2	superoxide dismutase 2, mitochondrial	20656	ENSMUSG00000006818
1418988_at_A	0.5925	Pex7	peroxisomal biogenesis factor 7	18634	ENSMUSG00000020003
1448881_at_A	-0.5191	Hp	haptoglobin	15439	ENSMUSG00000031722
1416368_at_A	1	Gsta4	glutathione S-transferase, alpha 4	14860	ENSMUSG00000032348
1416204_at_A	0.5608	Gpd1	glycerol-3-phosphate dehydrogenase 1 (soluble)	14555	ENSMUSG00000023019
1448249_at_A	0.6154	Gpd1	glycerol-3-phosphate dehydrogenase 1 (soluble)	14555	ENSMUSG00000023019
1435413_x_at_A	-0.5211	2700060E02Rik	RIKEN cDNA 2700060E02 gene	68045	ENSMUSG00000021807
1460228_at_A	0.6379	Usf2	upstream transcription factor 2	22282	ENSMUSG00000058239
1455045_at_A	0.5548	Srr	serine racemase	27364	ENSMUSG00000001323
1438550_x_at_A	0.5306	Srr	serine racemase	27364	ENSMUSG00000001323
1438549_a_at_A	0.533	Srr	serine racemase	27364	ENSMUSG00000001323
1427747_a_at_A	-0.6694	Lcn2	lipocalin 2	16819	ENSMUSG00000026822
1448143_at_A	0.6992	Aldh2	aldehyde dehydrogenase 2, mitochondrial	11669	ENSMUSG00000029455
1427474_s_at_A	0.6088	Gstm3	glutathione S-transferase, mu 3	14864	ENSMUSG00000004038
1424050_s_at_A	-0.5231	Fgfr1	fibroblast growth factor receptor 1	14182	ENSMUSG00000031565
1422558_at_A	0.543	Gamt	guanidinoacetate methyltransferase	14431	ENSMUSG00000020150
1418190_at_A	0.6072	Pon1	paraoxonase 1	18979	ENSMUSG00000002588
1451015_at_A	0.5194	Tkt	transketolase	21881	ENSMUSG00000021957
1439443_x_at_A	0.5243	Tkt	transketolase	21881	ENSMUSG00000021957
1416679_at_A	0.5277	Abcd3	ATP-binding cassette, sub-family D (ALD), member 3	19299	ENSMUSG00000028127
1425626_at_A	0.678	Gstm1	glutathione S-transferase, mu 1	14862	ENSMUSG00000058135
1416416_x_at_A	0.7532	Gstm1	glutathione S-transferase, mu 1	14862	ENSMUSG00000058135
1425627_x_at_A	0.6528	Gstm1	glutathione S-transferase, mu 1	14862	ENSMUSG00000058135
1448330_at_A	0.7409	Gstm1	glutathione S-transferase, mu 1	14862	ENSMUSG00000058135
1448757_at_A	-0.5317	Pml	promyelocytic leukemia	18854	ENSMUSG00000036986
molecular function	carboxylic ester hydrolase activity	GO:0052689
C=102;O=13;E=2.42;R=5.36;rawP=8.69e-07;adjP=7.45e-05
Probe Set ID	R	Gene Symbol	Description	Entrez ID	Ensemble Gene Stable ID
1419510_at_A	0.6285	Ces1e	carboxylesterase 1E	13897	ENSMUSG00000061959
1419103_a_at_A	0.558	Abhd6	abhydrolase domain containing 6	66082	ENSMUSG00000025277
1417094_at_A	0.5305	Acot7	acyl-CoA thioesterase 7	70025	ENSMUSG00000028937
1448852_at_A	0.7016	Rgn	regucalcin	19733	ENSMUSG00000023070
1417825_at_A	0.6107	Esd	esterase D/formylglutathione hydrolase	13885	ENSMUSG00000021996
1448813_at_A	0.6877	Aadac	arylacetamide deacetylase (esterase)	67758	ENSMUSG00000027761
1449081_at_A	0.6322	Ces1d	carboxylesterase 1D	104158	ENSMUSG00000056973
1435370_a_at_A	0.5495	Ces1d	carboxylesterase 1D	104158	ENSMUSG00000056973
1418190_at_A	0.6072	Pon1	paraoxonase 1	18979	ENSMUSG00000002588
1449486_at_A	0.5617	Ces1g	carboxylesterase 1G	12623	ENSMUSG00000057074
1424245_at_A	0.6739	Ces2c	carboxylesterase 2C	234671	ENSMUSG00000061825
1420674_at_A	-0.5732	Pla2g2e	phospholipase A2, group IIE	26970	ENSMUSG00000028751
1449375_at_A	0.5994	Ces2a	carboxylesterase 2A	102022	ENSMUSG00000055730
1427137_at_A	0.5655	Ces2e	carboxylesterase 2E	234673	ENSMUSG00000031886
molecular function	glutathione transferase activity	GO:0004364
C=24;O=7;E=0.57;R=12.28;rawP=9.88e-07;adjP=7.45e-05
Probe Set ID	R	Gene Symbol	Description	Entrez ID	Ensemble Gene Stable ID
1425626_at_A	0.678	Gstm1	glutathione S-transferase, mu 1	14862	ENSMUSG00000058135
1416416_x_at_A	0.7532	Gstm1	glutathione S-transferase, mu 1	14862	ENSMUSG00000058135
1425627_x_at_A	0.6528	Gstm1	glutathione S-transferase, mu 1	14862	ENSMUSG00000058135
1448330_at_A	0.7409	Gstm1	glutathione S-transferase, mu 1	14862	ENSMUSG00000058135
1418186_at_A	0.8335	Gstt1	glutathione S-transferase, theta 1	14871	ENSMUSG00000001663
1421040_a_at_A	0.8695	Gsta2	glutathione S-transferase, alpha 2 (Yc2)	14858	ENSMUSG00000057933
1427474_s_at_A	0.6088	Gstm3	glutathione S-transferase, mu 3	14864	ENSMUSG00000004038
1421041_s_at_A	0.8518	Gsta1	glutathione S-transferase, alpha 1 (Ya)	14857	ENSMUSG00000074183
1416368_at_A	1	Gsta4	glutathione S-transferase, alpha 4	14860	ENSMUSG00000032348
1422072_a_at_A	0.8155	Gstm6	glutathione S-transferase, mu 6	14867	ENSMUSG00000068762
molecular function	protein homodimerization activity	GO:0042803
C=557;O=33;E=13.23;R=2.49;rawP=1.43e-06;adjP=7.70e-05
Probe Set ID	R	Gene Symbol	Description	Entrez ID	Ensemble Gene Stable ID
1422433_s_at_A	0.6132	Idh1	isocitrate dehydrogenase 1 (NADP+), soluble	15926	ENSMUSG00000025950
1417741_at_A	0.5483	Pygl	liver glycogen phosphorylase	110095	ENSMUSG00000021069
1417950_a_at_A	0.6139	Apoa2	apolipoprotein A-II	11807	ENSMUSG00000005681
1419832_s_at_A	-0.6788	Acpp	acid phosphatase, prostate	56318	ENSMUSG00000032561
1416225_at_A	0.5357	Adh1	alcohol dehydrogenase 1 (class I)	11522	ENSMUSG00000074207
1422906_at_A	0.6577	Abcg2	ATP-binding cassette, sub-family G (WHITE), member 2	26357	ENSMUSG00000029802
1451501_a_at_A	0.5722	Ghr	growth hormone receptor	14600	ENSMUSG00000055737
1416795_at_A	0.5323	Cryl1	crystallin, lambda 1	68631	ENSMUSG00000021947
1434692_at_A	0.5551	Tyw5	tRNA-yW synthesizing protein 5	68736	ENSMUSG00000048495
1452105_a_at_A	0.5969	Tsc2	tuberous sclerosis 2	22084	ENSMUSG00000002496
1432466_a_at_A	0.5551	Apoe	apolipoprotein E	11816	ENSMUSG00000002985
1417327_at_A	-0.6358	Cav2	caveolin 2	12390	ENSMUSG00000000058
1416133_at_A	0.5305	Efr3a	EFR3 homolog A (S. cerevisiae)	76740	ENSMUSG00000015002
1450442_at_A	0.5282	Add2	adducin 2 (beta)	11519	ENSMUSG00000030000
1417761_at_A	-0.5364	Apoa4	apolipoprotein A-IV	11808	ENSMUSG00000032080
1452583_s_at_A	0.5543	Galm	galactose mutarotase	319625	ENSMUSG00000035473
1452582_at_A	0.5918	Galm	galactose mutarotase	319625	ENSMUSG00000035473
1421917_at_A	-0.5375	Pdgfra	platelet derived growth factor receptor, alpha polypeptide	18595	ENSMUSG00000029231
1415727_at_A	0.6229	Apoa1bp	apolipoprotein A-I binding protein	246703	ENSMUSG00000028070
1418988_at_A	0.5925	Pex7	peroxisomal biogenesis factor 7	18634	ENSMUSG00000020003
1448881_at_A	-0.5191	Hp	haptoglobin	15439	ENSMUSG00000031722
1416368_at_A	1	Gsta4	glutathione S-transferase, alpha 4	14860	ENSMUSG00000032348
1416204_at_A	0.5608	Gpd1	glycerol-3-phosphate dehydrogenase 1 (soluble)	14555	ENSMUSG00000023019
1448249_at_A	0.6154	Gpd1	glycerol-3-phosphate dehydrogenase 1 (soluble)	14555	ENSMUSG00000023019
1460228_at_A	0.6379	Usf2	upstream transcription factor 2	22282	ENSMUSG00000058239
1455045_at_A	0.5548	Srr	serine racemase	27364	ENSMUSG00000001323
1438550_x_at_A	0.5306	Srr	serine racemase	27364	ENSMUSG00000001323
1438549_a_at_A	0.533	Srr	serine racemase	27364	ENSMUSG00000001323
1427747_a_at_A	-0.6694	Lcn2	lipocalin 2	16819	ENSMUSG00000026822
1427474_s_at_A	0.6088	Gstm3	glutathione S-transferase, mu 3	14864	ENSMUSG00000004038
1424050_s_at_A	-0.5231	Fgfr1	fibroblast growth factor receptor 1	14182	ENSMUSG00000031565
1422558_at_A	0.543	Gamt	guanidinoacetate methyltransferase	14431	ENSMUSG00000020150
1418190_at_A	0.6072	Pon1	paraoxonase 1	18979	ENSMUSG00000002588
1451015_at_A	0.5194	Tkt	transketolase	21881	ENSMUSG00000021957
1439443_x_at_A	0.5243	Tkt	transketolase	21881	ENSMUSG00000021957
1425626_at_A	0.678	Gstm1	glutathione S-transferase, mu 1	14862	ENSMUSG00000058135
1416416_x_at_A	0.7532	Gstm1	glutathione S-transferase, mu 1	14862	ENSMUSG00000058135
1425627_x_at_A	0.6528	Gstm1	glutathione S-transferase, mu 1	14862	ENSMUSG00000058135
1448330_at_A	0.7409	Gstm1	glutathione S-transferase, mu 1	14862	ENSMUSG00000058135
1416679_at_A	0.5277	Abcd3	ATP-binding cassette, sub-family D (ALD), member 3	19299	ENSMUSG00000028127
1448757_at_A	-0.5317	Pml	promyelocytic leukemia	18854	ENSMUSG00000036986
molecular function	carboxylesterase activity	GO:0004091
C=35;O=8;E=0.83;R=9.62;rawP=1.27e-06;adjP=7.70e-05
Probe Set ID	R	Gene Symbol	Description	Entrez ID	Ensemble Gene Stable ID
1419510_at_A	0.6285	Ces1e	carboxylesterase 1E	13897	ENSMUSG00000061959
1417094_at_A	0.5305	Acot7	acyl-CoA thioesterase 7	70025	ENSMUSG00000028937
1417825_at_A	0.6107	Esd	esterase D/formylglutathione hydrolase	13885	ENSMUSG00000021996
1448813_at_A	0.6877	Aadac	arylacetamide deacetylase (esterase)	67758	ENSMUSG00000027761
1449081_at_A	0.6322	Ces1d	carboxylesterase 1D	104158	ENSMUSG00000056973
1435370_a_at_A	0.5495	Ces1d	carboxylesterase 1D	104158	ENSMUSG00000056973
1449486_at_A	0.5617	Ces1g	carboxylesterase 1G	12623	ENSMUSG00000057074
1449375_at_A	0.5994	Ces2a	carboxylesterase 2A	102022	ENSMUSG00000055730
1427137_at_A	0.5655	Ces2e	carboxylesterase 2E	234673	ENSMUSG00000031886
molecular function	NAD binding	GO:0051287
C=49;O=9;E=1.16;R=7.73;rawP=1.95e-06;adjP=9.19e-05
Probe Set ID	R	Gene Symbol	Description	Entrez ID	Ensemble Gene Stable ID
1422433_s_at_A	0.6132	Idh1	isocitrate dehydrogenase 1 (NADP+), soluble	15926	ENSMUSG00000025950
1422186_s_at_A	0.6381	Cyb5r3	cytochrome b5 reductase 3	109754	ENSMUSG00000018042
1422185_a_at_A	0.6032	Cyb5r3	cytochrome b5 reductase 3	109754	ENSMUSG00000018042
1416204_at_A	0.5608	Gpd1	glycerol-3-phosphate dehydrogenase 1 (soluble)	14555	ENSMUSG00000023019
1448249_at_A	0.6154	Gpd1	glycerol-3-phosphate dehydrogenase 1 (soluble)	14555	ENSMUSG00000023019
1460184_at_A	0.609	Hadh	hydroxyacyl-Coenzyme A dehydrogenase	15107	ENSMUSG00000027984
1455972_x_at_A	0.6152	Hadh	hydroxyacyl-Coenzyme A dehydrogenase	15107	ENSMUSG00000027984
1423780_at_A	0.5725	Hibadh	3-hydroxyisobutyrate dehydrogenase	58875	ENSMUSG00000029776
1435967_s_at_A	0.5297	Hibadh	3-hydroxyisobutyrate dehydrogenase	58875	ENSMUSG00000029776
1416225_at_A	0.5357	Adh1	alcohol dehydrogenase 1 (class I)	11522	ENSMUSG00000074207
1419435_at_A	0.5693	Aox1	aldehyde oxidase 1	11761	ENSMUSG00000063558
1416795_at_A	0.5323	Cryl1	crystallin, lambda 1	68631	ENSMUSG00000021947
1430307_a_at_A	0.635	Me1	malic enzyme 1, NADP(+)-dependent, cytosolic	17436	ENSMUSG00000032418
molecular function	antioxidant activity	GO:0016209
C=52;O=9;E=1.24;R=7.29;rawP=3.28e-06;adjP=0.0001
Probe Set ID	R	Gene Symbol	Description	Entrez ID	Ensemble Gene Stable ID
1448610_a_at_A	0.5879	Sod2	superoxide dismutase 2, mitochondrial	20656	ENSMUSG00000006818
1417193_at_A	0.6386	Sod2	superoxide dismutase 2, mitochondrial	20656	ENSMUSG00000006818
1451124_at_A	0.7497	Sod1	superoxide dismutase 1, soluble	20655	ENSMUSG00000022982
1416000_a_at_A	0.5343	Prdx1	peroxiredoxin 1	18477	ENSMUSG00000028691
1432466_a_at_A	0.5551	Apoe	apolipoprotein E	11816	ENSMUSG00000002985
1418506_a_at_A	0.5524	Prdx2	peroxiredoxin 2	21672	ENSMUSG00000005161
1418186_at_A	0.8335	Gstt1	glutathione S-transferase, theta 1	14871	ENSMUSG00000001663
1417761_at_A	-0.5364	Apoa4	apolipoprotein A-IV	11808	ENSMUSG00000032080
1460671_at_A	0.5545	Gpx1	glutathione peroxidase 1	14775	ENSMUSG00000063856
1417633_at_A	-0.5345	Sod3	superoxide dismutase 3, extracellular	20657	ENSMUSG00000072941
molecular function	cofactor binding	GO:0048037
C=246;O=19;E=5.84;R=3.25;rawP=6.98e-06;adjP=0.0003
Probe Set ID	R	Gene Symbol	Description	Entrez ID	Ensemble Gene Stable ID
1422433_s_at_A	0.6132	Idh1	isocitrate dehydrogenase 1 (NADP+), soluble	15926	ENSMUSG00000025950
1415948_at_A	0.5765	Creg1	cellular repressor of E1A-stimulated genes 1	433375	ENSMUSG00000040713
1455283_x_at_A	0.5555	Ndufs8	NADH dehydrogenase (ubiquinone) Fe-S protein 8	225887	ENSMUSG00000059734
1434579_x_at_A	0.551	Ndufs8	NADH dehydrogenase (ubiquinone) Fe-S protein 8	225887	ENSMUSG00000059734
1423908_at_A	0.6277	Ndufs8	NADH dehydrogenase (ubiquinone) Fe-S protein 8	225887	ENSMUSG00000059734
1417741_at_A	0.5483	Pygl	liver glycogen phosphorylase	110095	ENSMUSG00000021069
1416204_at_A	0.5608	Gpd1	glycerol-3-phosphate dehydrogenase 1 (soluble)	14555	ENSMUSG00000023019
1448249_at_A	0.6154	Gpd1	glycerol-3-phosphate dehydrogenase 1 (soluble)	14555	ENSMUSG00000023019
1451675_a_at_A	0.5853	Alas2	aminolevulinic acid synthase 2, erythroid	11656	ENSMUSG00000025270
1424296_at_A	0.574	Gclc	glutamate-cysteine ligase, catalytic subunit	14629	ENSMUSG00000032350
1455959_s_at_A	0.6029	Gclc	glutamate-cysteine ligase, catalytic subunit	14629	ENSMUSG00000032350
1455045_at_A	0.5548	Srr	serine racemase	27364	ENSMUSG00000001323
1438550_x_at_A	0.5306	Srr	serine racemase	27364	ENSMUSG00000001323
1438549_a_at_A	0.533	Srr	serine racemase	27364	ENSMUSG00000001323
1460184_at_A	0.609	Hadh	hydroxyacyl-Coenzyme A dehydrogenase	15107	ENSMUSG00000027984
1455972_x_at_A	0.6152	Hadh	hydroxyacyl-Coenzyme A dehydrogenase	15107	ENSMUSG00000027984
1416225_at_A	0.5357	Adh1	alcohol dehydrogenase 1 (class I)	11522	ENSMUSG00000074207
1419435_at_A	0.5693	Aox1	aldehyde oxidase 1	11761	ENSMUSG00000063558
1430307_a_at_A	0.635	Me1	malic enzyme 1, NADP(+)-dependent, cytosolic	17436	ENSMUSG00000032418
1416795_at_A	0.5323	Cryl1	crystallin, lambda 1	68631	ENSMUSG00000021947
1422186_s_at_A	0.6381	Cyb5r3	cytochrome b5 reductase 3	109754	ENSMUSG00000018042
1422185_a_at_A	0.6032	Cyb5r3	cytochrome b5 reductase 3	109754	ENSMUSG00000018042
1451015_at_A	0.5194	Tkt	transketolase	21881	ENSMUSG00000021957
1439443_x_at_A	0.5243	Tkt	transketolase	21881	ENSMUSG00000021957
1423780_at_A	0.5725	Hibadh	3-hydroxyisobutyrate dehydrogenase	58875	ENSMUSG00000029776
1435967_s_at_A	0.5297	Hibadh	3-hydroxyisobutyrate dehydrogenase	58875	ENSMUSG00000029776
1426688_at_A	0.5521	Sdha	succinate dehydrogenase complex, subunit A, flavoprotein (Fp)	66945	ENSMUSG00000021577
1426689_s_at_A	0.6913	Sdha	succinate dehydrogenase complex, subunit A, flavoprotein (Fp)	66945	ENSMUSG00000021577
1425260_at_A	0.5213	Alb	albumin	11657	ENSMUSG00000029368
1417695_a_at_A	-0.5876	Soat1	sterol O-acyltransferase 1	20652	ENSMUSG00000026600
cellular component	cytoplasmic part	GO:0044444
C=5300;O=202;E=126.57;R=1.60;rawP=2.17e-15;adjP=4.84e-13
Probe Set ID	R	Gene Symbol	Description	Entrez ID	Ensemble Gene Stable ID
1418624_at_A	0.5507	Ybx1	Y box protein 1	22608	ENSMUSG00000028639
1424858_at_A	0.5319	L2hgdh	L-2-hydroxyglutarate dehydrogenase	217666	ENSMUSG00000020988
1455283_x_at_A	0.5555	Ndufs8	NADH dehydrogenase (ubiquinone) Fe-S protein 8	225887	ENSMUSG00000059734
1434579_x_at_A	0.551	Ndufs8	NADH dehydrogenase (ubiquinone) Fe-S protein 8	225887	ENSMUSG00000059734
1423908_at_A	0.6277	Ndufs8	NADH dehydrogenase (ubiquinone) Fe-S protein 8	225887	ENSMUSG00000059734
1452584_at_A	0.5454	1500032L24Rik	RIKEN cDNA 1500032L24 gene	69029	ENSMUSG00000022452
1415870_at_A	-0.5369	Calu	calumenin	12321	ENSMUSG00000029767
1426453_at_A	0.5435	Pitrm1	pitrilysin metallepetidase 1	69617	ENSMUSG00000021193
1423489_at_A	0.5673	Mmd	monocyte to macrophage differentiation-associated	67468	ENSMUSG00000003948
1435446_a_at_A	0.7776	Chpt1	choline phosphotransferase 1	212862	ENSMUSG00000060002
1456155_x_at_A	0.6247	Fuca1	fucosidase, alpha-L- 1, tissue	71665	ENSMUSG00000028673
1416109_at_A	0.5495	Fuca1	fucosidase, alpha-L- 1, tissue	71665	ENSMUSG00000028673
1451675_a_at_A	0.5853	Alas2	aminolevulinic acid synthase 2, erythroid	11656	ENSMUSG00000025270
1416339_a_at_A	-0.5711	Prkcsh	protein kinase C substrate 80K-H	19089	ENSMUSG00000003402
1426853_at_A	-0.5234	Set	SET nuclear oncogene	56086	ENSMUSG00000054766
1418186_at_A	0.8335	Gstt1	glutathione S-transferase, theta 1	14871	ENSMUSG00000001663
1416541_at_A	0.5404	Clpb	ClpB caseinolytic peptidase B	20480	ENSMUSG00000001829
1455875_x_at_A	-0.562	Tm9sf2	transmembrane 9 superfamily member 2	68059	ENSMUSG00000025544
1437991_x_at_A	-0.6359	Rusc1	RUN and SH3 domain containing 1	72296	ENSMUSG00000041263
1434743_x_at_A	-0.5568	Rusc1	RUN and SH3 domain containing 1	72296	ENSMUSG00000041263
1451386_at_A	0.7101	Blvrb	biliverdin reductase B (flavin reductase (NADPH))	233016	ENSMUSG00000040466
1451501_a_at_A	0.5722	Ghr	growth hormone receptor	14600	ENSMUSG00000055737
1424661_at_A	0.5588	Pmpca	peptidase (mitochondrial processing) alpha	66865	ENSMUSG00000026926
1419103_a_at_A	0.558	Abhd6	abhydrolase domain containing 6	66082	ENSMUSG00000025277
1452105_a_at_A	0.5969	Tsc2	tuberous sclerosis 2	22084	ENSMUSG00000002496
1425663_at_A	-0.5957	Il1rn	interleukin 1 receptor antagonist	16181	ENSMUSG00000026981
1451798_at_A	-0.6859	Il1rn	interleukin 1 receptor antagonist	16181	ENSMUSG00000026981
1417383_at_A	0.5621	Entpd5	ectonucleoside triphosphate diphosphohydrolase 5	12499	ENSMUSG00000021236
1417382_at_A	0.6194	Entpd5	ectonucleoside triphosphate diphosphohydrolase 5	12499	ENSMUSG00000021236
1417384_at_A	0.5196	Entpd5	ectonucleoside triphosphate diphosphohydrolase 5	12499	ENSMUSG00000021236
1451765_a_at_A	0.6472	Entpd5	ectonucleoside triphosphate diphosphohydrolase 5	12499	ENSMUSG00000021236
1431055_a_at_A	-0.5448	Snx10	sorting nexin 10	71982	ENSMUSG00000038301
1433603_at_A	0.5264	Ndufs6	NADH dehydrogenase (ubiquinone) Fe-S protein 6	407785	ENSMUSG00000021606
1451139_at_A	0.8086	Slc39a4	solute carrier family 39 (zinc transporter), member 4	72027	ENSMUSG00000063354
1426770_at_A	0.5756	Pex5	peroxisomal biogenesis factor 5	19305	ENSMUSG00000005069
1460696_at_A	0.5385	BC026585	cDNA sequence BC026585	226527	ENSMUSG00000033488
1420818_at_A	-0.5678	Sla	src-like adaptor	20491	ENSMUSG00000022372
1415727_at_A	0.6229	Apoa1bp	apolipoprotein A-I binding protein	246703	ENSMUSG00000028070
1424085_at_A	0.5381	Ndufa4	NADH dehydrogenase (ubiquinone) 1 alpha subcomplex, 4	17992	ENSMUSG00000029632
1428782_a_at_A	0.5454	Uqcrc1	ubiquinol-cytochrome c reductase core protein 1	22273	ENSMUSG00000025651
1456748_a_at_A	0.6566	Nipsnap1	4-nitrophenylphosphatase domain and non-neuronal SNAP25-like protein homolog 1 (C. elegans)	18082	ENSMUSG00000034285
1448465_at_A	0.732	Nipsnap1	4-nitrophenylphosphatase domain and non-neuronal SNAP25-like protein homolog 1 (C. elegans)	18082	ENSMUSG00000034285
1417451_a_at_A	0.5229	Ppia	peptidylprolyl isomerase A	268373	ENSMUSG00000071866
1418988_at_A	0.5925	Pex7	peroxisomal biogenesis factor 7	18634	ENSMUSG00000020003
1448610_a_at_A	0.5879	Sod2	superoxide dismutase 2, mitochondrial	20656	ENSMUSG00000006818
1417193_at_A	0.6386	Sod2	superoxide dismutase 2, mitochondrial	20656	ENSMUSG00000006818
1415977_at_A	-0.6966	Isoc1	isochorismatase domain containing 1	66307	ENSMUSG00000024601
1425050_at_A	0.563	Isoc1	isochorismatase domain containing 1	66307	ENSMUSG00000024601
1416545_at_A	-0.6219	Zdhhc7	zinc finger, DHHC domain containing 7	102193	ENSMUSG00000031823
1424349_a_at_A	-0.561	Lpgat1	lysophosphatidylglycerol acyltransferase 1	226856	ENSMUSG00000026623
1422439_a_at_A	-0.5875	Cdk4	cyclin-dependent kinase 4	12567	ENSMUSG00000006728
1416170_at_A	0.7051	Trap1	TNF receptor-associated protein 1	68015	ENSMUSG00000005981
1424839_a_at_A	0.5672	Nsun4	NOL1/NOP2/Sun domain family, member 4	72181	ENSMUSG00000028706
1449081_at_A	0.6322	Ces1d	carboxylesterase 1D	104158	ENSMUSG00000056973
1435370_a_at_A	0.5495	Ces1d	carboxylesterase 1D	104158	ENSMUSG00000056973
1450612_a_at_A	0.5427	Pemt	phosphatidylethanolamine N-methyltransferase	18618	ENSMUSG00000000301
1451290_at_A	0.5792	Map1lc3a	microtubule-associated protein 1 light chain 3 alpha	66734	ENSMUSG00000027602
1448292_at_A	0.5633	Uqcr11	ubiquinol-cytochrome c reductase, complex III subunit XI	66594	ENSMUSG00000020163
1455911_x_at_A	0.5764	Ndufb11	NADH dehydrogenase (ubiquinone) 1 beta subcomplex, 11	104130	ENSMUSG00000031059
1416057_at_A	0.5817	Ndufb11	NADH dehydrogenase (ubiquinone) 1 beta subcomplex, 11	104130	ENSMUSG00000031059
1416453_x_at_A	-0.5837	Rps12	ribosomal protein S12	20042	ENSMUSG00000061983
1424282_at_A	0.5289	Pet112l	PET112-like (yeast)	229487	ENSMUSG00000028085
1452504_s_at_A	-0.5745	Ctbs	chitobiase, di-N-acetyl-	74245	ENSMUSG00000028189
1452143_at_A	-0.5384	Spnb2	spectrin beta 2	20742	ENSMUSG00000020315
1449214_a_at_A	0.6066	Opa1	optic atrophy 1	74143	ENSMUSG00000038084
1448813_at_A	0.6877	Aadac	arylacetamide deacetylase (esterase)	67758	ENSMUSG00000027761
1428388_at_A	-0.5339	Tnks2	tankyrase, TRF1-interacting ankyrin-related ADP-ribose polymerase 2	74493	ENSMUSG00000024811
1417869_s_at_A	-0.5334	Ctsz	cathepsin Z	64138	ENSMUSG00000016256
1449821_a_at_A	0.5482	Memo1	mediator of cell motility 1	76890	ENSMUSG00000058704
1417140_a_at_A	-0.521	Ptpn2	protein tyrosine phosphatase, non-receptor type 2	19255	ENSMUSG00000024539
1438562_a_at_A	-0.6494	Ptpn2	protein tyrosine phosphatase, non-receptor type 2	19255	ENSMUSG00000024539
1419687_at_A	0.5569	Macrod1	MACRO domain containing 1	107227	ENSMUSG00000036278
1417085_at_A	0.5814	Akr1c6	aldo-keto reductase family 1, member C6	83702	ENSMUSG00000021210
1423535_at_A	-0.594	Strn3	striatin, calmodulin binding protein 3	94186	ENSMUSG00000020954
1416394_at_A	0.5585	Bag1	BCL2-associated athanogene 1	12017	ENSMUSG00000028416
1428537_at_A	-0.5179	Csnk1a1	casein kinase 1, alpha 1	93687	ENSMUSG00000024576
1425518_at_A	-0.5239	Rapgef4	Rap guanine nucleotide exchange factor (GEF) 4	56508	ENSMUSG00000049044
1418697_at_A	0.6556	Inmt	indolethylamine N-methyltransferase	21743	ENSMUSG00000003477
1424296_at_A	0.574	Gclc	glutamate-cysteine ligase, catalytic subunit	14629	ENSMUSG00000032350
1455959_s_at_A	0.6029	Gclc	glutamate-cysteine ligase, catalytic subunit	14629	ENSMUSG00000032350
1460192_at_A	-0.5952	Osbpl1a	oxysterol binding protein-like 1A	64291	ENSMUSG00000044252
1450994_at_A	-0.5314	Rock1	Rho-associated coiled-coil containing protein kinase 1	19877	ENSMUSG00000024290
1425135_a_at_A	-0.5237	Dnm2	dynamin 2	13430	ENSMUSG00000033335
1416809_at_A	0.6093	Cyp3a11	cytochrome P450, family 3, subfamily a, polypeptide 11	13112	ENSMUSG00000056035
1416000_a_at_A	0.5343	Prdx1	peroxiredoxin 1	18477	ENSMUSG00000028691
1417825_at_A	0.6107	Esd	esterase D/formylglutathione hydrolase	13885	ENSMUSG00000021996
1428823_at_A	0.5288	Hddc2	HD domain containing 2	69692	ENSMUSG00000000295
1417327_at_A	-0.6358	Cav2	caveolin 2	12390	ENSMUSG00000000058
1451253_at_A	-0.596	Pxk	PX domain containing serine/threonine kinase	218699	ENSMUSG00000033885
1430326_s_at_A	0.6446	Uqcrq	ubiquinol-cytochrome c reductase, complex III subunit VII	22272	ENSMUSG00000044894
1425355_at_A	0.5701	Acsf2	acyl-CoA synthetase family member 2	264895	ENSMUSG00000076435
1418430_at_A	-0.5808	Kif5b	kinesin family member 5B	16573	ENSMUSG00000006740
1416368_at_A	1	Gsta4	glutathione S-transferase, alpha 4	14860	ENSMUSG00000032348
1416204_at_A	0.5608	Gpd1	glycerol-3-phosphate dehydrogenase 1 (soluble)	14555	ENSMUSG00000023019
1448249_at_A	0.6154	Gpd1	glycerol-3-phosphate dehydrogenase 1 (soluble)	14555	ENSMUSG00000023019
1419045_at_A	0.5212	Slc25a23	solute carrier family 25 (mitochondrial carrier; phosphate carrier), member 23	66972	ENSMUSG00000046329
1420475_at_A	0.5412	Mtpn	myotrophin	14489	ENSMUSG00000029840
1417206_at_A	0.688	Urod	uroporphyrinogen decarboxylase	22275	ENSMUSG00000028684
1448630_a_at_A	0.5268	Sdhc	succinate dehydrogenase complex, subunit C, integral membrane protein	66052	ENSMUSG00000058076
1450715_at_A	0.74	Cyp1a2	cytochrome P450, family 1, subfamily a, polypeptide 2	13077	ENSMUSG00000032310
1422593_at_A	0.5687	Ap3s1	adaptor-related protein complex 3, sigma 1 subunit	11777	ENSMUSG00000024480
1427747_a_at_A	-0.6694	Lcn2	lipocalin 2	16819	ENSMUSG00000026822
1450504_a_at_A	-0.5371	Agpat3	1-acylglycerol-3-phosphate O-acyltransferase 3	28169	ENSMUSG00000001211
1419510_at_A	0.6285	Ces1e	carboxylesterase 1E	13897	ENSMUSG00000061959
1424050_s_at_A	-0.5231	Fgfr1	fibroblast growth factor receptor 1	14182	ENSMUSG00000031565
1450866_a_at_A	-0.5252	Mrpl17	mitochondrial ribosomal protein L17	27397	ENSMUSG00000030879
1460252_s_at_A	-0.5623	Zfp105	zinc finger protein 105	22646	ENSMUSG00000057895
1428708_x_at_A	0.5272	Ptms	parathymosin	69202	ENSMUSG00000030122
1428707_at_A	0.5265	Ptms	parathymosin	69202	ENSMUSG00000030122
1451015_at_A	0.5194	Tkt	transketolase	21881	ENSMUSG00000021957
1439443_x_at_A	0.5243	Tkt	transketolase	21881	ENSMUSG00000021957
1423754_at_A	-0.5764	Ifitm3	interferon induced transmembrane protein 3	66141	ENSMUSG00000025492
1448858_at_A	0.5916	Ulk2	unc-51 like kinase 2	29869	ENSMUSG00000004798
1420808_at_A	-0.5433	Ncoa4	nuclear receptor coactivator 4	27057	ENSMUSG00000056234
1427531_a_at_A	0.5317	Slc22a18	solute carrier family 22 (organic cation transporter), member 18	18400	ENSMUSG00000000154
1417809_at_A	0.5736	Slc22a18	solute carrier family 22 (organic cation transporter), member 18	18400	ENSMUSG00000000154
1455099_at_A	-0.5789	Mogat2	monoacylglycerol O-acyltransferase 2	233549	ENSMUSG00000052396
1451035_a_at_A	0.6625	Akr1a1	aldo-keto reductase family 1, member A1 (aldehyde reductase)	58810	ENSMUSG00000028692
1430123_a_at_A	0.579	Akr1a1	aldo-keto reductase family 1, member A1 (aldehyde reductase)	58810	ENSMUSG00000028692
1435011_x_at_A	0.6142	Akr1a1	aldo-keto reductase family 1, member A1 (aldehyde reductase)	58810	ENSMUSG00000028692
1430124_x_at_A	0.6893	Akr1a1	aldo-keto reductase family 1, member A1 (aldehyde reductase)	58810	ENSMUSG00000028692
1418277_at_A	-0.5979	Rp9	retinitis pigmentosa 9 (human)	55934	ENSMUSG00000032239
1421046_a_at_A	-0.6427	Pabpc4	poly(A) binding protein, cytoplasmic 4	230721	ENSMUSG00000011257
1451296_x_at_A	-0.536	Pabpc4	poly(A) binding protein, cytoplasmic 4	230721	ENSMUSG00000011257
1460167_at_A	0.5469	Aldh7a1	aldehyde dehydrogenase family 7, member A1	110695	ENSMUSG00000053644
1435630_s_at_A	0.5247	Acat2	acetyl-Coenzyme A acetyltransferase 2	110460	ENSMUSG00000023832
1423362_at_A	0.6517	Sort1	sortilin 1	20661	ENSMUSG00000068747
1422433_s_at_A	0.6132	Idh1	isocitrate dehydrogenase 1 (NADP+), soluble	15926	ENSMUSG00000025950
1435869_s_at_A	0.5191	Ap2a2	adaptor protein complex AP-2, alpha 2 subunit	11772	ENSMUSG00000002957
1448346_at_A	0.5309	Cfl1	cofilin 1, non-muscle	12631	ENSMUSG00000056201
1460400_at_A	0.5545	Spast	spastin	50850	ENSMUSG00000024068
1417094_at_A	0.5305	Acot7	acyl-CoA thioesterase 7	70025	ENSMUSG00000028937
1419669_at_A	-0.7919	Prtn3	proteinase 3	19152	ENSMUSG00000057729
1421950_at_A	-0.6157	Pfdn2	prefoldin 2	18637	ENSMUSG00000006412
1452184_at_A	0.5399	Ndufb9	NADH dehydrogenase (ubiquinone) 1 beta subcomplex, 9	66218	ENSMUSG00000022354
1436803_a_at_A	0.5522	Ndufb9	NADH dehydrogenase (ubiquinone) 1 beta subcomplex, 9	66218	ENSMUSG00000022354
1421041_s_at_A	0.8518	Gsta1	glutathione S-transferase, alpha 1 (Ya)	14857	ENSMUSG00000074183
1419832_s_at_A	-0.6788	Acpp	acid phosphatase, prostate	56318	ENSMUSG00000032561
1426776_at_A	-0.6329	Wasl	Wiskott-Aldrich syndrome-like (human)	73178	ENSMUSG00000029684
1436443_a_at_A	-0.5618	Kdelc1	KDEL (Lys-Asp-Glu-Leu) containing 1	72050	ENSMUSG00000026047
1424934_at_A	0.5588	Ugt2b1	UDP glucuronosyltransferase 2 family, polypeptide B1	71773	ENSMUSG00000035836
1418457_at_A	-0.6726	Cxcl14	chemokine (C-X-C motif) ligand 14	57266	ENSMUSG00000021508
1418456_a_at_A	-0.6081	Cxcl14	chemokine (C-X-C motif) ligand 14	57266	ENSMUSG00000021508
1423155_at_A	-0.5534	Sri	sorcin	109552	ENSMUSG00000003161
1450878_at_A	-0.6401	Sri	sorcin	109552	ENSMUSG00000003161
1421059_a_at_A	0.6157	Alg2	asparagine-linked glycosylation 2 (alpha-1,3-mannosyltransferase)	56737	ENSMUSG00000039740
1437622_x_at_A	0.5973	Mrpl28	mitochondrial ribosomal protein L28	68611	ENSMUSG00000024181
1456313_x_at_A	0.6045	Mrpl28	mitochondrial ribosomal protein L28	68611	ENSMUSG00000024181
1416284_at_A	0.7353	Mrpl28	mitochondrial ribosomal protein L28	68611	ENSMUSG00000024181
1432466_a_at_A	0.5551	Apoe	apolipoprotein E	11816	ENSMUSG00000002985
1422186_s_at_A	0.6381	Cyb5r3	cytochrome b5 reductase 3	109754	ENSMUSG00000018042
1422185_a_at_A	0.6032	Cyb5r3	cytochrome b5 reductase 3	109754	ENSMUSG00000018042
1452285_a_at_A	-0.5201	Eif3f	eukaryotic translation initiation factor 3, subunit F	66085	ENSMUSG00000031029
1438949_at_A	0.5588	Ric8	resistance to inhibitors of cholinesterase 8 homolog (C. elegans)	101489	ENSMUSG00000025485
1451488_at_A	0.668	Fitm1	fat storage-inducing transmembrane protein 1	68680	ENSMUSG00000022215
1451089_a_at_A	-0.5481	Arcn1	archain 1	213827	ENSMUSG00000032096
1420827_a_at_A	-0.526	Ccng1	cyclin G1	12450	ENSMUSG00000020326
1450017_at_A	-0.574	Ccng1	cyclin G1	12450	ENSMUSG00000020326
1417766_at_A	0.5821	Cyb5b	cytochrome b5 type B	66427	ENSMUSG00000031924
1417767_at_A	0.5634	Cyb5b	cytochrome b5 type B	66427	ENSMUSG00000031924
1418085_at_A	-0.5399	Prkcz	protein kinase C, zeta	18762	ENSMUSG00000029053
1424628_a_at_A	0.5792	Ndufv3	NADH dehydrogenase (ubiquinone) flavoprotein 3	78330	ENSMUSG00000024038
1451124_at_A	0.7497	Sod1	superoxide dismutase 1, soluble	20655	ENSMUSG00000022982
1428306_at_A	-0.5555	Ddit4	DNA-damage-inducible transcript 4	74747	ENSMUSG00000020108
1424279_at_A	-0.5199	Fga	fibrinogen alpha chain	14161	ENSMUSG00000028001
1415721_a_at_A	0.5854	Nat15	N-acetyltransferase 15 (GCN5-related, putative)	74763	ENSMUSG00000005982
1436615_a_at_A	0.6716	Otc	ornithine transcarbamylase	18416	ENSMUSG00000031173
1420525_a_at_A	0.7188	Otc	ornithine transcarbamylase	18416	ENSMUSG00000031173
1418474_at_A	0.5682	Emc9	ER membrane protein complex subunit 9	85308	ENSMUSG00000022217
1417651_at_A	0.5985	Cyp2c29	cytochrome P450, family 2, subfamily c, polypeptide 29	13095	ENSMUSG00000003053
1428365_a_at_A	0.5182	Lonp1	lon peptidase 1, mitochondrial	74142	ENSMUSG00000041168
1448904_at_A	-0.5412	Fam3c	family with sequence similarity 3, member C	27999	ENSMUSG00000029672
1460184_at_A	0.609	Hadh	hydroxyacyl-Coenzyme A dehydrogenase	15107	ENSMUSG00000027984
1455972_x_at_A	0.6152	Hadh	hydroxyacyl-Coenzyme A dehydrogenase	15107	ENSMUSG00000027984
1416954_at_A	0.5183	Slc25a10	solute carrier family 25 (mitochondrial carrier, dicarboxylate transporter), member 10	27376	ENSMUSG00000025792
1416955_at_A	0.5555	Slc25a10	solute carrier family 25 (mitochondrial carrier, dicarboxylate transporter), member 10	27376	ENSMUSG00000025792
1417071_s_at_A	0.5564	Cyp4v3	cytochrome P450, family 4, subfamily v, polypeptide 3	102294	ENSMUSG00000079057
1430307_a_at_A	0.635	Me1	malic enzyme 1, NADP(+)-dependent, cytosolic	17436	ENSMUSG00000032418
1449131_s_at_A	0.5939	Cd1d1	CD1d1 antigen	12479	ENSMUSG00000028076
1417823_at_A	0.6153	Gcat	glycine C-acetyltransferase (2-amino-3-ketobutyrate-coenzyme A ligase)	26912	ENSMUSG00000006378
1426989_at_A	0.5419	Clstn3	calsyntenin 3	232370	ENSMUSG00000008153
1451368_at_A	-0.5624	Alg1	asparagine-linked glycosylation 1 (beta-1,4-mannosyltransferase)	208211	ENSMUSG00000039427
1418273_a_at_A	-0.5282	Rpl30	ribosomal protein L30	19946	ENSMUSG00000058600
1420307_a_at_A	0.5277	Pitpnb	phosphatidylinositol transfer protein, beta	56305	ENSMUSG00000050017
1449014_at_A	0.533	Lactb	lactamase, beta	80907	ENSMUSG00000032370
1449486_at_A	0.5617	Ces1g	carboxylesterase 1G	12623	ENSMUSG00000057074
1418506_a_at_A	0.5524	Prdx2	peroxiredoxin 2	21672	ENSMUSG00000005161
1416679_at_A	0.5277	Abcd3	ATP-binding cassette, sub-family D (ALD), member 3	19299	ENSMUSG00000028127
1425128_at_A	0.5223	B3gnt8	UDP-GlcNAc:betaGal beta-1,3-N-acetylglucosaminyltransferase 8	232984	ENSMUSG00000059479
1455339_at_A	-0.5437	Fkbp15	FK506 binding protein 15	338355	ENSMUSG00000066151
1449641_at_A	-0.5742	Adk	adenosine kinase	11534	ENSMUSG00000039197
1416193_at_A	0.5677	Car1	carbonic anhydrase 1	12346	ENSMUSG00000027556
1423780_at_A	0.5725	Hibadh	3-hydroxyisobutyrate dehydrogenase	58875	ENSMUSG00000029776
1435967_s_at_A	0.5297	Hibadh	3-hydroxyisobutyrate dehydrogenase	58875	ENSMUSG00000029776
1415929_at_A	-0.5317	Map1lc3b	microtubule-associated protein 1 light chain 3 beta	67443	ENSMUSG00000031812
1428024_at_A	-0.5409	Map1lc3b	microtubule-associated protein 1 light chain 3 beta	67443	ENSMUSG00000031812
1415928_a_at_A	-0.6312	Map1lc3b	microtubule-associated protein 1 light chain 3 beta	67443	ENSMUSG00000031812
1452674_a_at_A	-0.5477	Eif3k	eukaryotic translation initiation factor 3, subunit K	73830	ENSMUSG00000053565
1427035_at_A	-0.5418	Slc39a14	solute carrier family 39 (zinc transporter), member 14	213053	ENSMUSG00000022094
1425649_at_A	-0.5817	Slc39a14	solute carrier family 39 (zinc transporter), member 14	213053	ENSMUSG00000022094
1437783_x_at_A	-0.5179	Cnpy2	canopy 2 homolog (zebrafish)	56530	ENSMUSG00000025381
1419349_a_at_A	0.5445	Cyp2d9	cytochrome P450, family 2, subfamily d, polypeptide 9	13105	ENSMUSG00000068086
1453181_x_at_A	-0.5347	Plscr1	phospholipid scramblase 1	22038	ENSMUSG00000032369
1429527_a_at_A	-0.5739	Plscr1	phospholipid scramblase 1	22038	ENSMUSG00000032369
1428146_s_at_A	0.6641	Acaa2	acetyl-Coenzyme A acyltransferase 2 (mitochondrial 3-oxoacyl-Coenzyme A thiolase)	52538	ENSMUSG00000036880
1428145_at_A	0.6724	Acaa2	acetyl-Coenzyme A acyltransferase 2 (mitochondrial 3-oxoacyl-Coenzyme A thiolase)	52538	ENSMUSG00000036880
1437290_at_A	0.5666	Impad1	inositol monophosphatase domain containing 1	242291	ENSMUSG00000066324
1416225_at_A	0.5357	Adh1	alcohol dehydrogenase 1 (class I)	11522	ENSMUSG00000074207
1460671_at_A	0.5545	Gpx1	glutathione peroxidase 1	14775	ENSMUSG00000063856
1419618_at_A	0.5503	Bbox1	butyrobetaine (gamma), 2-oxoglutarate dioxygenase 1 (gamma-butyrobetaine hydroxylase)	170442	ENSMUSG00000041660
1416113_at_A	0.5304	Fkbp8	FK506 binding protein 8	14232	ENSMUSG00000019428
1436810_x_at_A	0.5255	2900010M23Rik	RIKEN cDNA 2900010M23 gene	67267	ENSMUSG00000024208
1448685_at_A	0.5189	2900010M23Rik	RIKEN cDNA 2900010M23 gene	67267	ENSMUSG00000024208
1432526_a_at_A	0.5653	Snf8	SNF8, ESCRT-II complex subunit, homolog (S. cerevisiae)	27681	ENSMUSG00000006058
1455001_x_at_A	-0.5329	Rpl13a	ribosomal protein L13A	22121	ENSMUSG00000074129
1433928_a_at_A	-0.6379	Rpl13a	ribosomal protein L13A	22121	ENSMUSG00000074129
1424309_a_at_A	0.5706	Mocs2	molybdenum cofactor synthesis 2	17434	ENSMUSG00000015536
1416344_at_A	0.5405	Lamp2	lysosomal-associated membrane protein 2	16784	ENSMUSG00000016534
1424522_at_A	-0.5758	Heatr1	HEAT repeat containing 1	217995	ENSMUSG00000050244
1451405_at_A	0.6119	Pcca	propionyl-Coenzyme A carboxylase, alpha polypeptide	110821	ENSMUSG00000041650
1423451_at_A	0.6986	Pgrmc1	progesterone receptor membrane component 1	53328	ENSMUSG00000006373
1426688_at_A	0.5521	Sdha	succinate dehydrogenase complex, subunit A, flavoprotein (Fp)	66945	ENSMUSG00000021577
1426689_s_at_A	0.6913	Sdha	succinate dehydrogenase complex, subunit A, flavoprotein (Fp)	66945	ENSMUSG00000021577
1417695_a_at_A	-0.5876	Soat1	sterol O-acyltransferase 1	20652	ENSMUSG00000026600
1416372_at_A	0.5836	Ptdss1	phosphatidylserine synthase 1	19210	ENSMUSG00000021518
1441866_s_at_A	0.5661	Ptdss1	phosphatidylserine synthase 1	19210	ENSMUSG00000021518
1420345_at_A	-0.5197	Cldn14	claudin 14	56173	ENSMUSG00000047109
1415879_a_at_A	-0.5801	Rplp2	ribosomal protein, large P2	67186	ENSMUSG00000025508
1448881_at_A	-0.5191	Hp	haptoglobin	15439	ENSMUSG00000031722
1421040_a_at_A	0.8695	Gsta2	glutathione S-transferase, alpha 2 (Yc2)	14858	ENSMUSG00000057933
1455457_at_A	0.5279	Cyp2c54	cytochrome P450, family 2, subfamily c, polypeptide 54	404195	ENSMUSG00000067225
1448741_at_A	-0.5435	Slc3a1	solute carrier family 3, member 1	20532	ENSMUSG00000024131
1419659_s_at_A	-0.5489	Chic2	cysteine-rich hydrophobic domain 2	74277	ENSMUSG00000029229
1448934_at_A	0.5679	Ndufa10	NADH dehydrogenase (ubiquinone) 1 alpha subcomplex 10	67273	ENSMUSG00000026260
1419622_at_A	0.5233	Ugt2b5	UDP glucuronosyltransferase 2 family, polypeptide B5	22238	ENSMUSG00000054630
1450694_at_A	0.5423	Fkbp2	FK506 binding protein 2	14227	ENSMUSG00000056629
1423737_at_A	0.5777	Ndufs3	NADH dehydrogenase (ubiquinone) Fe-S protein 3	68349	ENSMUSG00000005510
1452597_at_A	0.5313	2310061C15Rik	RIKEN cDNA 2310061C15 gene	66531	ENSMUSG00000014633
1423939_a_at_A	-0.6634	Yif1a	Yip1 interacting factor homolog A (S. cerevisiae)	68090	ENSMUSG00000024875
1423940_at_A	-0.5881	Yif1a	Yip1 interacting factor homolog A (S. cerevisiae)	68090	ENSMUSG00000024875
1448143_at_A	0.6992	Aldh2	aldehyde dehydrogenase 2, mitochondrial	11669	ENSMUSG00000029455
1424373_at_A	-0.5623	Armcx3	armadillo repeat containing, X-linked 3	71703	ENSMUSG00000049047
1422045_a_at_A	-0.5907	Ptpn12	protein tyrosine phosphatase, non-receptor type 12	19248	ENSMUSG00000028771
1451284_at_A	-0.5747	Yipf3	Yip1 domain family, member 3	28064	ENSMUSG00000071074
1448757_at_A	-0.5317	Pml	promyelocytic leukemia	18854	ENSMUSG00000036986
1449374_at_A	0.5336	Pipox	pipecolic acid oxidase	19193	ENSMUSG00000017453
1428079_at_A	-0.5833	Fgb	fibrinogen beta chain	110135	ENSMUSG00000033831
cellular component	cytoplasm	GO:0005737
C=7956;O=265;E=190.00;R=1.39;rawP=2.23e-14;adjP=2.49e-12
Probe Set ID	R	Gene Symbol	Description	Entrez ID	Ensemble Gene Stable ID
1426453_at_A	0.5435	Pitrm1	pitrilysin metallepetidase 1	69617	ENSMUSG00000021193
1435446_a_at_A	0.7776	Chpt1	choline phosphotransferase 1	212862	ENSMUSG00000060002
1434164_s_at_A	0.5215	Khdc1b	KH domain containing 1B	98582	ENSMUSG00000085079
1451675_a_at_A	0.5853	Alas2	aminolevulinic acid synthase 2, erythroid	11656	ENSMUSG00000025270
1426853_at_A	-0.5234	Set	SET nuclear oncogene	56086	ENSMUSG00000054766
1451386_at_A	0.7101	Blvrb	biliverdin reductase B (flavin reductase (NADPH))	233016	ENSMUSG00000040466
1433676_at_A	-0.5446	Wnk1	WNK lysine deficient protein kinase 1	232341	ENSMUSG00000045962
1424661_at_A	0.5588	Pmpca	peptidase (mitochondrial processing) alpha	66865	ENSMUSG00000026926
1419103_a_at_A	0.558	Abhd6	abhydrolase domain containing 6	66082	ENSMUSG00000025277
1420933_a_at_A	-0.5446	Eya3	eyes absent 3 homolog (Drosophila)	14050	ENSMUSG00000028886
1417383_at_A	0.5621	Entpd5	ectonucleoside triphosphate diphosphohydrolase 5	12499	ENSMUSG00000021236
1417382_at_A	0.6194	Entpd5	ectonucleoside triphosphate diphosphohydrolase 5	12499	ENSMUSG00000021236
1417384_at_A	0.5196	Entpd5	ectonucleoside triphosphate diphosphohydrolase 5	12499	ENSMUSG00000021236
1451765_a_at_A	0.6472	Entpd5	ectonucleoside triphosphate diphosphohydrolase 5	12499	ENSMUSG00000021236
1417977_at_A	-0.6196	Eif4e3	eukaryotic translation initiation factor 4E member 3	66892	ENSMUSG00000093661
1417978_at_A	-0.5663	Eif4e3	eukaryotic translation initiation factor 4E member 3	66892	ENSMUSG00000093661
1460696_at_A	0.5385	BC026585	cDNA sequence BC026585	226527	ENSMUSG00000033488
1420818_at_A	-0.5678	Sla	src-like adaptor	20491	ENSMUSG00000022372
1415727_at_A	0.6229	Apoa1bp	apolipoprotein A-I binding protein	246703	ENSMUSG00000028070
1428782_a_at_A	0.5454	Uqcrc1	ubiquinol-cytochrome c reductase core protein 1	22273	ENSMUSG00000025651
1424085_at_A	0.5381	Ndufa4	NADH dehydrogenase (ubiquinone) 1 alpha subcomplex, 4	17992	ENSMUSG00000029632
1417451_a_at_A	0.5229	Ppia	peptidylprolyl isomerase A	268373	ENSMUSG00000071866
1448610_a_at_A	0.5879	Sod2	superoxide dismutase 2, mitochondrial	20656	ENSMUSG00000006818
1417193_at_A	0.6386	Sod2	superoxide dismutase 2, mitochondrial	20656	ENSMUSG00000006818
1415977_at_A	-0.6966	Isoc1	isochorismatase domain containing 1	66307	ENSMUSG00000024601
1425050_at_A	0.563	Isoc1	isochorismatase domain containing 1	66307	ENSMUSG00000024601
1424349_a_at_A	-0.561	Lpgat1	lysophosphatidylglycerol acyltransferase 1	226856	ENSMUSG00000026623
1422439_a_at_A	-0.5875	Cdk4	cyclin-dependent kinase 4	12567	ENSMUSG00000006728
1416170_at_A	0.7051	Trap1	TNF receptor-associated protein 1	68015	ENSMUSG00000005981
1434900_at_A	-0.6797	Mkl1	MKL (megakaryoblastic leukemia)/myocardin-like 1	223701	ENSMUSG00000042292
1448292_at_A	0.5633	Uqcr11	ubiquinol-cytochrome c reductase, complex III subunit XI	66594	ENSMUSG00000020163
1424282_at_A	0.5289	Pet112l	PET112-like (yeast)	229487	ENSMUSG00000028085
1452504_s_at_A	-0.5745	Ctbs	chitobiase, di-N-acetyl-	74245	ENSMUSG00000028189
1427474_s_at_A	0.6088	Gstm3	glutathione S-transferase, mu 3	14864	ENSMUSG00000004038
1452143_at_A	-0.5384	Spnb2	spectrin beta 2	20742	ENSMUSG00000020315
1428388_at_A	-0.5339	Tnks2	tankyrase, TRF1-interacting ankyrin-related ADP-ribose polymerase 2	74493	ENSMUSG00000024811
1417869_s_at_A	-0.5334	Ctsz	cathepsin Z	64138	ENSMUSG00000016256
1449821_a_at_A	0.5482	Memo1	mediator of cell motility 1	76890	ENSMUSG00000058704
1417140_a_at_A	-0.521	Ptpn2	protein tyrosine phosphatase, non-receptor type 2	19255	ENSMUSG00000024539
1438562_a_at_A	-0.6494	Ptpn2	protein tyrosine phosphatase, non-receptor type 2	19255	ENSMUSG00000024539
1419687_at_A	0.5569	Macrod1	MACRO domain containing 1	107227	ENSMUSG00000036278
1416394_at_A	0.5585	Bag1	BCL2-associated athanogene 1	12017	ENSMUSG00000028416
1428537_at_A	-0.5179	Csnk1a1	casein kinase 1, alpha 1	93687	ENSMUSG00000024576
1426787_at_A	-0.5446	Sfi1	Sfi1 homolog, spindle assembly associated (yeast)	78887	ENSMUSG00000023764
1418697_at_A	0.6556	Inmt	indolethylamine N-methyltransferase	21743	ENSMUSG00000003477
1450994_at_A	-0.5314	Rock1	Rho-associated coiled-coil containing protein kinase 1	19877	ENSMUSG00000024290
1416809_at_A	0.6093	Cyp3a11	cytochrome P450, family 3, subfamily a, polypeptide 11	13112	ENSMUSG00000056035
1424047_at_A	0.5802	Dera	2-deoxyribose-5-phosphate aldolase homolog (C. elegans)	232449	ENSMUSG00000030225
1428823_at_A	0.5288	Hddc2	HD domain containing 2	69692	ENSMUSG00000000295
1417327_at_A	-0.6358	Cav2	caveolin 2	12390	ENSMUSG00000000058
1451253_at_A	-0.596	Pxk	PX domain containing serine/threonine kinase	218699	ENSMUSG00000033885
1451132_at_A	-0.5724	Pbxip1	pre B cell leukemia transcription factor interacting protein 1	229534	ENSMUSG00000042613
1425260_at_A	0.5213	Alb	albumin	11657	ENSMUSG00000029368
1419045_at_A	0.5212	Slc25a23	solute carrier family 25 (mitochondrial carrier; phosphate carrier), member 23	66972	ENSMUSG00000046329
1420475_at_A	0.5412	Mtpn	myotrophin	14489	ENSMUSG00000029840
1448630_a_at_A	0.5268	Sdhc	succinate dehydrogenase complex, subunit C, integral membrane protein	66052	ENSMUSG00000058076
1422593_at_A	0.5687	Ap3s1	adaptor-related protein complex 3, sigma 1 subunit	11777	ENSMUSG00000024480
1419510_at_A	0.6285	Ces1e	carboxylesterase 1E	13897	ENSMUSG00000061959
1460252_s_at_A	-0.5623	Zfp105	zinc finger protein 105	22646	ENSMUSG00000057895
1428708_x_at_A	0.5272	Ptms	parathymosin	69202	ENSMUSG00000030122
1428707_at_A	0.5265	Ptms	parathymosin	69202	ENSMUSG00000030122
1451015_at_A	0.5194	Tkt	transketolase	21881	ENSMUSG00000021957
1439443_x_at_A	0.5243	Tkt	transketolase	21881	ENSMUSG00000021957
1423754_at_A	-0.5764	Ifitm3	interferon induced transmembrane protein 3	66141	ENSMUSG00000025492
1420808_at_A	-0.5433	Ncoa4	nuclear receptor coactivator 4	27057	ENSMUSG00000056234
1427531_a_at_A	0.5317	Slc22a18	solute carrier family 22 (organic cation transporter), member 18	18400	ENSMUSG00000000154
1417809_at_A	0.5736	Slc22a18	solute carrier family 22 (organic cation transporter), member 18	18400	ENSMUSG00000000154
1455099_at_A	-0.5789	Mogat2	monoacylglycerol O-acyltransferase 2	233549	ENSMUSG00000052396
1451035_a_at_A	0.6625	Akr1a1	aldo-keto reductase family 1, member A1 (aldehyde reductase)	58810	ENSMUSG00000028692
1430123_a_at_A	0.579	Akr1a1	aldo-keto reductase family 1, member A1 (aldehyde reductase)	58810	ENSMUSG00000028692
1435011_x_at_A	0.6142	Akr1a1	aldo-keto reductase family 1, member A1 (aldehyde reductase)	58810	ENSMUSG00000028692
1430124_x_at_A	0.6893	Akr1a1	aldo-keto reductase family 1, member A1 (aldehyde reductase)	58810	ENSMUSG00000028692
1424736_at_A	-0.5746	Eef2	eukaryotic translation elongation factor 2	13629	ENSMUSG00000034994
1423362_at_A	0.6517	Sort1	sortilin 1	20661	ENSMUSG00000068747
1422433_s_at_A	0.6132	Idh1	isocitrate dehydrogenase 1 (NADP+), soluble	15926	ENSMUSG00000025950
1435869_s_at_A	0.5191	Ap2a2	adaptor protein complex AP-2, alpha 2 subunit	11772	ENSMUSG00000002957
1448346_at_A	0.5309	Cfl1	cofilin 1, non-muscle	12631	ENSMUSG00000056201
1417094_at_A	0.5305	Acot7	acyl-CoA thioesterase 7	70025	ENSMUSG00000028937
1419669_at_A	-0.7919	Prtn3	proteinase 3	19152	ENSMUSG00000057729
1421950_at_A	-0.6157	Pfdn2	prefoldin 2	18637	ENSMUSG00000006412
1426499_at_A	0.5318	Sh3glb2	SH3-domain GRB2-like endophilin B2	227700	ENSMUSG00000026860
1452207_at_A	0.5399	Cited2	Cbp/p300-interacting transactivator, with Glu/Asp-rich carboxy-terminal domain, 2	17684	ENSMUSG00000039910
1421267_a_at_A	0.5585	Cited2	Cbp/p300-interacting transactivator, with Glu/Asp-rich carboxy-terminal domain, 2	17684	ENSMUSG00000039910
1426776_at_A	-0.6329	Wasl	Wiskott-Aldrich syndrome-like (human)	73178	ENSMUSG00000029684
1423155_at_A	-0.5534	Sri	sorcin	109552	ENSMUSG00000003161
1450878_at_A	-0.6401	Sri	sorcin	109552	ENSMUSG00000003161
1421059_a_at_A	0.6157	Alg2	asparagine-linked glycosylation 2 (alpha-1,3-mannosyltransferase)	56737	ENSMUSG00000039740
1422186_s_at_A	0.6381	Cyb5r3	cytochrome b5 reductase 3	109754	ENSMUSG00000018042
1422185_a_at_A	0.6032	Cyb5r3	cytochrome b5 reductase 3	109754	ENSMUSG00000018042
1452285_a_at_A	-0.5201	Eif3f	eukaryotic translation initiation factor 3, subunit F	66085	ENSMUSG00000031029
[truncated: 1,809 more rows]
