# Supplementary material for: The Genetic Architecture of Murine Glutathione Transferases
Source: PLoS One. 2016 Feb 1;11(2):e0148230. doi: 10.1371/journal.pone.0148230 (PMC4734686; doi:10.1371/journal.pone.0148230)
Supplement: S4 Table — (XLSX) [file pone.0148230.s010.xlsx]

## Sheet: S4 Table
S4 Table. Significantly enriched GO Categories in the top 500 correlates of Gstt2 in hippocampus.
User file and parameters: User file: thirdpartyCI2AUu.txt, Organism: mmusculus, Id Type: affy_mouse430_2, Ref Set: affy_mouse430_2, Significance Level: Top10, Statistics Test: Hypergeometric, MTC: BH, Minimum: 2
The results for each enriched GO category are listed in this table. For each GO category, the first row lists its sub-root
(biological process, molecular function, or cellular component), category name, and corresponding GO ID. The second row lists
number of reference genes in the category (C), number of genes in the gene set and also in the category (O), expected number in the
category (E), Ratio of enrichment (R), p value from hypergeometric test (rawP), and p value adjusted by the multiple test adjustment (adjP).
Finally, genes in the category are listed. For each gene, the table lists the user uploaded ID and value (optional), Entrez ID,
Ensembl Gene Stable ID, Gene symbol, and description.
biological process	peptide metabolic process	GO:0006518
C=70;O=12;E=1.57;R=7.66;rawP=4.40e-08;adjP=6.71e-05
Probe Set ID	R	Gene Symbol	Description	Entrez ID	Ensemble Gene Stable ID
1423891_at	0.4356	Gstt3	glutathione S-transferase, theta 3	103140	ENSMUSG00000001665
1417883_at	1	Gstt2	glutathione S-transferase, theta 2	14872	ENSMUSG00000033318
1451911_a_at	0.4018	Ace	angiotensin I converting enzyme (peptidyl-dipeptidase A) 1	11421	ENSMUSG00000020681
1427473_at	0.4368	Gstm3	glutathione S-transferase, mu 3	14864	ENSMUSG00000004038
1448184_at	-0.4346	Fkbp1a	FK506 binding protein 1a	14225	ENSMUSG00000032966
1454688_x_at	0.4268	Tmed10	transmembrane emp24-like trafficking protein 10 (yeast)	68581	ENSMUSG00000021248
1453011_at	0.5046	Bdh2	3-hydroxybutyrate dehydrogenase, type 2	69772	ENSMUSG00000028167
1418186_at	0.5359	Gstt1	glutathione S-transferase, theta 1	14871	ENSMUSG00000001663
1434768_at	0.4619	Tpp1	tripeptidyl peptidase I	12751	ENSMUSG00000030894
1452823_at	0.5061	Gstk1	glutathione S-transferase kappa 1	76263	ENSMUSG00000029864
1416441_at	0.4248	Pgcp	plasma glutamate carboxypeptidase	54381	ENSMUSG00000039007
1416411_at	0.4769	Gstm2	glutathione S-transferase, mu 2	14863	ENSMUSG00000040562
biological process	cellular amide metabolic process	GO:0043603
C=106;O=12;E=2.37;R=5.06;rawP=4.42e-06;adjP=0.0034
Probe Set ID	R	Gene Symbol	Description	Entrez ID	Ensemble Gene Stable ID
1423891_at	0.4356	Gstt3	glutathione S-transferase, theta 3	103140	ENSMUSG00000001665
1417883_at	1	Gstt2	glutathione S-transferase, theta 2	14872	ENSMUSG00000033318
1451911_a_at	0.4018	Ace	angiotensin I converting enzyme (peptidyl-dipeptidase A) 1	11421	ENSMUSG00000020681
1427473_at	0.4368	Gstm3	glutathione S-transferase, mu 3	14864	ENSMUSG00000004038
1448184_at	-0.4346	Fkbp1a	FK506 binding protein 1a	14225	ENSMUSG00000032966
1454688_x_at	0.4268	Tmed10	transmembrane emp24-like trafficking protein 10 (yeast)	68581	ENSMUSG00000021248
1453011_at	0.5046	Bdh2	3-hydroxybutyrate dehydrogenase, type 2	69772	ENSMUSG00000028167
1418186_at	0.5359	Gstt1	glutathione S-transferase, theta 1	14871	ENSMUSG00000001663
1434768_at	0.4619	Tpp1	tripeptidyl peptidase I	12751	ENSMUSG00000030894
1452823_at	0.5061	Gstk1	glutathione S-transferase kappa 1	76263	ENSMUSG00000029864
1416441_at	0.4248	Pgcp	plasma glutamate carboxypeptidase	54381	ENSMUSG00000039007
1416411_at	0.4769	Gstm2	glutathione S-transferase, mu 2	14863	ENSMUSG00000040562
biological process	glutathione metabolic process	GO:0006749
C=36;O=6;E=0.81;R=7.44;rawP=0.0001;adjP=0.0381
Probe Set ID	R	Gene Symbol	Description	Entrez ID	Ensemble Gene Stable ID
1423891_at	0.4356	Gstt3	glutathione S-transferase, theta 3	103140	ENSMUSG00000001665
1417883_at	1	Gstt2	glutathione S-transferase, theta 2	14872	ENSMUSG00000033318
1418186_at	0.5359	Gstt1	glutathione S-transferase, theta 1	14871	ENSMUSG00000001663
1427473_at	0.4368	Gstm3	glutathione S-transferase, mu 3	14864	ENSMUSG00000004038
1452823_at	0.5061	Gstk1	glutathione S-transferase kappa 1	76263	ENSMUSG00000029864
1416411_at	0.4769	Gstm2	glutathione S-transferase, mu 2	14863	ENSMUSG00000040562
biological process	cilium axoneme assembly	GO:0035083
C=5;O=3;E=0.11;R=26.80;rawP=0.0001;adjP=0.0381
Probe Set ID	R	Gene Symbol	Description	Entrez ID	Ensemble Gene Stable ID
1444270_at	0.3993	Rsph4a	radial spoke head 4 homolog A (Chlamydomonas)	212892	ENSMUSG00000039552
1430781_at	0.3998	Ak7	adenylate kinase 7	78801	ENSMUSG00000041323
1424763_at	0.4502	Rsph9	radial spoke head 9 homolog (Chlamydomonas)	75564	ENSMUSG00000023966
biological process	oxidation-reduction process	GO:0055114
C=828;O=35;E=18.54;R=1.89;rawP=0.0002;adjP=0.0610
Probe Set ID	R	Gene Symbol	Description	Entrez ID	Ensemble Gene Stable ID
1416417_a_at	0.4516	Ndufb7	NADH dehydrogenase (ubiquinone) 1 beta subcomplex, 7	66916	ENSMUSG00000033938
1448331_at	0.397	Ndufb7	NADH dehydrogenase (ubiquinone) 1 beta subcomplex, 7	66916	ENSMUSG00000033938
1415916_a_at	0.3915	Mthfd1	methylenetetrahydrofolate dehydrogenase (NADP+ dependent), methenyltetrahydrofolate cyclohydrolase, formyltetrahydrofolate synthase	108156	ENSMUSG00000021048
1418493_a_at	-0.4799	Snca	synuclein, alpha	20617	ENSMUSG00000025889
1428181_at	0.488	Etfb	electron transferring flavoprotein, beta polypeptide	110826	ENSMUSG00000004610
1417722_at	0.4366	Pgls	6-phosphogluconolactonase	66171	ENSMUSG00000031807
1418186_at	0.5359	Gstt1	glutathione S-transferase, theta 1	14871	ENSMUSG00000001663
1428145_at	0.4466	Acaa2	acetyl-Coenzyme A acyltransferase 2 (mitochondrial 3-oxoacyl-Coenzyme A thiolase)	52538	ENSMUSG00000036880
1455061_a_at	0.4044	Acaa2	acetyl-Coenzyme A acyltransferase 2 (mitochondrial 3-oxoacyl-Coenzyme A thiolase)	52538	ENSMUSG00000036880
1428146_s_at	0.4611	Acaa2	acetyl-Coenzyme A acyltransferase 2 (mitochondrial 3-oxoacyl-Coenzyme A thiolase)	52538	ENSMUSG00000036880
1448615_at	0.4587	Ccs	copper chaperone for superoxide dismutase	12460	ENSMUSG00000034108
1451386_at	0.4216	Blvrb	biliverdin reductase B (flavin reductase (NADPH))	233016	ENSMUSG00000040466
1434731_x_at	0.3941	Prdx1	peroxiredoxin 1	18477	ENSMUSG00000028691
1433866_x_at	0.4228	Prdx1	peroxiredoxin 1	18477	ENSMUSG00000028691
1452692_a_at	0.3932	Ndufv2	NADH dehydrogenase (ubiquinone) flavoprotein 2	72900	ENSMUSG00000024099
1422186_s_at	0.3923	Cyb5r3	cytochrome b5 reductase 3	109754	ENSMUSG00000018042
1416547_at	0.4197	Ndufb3	NADH dehydrogenase (ubiquinone) 1 beta subcomplex 3	66495	ENSMUSG00000026032
1453011_at	0.5046	Bdh2	3-hydroxybutyrate dehydrogenase, type 2	69772	ENSMUSG00000028167
1449218_at	0.4284	Cox8b	cytochrome c oxidase, subunit VIIIb	12869	ENSMUSG00000025488
1434499_a_at	0.4824	Ldhb	lactate dehydrogenase B	16832	ENSMUSG00000030246
1452823_at	0.5061	Gstk1	glutathione S-transferase kappa 1	76263	ENSMUSG00000029864
1430713_s_at	0.4052	Ndufa13	NADH dehydrogenase (ubiquinone) 1 alpha subcomplex, 13	67184	ENSMUSG00000036199
1440870_at	0.426	Prdm16	PR domain containing 16	70673	ENSMUSG00000039410
1422614_s_at	0.5064	Bloc1s1	biogenesis of lysosome-related organelles complex-1, subunit 1	14533	ENSMUSG00000090247
1416166_a_at	0.4155	Prdx4	peroxiredoxin 4	53381	ENSMUSG00000025289
1418331_at	0.4234	1110031I02Rik	RIKEN cDNA 1110031I02 gene	66179	ENSMUSG00000025169
1423627_at	0.4458	Nqo1	NAD(P)H dehydrogenase, quinone 1	18104	ENSMUSG00000003849
1418709_at	0.4404	Cox7a1	cytochrome c oxidase, subunit VIIa 1	12865	ENSMUSG00000074218
1448865_at	-0.4978	Hsd17b7	hydroxysteroid (17-beta) dehydrogenase 7	15490	ENSMUSG00000026675
1422465_a_at	0.4869	Nxn	nucleoredoxin	18230	ENSMUSG00000020844
1448152_at	0.3934	Igf2	insulin-like growth factor 2	16002	ENSMUSG00000048583
1417285_a_at	0.4374	Ndufa5	NADH dehydrogenase (ubiquinone) 1 alpha subcomplex, 5	68202	ENSMUSG00000023089
1418808_at	0.4065	Rdh5	retinol dehydrogenase 5	19682	ENSMUSG00000025350
1417772_at	0.4793	Grhpr	glyoxylate reductase/hydroxypyruvate reductase	76238	ENSMUSG00000035637
1438773_at	0.4004	Steap2	six transmembrane epithelial antigen of prostate 2	74051	ENSMUSG00000015653
1446071_at	0.4301	Steap2	six transmembrane epithelial antigen of prostate 2	74051	ENSMUSG00000015653
1419456_at	0.4542	Dcxr	dicarbonyl L-xylulose reductase	67880	ENSMUSG00000039450
1419367_at	0.4485	Decr1	2,4-dienoyl CoA reductase 1, mitochondrial	67460	ENSMUSG00000028223
1417368_s_at	0.4257	Ndufa2	NADH dehydrogenase (ubiquinone) 1 alpha subcomplex, 2	17991	ENSMUSG00000014294
1435275_at	0.4961	Cox6b2	cytochrome c oxidase subunit VIb polypeptide 2	333182	ENSMUSG00000051811
biological process	renal filtration	GO:0097205
C=15;O=4;E=0.34;R=11.91;rawP=0.0003;adjP=0.0653
Probe Set ID	R	Gene Symbol	Description	Entrez ID	Ensemble Gene Stable ID
1416203_at	0.4257	Aqp1	aquaporin 1	11826	ENSMUSG00000004655
1451863_at	-0.4174	Uts2r	urotensin 2 receptor	217369	ENSMUSG00000039321
1428509_at	0.395	Myo1e	myosin IE	71602	ENSMUSG00000032220
1438200_at	0.3962	Sulf1	sulfatase 1	240725	ENSMUSG00000016918
biological process	glomerular filtration	GO:0003094
C=15;O=4;E=0.34;R=11.91;rawP=0.0003;adjP=0.0653
Probe Set ID	R	Gene Symbol	Description	Entrez ID	Ensemble Gene Stable ID
1416203_at	0.4257	Aqp1	aquaporin 1	11826	ENSMUSG00000004655
1451863_at	-0.4174	Uts2r	urotensin 2 receptor	217369	ENSMUSG00000039321
1428509_at	0.395	Myo1e	myosin IE	71602	ENSMUSG00000032220
1438200_at	0.3962	Sulf1	sulfatase 1	240725	ENSMUSG00000016918
biological process	electron transport chain	GO:0022900
C=102;O=9;E=2.28;R=3.94;rawP=0.0005;adjP=0.0953
Probe Set ID	R	Gene Symbol	Description	Entrez ID	Ensemble Gene Stable ID
1416417_a_at	0.4516	Ndufb7	NADH dehydrogenase (ubiquinone) 1 beta subcomplex, 7	66916	ENSMUSG00000033938
1448331_at	0.397	Ndufb7	NADH dehydrogenase (ubiquinone) 1 beta subcomplex, 7	66916	ENSMUSG00000033938
1452692_a_at	0.3932	Ndufv2	NADH dehydrogenase (ubiquinone) flavoprotein 2	72900	ENSMUSG00000024099
1418493_a_at	-0.4799	Snca	synuclein, alpha	20617	ENSMUSG00000025889
1428181_at	0.488	Etfb	electron transferring flavoprotein, beta polypeptide	110826	ENSMUSG00000004610
1438773_at	0.4004	Steap2	six transmembrane epithelial antigen of prostate 2	74051	ENSMUSG00000015653
1446071_at	0.4301	Steap2	six transmembrane epithelial antigen of prostate 2	74051	ENSMUSG00000015653
1416547_at	0.4197	Ndufb3	NADH dehydrogenase (ubiquinone) 1 beta subcomplex 3	66495	ENSMUSG00000026032
1417368_s_at	0.4257	Ndufa2	NADH dehydrogenase (ubiquinone) 1 alpha subcomplex, 2	17991	ENSMUSG00000014294
1430713_s_at	0.4052	Ndufa13	NADH dehydrogenase (ubiquinone) 1 alpha subcomplex, 13	67184	ENSMUSG00000036199
1417285_a_at	0.4374	Ndufa5	NADH dehydrogenase (ubiquinone) 1 alpha subcomplex, 5	68202	ENSMUSG00000023089
biological process	sulfur compound metabolic process	GO:0006790
C=132;O=10;E=2.96;R=3.38;rawP=0.0008;adjP=0.1355
Probe Set ID	R	Gene Symbol	Description	Entrez ID	Ensemble Gene Stable ID
1423891_at	0.4356	Gstt3	glutathione S-transferase, theta 3	103140	ENSMUSG00000001665
1452277_at	0.4361	Arsg	arylsulfatase G	74008	ENSMUSG00000020604
1427002_s_at	0.4311	Arsg	arylsulfatase G	74008	ENSMUSG00000020604
1417883_at	1	Gstt2	glutathione S-transferase, theta 2	14872	ENSMUSG00000033318
1427473_at	0.4368	Gstm3	glutathione S-transferase, mu 3	14864	ENSMUSG00000004038
1438200_at	0.3962	Sulf1	sulfatase 1	240725	ENSMUSG00000016918
1433488_x_at	0.4046	Gns	glucosamine (N-acetyl)-6-sulfatase	75612	ENSMUSG00000034707
1415916_a_at	0.3915	Mthfd1	methylenetetrahydrofolate dehydrogenase (NADP+ dependent), methenyltetrahydrofolate cyclohydrolase, formyltetrahydrofolate synthase	108156	ENSMUSG00000021048
1418186_at	0.5359	Gstt1	glutathione S-transferase, theta 1	14871	ENSMUSG00000001663
1452823_at	0.5061	Gstk1	glutathione S-transferase kappa 1	76263	ENSMUSG00000029864
1416411_at	0.4769	Gstm2	glutathione S-transferase, mu 2	14863	ENSMUSG00000040562
biological process	vitamin transport	GO:0051180
C=21;O=4;E=0.47;R=8.51;rawP=0.0011;adjP=0.1663
Probe Set ID	R	Gene Symbol	Description	Entrez ID	Ensemble Gene Stable ID
1434773_a_at	0.4211	Slc2a1	solute carrier family 2 (facilitated glucose transporter), member 1	20525	ENSMUSG00000028645
1419309_at	0.4098	Pdpn	podoplanin	14726	ENSMUSG00000028583
1426714_at	0.4301	Slc46a1	solute carrier family 46, member 1	52466	ENSMUSG00000020829
1447800_x_at	0.5296	Tcn2	transcobalamin 2	21452	ENSMUSG00000020432
1457825_x_at	0.4599	Tcn2	transcobalamin 2	21452	ENSMUSG00000020432
molecular function	oxidoreductase activity, acting on NADH or NADPH	GO:0016651
C=52;O=10;E=1.17;R=8.58;rawP=1.94e-07;adjP=6.50e-05
Probe Set ID	R	Gene Symbol	Description	Entrez ID	Ensemble Gene Stable ID
1416417_a_at	0.4516	Ndufb7	NADH dehydrogenase (ubiquinone) 1 beta subcomplex, 7	66916	ENSMUSG00000033938
1448331_at	0.397	Ndufb7	NADH dehydrogenase (ubiquinone) 1 beta subcomplex, 7	66916	ENSMUSG00000033938
1422186_s_at	0.3923	Cyb5r3	cytochrome b5 reductase 3	109754	ENSMUSG00000018042
1452692_a_at	0.3932	Ndufv2	NADH dehydrogenase (ubiquinone) flavoprotein 2	72900	ENSMUSG00000024099
1423627_at	0.4458	Nqo1	NAD(P)H dehydrogenase, quinone 1	18104	ENSMUSG00000003849
1419456_at	0.4542	Dcxr	dicarbonyl L-xylulose reductase	67880	ENSMUSG00000039450
1416547_at	0.4197	Ndufb3	NADH dehydrogenase (ubiquinone) 1 beta subcomplex 3	66495	ENSMUSG00000026032
1417368_s_at	0.4257	Ndufa2	NADH dehydrogenase (ubiquinone) 1 alpha subcomplex, 2	17991	ENSMUSG00000014294
1422465_a_at	0.4869	Nxn	nucleoredoxin	18230	ENSMUSG00000020844
1430713_s_at	0.4052	Ndufa13	NADH dehydrogenase (ubiquinone) 1 alpha subcomplex, 13	67184	ENSMUSG00000036199
1417285_a_at	0.4374	Ndufa5	NADH dehydrogenase (ubiquinone) 1 alpha subcomplex, 5	68202	ENSMUSG00000023089
molecular function	oxidoreductase activity, acting on NADH or NADPH, quinone or similar compound as acceptor	GO:0016655
C=27;O=7;E=0.61;R=11.57;rawP=1.62e-06;adjP=0.0003
Probe Set ID	R	Gene Symbol	Description	Entrez ID	Ensemble Gene Stable ID
1419456_at	0.4542	Dcxr	dicarbonyl L-xylulose reductase	67880	ENSMUSG00000039450
1416547_at	0.4197	Ndufb3	NADH dehydrogenase (ubiquinone) 1 beta subcomplex 3	66495	ENSMUSG00000026032
1417368_s_at	0.4257	Ndufa2	NADH dehydrogenase (ubiquinone) 1 alpha subcomplex, 2	17991	ENSMUSG00000014294
1416417_a_at	0.4516	Ndufb7	NADH dehydrogenase (ubiquinone) 1 beta subcomplex, 7	66916	ENSMUSG00000033938
1448331_at	0.397	Ndufb7	NADH dehydrogenase (ubiquinone) 1 beta subcomplex, 7	66916	ENSMUSG00000033938
1452692_a_at	0.3932	Ndufv2	NADH dehydrogenase (ubiquinone) flavoprotein 2	72900	ENSMUSG00000024099
1430713_s_at	0.4052	Ndufa13	NADH dehydrogenase (ubiquinone) 1 alpha subcomplex, 13	67184	ENSMUSG00000036199
1423627_at	0.4458	Nqo1	NAD(P)H dehydrogenase, quinone 1	18104	ENSMUSG00000003849
molecular function	glutathione transferase activity	GO:0004364
C=23;O=6;E=0.52;R=11.64;rawP=8.90e-06;adjP=0.0010
Probe Set ID	R	Gene Symbol	Description	Entrez ID	Ensemble Gene Stable ID
1423891_at	0.4356	Gstt3	glutathione S-transferase, theta 3	103140	ENSMUSG00000001665
1417883_at	1	Gstt2	glutathione S-transferase, theta 2	14872	ENSMUSG00000033318
1418186_at	0.5359	Gstt1	glutathione S-transferase, theta 1	14871	ENSMUSG00000001663
1427473_at	0.4368	Gstm3	glutathione S-transferase, mu 3	14864	ENSMUSG00000004038
1452823_at	0.5061	Gstk1	glutathione S-transferase kappa 1	76263	ENSMUSG00000029864
1416411_at	0.4769	Gstm2	glutathione S-transferase, mu 2	14863	ENSMUSG00000040562
molecular function	NADH dehydrogenase (quinone) activity	GO:0050136
C=18;O=5;E=0.40;R=12.39;rawP=3.71e-05;adjP=0.0025
Probe Set ID	R	Gene Symbol	Description	Entrez ID	Ensemble Gene Stable ID
1416547_at	0.4197	Ndufb3	NADH dehydrogenase (ubiquinone) 1 beta subcomplex 3	66495	ENSMUSG00000026032
1417368_s_at	0.4257	Ndufa2	NADH dehydrogenase (ubiquinone) 1 alpha subcomplex, 2	17991	ENSMUSG00000014294
1416417_a_at	0.4516	Ndufb7	NADH dehydrogenase (ubiquinone) 1 beta subcomplex, 7	66916	ENSMUSG00000033938
1448331_at	0.397	Ndufb7	NADH dehydrogenase (ubiquinone) 1 beta subcomplex, 7	66916	ENSMUSG00000033938
1452692_a_at	0.3932	Ndufv2	NADH dehydrogenase (ubiquinone) flavoprotein 2	72900	ENSMUSG00000024099
1430713_s_at	0.4052	Ndufa13	NADH dehydrogenase (ubiquinone) 1 alpha subcomplex, 13	67184	ENSMUSG00000036199
molecular function	NADH dehydrogenase (ubiquinone) activity	GO:0008137
C=18;O=5;E=0.40;R=12.39;rawP=3.71e-05;adjP=0.0025
Probe Set ID	R	Gene Symbol	Description	Entrez ID	Ensemble Gene Stable ID
1416547_at	0.4197	Ndufb3	NADH dehydrogenase (ubiquinone) 1 beta subcomplex 3	66495	ENSMUSG00000026032
1417368_s_at	0.4257	Ndufa2	NADH dehydrogenase (ubiquinone) 1 alpha subcomplex, 2	17991	ENSMUSG00000014294
1416417_a_at	0.4516	Ndufb7	NADH dehydrogenase (ubiquinone) 1 beta subcomplex, 7	66916	ENSMUSG00000033938
1448331_at	0.397	Ndufb7	NADH dehydrogenase (ubiquinone) 1 beta subcomplex, 7	66916	ENSMUSG00000033938
1452692_a_at	0.3932	Ndufv2	NADH dehydrogenase (ubiquinone) flavoprotein 2	72900	ENSMUSG00000024099
1430713_s_at	0.4052	Ndufa13	NADH dehydrogenase (ubiquinone) 1 alpha subcomplex, 13	67184	ENSMUSG00000036199
molecular function	NADH dehydrogenase activity	GO:0003954
C=19;O=5;E=0.43;R=11.74;rawP=4.94e-05;adjP=0.0028
Probe Set ID	R	Gene Symbol	Description	Entrez ID	Ensemble Gene Stable ID
1416547_at	0.4197	Ndufb3	NADH dehydrogenase (ubiquinone) 1 beta subcomplex 3	66495	ENSMUSG00000026032
1417368_s_at	0.4257	Ndufa2	NADH dehydrogenase (ubiquinone) 1 alpha subcomplex, 2	17991	ENSMUSG00000014294
1416417_a_at	0.4516	Ndufb7	NADH dehydrogenase (ubiquinone) 1 beta subcomplex, 7	66916	ENSMUSG00000033938
1448331_at	0.397	Ndufb7	NADH dehydrogenase (ubiquinone) 1 beta subcomplex, 7	66916	ENSMUSG00000033938
1452692_a_at	0.3932	Ndufv2	NADH dehydrogenase (ubiquinone) flavoprotein 2	72900	ENSMUSG00000024099
1430713_s_at	0.4052	Ndufa13	NADH dehydrogenase (ubiquinone) 1 alpha subcomplex, 13	67184	ENSMUSG00000036199
molecular function	oxidoreductase activity	GO:0016491
C=654;O=30;E=14.66;R=2.05;rawP=0.0002;adjP=0.0084
Probe Set ID	R	Gene Symbol	Description	Entrez ID	Ensemble Gene Stable ID
1416417_a_at	0.4516	Ndufb7	NADH dehydrogenase (ubiquinone) 1 beta subcomplex, 7	66916	ENSMUSG00000033938
1448331_at	0.397	Ndufb7	NADH dehydrogenase (ubiquinone) 1 beta subcomplex, 7	66916	ENSMUSG00000033938
1415916_a_at	0.3915	Mthfd1	methylenetetrahydrofolate dehydrogenase (NADP+ dependent), methenyltetrahydrofolate cyclohydrolase, formyltetrahydrofolate synthase	108156	ENSMUSG00000021048
1416166_a_at	0.4155	Prdx4	peroxiredoxin 4	53381	ENSMUSG00000025289
1418493_a_at	-0.4799	Snca	synuclein, alpha	20617	ENSMUSG00000025889
1418331_at	0.4234	1110031I02Rik	RIKEN cDNA 1110031I02 gene	66179	ENSMUSG00000025169
1423627_at	0.4458	Nqo1	NAD(P)H dehydrogenase, quinone 1	18104	ENSMUSG00000003849
1418709_at	0.4404	Cox7a1	cytochrome c oxidase, subunit VIIa 1	12865	ENSMUSG00000074218
1448865_at	-0.4978	Hsd17b7	hydroxysteroid (17-beta) dehydrogenase 7	15490	ENSMUSG00000026675
1418186_at	0.5359	Gstt1	glutathione S-transferase, theta 1	14871	ENSMUSG00000001663
1448615_at	0.4587	Ccs	copper chaperone for superoxide dismutase	12460	ENSMUSG00000034108
1451386_at	0.4216	Blvrb	biliverdin reductase B (flavin reductase (NADPH))	233016	ENSMUSG00000040466
1422465_a_at	0.4869	Nxn	nucleoredoxin	18230	ENSMUSG00000020844
1417285_a_at	0.4374	Ndufa5	NADH dehydrogenase (ubiquinone) 1 alpha subcomplex, 5	68202	ENSMUSG00000023089
1418808_at	0.4065	Rdh5	retinol dehydrogenase 5	19682	ENSMUSG00000025350
1434731_x_at	0.3941	Prdx1	peroxiredoxin 1	18477	ENSMUSG00000028691
1433866_x_at	0.4228	Prdx1	peroxiredoxin 1	18477	ENSMUSG00000028691
1452692_a_at	0.3932	Ndufv2	NADH dehydrogenase (ubiquinone) flavoprotein 2	72900	ENSMUSG00000024099
1422186_s_at	0.3923	Cyb5r3	cytochrome b5 reductase 3	109754	ENSMUSG00000018042
1454640_at	0.4993	Chchd7	coiled-coil-helix-coiled-coil-helix domain containing 7	66433	ENSMUSG00000042198
1438773_at	0.4004	Steap2	six transmembrane epithelial antigen of prostate 2	74051	ENSMUSG00000015653
1446071_at	0.4301	Steap2	six transmembrane epithelial antigen of prostate 2	74051	ENSMUSG00000015653
1417772_at	0.4793	Grhpr	glyoxylate reductase/hydroxypyruvate reductase	76238	ENSMUSG00000035637
1419456_at	0.4542	Dcxr	dicarbonyl L-xylulose reductase	67880	ENSMUSG00000039450
1416547_at	0.4197	Ndufb3	NADH dehydrogenase (ubiquinone) 1 beta subcomplex 3	66495	ENSMUSG00000026032
1419367_at	0.4485	Decr1	2,4-dienoyl CoA reductase 1, mitochondrial	67460	ENSMUSG00000028223
1453011_at	0.5046	Bdh2	3-hydroxybutyrate dehydrogenase, type 2	69772	ENSMUSG00000028167
1449218_at	0.4284	Cox8b	cytochrome c oxidase, subunit VIIIb	12869	ENSMUSG00000025488
1417368_s_at	0.4257	Ndufa2	NADH dehydrogenase (ubiquinone) 1 alpha subcomplex, 2	17991	ENSMUSG00000014294
1434499_a_at	0.4824	Ldhb	lactate dehydrogenase B	16832	ENSMUSG00000030246
1435275_at	0.4961	Cox6b2	cytochrome c oxidase subunit VIb polypeptide 2	333182	ENSMUSG00000051811
1452823_at	0.5061	Gstk1	glutathione S-transferase kappa 1	76263	ENSMUSG00000029864
1430713_s_at	0.4052	Ndufa13	NADH dehydrogenase (ubiquinone) 1 alpha subcomplex, 13	67184	ENSMUSG00000036199
molecular function	antioxidant activity	GO:0016209
C=54;O=7;E=1.21;R=5.78;rawP=0.0002;adjP=0.0084
Probe Set ID	R	Gene Symbol	Description	Entrez ID	Ensemble Gene Stable ID
1434731_x_at	0.3941	Prdx1	peroxiredoxin 1	18477	ENSMUSG00000028691
1433866_x_at	0.4228	Prdx1	peroxiredoxin 1	18477	ENSMUSG00000028691
1418186_at	0.5359	Gstt1	glutathione S-transferase, theta 1	14871	ENSMUSG00000001663
1448615_at	0.4587	Ccs	copper chaperone for superoxide dismutase	12460	ENSMUSG00000034108
1416166_a_at	0.4155	Prdx4	peroxiredoxin 4	53381	ENSMUSG00000025289
1452823_at	0.5061	Gstk1	glutathione S-transferase kappa 1	76263	ENSMUSG00000029864
1422465_a_at	0.4869	Nxn	nucleoredoxin	18230	ENSMUSG00000020844
1423627_at	0.4458	Nqo1	NAD(P)H dehydrogenase, quinone 1	18104	ENSMUSG00000003849
molecular function	exopeptidase activity	GO:0008238
C=81;O=8;E=1.82;R=4.41;rawP=0.0005;adjP=0.0112
Probe Set ID	R	Gene Symbol	Description	Entrez ID	Ensemble Gene Stable ID
1451911_a_at	0.4018	Ace	angiotensin I converting enzyme (peptidyl-dipeptidase A) 1	11421	ENSMUSG00000020681
1418019_at	-0.4291	Cpd	carboxypeptidase D	12874	ENSMUSG00000020841
1434547_at	-0.4833	Cpd	carboxypeptidase D	12874	ENSMUSG00000020841
1417745_at	0.392	Cpn1	carboxypeptidase N, polypeptide 1	93721	ENSMUSG00000025196
1434768_at	0.4619	Tpp1	tripeptidyl peptidase I	12751	ENSMUSG00000030894
1448263_a_at	0.4928	Cndp2	CNDP dipeptidase 2 (metallopeptidase M20 family)	66054	ENSMUSG00000024644
1428697_at	-0.4046	Dpp8	dipeptidylpeptidase 8	74388	ENSMUSG00000032393
1426916_at	-0.4858	Scrn3	secernin 3	74616	ENSMUSG00000008226
1416441_at	0.4248	Pgcp	plasma glutamate carboxypeptidase	54381	ENSMUSG00000039007
molecular function	heme-copper terminal oxidase activity	GO:0015002
C=17;O=4;E=0.38;R=10.50;rawP=0.0005;adjP=0.0112
Probe Set ID	R	Gene Symbol	Description	Entrez ID	Ensemble Gene Stable ID
1418709_at	0.4404	Cox7a1	cytochrome c oxidase, subunit VIIa 1	12865	ENSMUSG00000074218
1449218_at	0.4284	Cox8b	cytochrome c oxidase, subunit VIIIb	12869	ENSMUSG00000025488
1435275_at	0.4961	Cox6b2	cytochrome c oxidase subunit VIb polypeptide 2	333182	ENSMUSG00000051811
1454640_at	0.4993	Chchd7	coiled-coil-helix-coiled-coil-helix domain containing 7	66433	ENSMUSG00000042198
cellular component	cytoplasm	GO:0005737
C=7828;O=233;E=175.75;R=1.33;rawP=1.85e-09;adjP=4.35e-07
Probe Set ID	R	Gene Symbol	Description	Entrez ID	Ensemble Gene Stable ID
1422629_s_at	0.4044	Shroom3	shroom family member 3	27428	ENSMUSG00000029381
1416695_at	0.4268	Tspo	translocator protein	12257	ENSMUSG00000041736
1456251_x_at	0.5057	Tspo	translocator protein	12257	ENSMUSG00000041736
1438948_x_at	0.4272	Tspo	translocator protein	12257	ENSMUSG00000041736
1453079_at	-0.3998	5730494M16Rik	RIKEN cDNA 5730494M16 gene	66648	ENSMUSG00000024269
1418186_at	0.5359	Gstt1	glutathione S-transferase, theta 1	14871	ENSMUSG00000001663
1426714_at	0.4301	Slc46a1	solute carrier family 46, member 1	52466	ENSMUSG00000020829
1451386_at	0.4216	Blvrb	biliverdin reductase B (flavin reductase (NADPH))	233016	ENSMUSG00000040466
1416772_at	0.4495	Cpt2	carnitine palmitoyltransferase 2	12896	ENSMUSG00000028607
1437309_a_at	0.4148	Rpa1	replication protein A1	68275	ENSMUSG00000000751
1449383_at	0.4232	Adssl1	adenylosuccinate synthetase like 1	11565	ENSMUSG00000011148
1428628_at	0.4832	Ak8	adenylate kinase 8	68870	ENSMUSG00000026807
1452692_a_at	0.3932	Ndufv2	NADH dehydrogenase (ubiquinone) flavoprotein 2	72900	ENSMUSG00000024099
1433688_x_at	0.4398	Rpl14	ribosomal protein L14	67115	ENSMUSG00000025794
1438626_x_at	0.4097	Rpl14	ribosomal protein L14	67115	ENSMUSG00000025794
1436688_x_at	0.4039	Rpl14	ribosomal protein L14	67115	ENSMUSG00000025794
1438507_x_at	0.411	Rpl14	ribosomal protein L14	67115	ENSMUSG00000025794
1418114_at	-0.4612	Rbpj	recombination signal binding protein for immunoglobulin kappa J region	19664	ENSMUSG00000039191
1451903_at	-0.3965	Kynu	kynureninase (L-kynurenine hydrolase)	70789	ENSMUSG00000026866
1453011_at	0.5046	Bdh2	3-hydroxybutyrate dehydrogenase, type 2	69772	ENSMUSG00000028167
1449269_at	0.4321	F5	coagulation factor V	14067	ENSMUSG00000026579
1418907_at	0.3962	F5	coagulation factor V	14067	ENSMUSG00000026579
1451139_at	0.4901	Slc39a4	solute carrier family 39 (zinc transporter), member 4	72027	ENSMUSG00000063354
1429939_at	-0.4593	Ppp6r3	protein phosphatase 6, regulatory subunit 3	52036	ENSMUSG00000024908
1415762_x_at	0.4109	Mrpl52	mitochondrial ribosomal protein L52	68836	ENSMUSG00000010406
1415761_at	0.4596	Mrpl52	mitochondrial ribosomal protein L52	68836	ENSMUSG00000010406
1415727_at	0.3943	Apoa1bp	apolipoprotein A-I binding protein	246703	ENSMUSG00000028070
1426581_at	0.4219	Ptpmt1	protein tyrosine phosphatase, mitochondrial 1	66461	ENSMUSG00000063235
1433592_at	-0.4112	Calm1	calmodulin 1	12313	ENSMUSG00000001175
1418704_at	0.4529	S100a13	S100 calcium binding protein A13	20196	NULL
1435557_at	0.412	Fhod1	formin homology 2 domain containing 1	234686	ENSMUSG00000014778
1452533_at	-0.4114	Ryr3	ryanodine receptor 3	20192	ENSMUSG00000057378
1426618_a_at	0.3916	Pomgnt1	protein O-linked mannose beta1,2-N-acetylglucosaminyltransferase	68273	ENSMUSG00000028700
1429796_at	0.4007	Kalrn	kalirin, RhoGEF kinase	545156	ENSMUSG00000061751
1423627_at	0.4458	Nqo1	NAD(P)H dehydrogenase, quinone 1	18104	ENSMUSG00000003849
1418709_at	0.4404	Cox7a1	cytochrome c oxidase, subunit VIIa 1	12865	ENSMUSG00000074218
1416424_at	0.448	Plin3	perilipin 3	66905	ENSMUSG00000024197
1425196_a_at	0.5374	Hint2	histidine triad nucleotide binding protein 2	68917	ENSMUSG00000028470
1455439_a_at	0.5305	Lgals1	lectin, galactose binding, soluble 1	16852	ENSMUSG00000068220
1417285_a_at	0.4374	Ndufa5	NADH dehydrogenase (ubiquinone) 1 alpha subcomplex, 5	68202	ENSMUSG00000023089
1418808_at	0.4065	Rdh5	retinol dehydrogenase 5	19682	ENSMUSG00000025350
1417883_at	1	Gstt2	glutathione S-transferase, theta 2	14872	ENSMUSG00000033318
1451863_at	-0.4174	Uts2r	urotensin 2 receptor	217369	ENSMUSG00000039321
1432054_at	-0.4453	Golga1	golgi autoantigen, golgin subfamily a, 1	76899	ENSMUSG00000026754
1456628_x_at	0.4177	Rps24	ribosomal protein S24	20088	ENSMUSG00000025290
1427473_at	0.4368	Gstm3	glutathione S-transferase, mu 3	14864	ENSMUSG00000004038
1428509_at	0.395	Myo1e	myosin IE	71602	ENSMUSG00000032220
1431786_s_at	0.4047	1190003J15Rik	RIKEN cDNA 1190003J15 gene	76974	ENSMUSG00000025481
1436197_at	0.4968	Cdc42bpg	CDC42 binding protein kinase gamma (DMPK-like)	240505	ENSMUSG00000024769
1438773_at	0.4004	Steap2	six transmembrane epithelial antigen of prostate 2	74051	ENSMUSG00000015653
1446071_at	0.4301	Steap2	six transmembrane epithelial antigen of prostate 2	74051	ENSMUSG00000015653
1451130_at	0.4387	Use1	unconventional SNARE in the ER 1 homolog (S. cerevisiae)	67023	ENSMUSG00000002395
1423817_s_at	0.4502	Use1	unconventional SNARE in the ER 1 homolog (S. cerevisiae)	67023	ENSMUSG00000002395
1448169_at	0.4626	Krt18	keratin 18	16668	ENSMUSG00000023043
1454688_x_at	0.4268	Tmed10	transmembrane emp24-like trafficking protein 10 (yeast)	68581	ENSMUSG00000021248
1417869_s_at	0.4494	Ctsz	cathepsin Z	64138	ENSMUSG00000016256
1417870_x_at	0.3949	Ctsz	cathepsin Z	64138	ENSMUSG00000016256
1430135_at	0.5163	Dnase2a	deoxyribonuclease II alpha	13423	ENSMUSG00000003812
1416590_a_at	0.4155	Rab34	RAB34, member of RAS oncogene family	19376	ENSMUSG00000002059
1451201_s_at	0.3991	Rnh1	ribonuclease/angiogenin inhibitor 1	107702	ENSMUSG00000038650
1435989_x_at	0.418	Krt8	keratin 8	16691	ENSMUSG00000049382
1423691_x_at	0.4685	Krt8	keratin 8	16691	ENSMUSG00000049382
1416082_at	-0.3953	Rab1	RAB1, member RAS oncogene family	19324	ENSMUSG00000020149
1453492_at	-0.3938	Tmem67	transmembrane protein 67	329795	ENSMUSG00000049488
1428697_at	-0.4046	Dpp8	dipeptidylpeptidase 8	74388	ENSMUSG00000032393
1448263_a_at	0.4928	Cndp2	CNDP dipeptidase 2 (metallopeptidase M20 family)	66054	ENSMUSG00000024644
1417907_at	-0.4412	Ube2l3	ubiquitin-conjugating enzyme E2L 3	22195	ENSMUSG00000038965
1441022_at	0.4657	Arih1	ariadne ubiquitin-conjugating enzyme E2 binding protein homolog 1 (Drosophila)	23806	ENSMUSG00000025234
1419366_at	0.5338	Zmat5	zinc finger, matrin type 5	67178	ENSMUSG00000009076
1450091_at	-0.4117	Ighmbp2	immunoglobulin mu binding protein 2	20589	NULL
1416616_s_at	0.4222	Clpp	ClpP caseinolytic peptidase, ATP-dependent, proteolytic subunit	53895	ENSMUSG00000002660
1451911_a_at	0.4018	Ace	angiotensin I converting enzyme (peptidyl-dipeptidase A) 1	11421	ENSMUSG00000020681
1448184_at	-0.4346	Fkbp1a	FK506 binding protein 1a	14225	ENSMUSG00000032966
1428554_a_at	0.441	Slirp	SRA stem-loop interacting RNA binding protein	380773	ENSMUSG00000021040
1422506_a_at	0.5506	Cstb	cystatin B	13014	ENSMUSG00000005054
1424933_at	0.3995	Myo5c	myosin VC	208943	ENSMUSG00000033590
1418697_at	0.4451	Inmt	indolethylamine N-methyltransferase	21743	ENSMUSG00000003477
1423707_at	-0.4851	Tmem50b	transmembrane protein 50B	77975	ENSMUSG00000022964
1431502_a_at	0.395	Exosc3	exosome component 3	66362	ENSMUSG00000028322
1418089_at	0.4025	Stx8	syntaxin 8	55943	ENSMUSG00000020903
1456046_at	-0.3976	Cd93	CD93 antigen	17064	ENSMUSG00000027435
1439460_a_at	0.4205	Arfgap2	ADP-ribosylation factor GTPase activating protein 2	77038	ENSMUSG00000027255
1421768_a_at	-0.4287	Homer1	homer homolog 1 (Drosophila)	26556	ENSMUSG00000007617
1430985_at	0.4511	1810027O10Rik	RIKEN cDNA 1810027O10 gene	69186	ENSMUSG00000070394
1417649_at	0.46	Cdkn1c	cyclin-dependent kinase inhibitor 1C (P57)	12577	ENSMUSG00000037664
1416910_at	0.4662	Dnajc15	DnaJ (Hsp40) homolog, subfamily C, member 15	66148	ENSMUSG00000022013
1417103_at	0.4328	Ddt	D-dopachrome tautomerase	13202	ENSMUSG00000001666
1435367_at	0.4519	Mapk4	mitogen-activated protein kinase 4	225724	ENSMUSG00000024558
1434731_x_at	0.3941	Prdx1	peroxiredoxin 1	18477	ENSMUSG00000028691
1433866_x_at	0.4228	Prdx1	peroxiredoxin 1	18477	ENSMUSG00000028691
1417430_at	0.5054	Cdr2	cerebellar degeneration-related 2	12585	ENSMUSG00000030878
1428823_at	0.3976	Hddc2	HD domain containing 2	69692	ENSMUSG00000000295
1453370_at	0.4083	Troap	trophinin associated protein	78733	ENSMUSG00000032783
1416547_at	0.4197	Ndufb3	NADH dehydrogenase (ubiquinone) 1 beta subcomplex 3	66495	ENSMUSG00000026032
1449218_at	0.4284	Cox8b	cytochrome c oxidase, subunit VIIIb	12869	ENSMUSG00000025488
1435244_at	-0.4258	Vav2	vav 2 oncogene	22325	ENSMUSG00000009621
1421097_at	0.4401	Endog	endonuclease G	13804	ENSMUSG00000015337
1422438_at	0.5228	Ephx1	epoxide hydrolase 1, microsomal	13849	ENSMUSG00000038776
1425926_a_at	0.4288	Otx2	orthodenticle homolog 2 (Drosophila)	18424	ENSMUSG00000021848
1449243_a_at	0.4511	Rps19	ribosomal protein S19	20085	ENSMUSG00000040952
1419631_at	-0.411	Was	Wiskott-Aldrich syndrome homolog (human)	22376	ENSMUSG00000031165
1416166_a_at	0.4155	Prdx4	peroxiredoxin 4	53381	ENSMUSG00000025289
1427938_at	0.4716	Mycbp	c-myc binding protein	56309	ENSMUSG00000028647
1427939_s_at	0.4163	Mycbp	c-myc binding protein	56309	ENSMUSG00000028647
1422456_at	-0.4198	Nsf	N-ethylmaleimide sensitive fusion protein	18195	ENSMUSG00000034187
1454825_at	0.4172	Vps51	vacuolar protein sorting 51 homolog (S. cerevisiae)	68505	ENSMUSG00000024797
1438728_at	-0.4056	Nif3l1	Ngg1 interacting factor 3-like 1 (S. pombe)	65102	ENSMUSG00000026036
1417206_at	0.3938	Urod	uroporphyrinogen decarboxylase	22275	ENSMUSG00000028684
1459751_s_at	0.4095	Ppp1r16a	protein phosphatase 1, regulatory (inhibitor) subunit 16A	73062	ENSMUSG00000033819
1422465_a_at	0.4869	Nxn	nucleoredoxin	18230	ENSMUSG00000020844
1444461_at	-0.4705	Zmynd11	zinc finger, MYND domain containing 11	66505	ENSMUSG00000021156
1450866_a_at	0.4187	Mrpl17	mitochondrial ribosomal protein L17	27397	ENSMUSG00000030879
1437720_at	-0.4168	Eif2d	eukaryotic translation initiation factor 2D	16865	ENSMUSG00000026427
1455039_a_at	0.4563	Sin3b	transcriptional regulator, SIN3B (yeast)	20467	ENSMUSG00000031622
1424355_a_at	0.4253	Sin3b	transcriptional regulator, SIN3B (yeast)	20467	ENSMUSG00000031622
1434637_x_at	0.4251	Sin3b	transcriptional regulator, SIN3B (yeast)	20467	ENSMUSG00000031622
1438200_at	0.3962	Sulf1	sulfatase 1	240725	ENSMUSG00000016918
1436188_a_at	-0.398	Ndrg4	N-myc downstream regulated gene 4	234593	ENSMUSG00000036564
1416026_a_at	0.4466	Rpl12	ribosomal protein L12	269261	ENSMUSG00000038900
1419367_at	0.4485	Decr1	2,4-dienoyl CoA reductase 1, mitochondrial	67460	ENSMUSG00000028223
1438659_x_at	0.4604	Chchd6	coiled-coil-helix-coiled-coil-helix domain containing 6	66098	ENSMUSG00000030086
1454159_a_at	0.4331	Igfbp2	insulin-like growth factor binding protein 2	16008	ENSMUSG00000039323
1460198_a_at	0.4172	Psmb3	proteasome (prosome, macropain) subunit, beta type 3	26446	ENSMUSG00000069744
1455011_at	-0.3956	Stard4	StAR-related lipid transfer (START) domain containing 4	170459	ENSMUSG00000024378
1416441_at	0.4248	Pgcp	plasma glutamate carboxypeptidase	54381	ENSMUSG00000039007
1449267_at	0.3954	Chid1	chitinase domain containing 1	68038	ENSMUSG00000025512
1417126_a_at	0.4319	Rpl22l1	ribosomal protein L22 like 1	68028	ENSMUSG00000039221
1429233_at	-0.4365	2015-09-11	septin 11	52398	ENSMUSG00000058013
1424753_at	0.4466	Nudt14	nudix (nucleoside diphosphate linked moiety X)-type motif 14	66174	ENSMUSG00000002804
1452277_at	0.4361	Arsg	arylsulfatase G	74008	ENSMUSG00000020604
1427002_s_at	0.4311	Arsg	arylsulfatase G	74008	ENSMUSG00000020604
1438453_at	-0.4439	Rad51c	RAD51 homolog c (S. cerevisiae)	114714	ENSMUSG00000007646
1416417_a_at	0.4516	Ndufb7	NADH dehydrogenase (ubiquinone) 1 beta subcomplex, 7	66916	ENSMUSG00000033938
1448331_at	0.397	Ndufb7	NADH dehydrogenase (ubiquinone) 1 beta subcomplex, 7	66916	ENSMUSG00000033938
1428746_a_at	0.4685	Trnau1ap	tRNA selenocysteine 1 associated protein 1	71787	ENSMUSG00000028898
1427901_at	0.5102	Mrps18c	mitochondrial ribosomal protein S18C	68735	ENSMUSG00000016833
1425988_a_at	-0.4022	Hipk1	homeodomain interacting protein kinase 1	15257	ENSMUSG00000008730
1424287_at	-0.4945	Prkx	protein kinase, X-linked	19108	ENSMUSG00000035725
1444270_at	0.3993	Rsph4a	radial spoke head 4 homolog A (Chlamydomonas)	212892	ENSMUSG00000039552
1426690_a_at	0.4188	Srebf1	sterol regulatory element binding transcription factor 1	20787	ENSMUSG00000020538
1431201_at	-0.4451	Slc25a27	solute carrier family 25, member 27	74011	ENSMUSG00000023912
1434768_at	0.4619	Tpp1	tripeptidyl peptidase I	12751	ENSMUSG00000030894
1448615_at	0.4587	Ccs	copper chaperone for superoxide dismutase	12460	ENSMUSG00000034108
1456436_x_at	0.3927	Rps20	ribosomal protein S20	67427	ENSMUSG00000028234
1434854_a_at	0.4598	Rps10	ribosomal protein S10	67097	ENSMUSG00000052146
1439374_x_at	0.4387	Rps10	ribosomal protein S10	67097	ENSMUSG00000052146
1423254_x_at	0.3936	Rps27l	ribosomal protein S27-like	67941	ENSMUSG00000036781
1435429_x_at	0.417	Rps27l	ribosomal protein S27-like	67941	ENSMUSG00000036781
1448491_at	0.4037	Ech1	enoyl coenzyme A hydratase 1, peroxisomal	51798	ENSMUSG00000053898
1416608_a_at	0.4055	BC004004	cDNA sequence BC004004	80748	ENSMUSG00000052712
1418986_a_at	0.4008	Uxt	ubiquitously expressed transcript	22294	ENSMUSG00000001134
1436657_at	0.3981	Gm11744	predicted gene 11744	100038570	ENSMUSG00000075410
1443486_at	0.4074	Cog7	component of oligomeric golgi complex 7	233824	ENSMUSG00000034951
1425517_s_at	-0.4332	Ogt	O-linked N-acetylglucosamine (GlcNAc) transferase (UDP-N-acetylglucosamine:polypeptide-N-acetylglucosaminyl transferase)	108155	ENSMUSG00000034160
1434407_at	-0.4227	Srgap2	SLIT-ROBO Rho GTPase activating protein 2	14270	ENSMUSG00000026425
1422186_s_at	0.3923	Cyb5r3	cytochrome b5 reductase 3	109754	ENSMUSG00000018042
1430023_at	0.4026	Spata24	spermatogenesis associated 24	71242	ENSMUSG00000024352
1430287_s_at	0.4317	Hemk1	HemK methyltransferase family member 1	69536	ENSMUSG00000032579
1423359_at	-0.3991	Pln	phospholamban	18821	ENSMUSG00000038583
1434499_a_at	0.4824	Ldhb	lactate dehydrogenase B	16832	ENSMUSG00000030246
1452583_s_at	0.4136	Galm	galactose mutarotase	319625	ENSMUSG00000035473
1434007_at	0.4098	Gyltl1b	glycosyltransferase-like 1B	228366	ENSMUSG00000040434
1437144_x_at	0.4186	Psma6	proteasome (prosome, macropain) subunit, alpha type 6	26443	ENSMUSG00000021024
1429708_at	0.4355	Ndufa11	NADH dehydrogenase (ubiquinone) 1 alpha subcomplex 11	69875	ENSMUSG00000002379
1430713_s_at	0.4052	Ndufa13	NADH dehydrogenase (ubiquinone) 1 alpha subcomplex, 13	67184	ENSMUSG00000036199
1417177_at	0.4704	Galk1	galactokinase 1	14635	ENSMUSG00000020766
1422614_s_at	0.5064	Bloc1s1	biogenesis of lysosome-related organelles complex-1, subunit 1	14533	ENSMUSG00000090247
1416411_at	0.4769	Gstm2	glutathione S-transferase, mu 2	14863	ENSMUSG00000040562
1444276_at	-0.4013	Ict1	immature colon carcinoma transcript 1	68572	ENSMUSG00000018858
1460308_a_at	0.4606	Ict1	immature colon carcinoma transcript 1	68572	ENSMUSG00000018858
1436285_at	0.4584	Ccdc113	coiled-coil domain containing 113	244608	ENSMUSG00000036598
1443783_x_at	0.4424	H2-Aa	histocompatibility 2, class II antigen A, alpha	14960	ENSMUSG00000036594
1452431_s_at	0.4108	H2-Aa	histocompatibility 2, class II antigen A, alpha	14960	ENSMUSG00000036594
1424182_at	0.4082	Acat1	acetyl-Coenzyme A acetyltransferase 1	110446	ENSMUSG00000032047
1437450_x_at	0.4349	2700060E02Rik	RIKEN cDNA 2700060E02 gene	68045	ENSMUSG00000021807
1455675_a_at	-0.4494	Tial1	Tia1 cytotoxic granule-associated RNA binding protein-like 1	21843	ENSMUSG00000030846
1451004_at	-0.4151	Acvr2a	activin receptor IIA	11480	ENSMUSG00000052155
1437043_a_at	0.4591	Fam125a	family with sequence similarity 125, member A	73711	ENSMUSG00000031813
1417635_at	0.4077	Spa17	sperm autoantigenic protein 17	20686	ENSMUSG00000001948
1430781_at	0.3998	Ak7	adenylate kinase 7	78801	ENSMUSG00000041323
1416245_at	0.4163	Aurkaip1	aurora kinase A interacting protein 1	66077	ENSMUSG00000065990
1444395_at	-0.4184	Dixdc1	DIX domain containing 1	330938	ENSMUSG00000032064
1452290_at	-0.4111	Tmem106b	transmembrane protein 106B	71900	ENSMUSG00000029571
1425739_at	-0.425	Pld1	phospholipase D1	18805	ENSMUSG00000027695
1428136_at	0.4111	Sfrp1	secreted frizzled-related protein 1	20377	ENSMUSG00000031548
1423224_at	0.465	Tctn2	tectonic family member 2	67978	ENSMUSG00000029386
1443851_at	-0.3938	Ppp4r4	protein phosphatase 4, regulatory subunit 4	74521	ENSMUSG00000021209
1417772_at	0.4793	Grhpr	glyoxylate reductase/hydroxypyruvate reductase	76238	ENSMUSG00000035637
1448699_at	0.4087	Mrpl54	mitochondrial ribosomal protein L54	66047	ENSMUSG00000034932
1456204_at	0.4032	2010107H07Rik	RIKEN cDNA 2010107H07 gene	66487	NULL
1416203_at	0.4257	Aqp1	aquaporin 1	11826	ENSMUSG00000004655
1455339_at	0.4175	Fkbp15	FK506 binding protein 15	338355	ENSMUSG00000066151
1422660_at	0.4376	Rbm3	RNA binding motif protein 3	19652	ENSMUSG00000031167
1429169_at	-0.4076	Rbm3	RNA binding motif protein 3	19652	ENSMUSG00000031167
1435275_at	0.4961	Cox6b2	cytochrome c oxidase subunit VIb polypeptide 2	333182	ENSMUSG00000051811
1438968_x_at	0.5457	Spint2	serine protease inhibitor, Kunitz type 2	20733	ENSMUSG00000074227
1451935_a_at	0.412	Spint2	serine protease inhibitor, Kunitz type 2	20733	ENSMUSG00000074227
1448811_at	0.4476	Mrpl2	mitochondrial ribosomal protein L2	27398	ENSMUSG00000002767
1417169_at	0.611	Usp2	ubiquitin specific peptidase 2	53376	ENSMUSG00000032010
1449506_a_at	0.4285	Eef1d	eukaryotic translation elongation factor 1 delta (guanine nucleotide exchange protein)	66656	ENSMUSG00000055762
1439439_x_at	0.4814	Eef1d	eukaryotic translation elongation factor 1 delta (guanine nucleotide exchange protein)	66656	ENSMUSG00000055762
1421978_at	-0.4136	Gad2	glutamic acid decarboxylase 2	14417	ENSMUSG00000026787
1453562_a_at	0.4462	Nmral1	NmrA-like family domain containing 1	67824	ENSMUSG00000063445
1415916_a_at	0.3915	Mthfd1	methylenetetrahydrofolate dehydrogenase (NADP+ dependent), methenyltetrahydrofolate cyclohydrolase, formyltetrahydrofolate synthase	108156	ENSMUSG00000021048
1451159_at	-0.3981	Arhgef12	Rho guanine nucleotide exchange factor (GEF) 12	69632	ENSMUSG00000059495
1418493_a_at	-0.4799	Snca	synuclein, alpha	20617	ENSMUSG00000025889
1428181_at	0.488	Etfb	electron transferring flavoprotein, beta polypeptide	110826	ENSMUSG00000004610
1434053_x_at	0.4238	Atp5k	ATP synthase, H+ transporting, mitochondrial F1F0 complex, subunit e	11958	ENSMUSG00000050856
1426390_a_at	-0.4473	Arf1	ADP-ribosylation factor 1	11840	ENSMUSG00000048076
1417722_at	0.4366	Pgls	6-phosphogluconolactonase	66171	ENSMUSG00000031807
1415744_at	0.4957	H2-Ke2	H2-K region expressed gene 2	14976	ENSMUSG00000024309
1417814_at	0.4413	Pla2g5	phospholipase A2, group V	18784	ENSMUSG00000041193
1437807_x_at	0.4258	Ctnna1	catenin (cadherin associated protein), alpha 1	12385	ENSMUSG00000037815
1417354_at	0.446	Sil1	endoplasmic reticulum chaperone SIL1 homolog (S. cerevisiae)	81500	ENSMUSG00000024357
1428145_at	0.4466	Acaa2	acetyl-Coenzyme A acyltransferase 2 (mitochondrial 3-oxoacyl-Coenzyme A thiolase)	52538	ENSMUSG00000036880
1455061_a_at	0.4044	Acaa2	acetyl-Coenzyme A acyltransferase 2 (mitochondrial 3-oxoacyl-Coenzyme A thiolase)	52538	ENSMUSG00000036880
1428146_s_at	0.4611	Acaa2	acetyl-Coenzyme A acyltransferase 2 (mitochondrial 3-oxoacyl-Coenzyme A thiolase)	52538	ENSMUSG00000036880
1437389_x_at	0.4058	Khdrbs1	KH domain containing, RNA binding, signal transduction associated 1	20218	ENSMUSG00000028790
1418460_at	0.4019	Sh3d19	SH3 domain protein D19	27059	ENSMUSG00000028082
1460036_at	0.429	Ap1s2	adaptor-related protein complex 1, sigma 2 subunit	108012	ENSMUSG00000031367
1434702_at	0.4365	Ddrgk1	DDRGK domain containing 1	77006	ENSMUSG00000068290
1417105_at	0.4078	Trappc2l	trafficking protein particle complex 2-like	59005	ENSMUSG00000015013
1416344_at	0.4412	Lamp2	lysosomal-associated membrane protein 2	16784	ENSMUSG00000016534
1436801_x_at	0.4074	Cdc42ep4	CDC42 effector protein (Rho GTPase binding) 4	56699	ENSMUSG00000041598
1423960_at	-0.4413	Lpcat3	lysophosphatidylcholine acyltransferase 3	14792	ENSMUSG00000004270
1438056_x_at	-0.4221	Abcc5	ATP-binding cassette, sub-family C (CFTR/MRP), member 5	27416	ENSMUSG00000022822
1450759_at	0.4869	Bmp6	bone morphogenetic protein 6	12161	ENSMUSG00000039004
1427484_at	-0.4585	Eml5	echinoderm microtubule associated protein like 5	319670	ENSMUSG00000051166
1434773_a_at	0.4211	Slc2a1	solute carrier family 2 (facilitated glucose transporter), member 1	20525	ENSMUSG00000028645
1421231_at	0.4513	Msi2	Musashi homolog 2 (Drosophila)	76626	ENSMUSG00000069769
1429574_at	0.4016	Clic3	chloride intracellular channel 3	69454	ENSMUSG00000015093
1421938_at	0.501	Serhl	serine hydrolase-like	68607	ENSMUSG00000058586
1455315_at	0.5085	Trp53i13	transformation related protein 53 inducible protein 13	216964	ENSMUSG00000044328
1460637_s_at	0.4793	Pfdn5	prefoldin 5	56612	ENSMUSG00000001289
1415736_at	0.4413	Pfdn5	prefoldin 5	56612	ENSMUSG00000001289
1452823_at	0.5061	Gstk1	glutathione S-transferase kappa 1	76263	ENSMUSG00000029864
1433937_at	0.4665	Trp53bp2	transformation related protein 53 binding protein 2	209456	ENSMUSG00000026510
1457568_at	0.404	Hnrnpd	heterogeneous nuclear ribonucleoprotein D	11991	ENSMUSG00000000568
1460601_at	0.4169	Myrip	myosin VIIA and Rab interacting protein	245049	ENSMUSG00000041794
1433488_x_at	0.4046	Gns	glucosamine (N-acetyl)-6-sulfatase	75612	ENSMUSG00000034707
1432156_a_at	-0.4809	Rnf32	ring finger protein 32	56874	ENSMUSG00000029130
1435904_at	-0.4017	Eif2c3	eukaryotic translation initiation factor 2C, 3	214150	ENSMUSG00000028842
1416584_at	0.3933	Man2b2	mannosidase 2, alpha B2	17160	ENSMUSG00000029119
1416764_at	0.4008	Fis1	fission 1 (mitochondrial outer membrane) homolog (yeast)	66437	ENSMUSG00000019054
1448865_at	-0.4978	Hsd17b7	hydroxysteroid (17-beta) dehydrogenase 7	15490	ENSMUSG00000026675
1454866_s_at	0.3915	Clic6	chloride intracellular channel 6	209195	ENSMUSG00000022949
1424763_at	0.4502	Rsph9	radial spoke head 9 homolog (Chlamydomonas)	75564	ENSMUSG00000023966
1428068_at	0.4094	Samm50	sorting and assembly machinery component 50 homolog (S. cerevisiae)	68653	ENSMUSG00000022437
1452032_at	-0.4332	Prkar1a	protein kinase, cAMP dependent regulatory, type I, alpha	19084	ENSMUSG00000020612
1418589_a_at	0.4357	Mlf1	myeloid leukemia factor 1	17349	ENSMUSG00000048416
1437687_x_at	0.4634	Fkbp9	FK506 binding protein 9	27055	ENSMUSG00000029781
1429552_at	0.4009	Wdr16	WD repeat domain 16	71860	ENSMUSG00000020904
1454713_s_at	0.5279	Hdc	histidine decarboxylase	15186	ENSMUSG00000027360
1454640_at	0.4993	Chchd7	coiled-coil-helix-coiled-coil-helix domain containing 7	66433	ENSMUSG00000042198
1451284_at	0.3959	Yipf3	Yip1 domain family, member 3	28064	ENSMUSG00000071074
1451358_a_at	-0.4119	Racgap1	Rac GTPase-activating protein 1	26934	ENSMUSG00000023015
1417368_s_at	0.4257	Ndufa2	NADH dehydrogenase (ubiquinone) 1 alpha subcomplex, 2	17991	ENSMUSG00000014294
1455841_s_at	0.4039	Grwd1	glutamate-rich WD repeat containing 1	101612	ENSMUSG00000053801
1433660_at	-0.4093	Tubgcp4	tubulin, gamma complex associated protein 4	51885	ENSMUSG00000027263
1448562_at	0.4413	Upp1	uridine phosphorylase 1	22271	ENSMUSG00000020407
cellular component	ribosome	GO:0005840
C=157;O=16;E=3.52;R=4.54;rawP=5.05e-07;adjP=5.93e-05
Probe Set ID	R	Gene Symbol	Description	Entrez ID	Ensemble Gene Stable ID
1460308_a_at	0.4606	Ict1	immature colon carcinoma transcript 1	68572	ENSMUSG00000018858
1427901_at	0.5102	Mrps18c	mitochondrial ribosomal protein S18C	68735	ENSMUSG00000016833
1418493_a_at	-0.4799	Snca	synuclein, alpha	20617	ENSMUSG00000025889
1456436_x_at	0.3927	Rps20	ribosomal protein S20	67427	ENSMUSG00000028234
1434854_a_at	0.4598	Rps10	ribosomal protein S10	67097	ENSMUSG00000052146
1439374_x_at	0.4387	Rps10	ribosomal protein S10	67097	ENSMUSG00000052146
1423254_x_at	0.3936	Rps27l	ribosomal protein S27-like	67941	ENSMUSG00000036781
1435429_x_at	0.417	Rps27l	ribosomal protein S27-like	67941	ENSMUSG00000036781
1456628_x_at	0.4177	Rps24	ribosomal protein S24	20088	ENSMUSG00000025290
1450866_a_at	0.4187	Mrpl17	mitochondrial ribosomal protein L17	27397	ENSMUSG00000030879
1433688_x_at	0.4398	Rpl14	ribosomal protein L14	67115	ENSMUSG00000025794
1438626_x_at	0.4097	Rpl14	ribosomal protein L14	67115	ENSMUSG00000025794
1436688_x_at	0.4039	Rpl14	ribosomal protein L14	67115	ENSMUSG00000025794
1438507_x_at	0.411	Rpl14	ribosomal protein L14	67115	ENSMUSG00000025794
1416026_a_at	0.4466	Rpl12	ribosomal protein L12	269261	ENSMUSG00000038900
1448699_at	0.4087	Mrpl54	mitochondrial ribosomal protein L54	66047	ENSMUSG00000034932
1422660_at	0.4376	Rbm3	RNA binding motif protein 3	19652	ENSMUSG00000031167
1429169_at	-0.4076	Rbm3	RNA binding motif protein 3	19652	ENSMUSG00000031167
1415762_x_at	0.4109	Mrpl52	mitochondrial ribosomal protein L52	68836	ENSMUSG00000010406
1415761_at	0.4596	Mrpl52	mitochondrial ribosomal protein L52	68836	ENSMUSG00000010406
1449243_a_at	0.4511	Rps19	ribosomal protein S19	20085	ENSMUSG00000040952
1448811_at	0.4476	Mrpl2	mitochondrial ribosomal protein L2	27398	ENSMUSG00000002767
1417126_a_at	0.4319	Rpl22l1	ribosomal protein L22 like 1	68028	ENSMUSG00000039221
cellular component	mitochondrial inner membrane	GO:0005743
C=312;O=22;E=7.00;R=3.14;rawP=2.37e-06;adjP=0.0001
Probe Set ID	R	Gene Symbol	Description	Entrez ID	Ensemble Gene Stable ID
1416417_a_at	0.4516	Ndufb7	NADH dehydrogenase (ubiquinone) 1 beta subcomplex, 7	66916	ENSMUSG00000033938
1448331_at	0.397	Ndufb7	NADH dehydrogenase (ubiquinone) 1 beta subcomplex, 7	66916	ENSMUSG00000033938
1424182_at	0.4082	Acat1	acetyl-Coenzyme A acetyltransferase 1	110446	ENSMUSG00000032047
1418709_at	0.4404	Cox7a1	cytochrome c oxidase, subunit VIIa 1	12865	ENSMUSG00000074218
1434053_x_at	0.4238	Atp5k	ATP synthase, H+ transporting, mitochondrial F1F0 complex, subunit e	11958	ENSMUSG00000050856
1428145_at	0.4466	Acaa2	acetyl-Coenzyme A acyltransferase 2 (mitochondrial 3-oxoacyl-Coenzyme A thiolase)	52538	ENSMUSG00000036880
1455061_a_at	0.4044	Acaa2	acetyl-Coenzyme A acyltransferase 2 (mitochondrial 3-oxoacyl-Coenzyme A thiolase)	52538	ENSMUSG00000036880
1428146_s_at	0.4611	Acaa2	acetyl-Coenzyme A acyltransferase 2 (mitochondrial 3-oxoacyl-Coenzyme A thiolase)	52538	ENSMUSG00000036880
1416772_at	0.4495	Cpt2	carnitine palmitoyltransferase 2	12896	ENSMUSG00000028607
1430985_at	0.4511	1810027O10Rik	RIKEN cDNA 1810027O10 gene	69186	ENSMUSG00000070394
1428068_at	0.4094	Samm50	sorting and assembly machinery component 50 homolog (S. cerevisiae)	68653	ENSMUSG00000022437
1417285_a_at	0.4374	Ndufa5	NADH dehydrogenase (ubiquinone) 1 alpha subcomplex, 5	68202	ENSMUSG00000023089
1450866_a_at	0.4187	Mrpl17	mitochondrial ribosomal protein L17	27397	ENSMUSG00000030879
1434407_at	-0.4227	Srgap2	SLIT-ROBO Rho GTPase activating protein 2	14270	ENSMUSG00000026425
1452692_a_at	0.3932	Ndufv2	NADH dehydrogenase (ubiquinone) flavoprotein 2	72900	ENSMUSG00000024099
1422186_s_at	0.3923	Cyb5r3	cytochrome b5 reductase 3	109754	ENSMUSG00000018042
1416547_at	0.4197	Ndufb3	NADH dehydrogenase (ubiquinone) 1 beta subcomplex 3	66495	ENSMUSG00000026032
1438659_x_at	0.4604	Chchd6	coiled-coil-helix-coiled-coil-helix domain containing 6	66098	ENSMUSG00000030086
1417368_s_at	0.4257	Ndufa2	NADH dehydrogenase (ubiquinone) 1 alpha subcomplex, 2	17991	ENSMUSG00000014294
1449218_at	0.4284	Cox8b	cytochrome c oxidase, subunit VIIIb	12869	ENSMUSG00000025488
1435275_at	0.4961	Cox6b2	cytochrome c oxidase subunit VIb polypeptide 2	333182	ENSMUSG00000051811
1452823_at	0.5061	Gstk1	glutathione S-transferase kappa 1	76263	ENSMUSG00000029864
1429708_at	0.4355	Ndufa11	NADH dehydrogenase (ubiquinone) 1 alpha subcomplex 11	69875	ENSMUSG00000002379
1430713_s_at	0.4052	Ndufa13	NADH dehydrogenase (ubiquinone) 1 alpha subcomplex, 13	67184	ENSMUSG00000036199
1426581_at	0.4219	Ptpmt1	protein tyrosine phosphatase, mitochondrial 1	66461	ENSMUSG00000063235
cellular component	cytoplasmic part	GO:0044444
C=5198;O=160;E=116.70;R=1.37;rawP=1.38e-06;adjP=0.0001
Probe Set ID	R	Gene Symbol	Description	Entrez ID	Ensemble Gene Stable ID
1416695_at	0.4268	Tspo	translocator protein	12257	ENSMUSG00000041736
1456251_x_at	0.5057	Tspo	translocator protein	12257	ENSMUSG00000041736
1438948_x_at	0.4272	Tspo	translocator protein	12257	ENSMUSG00000041736
1418186_at	0.5359	Gstt1	glutathione S-transferase, theta 1	14871	ENSMUSG00000001663
1451386_at	0.4216	Blvrb	biliverdin reductase B (flavin reductase (NADPH))	233016	ENSMUSG00000040466
1416772_at	0.4495	Cpt2	carnitine palmitoyltransferase 2	12896	ENSMUSG00000028607
1452692_a_at	0.3932	Ndufv2	NADH dehydrogenase (ubiquinone) flavoprotein 2	72900	ENSMUSG00000024099
1433688_x_at	0.4398	Rpl14	ribosomal protein L14	67115	ENSMUSG00000025794
1438626_x_at	0.4097	Rpl14	ribosomal protein L14	67115	ENSMUSG00000025794
1436688_x_at	0.4039	Rpl14	ribosomal protein L14	67115	ENSMUSG00000025794
1438507_x_at	0.411	Rpl14	ribosomal protein L14	67115	ENSMUSG00000025794
1451903_at	-0.3965	Kynu	kynureninase (L-kynurenine hydrolase)	70789	ENSMUSG00000026866
1449269_at	0.4321	F5	coagulation factor V	14067	ENSMUSG00000026579
1418907_at	0.3962	F5	coagulation factor V	14067	ENSMUSG00000026579
1451139_at	0.4901	Slc39a4	solute carrier family 39 (zinc transporter), member 4	72027	ENSMUSG00000063354
1415762_x_at	0.4109	Mrpl52	mitochondrial ribosomal protein L52	68836	ENSMUSG00000010406
1415761_at	0.4596	Mrpl52	mitochondrial ribosomal protein L52	68836	ENSMUSG00000010406
1415727_at	0.3943	Apoa1bp	apolipoprotein A-I binding protein	246703	ENSMUSG00000028070
1426581_at	0.4219	Ptpmt1	protein tyrosine phosphatase, mitochondrial 1	66461	ENSMUSG00000063235
1433592_at	-0.4112	Calm1	calmodulin 1	12313	ENSMUSG00000001175
1418704_at	0.4529	S100a13	S100 calcium binding protein A13	20196	NULL
1452533_at	-0.4114	Ryr3	ryanodine receptor 3	20192	ENSMUSG00000057378
1426618_a_at	0.3916	Pomgnt1	protein O-linked mannose beta1,2-N-acetylglucosaminyltransferase	68273	ENSMUSG00000028700
1429796_at	0.4007	Kalrn	kalirin, RhoGEF kinase	545156	ENSMUSG00000061751
1423627_at	0.4458	Nqo1	NAD(P)H dehydrogenase, quinone 1	18104	ENSMUSG00000003849
1418709_at	0.4404	Cox7a1	cytochrome c oxidase, subunit VIIa 1	12865	ENSMUSG00000074218
1416424_at	0.448	Plin3	perilipin 3	66905	ENSMUSG00000024197
1425196_a_at	0.5374	Hint2	histidine triad nucleotide binding protein 2	68917	ENSMUSG00000028470
1417285_a_at	0.4374	Ndufa5	NADH dehydrogenase (ubiquinone) 1 alpha subcomplex, 5	68202	ENSMUSG00000023089
1418808_at	0.4065	Rdh5	retinol dehydrogenase 5	19682	ENSMUSG00000025350
1417883_at	1	Gstt2	glutathione S-transferase, theta 2	14872	ENSMUSG00000033318
1451863_at	-0.4174	Uts2r	urotensin 2 receptor	217369	ENSMUSG00000039321
1432054_at	-0.4453	Golga1	golgi autoantigen, golgin subfamily a, 1	76899	ENSMUSG00000026754
1456628_x_at	0.4177	Rps24	ribosomal protein S24	20088	ENSMUSG00000025290
1428509_at	0.395	Myo1e	myosin IE	71602	ENSMUSG00000032220
1431786_s_at	0.4047	1190003J15Rik	RIKEN cDNA 1190003J15 gene	76974	ENSMUSG00000025481
1436197_at	0.4968	Cdc42bpg	CDC42 binding protein kinase gamma (DMPK-like)	240505	ENSMUSG00000024769
1438773_at	0.4004	Steap2	six transmembrane epithelial antigen of prostate 2	74051	ENSMUSG00000015653
1446071_at	0.4301	Steap2	six transmembrane epithelial antigen of prostate 2	74051	ENSMUSG00000015653
1451130_at	0.4387	Use1	unconventional SNARE in the ER 1 homolog (S. cerevisiae)	67023	ENSMUSG00000002395
1423817_s_at	0.4502	Use1	unconventional SNARE in the ER 1 homolog (S. cerevisiae)	67023	ENSMUSG00000002395
1448169_at	0.4626	Krt18	keratin 18	16668	ENSMUSG00000023043
1454688_x_at	0.4268	Tmed10	transmembrane emp24-like trafficking protein 10 (yeast)	68581	ENSMUSG00000021248
1417869_s_at	0.4494	Ctsz	cathepsin Z	64138	ENSMUSG00000016256
1417870_x_at	0.3949	Ctsz	cathepsin Z	64138	ENSMUSG00000016256
1430135_at	0.5163	Dnase2a	deoxyribonuclease II alpha	13423	ENSMUSG00000003812
1416590_a_at	0.4155	Rab34	RAB34, member of RAS oncogene family	19376	ENSMUSG00000002059
1435989_x_at	0.418	Krt8	keratin 8	16691	ENSMUSG00000049382
1423691_x_at	0.4685	Krt8	keratin 8	16691	ENSMUSG00000049382
1416082_at	-0.3953	Rab1	RAB1, member RAS oncogene family	19324	ENSMUSG00000020149
1453492_at	-0.3938	Tmem67	transmembrane protein 67	329795	ENSMUSG00000049488
1448263_a_at	0.4928	Cndp2	CNDP dipeptidase 2 (metallopeptidase M20 family)	66054	ENSMUSG00000024644
1416616_s_at	0.4222	Clpp	ClpP caseinolytic peptidase, ATP-dependent, proteolytic subunit	53895	ENSMUSG00000002660
1451911_a_at	0.4018	Ace	angiotensin I converting enzyme (peptidyl-dipeptidase A) 1	11421	ENSMUSG00000020681
1448184_at	-0.4346	Fkbp1a	FK506 binding protein 1a	14225	ENSMUSG00000032966
1428554_a_at	0.441	Slirp	SRA stem-loop interacting RNA binding protein	380773	ENSMUSG00000021040
1424933_at	0.3995	Myo5c	myosin VC	208943	ENSMUSG00000033590
1418697_at	0.4451	Inmt	indolethylamine N-methyltransferase	21743	ENSMUSG00000003477
1423707_at	-0.4851	Tmem50b	transmembrane protein 50B	77975	ENSMUSG00000022964
1431502_a_at	0.395	Exosc3	exosome component 3	66362	ENSMUSG00000028322
1418089_at	0.4025	Stx8	syntaxin 8	55943	ENSMUSG00000020903
1456046_at	-0.3976	Cd93	CD93 antigen	17064	ENSMUSG00000027435
1439460_a_at	0.4205	Arfgap2	ADP-ribosylation factor GTPase activating protein 2	77038	ENSMUSG00000027255
1421768_a_at	-0.4287	Homer1	homer homolog 1 (Drosophila)	26556	ENSMUSG00000007617
1430985_at	0.4511	1810027O10Rik	RIKEN cDNA 1810027O10 gene	69186	ENSMUSG00000070394
1416910_at	0.4662	Dnajc15	DnaJ (Hsp40) homolog, subfamily C, member 15	66148	ENSMUSG00000022013
1434731_x_at	0.3941	Prdx1	peroxiredoxin 1	18477	ENSMUSG00000028691
1433866_x_at	0.4228	Prdx1	peroxiredoxin 1	18477	ENSMUSG00000028691
1428823_at	0.3976	Hddc2	HD domain containing 2	69692	ENSMUSG00000000295
1416547_at	0.4197	Ndufb3	NADH dehydrogenase (ubiquinone) 1 beta subcomplex 3	66495	ENSMUSG00000026032
1449218_at	0.4284	Cox8b	cytochrome c oxidase, subunit VIIIb	12869	ENSMUSG00000025488
1421097_at	0.4401	Endog	endonuclease G	13804	ENSMUSG00000015337
1422438_at	0.5228	Ephx1	epoxide hydrolase 1, microsomal	13849	ENSMUSG00000038776
1449243_a_at	0.4511	Rps19	ribosomal protein S19	20085	ENSMUSG00000040952
1416166_a_at	0.4155	Prdx4	peroxiredoxin 4	53381	ENSMUSG00000025289
1427938_at	0.4716	Mycbp	c-myc binding protein	56309	ENSMUSG00000028647
1427939_s_at	0.4163	Mycbp	c-myc binding protein	56309	ENSMUSG00000028647
1422456_at	-0.4198	Nsf	N-ethylmaleimide sensitive fusion protein	18195	ENSMUSG00000034187
1454825_at	0.4172	Vps51	vacuolar protein sorting 51 homolog (S. cerevisiae)	68505	ENSMUSG00000024797
1438728_at	-0.4056	Nif3l1	Ngg1 interacting factor 3-like 1 (S. pombe)	65102	ENSMUSG00000026036
1417206_at	0.3938	Urod	uroporphyrinogen decarboxylase	22275	ENSMUSG00000028684
1459751_s_at	0.4095	Ppp1r16a	protein phosphatase 1, regulatory (inhibitor) subunit 16A	73062	ENSMUSG00000033819
1450866_a_at	0.4187	Mrpl17	mitochondrial ribosomal protein L17	27397	ENSMUSG00000030879
1438200_at	0.3962	Sulf1	sulfatase 1	240725	ENSMUSG00000016918
1416026_a_at	0.4466	Rpl12	ribosomal protein L12	269261	ENSMUSG00000038900
1419367_at	0.4485	Decr1	2,4-dienoyl CoA reductase 1, mitochondrial	67460	ENSMUSG00000028223
1438659_x_at	0.4604	Chchd6	coiled-coil-helix-coiled-coil-helix domain containing 6	66098	ENSMUSG00000030086
1454159_a_at	0.4331	Igfbp2	insulin-like growth factor binding protein 2	16008	ENSMUSG00000039323
1455011_at	-0.3956	Stard4	StAR-related lipid transfer (START) domain containing 4	170459	ENSMUSG00000024378
1416441_at	0.4248	Pgcp	plasma glutamate carboxypeptidase	54381	ENSMUSG00000039007
1449267_at	0.3954	Chid1	chitinase domain containing 1	68038	ENSMUSG00000025512
1417126_a_at	0.4319	Rpl22l1	ribosomal protein L22 like 1	68028	ENSMUSG00000039221
1429233_at	-0.4365	2015-09-11	septin 11	52398	ENSMUSG00000058013
1452277_at	0.4361	Arsg	arylsulfatase G	74008	ENSMUSG00000020604
1427002_s_at	0.4311	Arsg	arylsulfatase G	74008	ENSMUSG00000020604
1438453_at	-0.4439	Rad51c	RAD51 homolog c (S. cerevisiae)	114714	ENSMUSG00000007646
1416417_a_at	0.4516	Ndufb7	NADH dehydrogenase (ubiquinone) 1 beta subcomplex, 7	66916	ENSMUSG00000033938
1448331_at	0.397	Ndufb7	NADH dehydrogenase (ubiquinone) 1 beta subcomplex, 7	66916	ENSMUSG00000033938
1427901_at	0.5102	Mrps18c	mitochondrial ribosomal protein S18C	68735	ENSMUSG00000016833
1426690_a_at	0.4188	Srebf1	sterol regulatory element binding transcription factor 1	20787	ENSMUSG00000020538
1431201_at	-0.4451	Slc25a27	solute carrier family 25, member 27	74011	ENSMUSG00000023912
1434768_at	0.4619	Tpp1	tripeptidyl peptidase I	12751	ENSMUSG00000030894
1434854_a_at	0.4598	Rps10	ribosomal protein S10	67097	ENSMUSG00000052146
1439374_x_at	0.4387	Rps10	ribosomal protein S10	67097	ENSMUSG00000052146
1456436_x_at	0.3927	Rps20	ribosomal protein S20	67427	ENSMUSG00000028234
1423254_x_at	0.3936	Rps27l	ribosomal protein S27-like	67941	ENSMUSG00000036781
1435429_x_at	0.417	Rps27l	ribosomal protein S27-like	67941	ENSMUSG00000036781
1448491_at	0.4037	Ech1	enoyl coenzyme A hydratase 1, peroxisomal	51798	ENSMUSG00000053898
1418986_a_at	0.4008	Uxt	ubiquitously expressed transcript	22294	ENSMUSG00000001134
1443486_at	0.4074	Cog7	component of oligomeric golgi complex 7	233824	ENSMUSG00000034951
1425517_s_at	-0.4332	Ogt	O-linked N-acetylglucosamine (GlcNAc) transferase (UDP-N-acetylglucosamine:polypeptide-N-acetylglucosaminyl transferase)	108155	ENSMUSG00000034160
1422186_s_at	0.3923	Cyb5r3	cytochrome b5 reductase 3	109754	ENSMUSG00000018042
1434407_at	-0.4227	Srgap2	SLIT-ROBO Rho GTPase activating protein 2	14270	ENSMUSG00000026425
1430287_s_at	0.4317	Hemk1	HemK methyltransferase family member 1	69536	ENSMUSG00000032579
1423359_at	-0.3991	Pln	phospholamban	18821	ENSMUSG00000038583
1434499_a_at	0.4824	Ldhb	lactate dehydrogenase B	16832	ENSMUSG00000030246
1434007_at	0.4098	Gyltl1b	glycosyltransferase-like 1B	228366	ENSMUSG00000040434
1437144_x_at	0.4186	Psma6	proteasome (prosome, macropain) subunit, alpha type 6	26443	ENSMUSG00000021024
1430713_s_at	0.4052	Ndufa13	NADH dehydrogenase (ubiquinone) 1 alpha subcomplex, 13	67184	ENSMUSG00000036199
1429708_at	0.4355	Ndufa11	NADH dehydrogenase (ubiquinone) 1 alpha subcomplex 11	69875	ENSMUSG00000002379
1422614_s_at	0.5064	Bloc1s1	biogenesis of lysosome-related organelles complex-1, subunit 1	14533	ENSMUSG00000090247
1444276_at	-0.4013	Ict1	immature colon carcinoma transcript 1	68572	ENSMUSG00000018858
1460308_a_at	0.4606	Ict1	immature colon carcinoma transcript 1	68572	ENSMUSG00000018858
1443783_x_at	0.4424	H2-Aa	histocompatibility 2, class II antigen A, alpha	14960	ENSMUSG00000036594
1452431_s_at	0.4108	H2-Aa	histocompatibility 2, class II antigen A, alpha	14960	ENSMUSG00000036594
1424182_at	0.4082	Acat1	acetyl-Coenzyme A acetyltransferase 1	110446	ENSMUSG00000032047
1455675_a_at	-0.4494	Tial1	Tia1 cytotoxic granule-associated RNA binding protein-like 1	21843	ENSMUSG00000030846
1437043_a_at	0.4591	Fam125a	family with sequence similarity 125, member A	73711	ENSMUSG00000031813
1416245_at	0.4163	Aurkaip1	aurora kinase A interacting protein 1	66077	ENSMUSG00000065990
1444395_at	-0.4184	Dixdc1	DIX domain containing 1	330938	ENSMUSG00000032064
1452290_at	-0.4111	Tmem106b	transmembrane protein 106B	71900	ENSMUSG00000029571
1425739_at	-0.425	Pld1	phospholipase D1	18805	ENSMUSG00000027695
1428136_at	0.4111	Sfrp1	secreted frizzled-related protein 1	20377	ENSMUSG00000031548
1417772_at	0.4793	Grhpr	glyoxylate reductase/hydroxypyruvate reductase	76238	ENSMUSG00000035637
1448699_at	0.4087	Mrpl54	mitochondrial ribosomal protein L54	66047	ENSMUSG00000034932
1456204_at	0.4032	2010107H07Rik	RIKEN cDNA 2010107H07 gene	66487	NULL
1416203_at	0.4257	Aqp1	aquaporin 1	11826	ENSMUSG00000004655
1455339_at	0.4175	Fkbp15	FK506 binding protein 15	338355	ENSMUSG00000066151
1422660_at	0.4376	Rbm3	RNA binding motif protein 3	19652	ENSMUSG00000031167
1429169_at	-0.4076	Rbm3	RNA binding motif protein 3	19652	ENSMUSG00000031167
1435275_at	0.4961	Cox6b2	cytochrome c oxidase subunit VIb polypeptide 2	333182	ENSMUSG00000051811
1448811_at	0.4476	Mrpl2	mitochondrial ribosomal protein L2	27398	ENSMUSG00000002767
1417169_at	0.611	Usp2	ubiquitin specific peptidase 2	53376	ENSMUSG00000032010
1449506_a_at	0.4285	Eef1d	eukaryotic translation elongation factor 1 delta (guanine nucleotide exchange protein)	66656	ENSMUSG00000055762
1439439_x_at	0.4814	Eef1d	eukaryotic translation elongation factor 1 delta (guanine nucleotide exchange protein)	66656	ENSMUSG00000055762
1421978_at	-0.4136	Gad2	glutamic acid decarboxylase 2	14417	ENSMUSG00000026787
1415916_a_at	0.3915	Mthfd1	methylenetetrahydrofolate dehydrogenase (NADP+ dependent), methenyltetrahydrofolate cyclohydrolase, formyltetrahydrofolate synthase	108156	ENSMUSG00000021048
1418493_a_at	-0.4799	Snca	synuclein, alpha	20617	ENSMUSG00000025889
1428181_at	0.488	Etfb	electron transferring flavoprotein, beta polypeptide	110826	ENSMUSG00000004610
1434053_x_at	0.4238	Atp5k	ATP synthase, H+ transporting, mitochondrial F1F0 complex, subunit e	11958	ENSMUSG00000050856
1426390_a_at	-0.4473	Arf1	ADP-ribosylation factor 1	11840	ENSMUSG00000048076
1415744_at	0.4957	H2-Ke2	H2-K region expressed gene 2	14976	ENSMUSG00000024309
1417814_at	0.4413	Pla2g5	phospholipase A2, group V	18784	ENSMUSG00000041193
1437807_x_at	0.4258	Ctnna1	catenin (cadherin associated protein), alpha 1	12385	ENSMUSG00000037815
1417354_at	0.446	Sil1	endoplasmic reticulum chaperone SIL1 homolog (S. cerevisiae)	81500	ENSMUSG00000024357
1428145_at	0.4466	Acaa2	acetyl-Coenzyme A acyltransferase 2 (mitochondrial 3-oxoacyl-Coenzyme A thiolase)	52538	ENSMUSG00000036880
1455061_a_at	0.4044	Acaa2	acetyl-Coenzyme A acyltransferase 2 (mitochondrial 3-oxoacyl-Coenzyme A thiolase)	52538	ENSMUSG00000036880
1428146_s_at	0.4611	Acaa2	acetyl-Coenzyme A acyltransferase 2 (mitochondrial 3-oxoacyl-Coenzyme A thiolase)	52538	ENSMUSG00000036880
1418460_at	0.4019	Sh3d19	SH3 domain protein D19	27059	ENSMUSG00000028082
1460036_at	0.429	Ap1s2	adaptor-related protein complex 1, sigma 2 subunit	108012	ENSMUSG00000031367
1434702_at	0.4365	Ddrgk1	DDRGK domain containing 1	77006	ENSMUSG00000068290
1417105_at	0.4078	Trappc2l	trafficking protein particle complex 2-like	59005	ENSMUSG00000015013
1416344_at	0.4412	Lamp2	lysosomal-associated membrane protein 2	16784	ENSMUSG00000016534
1423960_at	-0.4413	Lpcat3	lysophosphatidylcholine acyltransferase 3	14792	ENSMUSG00000004270
1438056_x_at	-0.4221	Abcc5	ATP-binding cassette, sub-family C (CFTR/MRP), member 5	27416	ENSMUSG00000022822
1421938_at	0.501	Serhl	serine hydrolase-like	68607	ENSMUSG00000058586
1460637_s_at	0.4793	Pfdn5	prefoldin 5	56612	ENSMUSG00000001289
1415736_at	0.4413	Pfdn5	prefoldin 5	56612	ENSMUSG00000001289
1452823_at	0.5061	Gstk1	glutathione S-transferase kappa 1	76263	ENSMUSG00000029864
1457568_at	0.404	Hnrnpd	heterogeneous nuclear ribonucleoprotein D	11991	ENSMUSG00000000568
1460601_at	0.4169	Myrip	myosin VIIA and Rab interacting protein	245049	ENSMUSG00000041794
1433488_x_at	0.4046	Gns	glucosamine (N-acetyl)-6-sulfatase	75612	ENSMUSG00000034707
1432156_a_at	-0.4809	Rnf32	ring finger protein 32	56874	ENSMUSG00000029130
1416584_at	0.3933	Man2b2	mannosidase 2, alpha B2	17160	ENSMUSG00000029119
1416764_at	0.4008	Fis1	fission 1 (mitochondrial outer membrane) homolog (yeast)	66437	ENSMUSG00000019054
1448865_at	-0.4978	Hsd17b7	hydroxysteroid (17-beta) dehydrogenase 7	15490	ENSMUSG00000026675
1428068_at	0.4094	Samm50	sorting and assembly machinery component 50 homolog (S. cerevisiae)	68653	ENSMUSG00000022437
1437687_x_at	0.4634	Fkbp9	FK506 binding protein 9	27055	ENSMUSG00000029781
1454713_s_at	0.5279	Hdc	histidine decarboxylase	15186	ENSMUSG00000027360
1454640_at	0.4993	Chchd7	coiled-coil-helix-coiled-coil-helix domain containing 7	66433	ENSMUSG00000042198
1451284_at	0.3959	Yipf3	Yip1 domain family, member 3	28064	ENSMUSG00000071074
1451358_a_at	-0.4119	Racgap1	Rac GTPase-activating protein 1	26934	ENSMUSG00000023015
1417368_s_at	0.4257	Ndufa2	NADH dehydrogenase (ubiquinone) 1 alpha subcomplex, 2	17991	ENSMUSG00000014294
1433660_at	-0.4093	Tubgcp4	tubulin, gamma complex associated protein 4	51885	ENSMUSG00000027263
cellular component	organelle inner membrane	GO:0019866
C=330;O=22;E=7.41;R=2.97;rawP=5.87e-06;adjP=0.0002
Probe Set ID	R	Gene Symbol	Description	Entrez ID	Ensemble Gene Stable ID
1416417_a_at	0.4516	Ndufb7	NADH dehydrogenase (ubiquinone) 1 beta subcomplex, 7	66916	ENSMUSG00000033938
1448331_at	0.397	Ndufb7	NADH dehydrogenase (ubiquinone) 1 beta subcomplex, 7	66916	ENSMUSG00000033938
1424182_at	0.4082	Acat1	acetyl-Coenzyme A acetyltransferase 1	110446	ENSMUSG00000032047
1418709_at	0.4404	Cox7a1	cytochrome c oxidase, subunit VIIa 1	12865	ENSMUSG00000074218
1434053_x_at	0.4238	Atp5k	ATP synthase, H+ transporting, mitochondrial F1F0 complex, subunit e	11958	ENSMUSG00000050856
1428145_at	0.4466	Acaa2	acetyl-Coenzyme A acyltransferase 2 (mitochondrial 3-oxoacyl-Coenzyme A thiolase)	52538	ENSMUSG00000036880
1455061_a_at	0.4044	Acaa2	acetyl-Coenzyme A acyltransferase 2 (mitochondrial 3-oxoacyl-Coenzyme A thiolase)	52538	ENSMUSG00000036880
1428146_s_at	0.4611	Acaa2	acetyl-Coenzyme A acyltransferase 2 (mitochondrial 3-oxoacyl-Coenzyme A thiolase)	52538	ENSMUSG00000036880
1416772_at	0.4495	Cpt2	carnitine palmitoyltransferase 2	12896	ENSMUSG00000028607
1430985_at	0.4511	1810027O10Rik	RIKEN cDNA 1810027O10 gene	69186	ENSMUSG00000070394
1428068_at	0.4094	Samm50	sorting and assembly machinery component 50 homolog (S. cerevisiae)	68653	ENSMUSG00000022437
1417285_a_at	0.4374	Ndufa5	NADH dehydrogenase (ubiquinone) 1 alpha subcomplex, 5	68202	ENSMUSG00000023089
1450866_a_at	0.4187	Mrpl17	mitochondrial ribosomal protein L17	27397	ENSMUSG00000030879
1434407_at	-0.4227	Srgap2	SLIT-ROBO Rho GTPase activating protein 2	14270	ENSMUSG00000026425
1452692_a_at	0.3932	Ndufv2	NADH dehydrogenase (ubiquinone) flavoprotein 2	72900	ENSMUSG00000024099
1422186_s_at	0.3923	Cyb5r3	cytochrome b5 reductase 3	109754	ENSMUSG00000018042
1416547_at	0.4197	Ndufb3	NADH dehydrogenase (ubiquinone) 1 beta subcomplex 3	66495	ENSMUSG00000026032
1438659_x_at	0.4604	Chchd6	coiled-coil-helix-coiled-coil-helix domain containing 6	66098	ENSMUSG00000030086
1417368_s_at	0.4257	Ndufa2	NADH dehydrogenase (ubiquinone) 1 alpha subcomplex, 2	17991	ENSMUSG00000014294
1449218_at	0.4284	Cox8b	cytochrome c oxidase, subunit VIIIb	12869	ENSMUSG00000025488
1435275_at	0.4961	Cox6b2	cytochrome c oxidase subunit VIb polypeptide 2	333182	ENSMUSG00000051811
1452823_at	0.5061	Gstk1	glutathione S-transferase kappa 1	76263	ENSMUSG00000029864
1429708_at	0.4355	Ndufa11	NADH dehydrogenase (ubiquinone) 1 alpha subcomplex 11	69875	ENSMUSG00000002379
1430713_s_at	0.4052	Ndufa13	NADH dehydrogenase (ubiquinone) 1 alpha subcomplex, 13	67184	ENSMUSG00000036199
1426581_at	0.4219	Ptpmt1	protein tyrosine phosphatase, mitochondrial 1	66461	ENSMUSG00000063235
cellular component	mitochondrial membrane part	GO:0044455
C=111;O=12;E=2.49;R=4.82;rawP=7.37e-06;adjP=0.0002
Probe Set ID	R	Gene Symbol	Description	Entrez ID	Ensemble Gene Stable ID
1416417_a_at	0.4516	Ndufb7	NADH dehydrogenase (ubiquinone) 1 beta subcomplex, 7	66916	ENSMUSG00000033938
1448331_at	0.397	Ndufb7	NADH dehydrogenase (ubiquinone) 1 beta subcomplex, 7	66916	ENSMUSG00000033938
1452692_a_at	0.3932	Ndufv2	NADH dehydrogenase (ubiquinone) flavoprotein 2	72900	ENSMUSG00000024099
1416547_at	0.4197	Ndufb3	NADH dehydrogenase (ubiquinone) 1 beta subcomplex 3	66495	ENSMUSG00000026032
1434053_x_at	0.4238	Atp5k	ATP synthase, H+ transporting, mitochondrial F1F0 complex, subunit e	11958	ENSMUSG00000050856
1418709_at	0.4404	Cox7a1	cytochrome c oxidase, subunit VIIa 1	12865	ENSMUSG00000074218
1416764_at	0.4008	Fis1	fission 1 (mitochondrial outer membrane) homolog (yeast)	66437	ENSMUSG00000019054
1417368_s_at	0.4257	Ndufa2	NADH dehydrogenase (ubiquinone) 1 alpha subcomplex, 2	17991	ENSMUSG00000014294
1435275_at	0.4961	Cox6b2	cytochrome c oxidase subunit VIb polypeptide 2	333182	ENSMUSG00000051811
1429708_at	0.4355	Ndufa11	NADH dehydrogenase (ubiquinone) 1 alpha subcomplex 11	69875	ENSMUSG00000002379
1428068_at	0.4094	Samm50	sorting and assembly machinery component 50 homolog (S. cerevisiae)	68653	ENSMUSG00000022437
1430713_s_at	0.4052	Ndufa13	NADH dehydrogenase (ubiquinone) 1 alpha subcomplex, 13	67184	ENSMUSG00000036199
1417285_a_at	0.4374	Ndufa5	NADH dehydrogenase (ubiquinone) 1 alpha subcomplex, 5	68202	ENSMUSG00000023089
cellular component	mitochondrion	GO:0005739
C=1480;O=59;E=33.23;R=1.78;rawP=1.00e-05;adjP=0.0002
Probe Set ID	R	Gene Symbol	Description	Entrez ID	Ensemble Gene Stable ID
1438453_at	-0.4439	Rad51c	RAD51 homolog c (S. cerevisiae)	114714	ENSMUSG00000007646
1416616_s_at	0.4222	Clpp	ClpP caseinolytic peptidase, ATP-dependent, proteolytic subunit	53895	ENSMUSG00000002660
1416417_a_at	0.4516	Ndufb7	NADH dehydrogenase (ubiquinone) 1 beta subcomplex, 7	66916	ENSMUSG00000033938
1448331_at	0.397	Ndufb7	NADH dehydrogenase (ubiquinone) 1 beta subcomplex, 7	66916	ENSMUSG00000033938
1416695_at	0.4268	Tspo	translocator protein	12257	ENSMUSG00000041736
1456251_x_at	0.5057	Tspo	translocator protein	12257	ENSMUSG00000041736
1438948_x_at	0.4272	Tspo	translocator protein	12257	ENSMUSG00000041736
1415916_a_at	0.3915	Mthfd1	methylenetetrahydrofolate dehydrogenase (NADP+ dependent), methenyltetrahydrofolate cyclohydrolase, formyltetrahydrofolate synthase	108156	ENSMUSG00000021048
1427901_at	0.5102	Mrps18c	mitochondrial ribosomal protein S18C	68735	ENSMUSG00000016833
1428554_a_at	0.441	Slirp	SRA stem-loop interacting RNA binding protein	380773	ENSMUSG00000021040
1418493_a_at	-0.4799	Snca	synuclein, alpha	20617	ENSMUSG00000025889
1428181_at	0.488	Etfb	electron transferring flavoprotein, beta polypeptide	110826	ENSMUSG00000004610
1434053_x_at	0.4238	Atp5k	ATP synthase, H+ transporting, mitochondrial F1F0 complex, subunit e	11958	ENSMUSG00000050856
1431201_at	-0.4451	Slc25a27	solute carrier family 25, member 27	74011	ENSMUSG00000023912
1428145_at	0.4466	Acaa2	acetyl-Coenzyme A acyltransferase 2 (mitochondrial 3-oxoacyl-Coenzyme A thiolase)	52538	ENSMUSG00000036880
1455061_a_at	0.4044	Acaa2	acetyl-Coenzyme A acyltransferase 2 (mitochondrial 3-oxoacyl-Coenzyme A thiolase)	52538	ENSMUSG00000036880
1428146_s_at	0.4611	Acaa2	acetyl-Coenzyme A acyltransferase 2 (mitochondrial 3-oxoacyl-Coenzyme A thiolase)	52538	ENSMUSG00000036880
1434768_at	0.4619	Tpp1	tripeptidyl peptidase I	12751	ENSMUSG00000030894
1430985_at	0.4511	1810027O10Rik	RIKEN cDNA 1810027O10 gene	69186	ENSMUSG00000070394
1416772_at	0.4495	Cpt2	carnitine palmitoyltransferase 2	12896	ENSMUSG00000028607
1416910_at	0.4662	Dnajc15	DnaJ (Hsp40) homolog, subfamily C, member 15	66148	ENSMUSG00000022013
1448491_at	0.4037	Ech1	enoyl coenzyme A hydratase 1, peroxisomal	51798	ENSMUSG00000053898
1434731_x_at	0.3941	Prdx1	peroxiredoxin 1	18477	ENSMUSG00000028691
1433866_x_at	0.4228	Prdx1	peroxiredoxin 1	18477	ENSMUSG00000028691
1434407_at	-0.4227	Srgap2	SLIT-ROBO Rho GTPase activating protein 2	14270	ENSMUSG00000026425
1422186_s_at	0.3923	Cyb5r3	cytochrome b5 reductase 3	109754	ENSMUSG00000018042
1452692_a_at	0.3932	Ndufv2	NADH dehydrogenase (ubiquinone) flavoprotein 2	72900	ENSMUSG00000024099
1430287_s_at	0.4317	Hemk1	HemK methyltransferase family member 1	69536	ENSMUSG00000032579
1428823_at	0.3976	Hddc2	HD domain containing 2	69692	ENSMUSG00000000295
1451903_at	-0.3965	Kynu	kynureninase (L-kynurenine hydrolase)	70789	ENSMUSG00000026866
1416547_at	0.4197	Ndufb3	NADH dehydrogenase (ubiquinone) 1 beta subcomplex 3	66495	ENSMUSG00000026032
1449218_at	0.4284	Cox8b	cytochrome c oxidase, subunit VIIIb	12869	ENSMUSG00000025488
1434499_a_at	0.4824	Ldhb	lactate dehydrogenase B	16832	ENSMUSG00000030246
1423359_at	-0.3991	Pln	phospholamban	18821	ENSMUSG00000038583
1421938_at	0.501	Serhl	serine hydrolase-like	68607	ENSMUSG00000058586
1421097_at	0.4401	Endog	endonuclease G	13804	ENSMUSG00000015337
1415762_x_at	0.4109	Mrpl52	mitochondrial ribosomal protein L52	68836	ENSMUSG00000010406
1415761_at	0.4596	Mrpl52	mitochondrial ribosomal protein L52	68836	ENSMUSG00000010406
1437144_x_at	0.4186	Psma6	proteasome (prosome, macropain) subunit, alpha type 6	26443	ENSMUSG00000021024
1452823_at	0.5061	Gstk1	glutathione S-transferase kappa 1	76263	ENSMUSG00000029864
1429708_at	0.4355	Ndufa11	NADH dehydrogenase (ubiquinone) 1 alpha subcomplex 11	69875	ENSMUSG00000002379
1430713_s_at	0.4052	Ndufa13	NADH dehydrogenase (ubiquinone) 1 alpha subcomplex, 13	67184	ENSMUSG00000036199
1415727_at	0.3943	Apoa1bp	apolipoprotein A-I binding protein	246703	ENSMUSG00000028070
1422614_s_at	0.5064	Bloc1s1	biogenesis of lysosome-related organelles complex-1, subunit 1	14533	ENSMUSG00000090247
1426581_at	0.4219	Ptpmt1	protein tyrosine phosphatase, mitochondrial 1	66461	ENSMUSG00000063235
1444276_at	-0.4013	Ict1	immature colon carcinoma transcript 1	68572	ENSMUSG00000018858
1460308_a_at	0.4606	Ict1	immature colon carcinoma transcript 1	68572	ENSMUSG00000018858
1416166_a_at	0.4155	Prdx4	peroxiredoxin 4	53381	ENSMUSG00000025289
1424182_at	0.4082	Acat1	acetyl-Coenzyme A acetyltransferase 1	110446	ENSMUSG00000032047
1418709_at	0.4404	Cox7a1	cytochrome c oxidase, subunit VIIa 1	12865	ENSMUSG00000074218
1425196_a_at	0.5374	Hint2	histidine triad nucleotide binding protein 2	68917	ENSMUSG00000028470
1416764_at	0.4008	Fis1	fission 1 (mitochondrial outer membrane) homolog (yeast)	66437	ENSMUSG00000019054
1438728_at	-0.4056	Nif3l1	Ngg1 interacting factor 3-like 1 (S. pombe)	65102	ENSMUSG00000026036
1428068_at	0.4094	Samm50	sorting and assembly machinery component 50 homolog (S. cerevisiae)	68653	ENSMUSG00000022437
1417285_a_at	0.4374	Ndufa5	NADH dehydrogenase (ubiquinone) 1 alpha subcomplex, 5	68202	ENSMUSG00000023089
1416245_at	0.4163	Aurkaip1	aurora kinase A interacting protein 1	66077	ENSMUSG00000065990
1450866_a_at	0.4187	Mrpl17	mitochondrial ribosomal protein L17	27397	ENSMUSG00000030879
1431786_s_at	0.4047	1190003J15Rik	RIKEN cDNA 1190003J15 gene	76974	ENSMUSG00000025481
1454640_at	0.4993	Chchd7	coiled-coil-helix-coiled-coil-helix domain containing 7	66433	ENSMUSG00000042198
1448699_at	0.4087	Mrpl54	mitochondrial ribosomal protein L54	66047	ENSMUSG00000034932
1456204_at	0.4032	2010107H07Rik	RIKEN cDNA 2010107H07 gene	66487	NULL
1438659_x_at	0.4604	Chchd6	coiled-coil-helix-coiled-coil-helix domain containing 6	66098	ENSMUSG00000030086
1419367_at	0.4485	Decr1	2,4-dienoyl CoA reductase 1, mitochondrial	67460	ENSMUSG00000028223
1417368_s_at	0.4257	Ndufa2	NADH dehydrogenase (ubiquinone) 1 alpha subcomplex, 2	17991	ENSMUSG00000014294
1435275_at	0.4961	Cox6b2	cytochrome c oxidase subunit VIb polypeptide 2	333182	ENSMUSG00000051811
1455011_at	-0.3956	Stard4	StAR-related lipid transfer (START) domain containing 4	170459	ENSMUSG00000024378
1448811_at	0.4476	Mrpl2	mitochondrial ribosomal protein L2	27398	ENSMUSG00000002767
cellular component	mitochondrial respiratory chain complex I	GO:0005747
C=36;O=7;E=0.81;R=8.66;rawP=1.30e-05;adjP=0.0002
Probe Set ID	R	Gene Symbol	Description	Entrez ID	Ensemble Gene Stable ID
1416547_at	0.4197	Ndufb3	NADH dehydrogenase (ubiquinone) 1 beta subcomplex 3	66495	ENSMUSG00000026032
1417368_s_at	0.4257	Ndufa2	NADH dehydrogenase (ubiquinone) 1 alpha subcomplex, 2	17991	ENSMUSG00000014294
1416417_a_at	0.4516	Ndufb7	NADH dehydrogenase (ubiquinone) 1 beta subcomplex, 7	66916	ENSMUSG00000033938
1448331_at	0.397	Ndufb7	NADH dehydrogenase (ubiquinone) 1 beta subcomplex, 7	66916	ENSMUSG00000033938
1452692_a_at	0.3932	Ndufv2	NADH dehydrogenase (ubiquinone) flavoprotein 2	72900	ENSMUSG00000024099
1429708_at	0.4355	Ndufa11	NADH dehydrogenase (ubiquinone) 1 alpha subcomplex 11	69875	ENSMUSG00000002379
1430713_s_at	0.4052	Ndufa13	NADH dehydrogenase (ubiquinone) 1 alpha subcomplex, 13	67184	ENSMUSG00000036199
1417285_a_at	0.4374	Ndufa5	NADH dehydrogenase (ubiquinone) 1 alpha subcomplex, 5	68202	ENSMUSG00000023089
cellular component	ribonucleoprotein complex	GO:0030529
C=482;O=27;E=10.82;R=2.50;rawP=1.33e-05;adjP=0.0002
Probe Set ID	R	Gene Symbol	Description	Entrez ID	Ensemble Gene Stable ID
1457568_at	0.404	Hnrnpd	heterogeneous nuclear ribonucleoprotein D	11991	ENSMUSG00000000568
1448278_at	0.4031	Xab2	XPA binding protein 2	67439	ENSMUSG00000019470
1444276_at	-0.4013	Ict1	immature colon carcinoma transcript 1	68572	ENSMUSG00000018858
1460308_a_at	0.4606	Ict1	immature colon carcinoma transcript 1	68572	ENSMUSG00000018858
1419366_at	0.5338	Zmat5	zinc finger, matrin type 5	67178	ENSMUSG00000009076
1427901_at	0.5102	Mrps18c	mitochondrial ribosomal protein S18C	68735	ENSMUSG00000016833
1451294_s_at	0.4577	Snrpe	small nuclear ribonucleoprotein E	20643	ENSMUSG00000090553
1418493_a_at	-0.4799	Snca	synuclein, alpha	20617	ENSMUSG00000025889
1435904_at	-0.4017	Eif2c3	eukaryotic translation initiation factor 2C, 3	214150	ENSMUSG00000028842
1455675_a_at	-0.4494	Tial1	Tia1 cytotoxic granule-associated RNA binding protein-like 1	21843	ENSMUSG00000030846
1441788_s_at	0.4205	Dkc1	dyskeratosis congenita 1, dyskerin	245474	ENSMUSG00000031403
1456436_x_at	0.3927	Rps20	ribosomal protein S20	67427	ENSMUSG00000028234
1434854_a_at	0.4598	Rps10	ribosomal protein S10	67097	ENSMUSG00000052146
1439374_x_at	0.4387	Rps10	ribosomal protein S10	67097	ENSMUSG00000052146
1423254_x_at	0.3936	Rps27l	ribosomal protein S27-like	67941	ENSMUSG00000036781
1435429_x_at	0.417	Rps27l	ribosomal protein S27-like	67941	ENSMUSG00000036781
1456628_x_at	0.4177	Rps24	ribosomal protein S24	20088	ENSMUSG00000025290
1429627_at	0.4085	Ppil3	peptidylprolyl isomerase (cyclophilin)-like 3	70225	ENSMUSG00000026035
1450866_a_at	0.4187	Mrpl17	mitochondrial ribosomal protein L17	27397	ENSMUSG00000030879
1424104_at	0.4244	Syf2	SYF2 homolog, RNA splicing factor (S. cerevisiae)	68592	ENSMUSG00000028821
1433688_x_at	0.4398	Rpl14	ribosomal protein L14	67115	ENSMUSG00000025794
1438626_x_at	0.4097	Rpl14	ribosomal protein L14	67115	ENSMUSG00000025794
1436688_x_at	0.4039	Rpl14	ribosomal protein L14	67115	ENSMUSG00000025794
1438507_x_at	0.411	Rpl14	ribosomal protein L14	67115	ENSMUSG00000025794
1448699_at	0.4087	Mrpl54	mitochondrial ribosomal protein L54	66047	ENSMUSG00000034932
1416026_a_at	0.4466	Rpl12	ribosomal protein L12	269261	ENSMUSG00000038900
1421231_at	0.4513	Msi2	Musashi homolog 2 (Drosophila)	76626	ENSMUSG00000069769
1422660_at	0.4376	Rbm3	RNA binding motif protein 3	19652	ENSMUSG00000031167
1429169_at	-0.4076	Rbm3	RNA binding motif protein 3	19652	ENSMUSG00000031167
1437144_x_at	0.4186	Psma6	proteasome (prosome, macropain) subunit, alpha type 6	26443	ENSMUSG00000021024
1415762_x_at	0.4109	Mrpl52	mitochondrial ribosomal protein L52	68836	ENSMUSG00000010406
1415761_at	0.4596	Mrpl52	mitochondrial ribosomal protein L52	68836	ENSMUSG00000010406
1449243_a_at	0.4511	Rps19	ribosomal protein S19	20085	ENSMUSG00000040952
1448811_at	0.4476	Mrpl2	mitochondrial ribosomal protein L2	27398	ENSMUSG00000002767
1417126_a_at	0.4319	Rpl22l1	ribosomal protein L22 like 1	68028	ENSMUSG00000039221
cellular component	NADH dehydrogenase complex	GO:0030964
C=36;O=7;E=0.81;R=8.66;rawP=1.30e-05;adjP=0.0002
Probe Set ID	R	Gene Symbol	Description	Entrez ID	Ensemble Gene Stable ID
1416547_at	0.4197	Ndufb3	NADH dehydrogenase (ubiquinone) 1 beta subcomplex 3	66495	ENSMUSG00000026032
1417368_s_at	0.4257	Ndufa2	NADH dehydrogenase (ubiquinone) 1 alpha subcomplex, 2	17991	ENSMUSG00000014294
1416417_a_at	0.4516	Ndufb7	NADH dehydrogenase (ubiquinone) 1 beta subcomplex, 7	66916	ENSMUSG00000033938
1448331_at	0.397	Ndufb7	NADH dehydrogenase (ubiquinone) 1 beta subcomplex, 7	66916	ENSMUSG00000033938
1452692_a_at	0.3932	Ndufv2	NADH dehydrogenase (ubiquinone) flavoprotein 2	72900	ENSMUSG00000024099
1429708_at	0.4355	Ndufa11	NADH dehydrogenase (ubiquinone) 1 alpha subcomplex 11	69875	ENSMUSG00000002379
1430713_s_at	0.4052	Ndufa13	NADH dehydrogenase (ubiquinone) 1 alpha subcomplex, 13	67184	ENSMUSG00000036199
1417285_a_at	0.4374	Ndufa5	NADH dehydrogenase (ubiquinone) 1 alpha subcomplex, 5	68202	ENSMUSG00000023089
