# Supplementary material for: The Genetic Architecture of Murine Glutathione Transferases
Source: PLoS One. 2016 Feb 1;11(2):e0148230. doi: 10.1371/journal.pone.0148230 (PMC4734686; doi:10.1371/journal.pone.0148230)
Supplement: S6 Table — All have partial r (p-value) < 0.001. Below background expression is shaded. (XLSX) [file pone.0148230.s012.xlsx]

## Sheet: S6 Table
S6 Table. Partial correlates of Gsto1 in the hippocampus. All have partial r (p-value) < 0.001. Below background expression is shaded.
Record	Gene ID	Homologene ID	Symbol	Description	Location (Chr: Mb)	Mean Expr	Max LRS	Max LRS Location (Chr: Mb)	Sample r	N Cases	Sample p(r)
1416531_at	14873	37971	Gsto1	glutathione S-transferase omega 1 (Alzheimer disease risk factor)	Chr19: 47.938787	10.6282	86.7	Chr19: 47.218628	0.566974	71	1.14078e-07
1424869_at	216820	41044	Dhrs7b	dehydrogenase/reductase (SDR family) member 7B	Chr11: 60.669218	9.36794	16.9	Chr1: 175.676880	0.719898	71	7.39409e-14
1418433_at	12283	69212	Cab39	calcium binding protein 39	Chr1: 87.747586	11.101	18	Chr1: 175.676880	0.66823	71	2.80911e-11
1424460_s_at	210992	9871	Aytl2	acyltransferase like 2	Chr13: 73.652261	11.3262	12.8	Chr14: 124.508018	-0.646109	71	2.37891e-10
1418439_at	107706		Mrpl42	mitochondrial ribosomal protein L42	Chr10: 74.325952	11.3757	35.6	Chr1: 175.676880	0.633439	71	7.39157e-10
1433539_at	12238	15693	Commd3	COMM domain containing 3	Chr2: 18.596281	10.7057	17	Chr6: 8.447400	0.630472	71	9.55462e-10
1433609_s_at	20931	8430	Surf2	surfeit 2	Chr2: 26.774784	7.97577	14.8	Chr1: 38.079087	0.62918	71	1.06746e-09
1417491_at	13030	37550	Ctsb	cathepsin B (amyloid precursor protein alpha secretase)	Chr14: 63.764234	9.65221	10.6	Chr14: 118.861653	0.626087	71	1.38827e-09
1417380_at	29875	74514	Iqgap1	IQ motif containing GTPase activating protein 1	Chr7: 87.857453	8.62944	19.4	Chr7: 87.409989	-0.624346	71	1.60723e-09
1426788_a_at	20833	110735	Ssrp1	structure specific recognition protein 1	Chr2: 84.886836	11.1176	14.8	Chr1: 175.676880	0.619653	71	2.37283e-09
1417242_at	192170	5602	Ddx48	DEAD (Asp-Glu-Ala-Asp) box polypeptide 48	Chr11: 119.149705	10.6594	9.4	Chr2: 162.978274	0.619573	71	2.38847e-09
1432211_a_at	71538	8217	Fbxo9	f-box only protein 9	Chr9: 77.943681	8.86066	16.3	Chr1: 174.792334	0.616594	71	3.0462e-09
1457212_at	18191	83225	Nrxn3	neurexin 3	Chr12: 91.550441	9.10083	14.1	Chr1: 147.391347	-0.614677	71	3.55697e-09
1424609_a_at			LTR_Affy_1424609_a_at	polymorphic long terminal repeat	Chr7: 111.565966	11.7377	10.9	Chr1: 25.489364	-0.613673	71	3.85569e-09
1451083_s_at	234734	1213	Aars	alanyl-tRNA synthetase (type 2a)	Chr8: 113.578955	11.2451	19.9	Chr1: 175.676880	0.612772	71	4.14427e-09
1458078_at	109151	11844	Chd9	chromodomain helicase DNA binding protein 9	Chr8: 93.514049	8.74978	16	Chr11: 116.908502	-0.611991	71	4.41082e-09
1417316_at	66834	41273	Them2	thioesterase superfamily member 2	Chr13: 24.909870	11.9324	23.2	Chr1: 175.676880	0.607616	71	6.23016e-09
1439033_at	319885		4930572I07Rik	RIKEN cDNA 4930572I07 gene	Chr4: 44.923336	9.53777	8.5	Chr12: 100.818236	-0.605427	71	7.3888e-09
1439106_at	242466	41430	Zfp462	zinc finger protein 462	Chr4: 55.094005	8.54805	9.8	Chr5: 138.337847	-0.603135	71	8.81887e-09
1424607_a_at	432823		LOC432823	endogenous retroviral sequence MGC37588	ChrUn: 1.000000	11.6621	10.8	Chr1: 25.489364	-0.602585	71	9.19951e-09
1417499_at	30059	40845	Timm13a	translocase of inner mitochondrial membrane 13 homolog a (yeast)	Chr2: 84.667775	11.0204	10.9	Chr1: 175.676880	0.601266	71	1.01753e-08
1451058_at	66405	105738	Mcts2	RIKEN cDNA 2400002F11 gene;malignant T cell amplified sequence 2.	Chr2: 152.513039	9.15642	28.6	Chr1: 174.792334	0.598509	71	1.25429e-08
1418171_at	66684	12009	Tceal8	transcription elongation factor A (SII)-like 8	ChrX: 132.705020	10.5927	44.6	Chr1: 174.792334	0.597598	71	1.34331e-08
1417269_at	107951	55566	Cdk9	cyclin-dependent kinase 9 (CDC2-related kinase)	Chr2: 32.562987	11.6793	13.5	Chr11: 121.409302	-0.597521	71	1.35114e-08
1445589_at			Slc23a2	solute carrier family 23, member 2 (nucleobase and vitamin C transporters)	Chr2: 131.918473	8.72436	13.2	Chr11: 117.108176	-0.597445	71	1.35885e-08
1451095_at	27053	69113	Asns	asparagine synthetase	Chr6: 7.625266	11.5382	43.8	Chr1: 175.676880	0.596398	71	1.46985e-08
1434801_x_at	11740	68194	Slc25a5	solute carrier family 25 (mitochondrial carrier, adenine nucleotide translocator), member 5	ChrX: 34.337777	13.0296	19.9	Chr1: 176.534627	0.592899	71	1.85573e-08
1426908_at	108150	9685	Galnt7	UDP-N-acetyl-alpha-D-galactosamine: polypeptide N-acetylgalactosaminyltransferase 7	Chr8: 60.003674	9.45924	27.1	Chr8: 64.089397	-0.592822	71	1.86621e-08
1417046_at	56032	4771	Tusc4	tumor suppressor candidate 4	Chr9: 107.447258	10.1424	13.1	Chr1: 99.958650	0.592087	71	1.96984e-08
1439095_at	69207	36164	Sfrs11	splicing factor, arginine/serine-rich 11	Chr3: 157.687706	8.4313	11	Chr1: 39.053051	-0.591408	71	2.07042e-08
1444466_at	52589	49978	Ncald	neurocalcin delta	Chr15: 37.386870	9.28734	13.8	Chr12: 61.268161	-0.591402	71	2.07138e-08
1416096_at	104799	41464	AI413782	protein LOC63894	Chr12: 88.580008	10.0058	15.4	Chr15: 87.908142	0.588706	71	2.52084e-08
1456048_at	208922	40992	Cpeb3	cytoplasmic polyadenylation element binding protein 3	Chr19: 37.097476	9.32005	10.7	Chr9: 37.454775	-0.588525	71	2.55404e-08
1437923_at	93687	37546	Csnk1a1	casein kinase 1, alpha 1 (clock regulator kinase)	Chr18: 61.745837	9.80606	13.1	Chr12: 61.268161	-0.587274	71	2.79555e-08
1460286_at	56526	62617	Sept6	septin 6	ChrX: 34.453036	9.24925	16.3	Chr1: 96.873866	0.586569	71	2.94112e-08
1421504_at	20688	2341	Sp4	trans-acting transcription factor 4	Chr12: 119.476499	8.41259	15.7	Chr12: 77.479298	-0.586451	71	2.96613e-08
1438730_at	215690	10719	Nav1	neuron navigator 1	Chr1: 137.332795	10.3125	11	Chr4: 152.699719	-0.586361	71	2.98528e-08
1425383_a_at	18514	20574	Pbx1	pre B-cell leukemia transcription factor 1	Chr1: 170.088543	9.26503	15.8	Chr1: 169.153242	-0.585766	71	3.11531e-08
1451167_at	75565	12607	Ccdc101	coiled-coil domain containing 101	Chr7: 133.815156	7.68368	11.7	Chr11: 62.910461	0.584754	71	3.34923e-08
1425674_a_at	68991	6754	Ssu72	Ssu72 RNA polymerase II CTD phosphatase homolog	Chr4: 155.089612	11.5488	9.6	Chr1: 39.578771	0.584553	71	3.3975e-08
1422539_at	58193	1102	Extl2	exotoses (multiple)-like 2	Chr3: 115.730680	10.9851	43.7	Chr1: 175.676880	0.584387	71	3.43784e-08
1428202_at	66294	11042	1810037C20Rik	RIKEN cDNA 1810037C20 gene	ChrX: 71.630145	8.80082	12.5	Chr9: 95.050077	0.584346	71	3.44801e-08
1438137_at	22190	39626	Ubc	ubiquitin C	Chr5: 143.787436	6.72442	16.4	Chr15: 87.788313	-0.584165	71	3.49276e-08
1426611_at	19181	2096	Psmc2	proteasome (prosome, macropain) 26S subunit, ATPase 2	Chr5: 21.308933	11.9733	13.4	Chr1: 169.153242	0.584047	71	3.52214e-08
1452102_at	50797	3499	Copb2	coatomer protein complex, subunit beta 2 (beta prime)	Chr9: 98.486368	11.1255	12.5	Chr1: 169.153242	0.583406	71	3.68638e-08
1437951_at	208718	62417	4930429A22Rik	RIKEN cDNA 4930429A22 gene	Chr1: 88.776022	8.42256	12.4	Chr1: 118.454508	-0.581564	71	4.19901e-08
1432094_a_at	73288	11498	Ccdc132	coiled-coil domain containing 132 (Bcl2-like protein)	Chr6: 3.550215	10.7345	25.5	Chr1: 174.792334	0.58092	71	4.39375e-08
1416291_at	23996	4744	Psmc4	proteasome (prosome, macropain) 26S subunit, ATPase, 4	Chr7: 28.827120	10.7528	13.9	Chr2: 178.942786	0.579936	71	4.70769e-08
1440488_at	19258	2120	Ptpn4	protein tyrosine phosphatase, non-receptor type 4 (megakaryocyte)	Chr1: 121.596618	6.42091	12.3	Chr13: 35.701495	-0.579898	71	4.72008e-08
1445695_at	20238	281	Atxn1	spinocerebellar ataxia 1	Chr13: 45.701250	6.98113	12.2	Chr11: 116.908502	-0.579475	71	4.86209e-08
1434826_at	218341	18282	AI256775	expressed sequence AI256775	Chr13: 76.140497	7.68472	14.4	Chr1: 168.913137	0.579123	71	4.98291e-08
1428675_at	66193	10678	Trp26	thioredoxin family Trp26 (TXNL1 C-terminal like)	Chr4: 135.531700	11.1771	15.3	Chr1: 38.079087	0.578718	71	5.12581e-08
1448135_at	11911	1266	Atf4	activating transcription factor 4	Chr15: 80.087415	11.5451	51.3	Chr1: 176.534627	0.578315	71	5.27158e-08
1441217_at	75288	45939	Slc35f4	solute carrier family 35, member F4	Chr14: 15.022316	8.81248	8.5	Chr2: 102.941478	-0.576745	71	5.87804e-08
1450666_s_at	54138	40858	Sca10	spinocerebellar ataxia 10 homolog (human)	Chr15: 85.293863	10.363	15.1	Chr1: 175.676880	0.576101	71	6.14536e-08
1440037_at	18514	20574	Pbx1	pre B-cell leukemia transcription factor 1	Chr1: 170.354704	9.64919	11.1	Chr11: 116.908502	-0.576046	71	6.16848e-08
1444096_at	22763	8009	Zfr	zinc finger RNA binding protein	Chr15: 12.050614	8.69074	13.7	Chr1: 38.451548	-0.57583	71	6.26118e-08
1416017_at	54161	56745	Copg	coatomer protein complex, subunit gamma (dopamine receptor transport associated)	Chr6: 87.863030	11.4565	11.5	Chr3: 140.100056	0.574481	71	6.86956e-08
1455831_at	233908	3639	Fus	fusion, derived from t(12	Chr7: 135.117240	7.94882	10.7	Chr1: 39.053051	-0.574387	71	6.91404e-08
1445718_at	72145	22855	Wdfy3	WD repeat and FYVE domain containing 3 (macroautophagy)	Chr5: 102.361005	8.22496	17.6	Chr16: 92.790231	-0.574192	71	7.00685e-08
1456402_at	320026		A330076H08Rik	RIKEN cDNA A330076H08	Chr7: 69.089278	6.68606	11.2	Chr1: 38.079087	-0.573894	71	7.15108e-08
1437210_a_at	14312	74540	Brd2	bromodomain containing 2	Chr17: 34.250744	11.2189	14.6	Chr17: 32.068297	-0.572649	71	7.7851e-08
1439652_at	20342	2930	Selenbp2	selenium binding protein 2	Chr11: 117.524614	10.2332	11.9	Chr4: 152.699719	-0.57137	71	8.49108e-08
1431200_a_at	105638	44717	Zcsl2	zinc finger, CSL domain containing 2	Chr14: 32.894249	7.2526	12.4	Chr1: 38.079087	0.5709	71	8.7655e-08
1426480_at	66711	6438	Sbds	Shwachman-Bodian-Diamond syndrome	Chr5: 130.722130	10.7116	12.5	Chr1: 176.534627	0.567765	71	1.08217e-07
1444069_at			B930096M23Rik	0 day neonate cerebellum cDNA, RIKEN full-length enriched library, clone:C230003A04 product:unknown EST, full insert sequence.	Chr5: 132.032013	8.85663	19.3	Chr4: 153.804166	-0.567198	71	1.12386e-07
1424160_at	66248	7060	Alg5	asparagine-linked glycosylation 5 homolog (yeast, dolichyl-phosphate beta-glucosyltransferase)	Chr3: 54.548546	8.87231	18.6	Chr1: 156.456242	0.567075	71	1.13308e-07
1419445_s_at	20220	4289	Sap18	Sin3-associated polypeptide 18	Chr14: 58.417341	11.2886	11.4	Chr14: 39.961748	0.566761	71	1.15705e-07
1430566_at			4733401A01Rik	RIKEN cDNA 4733401A01 gene	Chr4: 131.444814	6.16844	12.8	Chr15: 3.229128	-0.566749	71	1.15795e-07
1423587_a_at	50912	31105	Exosc10	exosome component 10	Chr4: 147.952527	9.00182	22.9	Chr1: 175.676880	0.566653	71	1.16542e-07
1449021_at	67676	41592	Rpp21	ribonuclease P/MRP 21kDa subunit (ribonucleoprotein V, processes 5-prime leader of precursor tRNAs)	Chr17: 36.392664	9.81888	11.6	Chr10: 118.914358	0.566051	71	1.21294e-07
1416795_at	68631	9322	Cryl1	crystallin, lamda 1 (L-gulonate 3-dehydrogenase)	Chr14: 57.894323	8.32569	19	Chr1: 176.534627	0.565526	71	1.25591e-07
1423791_at	24010	36193	Ik	IK cytokine	Chr18: 36.915101	10.7355	12.2	Chr1: 174.792334	0.565117	71	1.2904e-07
1430996_at	75320	10240	Etnk1	ethanolamine kinase 1	Chr6: 143.152255	9.65124	11.6	Chr4: 153.428155	-0.564879	71	1.31082e-07
1415690_at	94064	9543	Mrp127	39S ribosomal protein L27, mitochondrial	Chr11: 94.517922	11.7565	7.6	Chr5: 69.527298	0.564776	71	1.31977e-07
1417456_at	14712	40716	Gnpat	glyceronephosphate O-acyltransferase	Chr8: 127.413226	9.81052	19.1	Chr15: 90.759411	0.564287	71	1.36306e-07
1417379_at	29875	74514	Iqgap1	IQ motif containing GTPase activating protein 1	Chr7: 87.857716	8.73269	24.3	Chr7: 87.409989	-0.564124	71	1.37773e-07
1456286_at	338337	5854	Cog3	component of oligomeric golgi complex 3	Chr14: 76.113323	9.10465	12.5	Chr4: 142.959726	-0.563688	71	1.41785e-07
1448643_at	68475	2768	Ssna1	Sjogren's syndrome nuclear autoantigen 1	Chr2: 25.126697	11.0728	14	Chr1: 168.913137	0.563598	71	1.42627e-07
1425522_at	70221		2610015J01Rik	RIKEN cDNA 2610015J01 gene	Chr12: 85.002456	7.22863	12.1	Chr2: 57.512264	-0.563041	71	1.47943e-07
1417098_s_at	26922	5362	Nrbf1	nuclear receptor binding factor 1	Chr4: 131.420972	8.38914	8.1	Chr11: 96.386744	0.561794	71	1.60521e-07
1460159_at	320713	66204	Mysm1	myb-like, SWIRM and MPN domains 1 (histone H2A deubiquitinase)	Chr4: 94.631149	7.52639	13	Chr1: 168.913137	-0.561105	71	1.67902e-07
1417826_at	56043	74313	Akr1e1	aldo-keto reductase family 1, member E1 (homolog of human AKR1E2)	Chr13: 4.592465	9.91164	12.2	Chr11: 120.818213	0.561068	71	1.68306e-07
1437577_at	12121	37518	Bicd1	bicaudal D homolog 1 (Drosophila)	Chr11: 23.242425	8.36994	14.8	Chr1: 39.578771	-0.5604	71	1.75775e-07
1439159_at			4832420M10	ESTs	Chr4: 149.952101	9.17179	13.7	Chr11: 120.818213	-0.560353	71	1.7631e-07
1456671_at	21378		Tbrg3	transforming growth factor beta regulated gene 3	Chr15: 82.726495	5.81976	8.7	Chr4: 33.109559	-0.560352	71	1.7633e-07
1446565_at	17156	55982	Man1a2	mannosidase, alpha, class 1A, member 2	Chr3: 100.428828	7.62618	8.1	Chr11: 69.415410	-0.559781	71	1.8298e-07
1426948_at	108989	37753	Tpr	translocated promoter region	Chr1: 152.293217	10.5314	17.1	Chr17: 68.421021	0.559462	71	1.86802e-07
1446805_at	14395	20217	Gabra2	gamma-aminobutyric acid (GABA-A) receptor, subunit alpha 2	Chr5: 71.478006	9.32406	10.2	Chr1: 126.516497	-0.559172	71	1.90333e-07
1441152_at	12044	2988	Bcl2a1a	B-cell leukemia/lymphoma 2 related protein A1a	Chr2: 156.088218	7.41978	14.1	Chr12: 61.268161	-0.557973	71	2.05636e-07
1431506_s_at	66101	38172	Ppih	psepeptidyl-prolyl cis-trans isomerase H	Chr4: 118.984845	8.95058	9.9	Chr11: 95.489415	0.557718	71	2.09046e-07
1439316_at	170791	33614	Rnpc2	RNA-binding region (RNP1, RRM) containing 2	Chr2: 155.989761	8.63661	10.7	Chr4: 152.699719	-0.556908	71	2.20198e-07
1417515_at	116748	13154	Lsm10	U7 snRNP-specific Sm-like protein LSM10	Chr4: 125.775240	9.20911	10.1	Chr9: 47.039894	0.556828	71	2.21338e-07
1437765_at	208922	40992	Cpeb3	cytoplasmic polyadenylation element binding protein 3	Chr19: 37.096380	9.46398	12.1	Chr9: 40.929719	-0.55672	71	2.22869e-07
1423409_a_at	66511	19198	2500003M10Rik	RIKEN cDNA 2500003M10	Chr3: 90.303625	10.7799	25.8	Chr1: 168.913137	0.556557	71	2.25203e-07
1423815_at	52513	6498	Ddx56	DEAD (Asp-Glu-Ala-Asp) box polypeptide 56	Chr11: 6.161619	8.75532	9.6	Chr1: 96.873866	0.556281	71	2.29213e-07
1447805_s_at	193116	4690	Slu7	SLU7 splicing factor homolog	Chr11: 43.259698	9.38127	9.6	Chr14: 124.508018	0.556045	71	2.32708e-07
1422072_a_at	14867	117950	Gstm6	glutathione S-transferase, mu 6	Chr3: 107.742156	8.16639	12	Chr8: 48.186444	0.556026	71	2.32992e-07
1457357_at	24086	4993	Tlk2	tousled-like kinase 2 (Arabidopsis)	Chr11: 105.072020	7.38105	12.1	Chr11: 116.908502	-0.555848	71	2.35643e-07
1423043_s_at	13205	3425	Fin14	fibroblast growth factor inducible 14	ChrX: 12.869227	12.6075	9.9	Chr12: 61.268161	-0.555303	71	2.4399e-07
1415915_at	104721	3627	Ddx1	DEAD (Asp-Glu-Ala-Asp) box polypeptide 1	Chr12: 13.226189	11.4864	11.6	Chr2: 178.942786	0.555276	71	2.44401e-07
1432660_at	103583	76444	Fbxw11	F-box and WD-40 domain protein 11	Chr11: 32.599002	7.15517	9.2	Chr11: 117.108176	-0.554651	71	2.54315e-07
1426797_at	72649	18021	Tmem209	transmembrane protein 209	Chr6: 30.432464	7.46073	13.7	Chr1: 23.151887	0.554305	71	2.59961e-07
1453286_at	18845	56427	Plxna2	plexin A2	Chr1: 196.640076	10.9212	10.9	Chr11: 116.908502	-0.554134	71	2.62811e-07
1422558_at	14431	32089	Gamt	guanidinoacetate methyltransferase	Chr10: 79.721003	8.62418	12.8	Chr4: 5.606394	0.5536	71	2.71843e-07
1422482_at	20174	4856	Ruvbl2	RuvB-like protein 2	Chr7: 52.677346	10.4652	16.2	Chr2: 162.502590	0.553021	71	2.81983e-07
1416254_a_at	80743	7116	Vps16	vacuolar protein sorting 16 (yeast)	Chr2: 130.268130	9.56349	11.4	Chr11: 76.761051	0.552915	71	2.83882e-07
1432007_s_at	11772	5335	Ap2a2	adaptor protein complex AP-2, alpha 2 subunit	Chr7: 148.788493	8.94743	13.8	Chr12: 71.817797	-0.552311	71	2.94909e-07
1454030_at	52036	115911	D19Ertd703e	DNA segment, Chr 19, ERATO Doi 703, expressed	Chr19: 3.477832	8.188	11.5	Chr1: 38.451548	-0.552141	71	2.98087e-07
1437543_at	51886	48253	Fubp1	far upstream element (FUSE) binding protein 1	Chr3: 151.886598	9.56338	12.8	Chr5: 72.711077	-0.552134	71	2.98214e-07
1439163_at	99003	11710	4732486I23Rik	RIKEN cDNA 4732486I23 gene	Chr9: 48.462425	11.6309	11.8	Chr11: 114.532621	-0.552011	71	3.00534e-07
1450071_at	192195	10225	Ash1l	ash1 (absent, small, or homeotic)-like (Drosophila)	Chr3: 88.881954	10.0308	16.1	Chr11: 117.108176	-0.551731	71	3.05874e-07
1416030_a_at	17220	4323	Mcm7	minichromosome maintenance deficient 7 (S. cerevisiae)	Chr5: 138.607218	8.54045	16.8	Chr1: 168.913137	0.551353	71	3.13226e-07
1452980_at	72834		2810468N07Rik	RIKEN cDNA 2810468N07, highly expressed brain non-coding RNA	Chr17: 25.711669	9.55071	12.6	Chr11: 90.203179	0.550634	71	3.27656e-07
1429109_at	77853	10021	Msl2	male-specific lethal-2 homolog (Drosophila)	Chr9: 101.005631	8.71379	9.6	Chr1: 138.462985	-0.550426	71	3.31959e-07
1448166_a_at	19170	2087	Psmb1	proteasome (prosome, macropain) subunit, beta type 1	Chr17: 15.612984	12.1325	18.6	Chr19: 22.531308	0.549838	71	3.44366e-07
1442435_at	103677	23024	AI317223	expressed sequence AI317223	Chr11: 74.898694	8.50982	12.3	Chr12: 61.268161	-0.549404	71	3.53828e-07
1442320_at	14682	1566	Gnaq	guanine nucleotide binding protein, alpha q polypeptide, all exon	Chr19: 16.317870	9.14641	14.6	Chr1: 126.516497	-0.549194	71	3.58485e-07
1453356_at	269061	11731	Cpsf7	cleavage and polyadenylation specificity factor 7	Chr19: 10.612769	8.04964	10.6	Chr14: 124.508018	-0.548831	71	3.66675e-07
1420814_at	14569	37488	Gdi2	guanosine diphosphate (GDP) dissociation inhibitor 2	Chr13: 3.563784	11.7501	23.1	Chr1: 174.792334	0.548569	71	3.72689e-07
1456947_at	18472	371	Pafah1b1	platelet-activating factor acetylhydrolase, isoform 1b, beta 1 subunit (Miller-Dieker lissencephaly)	Chr11: 74.524304	8.92922	10.8	Chr11: 70.371166	-0.548543	71	3.73297e-07
1441612_at	22661	8003	Zfp148	zinc finger protein 148	Chr16: 33.492146	7.66935	9.9	Chr16: 92.790231	-0.548311	71	3.78696e-07
1434744_at	230734	11635	Yrdc	yrdC domain containing	Chr4: 124.531732	9.5313	9.9	Chr17: 68.421021	0.54823	71	3.80623e-07
1438420_at	170791	33614	Rnpc2	RNA-binding region (RNP1, RRM) containing 2	Chr2: 156.004301	10.116	9.7	Chr11: 116.908502	-0.546923	71	4.12681e-07
1437318_at	18481	55664	Pak3	p21 (CDKN1A)-activated kinase 3	ChrX: 140.228438	11.4528	13.3	Chr1: 126.516497	-0.546852	71	4.14498e-07
1439300_at	12212	47543	Chic1	cysteine-rich hydrophobic domain 1	ChrX: 100.586521	9.33805	28.2	ChrX: 99.321994	-0.546735	71	4.17488e-07
1455876_at	218756	2680	Slc4a7	solute carrier family 4, sodium bicarbonate cotransporter, member 7	Chr14: 15.607690	8.69707	13.2	Chr9: 40.929719	-0.546735	71	4.17504e-07
1441988_at	243382	36819	Ppm1k	protein phosphatase 1K (PP2C domain containing)	Chr6: 57.458834	9.8529	10.4	Chr13: 35.965560	-0.546678	71	4.1897e-07
1459366_at	68799	65355	Rgmb	RIKEN cDNA 1110059F19 gene	Chr17: 15.940214	7.82484	12.1	Chr1: 169.153242	-0.546076	71	4.34804e-07
1448811_at	27398	69198	Mrpl2	mitochondrial ribosomal protein L2	Chr17: 46.785306	10.4076	11.5	Chr19: 48.744592	0.545898	71	4.39578e-07
1438575_a_at	72997		2900056M20Rik	RIKEN cDNA 2900056M20	ChrX: 148.731464	8.03107	10.9	Chr14: 124.508018	-0.545233	71	4.57916e-07
1448282_at	53317	2004	Plrg1	pleiotropic regulator 1, PRL1 homolog (Arabidopsis)	Chr3: 82.873664	10.2903	13	Chr1: 174.792334	0.545184	71	4.593e-07
1438580_at	319885		Zcchc7	zinc finger, CCHC domain containing 7	Chr4: 44.924379	9.46161	12.3	Chr1: 126.516497	-0.544731	71	4.72218e-07
1443037_at	20320	7531	Nptn	neuroplastin (Ig superfamily transmembrane protein)	Chr9: 58.468502	11.0562	10	Chr1: 148.717644	-0.544449	71	4.80462e-07
1453209_at	72308	1161	Brf1	BRF1 homolog, subunit of RNA polymerase III transcription initiation factor IIIB (S. cerevisiae)	Chr12: 114.199321	8.72141	9.6	Chr10: 115.571077	0.544253	71	4.86231e-07
1437545_at	217864	32246	Rcor1	REST corepressor 1	Chr12: 112.351013	10.0125	13.4	Chr11: 116.908502	-0.544161	71	4.8898e-07
1459733_at	18611	7884	Pea15	phosphoprotein enriched in astrocytes 15	Chr1: 174.131964	8.15122	23.2	Chr1: 175.676880	-0.544066	71	4.91825e-07
1424311_at	69225	6333	Carkd	carbohydrate kinase domain containing	Chr8: 11.512945	10.3103	22.4	Chr1: 174.792334	0.544026	71	4.93022e-07
1417947_at	18538	1945	Pcna	proliferating cell nuclear antigen (RAD6-dependent DNA repair, brain tumor marker)	Chr2: 132.075531	11.4852	11	Chr2: 160.129429	0.543928	71	4.95992e-07
1417355_at	18616	31363	Peg3	paternally expressed 3	Chr7: 6.659405	11.9077	12.9	Chr12: 76.832202	-0.54363	71	5.05085e-07
1443535_at	338346	74546	Gpr21	G protein-coupled receptor 21	Chr2: 37.369155	7.12418	17	Chr1: 118.454508	-0.543611	71	5.05674e-07
1440090_at	74011	12523	Slc25a27	solute carrier family 25, member 27	Chr17: 43.802861	9.66165	14	Chr12: 61.268161	-0.543471	71	5.10026e-07
1416640_at	66240	8177	Kcne1l	potassium voltage-gated channel, Isk-related family, member 1-like	ChrX: 138.739738	7.25107	13.2	Chr15: 87.307011	0.543267	71	5.16403e-07
1444778_at	24050	99740	Sept3	septin 3 (neuronal-specific)	Chr15: 82.120169	7.61092	12.6	Chr11: 121.409302	-0.542384	71	5.44876e-07
1431412_at	78618	8182	Centb2	centaurin, beta 2	Chr16: 31.174050	7.95828	22	Chr1: 38.451548	-0.541929	71	5.60139e-07
1458833_at	110778		Nrcam	neuron-glia-CAM-related cell adhesion molecule	Chr12: 45.488893	8.6677	18.3	Chr12: 43.801895	-0.541863	71	5.62351e-07
1428892_at	68816	9367	Ppil1	peptidylprolyl isomerase (cyclophilin)-like 1	Chr17: 29.388168	8.13248	21.3	Chr17: 27.985169	0.541561	71	5.72761e-07
1440596_at	104248	49307	Cabin1	calcineurin binding protein 1	Chr10: 75.204703	7.23104	13.4	Chr12: 76.832202	-0.54133	71	5.80797e-07
1448473_at	12237	3470	Bub3	budding uninhibited by benzimidazoles 3 (mitotic checkpoint protein required for kinetochore localization of BUB1)	Chr7: 138.714848	10.3838	15.9	Chr18: 16.573190	0.540885	71	5.96651e-07
1440097_at			Mirg	adult male pituitary gland cDNA, RIKEN full-length enriched library, clone:5330411G14 product:unknown EST, full insert sequence.	Chr12: 110.979215	10.6443	12.2	Chr12: 60.476552	-0.54024	71	6.20287e-07
1459619_at	13822	37478	Epb4.1l2	erythrocyte protein band 4.1-like 2	Chr10: 25.211869	7.54873	11.4	Chr3: 10.327101	-0.540154	71	6.23501e-07
1424732_s_at	73067	16751	3110005G23Rik	RIKEN cDNA 3110005G23 gene	Chr8: 67.483342	8.8417	11.9	Chr11: 76.761051	0.540062	71	6.26987e-07
1416890_at	107071	41226	FLJ10439	FLJ10439 protein	Chr19: 8.813794	9.55339	21.8	Chr1: 176.534627	0.53982	71	6.36159e-07
1452157_at	107508	121601	Eprs	glutamyl-prolyl-tRNA synthetase	Chr1: 187.248188	10.3283	10.9	Chr3: 109.396036	0.539759	71	6.38505e-07
1455667_at	50907	40877	Preb	prolactin regulatory element binding	Chr5: 31.254238	8.52072	10.5	Chr1: 176.534627	0.539099	71	6.64311e-07
1430646_at	105559	76766	Mbnl2	muscleblind-like splicing regulator 2	Chr14: 120.800228	7.42335	11.4	Chr6: 44.145773	-0.538955	71	6.70078e-07
1437118_at	252870	2592	Usp7	ubiquitin specific protease 7	Chr16: 8.705070	8.18468	10.9	Chr12: 100.818236	-0.538868	71	6.73568e-07
1452672_at	107829	37836	Thoc5	THO complex 5	Chr11: 4.822022	9.37949	11.6	Chr11: 76.761051	0.538727	71	6.7928e-07
1442087_at	15078	116395	H3f3a	H3 histone, family 3A	Chr1: 182.734102	7.89444	22.4	Chr1: 182.213910	-0.538624	71	6.83484e-07
1429779_at	76850	41184	Eif2c4	eukaryotic translation initiation factor 2C, 4	Chr4: 126.169634	7.58624	14.1	Chr11: 121.409302	-0.538114	71	7.04684e-07
1426414_a_at	13723	7743	Emb	embigin	Chr13: 118.018304	11.5533	17.1	Chr1: 31.714578	0.538022	71	7.08556e-07
1426432_a_at	54403	55776	Slc4a4	solute carrier family 4 (anion exchanger), member 4 (sodium bicarbonate cotransporter)	Chr5: 89.654845	10.8456	13.1	Chr11: 116.908502	-0.537984	71	7.10147e-07
1453582_at	12660	88575	Chka	choline kinase alpha	Chr19: 3.871366	9.24216	11.9	Chr12: 61.268161	-0.537543	71	7.29102e-07
1426768_at	73390		1700060H10Rik	RIKEN cDNA 1700060H10 gene	Chr10: 55.836100	9.39955	22.8	Chr1: 175.676880	0.537208	71	7.43798e-07
AFFX-b-ActinMur/M12481_3_at	11461	110648	Actb	actin beta, cytoplasmic	Chr5: 143.665528	14.6771	12.2	Chr12: 97.343221	-0.536976	71	7.54126e-07
1444728_at	20336	40654	Exoc4	exocyst complex component 4	Chr6: 33.559729	9.2659	13.3	Chr1: 126.516497	-0.536833	71	7.60586e-07
1451020_at	56637	55629	Gsk3b	glycogen synthase kinase 3 beta	Chr16: 38.220071	9.13002	10.8	Chr15: 3.229128	-0.536797	71	7.62207e-07
1419356_at	93691	2751	Klf7	Kruppel-like factor 7 (ubiquitous)	Chr1: 64.081343	9.08004	38.9	Chr1: 63.930584	-0.536782	71	7.62914e-07
1426533_at	67134	4660	Nol5a	nucleolar protein 5A	Chr2: 130.102816	9.94725	11.2	Chr1: 31.714578	0.5362	71	7.89736e-07
1435259_s_at	51875	75339	D2Ertd217e	DNA segment, Chr 2, ERATO Doi 217, expressed	Chr2: 25.475704	9.27669	11.2	Chr1: 41.346975	0.535785	71	8.09427e-07
1445881_at	18569	7879	Pdcd4	programmed cell death 4	Chr19: 53.978874	5.48447	8.1	Chr2: 55.266330	-0.535466	71	8.24828e-07
1415826_at	108664	7139	Atp6v1h	ATPase, H+ transporting, lysosomal, V1 subunit H	Chr1: 5.133831	11.3657	10	Chr6: 16.011003	0.535348	71	8.30605e-07
1437883_s_at	72587	6372	Pan3	PAN3 polyA specific ribonuclease subunit homolog	Chr5: 148.342988	6.95358	9.8	Chr12: 97.343221	-0.535189	71	8.38475e-07
1442641_at			B930001P07Rik	ESTs	Chr18: 36.787545	7.84663	10.2	Chr3: 10.327101	-0.534761	71	8.59943e-07
1426217_at	68642		2810441K11Rik	RIKEN cDNA 2810441K11 gene	Chr19: 10.625345	7.26561	14.4	Chr1: 39.578771	0.534165	71	8.9067e-07
1420961_a_at	117198	31384	Ivns1abp	influenza virus NS1A binding protein	Chr1: 153.203023	7.07588	34.2	Chr1: 174.792334	0.53387	71	9.06254e-07
1452591_a_at	72083	12612	Fam128b	family with sequence similarity 128, member B	Chr16: 15.848735	10.3345	12	Chr15: 87.788313	0.533732	71	9.13644e-07
1422517_a_at	66136	40960	Znrd1	zinc ribbon domain containing, 1	Chr17: 37.091452	10.1044	12.2	Chr19: 32.109016	0.533705	71	9.15122e-07
1448819_at	67204	2904	Eif2s2	eukaryotic translation initiation factor 2, subunit 2 (beta)	Chr2: 154.697343	9.08902	12.4	Chr1: 169.153242	0.533636	71	9.18819e-07
1442332_at	21814	2436	Tgfbr3	transforming growth factor, beta receptor III	Chr5: 107.606289	6.92622	10.2	Chr17: 30.022646	-0.533559	71	9.23026e-07
1443603_at	319263	14180	A030012M09Rik	RIKEN cDNA A030012M09 gene	Chr1: 7.148363	8.70827	12.4	Chr14: 124.508018	-0.533315	71	9.36319e-07
1426410_at	236900	55897	Pdk3	pyruvate dehydrogenase kinase, isoenzyme 3	ChrX: 91.014255	9.56224	30.3	Chr1: 174.792334	0.533042	71	9.51444e-07
1433047_at			5330430B06Rik	RIKEN cDNA 5330430B06 gene	Chr17: 8.805259	7.80247	12.6	Chr6: 43.776810	-0.532971	71	9.5542e-07
1425189_a_at	27395		Mrpl15	mitochondrial ribosomal protein L15	Chr1: 4.772672	9.75119	10.5	Chr1: 66.762986	0.532884	71	9.60296e-07
1444827_at	224671	14995	Btbd9	BTB/POZ domain-containing protein 9 (restless leg syndrome candidate)	Chr17: 30.618373	8.60395	11.9	Chr12: 61.268161	-0.532821	71	9.63869e-07
1441166_at	320722		A330050F15Rik	RIKEN cDNA A330050F15 gene	Chr17: 69.789449	8.87725	13.8	Chr1: 151.907068	-0.532687	71	9.71472e-07
1415945_at	17218	4904	Mcm5	minichromosome maintenance deficient 5, cell division cycle 46 (S. cerevisiae)	Chr8: 77.650170	6.40508	11.7	Chr4: 142.301239	0.532685	71	9.71546e-07
1424151_at	23922	4870	Jtv1	jumping translocation breakpoint	Chr5: 144.663902	10.4773	12.8	Chr5: 33.930826	0.532553	71	9.79122e-07
1448352_at	269593	11545	Luzp1	leucine zipper protein 1	Chr4: 136.096418	8.30866	13.7	Chr6: 44.145773	-0.532339	71	9.91413e-07
1440227_at	53881	31412	Slc5a3	solute carrier family 5 (inositol transporter)	Chr16: 92.085125	8.20573	11.1	Chr1: 149.096503	-0.532078	71	1.00669e-06
1448196_at	108645	8323	Mat2b	methionine adenosyltransferase II, beta	Chr11: 40.493231	11.5776	16.9	Chr2: 26.733409	0.531414	71	1.04649e-06
1448368_at	22428	4792	Dctn6	dynactin 6	Chr8: 35.153631	11.3221	13.9	Chr8: 34.630320	0.531275	71	1.05498e-06
1442126_at	78825	56741	5830417C01Rik	RIKEN cDNA 5830417C01	Chr1: 180.151949	7.84119	9.8	Chr18: 34.134968	-0.531155	71	1.06239e-06
1420836_at	67554	57046	Slc25a30	solute carrier family 25, member 30	Chr14: 76.161376	9.60315	12.6	Chr14: 124.508018	-0.530965	71	1.07421e-06
1418966_a_at	66686	12010	Dcbld1	discoidin, CUB and LCCL domain containing 1	Chr10: 52.039650	8.14343	18.1	Chr1: 147.391347	0.530895	71	1.0786e-06
1441253_at	19726	7917	Rfx3	regulatory factor X, 3 (dentate gyrus expression signature, influences HLA class II expression)	Chr19: 28.066945	10.4592	10	Chr14: 124.508018	-0.530083	71	1.13065e-06
1424290_at	209212	3201	BC010311	cDNA sequence BC010311	Chr4: 15.925368	8.38683	11.9	Chr14: 124.508018	0.529909	71	1.14217e-06
1446278_at	22289	7586	Kdm6a	4lysine (K)-specific demethylase 6A (ubiquitously transcribed tetratricopeptide repeat gene, X chromosome)	ChrX: 17.805045	7.757	13.5	Chr11: 116.908502	-0.529836	71	1.14701e-06
1454642_a_at	12238	15693	Commd3	COMM domain containing 3	Chr2: 18.596462	9.53106	15.1	Chr1: 39.578771	0.529243	71	1.18709e-06
1440876_at	55934	10290	Rp9	retinitis pigmentosa 9 (autosomal dominant)	Chr9: 22.255804	7.81852	13.6	Chr17: 75.465362	-0.52924	71	1.18729e-06
1434305_at	233073	57743	U2af1l4	U2 small nuclear RNA auxiliary factor 1-like 4	Chr7: 31.349308	9.568	13.5	Chr7: 31.505577	0.529145	71	1.19383e-06
1424504_at	19334	10782	Rab22a	RAB22A, member RAS oncogene family	Chr2: 173.530582	7.06777	21.5	Chr1: 182.213910	-0.528956	71	1.20691e-06
1440223_at	19654	31336	Rbm6	RNA binding motif protein 6	Chr9: 107.733997	9.61819	12.8	Chr4: 152.699719	-0.528822	71	1.2163e-06
1457202_at			BB364990	ESTs	Chr15: 84.752391	6.26152	13.8	Chr1: 69.048453	-0.528612	71	1.23114e-06
1453741_x_at	52477	16932	D1Ertd396e	DNA segment, Chr 1, ERATO Doi 396, expressed	Chr1: 192.761805	7.52501	16.4	Chr6: 16.011003	-0.528588	71	1.23284e-06
1451164_a_at	66973	32205	Mrps18b	mitochondrial ribosomal protein S18B	Chr17: 36.047492	9.76397	16.1	Chr1: 176.534627	0.528208	71	1.26011e-06
1441679_at	12288	55484	Cacna1c	calcium channel, voltage-dependent, L type, alpha 1C subunit (bipolar disease, Timothy syndrome)	Chr6: 119.000655	8.698	12.9	Chr1: 168.913137	-0.528186	71	1.26172e-06
1433577_at	225583	18350	Kiaa1024l	UPF0258 protein KIAA1024-like homolog	Chr18: 59.236044	10.4406	11.4	Chr19: 49.557685	0.528069	71	1.2703e-06
1433015_at	16508	40828	Kcnd2	potassium voltage-gated channel, Shal-related family, member 2	Chr6: 21.225979	9.86097	14.9	Chr1: 39.578771	-0.527975	71	1.27717e-06
1423038_at	58244	115622	Stx6	syntaxin 6 (caveolar uptake)	Chr1: 157.050075	11.0189	19.6	Chr1: 169.153242	0.527912	71	1.28181e-06
1416327_at	66155	9500	Ufc1	Ufm1-conjugating enzyme 1	Chr1: 173.218915	11.6436	92.3	Chr1: 174.201925	0.527782	71	1.29141e-06
1419517_at	72978	12486	Cnih3	cornichon homolog 3	Chr1: 183.389499	9.58202	14.2	Chr1: 169.153242	0.527753	71	1.2936e-06
1446497_at	215690	10719	Nav1	neuron navigator 1	Chr1: 137.398379	9.35303	10.1	Chr15: 87.788313	-0.527643	71	1.30179e-06
1436875_at	103967	22906	Dnm3	dynamin 3	Chr1: 163.920383	9.28612	12.9	Chr2: 51.252307	-0.527554	71	1.30847e-06
1436722_a_at	11461	110648	Actb	actin, beta, cytoplasmic	Chr5: 143.665421	14.7537	12.1	Chr12: 97.343221	-0.52742	71	1.31859e-06
1456069_at	13527	20362	Dtna	dystrobrevin alpha	Chr18: 23.814589	10.7121	14	Chr2: 60.939726	-0.527218	71	1.33397e-06
1419547_at	68636	6774	Fahd1	fumarylacetoacetate hydrolase domain containing 1	Chr17: 24.986410	8.39547	50.6	Chr17: 23.322636	0.527161	71	1.33831e-06
1445068_at	240354	4938	Malt1	mucosa associated lymphoid tissue lymphoma translocation gene 1	Chr18: 65.616361	8.04721	16.9	Chr3: 10.327101	-0.527067	71	1.34558e-06
1457913_at	242653	17528	Cldn19	claudin 19	Chr9: 20.324981	8.0262	16.2	Chr2: 53.042642	-0.527015	71	1.34958e-06
1436844_at	19290	4279	Pura	purine-rich element binding protein A	Chr18: 36.455999	11.2906	11.1	Chr2: 79.183599	-0.526717	71	1.37287e-06
1437638_at	75956	69214	Srrm2	serine/arginine repetitive matrix 2	Chr17: 23.950982	8.6313	11.5	Chr2: 26.223874	-0.526438	71	1.39495e-06
1447112_s_at	68631	9322	Cryl1	crystallin, lamda 1 (L-gulonate 3-dehydrogenase)	Chr14: 57.894002	9.19924	11.3	Chr3: 68.871335	0.526318	71	1.40458e-06
1444033_at	68999	32238	Anapc10	anaphase promoting complex subunit 10	Chr8: 82.275912	8.28909	10.1	Chr14: 124.508018	-0.526282	71	1.40751e-06
1455998_at			G630041M05Rik	RIKEN cDNA G630041M05 gene	Chr1: 135.556378	8.4488	14.7	Chr3: 15.893579	-0.526235	71	1.41127e-06
1443090_at	99712	81624	Cept1	choline/ethanolaminephosphotransferase 1	Chr3: 106.346707	6.97516	9.9	Chr1: 34.593291	-0.526177	71	1.41598e-06
1440714_at			AK034351	EST AK034351, no NCBI record	Chr3: 34.326343	5.57294	9.6	Chr12: 55.988945	0.526119	71	1.42068e-06
1441771_at	22589	416	Atrx	alpha thalassemia/mental retardation syndrome X-linked	ChrX: 103.045221	8.17252	17.4	Chr1: 38.451548	-0.525896	71	1.43891e-06
1416586_at	22685	68480	Zfp239	zinc finger protein 239	Chr6: 117.822227	9.97836	9.6	Chr1: 149.096503	0.525877	71	1.44042e-06
AFFX-b-ActinMur/M12481_M_at	11461	110648	Actb	actin beta, cytoplasmic	Chr5: 143.666032	14.0294	12.1	Chr1: 126.516497	-0.525859	71	1.44195e-06
1418340_at	14127	3029	Fcer1g	Fc receptor, IgE, high affinity I, gamma polypeptide	Chr1: 173.159747	8.97008	26.9	Chr1: 174.792334	0.525686	71	1.45623e-06
1429537_at	66625	32802	Srrp130	splicing factor arginine/serine-rich 130	Chr4: 21.786350	9.97507	10.1	Chr1: 148.717644	-0.525581	71	1.46502e-06
1438363_at	434128	35491	LOC434128	KIAA1183 protein (in carcinoembryonic antigen-related cell adhesion 1)	Chr7: 17.531418	9.29239	12	Chr4: 19.960179	-0.52551	71	1.47095e-06
1453284_at	73942	17853	4930405M20Rik	RIKEN cDNA 4930405M20 gene	Chr13: 93.220137	7.03566	12.4	Chr10: 112.836908	0.524663	71	1.54367e-06
1431962_a_at	70527	4719	Stambp	Stam binding protein	Chr6: 83.493319	9.61781	16.7	Chr1: 29.231425	0.524457	71	1.56189e-06
1444670_at	69726	41491	Smyd3	SET and MYND domain containing 3	Chr1: 181.167529	6.93406	10.3	Chr17: 75.465362	-0.523717	71	1.62889e-06
1438675_at	231769	3376	Sfrs8	splicing factor, arginine/serine-rich 8	Chr5: 130.009653	9.14343	17.4	Chr2: 51.252307	-0.523492	71	1.64973e-06
1437222_x_at	382985	56723	Rrm2b	ribonucleotide reductase M2 B (TP53 inducible)	Chr15: 37.857051	5.5859	8.5	Chr2: 55.266330	-0.523473	71	1.65152e-06
1423065_at	13435	7294	Dnmt3a	DNA methyltransferase 3A	Chr12: 3.909736	7.70775	12.5	Chr12: 100.818236	-0.523443	71	1.65432e-06
1419516_at	108160	3448	D0HXS9928E	DNA segment, human DXS9928E	ChrX: 71.563521	8.91764	11.4	Chr1: 99.958650	0.523367	71	1.6615e-06
1418185_at	66706	32460	4733401H18Rik	RIKEN cDNA 4733401H18 putative nuclear protein	Chr9: 108.468301	10.5739	14.1	Chr11: 121.409302	0.523291	71	1.66858e-06
1423225_at	20342	2930	Selk	selenoprotein K	Chr14: 30.784974	11.6525	11.5	Chr2: 161.566037	0.52325	71	1.67246e-06
1426651_at	69163	11293	Mrpl44	mitochondrial ribosomal protein L44	Chr1: 79.776174	9.05592	13.6	Chr2: 102.941478	0.522854	71	1.71038e-06
1448446_at	54006	9647	Deaf1	deformed epidermal autoregulatory factor 1 (Drosophila)	Chr7: 148.483269	9.22547	13.9	Chr15: 87.929487	0.522793	71	1.71627e-06
1422690_at	268656	4681	Sptlc1	serine palmitoyltransferase, long chain base subunit 1	Chr13: 53.428617	10.4472	13.2	Chr5: 123.738718	0.52276	71	1.71944e-06
1451665_a_at	11782	32513	Ap4s1	adaptor-related protein complex AP-4, sigma 1	Chr12: 52.817926	10.5149	13.6	Chr1: 96.873866	0.522644	71	1.73075e-06
1441446_at			BB225818	adult male aorta and vein cDNA, RIKEN full-length enriched library, clone:A530094E08 product:unknown EST, full insert sequence.	Chr11: 87.434559	5.31859	9.3	Chr11: 117.108176	-0.522576	71	1.73746e-06
1423039_a_at	66882	41651	Bzw1	basic leucine zipper and W2 domains 1	Chr1: 58.463614	10.6712	22.3	Chr1: 174.792334	0.522349	71	1.75979e-06
1430529_at	93687	37546	Csnk1a1	casein kinase 1, alpha 1 (clock regulator kinase)	Chr18: 61.717339	8.45427	11.2	Chr1: 168.913137	-0.522275	71	1.76718e-06
1438788_at	81702	82403	Ankrd17	ankyrin repeat domain protein 17	Chr5: 90.743756	9.15271	13.9	Chr2: 25.726695	-0.522024	71	1.79239e-06
1430542_a_at	11740	68194	Slc25a5	solute carrier family 25 (mitochondrial carrier, adenine nucleotide translocator), member 5	ChrX: 34.338383	12.3686	13.5	Chr12: 12.798106	0.521864	71	1.80854e-06
1450777_at	24128	6927	Xrn2	5'-3' exoribonuclease 2	Chr2: 146.887195	9.08281	13.4	Chr14: 124.508018	0.5214	71	1.85639e-06
1446700_at			D030005H02Rik	16 days neonate thymus cDNA, RIKEN full-length enriched library, clone:A130098O11 product:unknown EST, full insert sequence.	Chr1: 158.525486	5.85584	13.9	Chr1: 39.053051	-0.521288	71	1.86812e-06
1457712_at	105692		AW549269	expressed sequence AW549269	Chr14: 52.830844	8.06344	13.8	Chr11: 121.409302	-0.521275	71	1.86952e-06
1441370_at	330401	8995	Tmcc1	transmembrane and coiled coil domains 1	Chr6: 116.055005	8.09809	9.7	Chr19: 15.041787	-0.52097	71	1.90175e-06
1432444_a_at	66266	10206	Eapp	E2F-associated phosphoprotein	Chr12: 55.774645	9.24539	47.1	Chr12: 55.741343	0.520967	71	1.90209e-06
1436042_at	21894	21267	Tln1	talin 1 upstream	Chr4: 43.572295	10.7205	12.1	Chr12: 77.479298	0.520944	71	1.90457e-06
1441435_at	21372	4128	Tbl1x	transducin (beta)-like 1 X-linked	ChrX: 74.763586	7.98357	17.9	Chr12: 70.704784	-0.520672	71	1.9338e-06
1459288_at	16508	40828	Kcnd2	potassium voltage-gated channel, Shal-related family, member 2	Chr6: 21.269507	10.7132	9.5	Chr15: 87.788313	-0.520586	71	1.94316e-06
1445340_at	105689	9005	Phr1	pam, highwire, rpm 1 MYC binding protein 2	Chr14: 103.641250	9.25629	9.3	Chr1: 39.053051	-0.520579	71	1.94389e-06
1441674_at	19645	272	Rb1	retinoblastoma 1	Chr14: 73.628504	7.79962	42.5	Chr14: 73.363688	-0.52056	71	1.94604e-06
1441117_at	192195	10225	Ash1l	ash1 (absent, small, or homeotic)-like	Chr3: 88.842441	8.10863	9.7	Chr1: 38.451548	-0.520542	71	1.94795e-06
1424546_at	214489	87614	BC003965	cDNA sequence BC003965	Chr17: 25.323456	8.06658	15.4	Chr17: 23.322636	0.52052	71	1.9504e-06
1442867_at	53869	37903	Rab11a	RAB11a, member RAS oncogene family	Chr9: 64.559851	8.15542	10.7	Chr12: 100.818236	-0.520372	71	1.9666e-06
1443584_at	227227		Kansl1l	KAT8 regulatory NSL complex subunit 1-like	Chr1: 66.838374	4.98168	37.5	Chr1: 66.762986	-0.520195	71	1.98618e-06
1448999_at	66682	5754	Trappc5	trafficking protein particle complex 5	Chr8: 3.680358	9.68479	14.8	Chr1: 176.534627	0.520132	71	1.9932e-06
1430990_s_at	69163	11293	Mrpl44	mitochondrial ribosomal protein L44	Chr1: 79.774560	8.75447	16.8	Chr1: 96.873866	0.520009	71	2.00701e-06
1419353_at	13480	2865	Dpm1	dolichol-phosphate (beta-D) mannosyltransferase 1	Chr2: 168.034604	8.84497	15.4	Chr1: 175.676880	0.519865	71	2.02319e-06
1435258_at	51875	75339	Tmem141	transmembrane protein 141	Chr2: 25.475628	7.9803	16.2	Chr11: 121.409302	0.519713	71	2.04039e-06
1442248_at			LOC214424	ESTs, Weakly similar to RIKEN cDNA 2300006N05 [] [M.musculus]	Chr15: 27.843702	9.48113	13.7	Chr1: 25.632282	-0.519545	71	2.05963e-06
1419494_a_at	21985		Tpd52	tumor protein D52	Chr3: 8.930687	10.1487	13.4	Chr5: 138.337847	0.519357	71	2.0814e-06
1424164_at	28028	32436	Mrpl50	mitochondrial ribosomal protein L50.	Chr4: 49.527012	10.0099	19.9	Chr1: 168.913137	0.519307	71	2.08726e-06
1456350_at	98403	9188	Zfp451	zinc finger protein 451	Chr1: 33.852076	9.08905	13.2	Chr14: 124.508018	-0.519027	71	2.12004e-06
1457454_at	74996	9929	Usp47	ubiquitin specific protease 47	Chr7: 119.225992	7.78423	10.5	Chr9: 123.878247	-0.518941	71	2.13026e-06
1440372_at	218639	56843	Arfrp2	ADP-ribosylation factor related protein 2	Chr13: 114.841107	9.37009	18.1	Chr1: 41.346975	-0.518743	71	2.15389e-06
1418094_s_at	12351	20183	Car4	carbonic anhydrase 4	Chr11: 84.778339	10.6765	11.8	Chr8: 46.649262	0.518613	71	2.16953e-06
1423786_at	232210	6636	C3orf37	human chromosome 3 open reading frame 37	Chr6: 87.883373	9.14755	15.5	Chr1: 99.958650	0.51857	71	2.1747e-06
1434787_at	11842	68195	Arf3	ADP-ribosylation factor 3	Chr15: 98.566929	10.6644	10.6	ChrX: 127.572283	0.518567	71	2.17508e-06
1430436_at	77574	8815	3321401G04Rik	RIKEN cDNA 3321401G04	Chr6: 42.635305	7.69796	13.3	Chr13: 47.055081	-0.518452	71	2.18903e-06
1457988_at	140740	5220	Sec63	SEC63-like (S. cerevisiae)	Chr10: 42.488391	8.18528	14.7	Chr9: 123.878247	-0.518445	71	2.1899e-06
1458202_at	193385	9284	6330500D04Rik	ESTs, Highly similar to chromosome 6 open reading frame 32	Chr13: 24.764837	7.61806	8	Chr17: 51.338300	-0.518381	71	2.19768e-06
1442197_at	235184	36421	BC024479	cDNA sequence BC024479	Chr9: 37.304842	7.31074	14.9	Chr1: 39.053051	-0.518366	71	2.19954e-06
1441592_at	108829	3129	Jmjd1c	jumonji domain containing 1C	Chr10: 66.595215	8.4389	14.9	Chr1: 118.454508	-0.518344	71	2.20216e-06
1457589_at	270120	82252	D430038H04Rik	RIKEN cDNA D430038H04 gene	Chr9: 15.714887	10.3092	19.3	Chr9: 73.368885	-0.518335	71	2.20329e-06
1456667_at	15194	1593	Htt	huntingtin (Huntington's disease)	Chr5: 35.227058	10.0305	12.1	Chr1: 39.578771	-0.518276	71	2.21056e-06
1450018_s_at	67554	57046	Slc25a30	solute carrier family 25, member 30	Chr14: 76.160899	8.3044	11.4	Chr12: 61.268161	-0.518144	71	2.22685e-06
1444677_at	67684	75056	Crop	cisplatin resistance-associated overexpressed protein	Chr11: 94.175545	7.57679	11.8	Chr11: 69.415410	-0.518138	71	2.2275e-06
1449139_at	66357	10933	2310008M10Rik	RIKEN cDNA 2310008M10	Chr3: 130.399148	10.8919	12.7	Chr11: 121.409302	0.517737	71	2.27768e-06
1423970_at	73666	12505	Thoc3	THO complex 3	Chr13: 54.561537	9.44007	15.1	Chr11: 121.409302	0.517392	71	2.32171e-06
1456854_at	18011	32503	Neurl	neuralized-like (m-neuralized 1, m-neu1)	Chr19: 47.317706	7.78599	14.1	Chr2: 13.357843	-0.517198	71	2.34673e-06
1426540_at	71946	12425	2310067E08Rik	RIKEN cDNA 2310067E08 gene	Chr9: 14.160832	9.29734	10.1	Chr16: 66.732917	-0.517006	71	2.37178e-06
1433966_x_at	27053	69113	Asns	asparagine synthetase	Chr6: 7.625191	10.6279	34.3	Chr1: 175.676880	0.516592	71	2.42665e-06
1458525_at	11820	56379	App	amyloid beta (A4) precursor protein	Chr16: 85.155527	9.40612	18.9	Chr16: 83.732640	-0.516537	71	2.43414e-06
1419737_a_at	16828	56495	Ldh1	lactate dehydrogenase 1, A chain	Chr7: 54.110424	12.5079	9.6	Chr19: 38.242985	0.516521	71	2.43619e-06
1448524_s_at	20832	4573	Ssr4	signal sequence receptor, delta	ChrX: 71.034193	10.6143	11.5	Chr2: 26.223874	0.516451	71	2.44562e-06
1454299_at	74587		4833422B07Rik	RIKEN cDNA 4833422B07 gene	Chr18: 45.043541	7.58774	12.7	Chr2: 102.941478	-0.51644	71	2.4471e-06
1431044_at	225160	38012	Thoc1	THO complex 1	Chr18: 9.960938	7.11241	10.9	Chr3: 41.397765	-0.51642	71	2.4499e-06
1453562_a_at	67824	41388	1110025F24Rik	RIKEN cDNA 1110025F24 gene	Chr16: 4.713792	7.67185	12	Chr14: 101.113740	0.516397	71	2.45299e-06
1447567_at	23965	22673	Odz3	odd Oz/ten-m homolog 3	Chr8: 49.634802	6.03297	11.6	Chr12: 61.268161	-0.516172	71	2.48363e-06
1458282_at	217232	960	Cdc27	Cdc27 protein	Chr11: 104.404220	7.25366	9	Chr4: 149.683529	-0.516163	71	2.48484e-06
1440500_at	269881	1834	Map3k10	mitogen-activated protein kinase kinase kinase 10	Chr7: 28.452181	8.46234	14.2	Chr9: 40.929719	-0.516019	71	2.5046e-06
1447931_at	234135	56960	Whsc1l1	Wolf-Hirschhorn syndrome candidate 1-like 1 (human)	Chr8: 26.784958	10.0779	10.1	Chr12: 61.268161	-0.516012	71	2.50555e-06
1456717_at	21676	2418	Tead1	TEA domain family member 1	Chr7: 119.824853	5.09808	11.1	Chr1: 24.071805	-0.515984	71	2.50946e-06
1429076_a_at	71584	9792	Gdpd2	glycerophosphodiester phosphodiesterase domain containing 2	ChrX: 97.933642	8.30272	10	Chr13: 73.106372	0.515809	71	2.53382e-06
1417607_at	12862	38020	Cox6a2	cytochrome c oxidase, subunit VI a, polypeptide 2	Chr7: 135.349179	8.66555	15.2	Chr1: 176.534627	0.515677	71	2.55223e-06
1424350_s_at	226856	8914	Lpgat1	lysophosphatidylglycerol acyltransferase 1	Chr1: 193.603399	8.78924	11.2	Chr2: 104.267463	-0.515612	71	2.56146e-06
1442277_at	12660	88575	Chka	choline kinase alpha	Chr19: 3.865325	8.33951	13.4	Chr1: 148.717644	-0.515609	71	2.56182e-06
1423875_at	226252	28133	Fam160b1	family with sequence similarity 160, member B1	Chr19: 57.460769	7.85778	9.9	Chr11: 116.908502	-0.515065	71	2.63962e-06
1433598_at	234023	9960	9430010O03Rik	RIKEN cDNA 9430010O03 gene	Chr8: 8.682360	9.83156	10.1	Chr4: 19.960179	-0.514911	71	2.662e-06
1451265_at	69668	13015	Ccdc115	coiled-coil domain containing 115	Chr1: 161.309391	9.30256	11.4	Chr12: 35.806046	0.514436	71	2.73235e-06
1424657_at	216965	27041	Taok1	TAO kinase 1	Chr11: 77.351183	11.6994	12.2	Chr12: 97.343221	-0.514095	71	2.78384e-06
1430633_s_at	23970	21414	Pacsin2	protein kinase C and casein kinase substrate in neurons 2	Chr15: 83.228333	8.19942	11	Chr1: 172.981863	-0.513978	71	2.80169e-06
1426411_a_at	20744	7548	Strbp	spermatid perinuclear RNA binding protein (interleukin enhancer binding factor 3-like)	Chr2: 37.442039	8.78614	11.8	Chr1: 165.315110	0.513712	71	2.84269e-06
1438352_at	212307	75027	Mapre2	microtubule-associated protein, RP/EB family, member 2	Chr18: 23.965457	7.75092	15.2	Chr18: 16.573190	-0.51318	71	2.92652e-06
1415925_a_at	18226	68773	Nup62	nucleoporin 62	Chr7: 52.085814	9.51081	17.6	Chr7: 47.861153	0.513027	71	2.95103e-06
1456610_at	67020	12073	Jmjd3	jumonji domain containing 3	Chr11: 69.213541	9.01617	12.3	Chr11: 64.909098	-0.512921	71	2.96824e-06
1451269_at	72621	9530	Pdzd11	PDZ domain containing 11	ChrX: 97.818417	9.83353	11.8	Chr1: 174.792334	0.512851	71	2.97957e-06
1424341_s_at	353237	49562	Pcdhac2	protocadherin alpha constant exon 2	Chr18: 37.345954	10.6832	13.1	Chr1: 165.315110	0.512723	71	3.00039e-06
1446255_at	16535	85014	Kcnq1	potassium voltage-gated channel, subfamily Q, member 1	Chr7: 150.399075	5.85	10.9	Chr9: 40.929719	-0.512715	71	3.00172e-06
1458205_at	17155	4316	Man1a	mannosidase 1, alpha	Chr10: 53.783691	7.64025	10.9	Chr12: 97.343221	-0.512698	71	3.00441e-06
1438454_at	19211	265	Pten	phosphatase and tensin tumor suppressor	Chr19: 32.880752	9.49083	11.3	Chr5: 20.753292	-0.512552	71	3.0284e-06
1429532_at	74522	8966	Zcwcc1	zinc finger, CW-type with coiled-coil domain 1	Chr11: 3.589837	9.63691	13.2	Chr1: 96.873866	0.512517	71	3.03431e-06
1457540_at	67582	6834	Slc25a26	solute carrier family 25 (mitochondrial carrier, phosphate carrier), member 26	Chr6: 94.534800	6.46127	75.9	Chr6: 92.570486	-0.512461	71	3.04356e-06
1429521_at	67667	44488	Alkbh8	alkB alkylation repair homolog 8	Chr9: 3.385750	9.4076	13.4	Chr1: 148.717644	-0.512426	71	3.04926e-06
1417388_at	12069	88940	Bex2	brain expressed X-linked 2	ChrX: 132.601126	12.794	33.5	Chr1: 174.792334	0.512104	71	3.10318e-06
1415858_at	56347	2781	Eif3s8	eukaryotic translation initiation factor 3, subunit 8	Chr7: 133.690703	12.1416	18.9	Chr1: 174.201925	0.512038	71	3.11427e-06
1450732_a_at	76895	9070	Bicd2	bicaudal D homolog 2 (dynein-mediated, minus end-directed motility along microtubules)	Chr13: 49.480341	10.3486	10.4	Chr14: 124.508018	-0.51197	71	3.12583e-06
1440222_at	20655	392	Sod1	superoxide dismutase 1, soluble	Chr16: 90.221819	7.74141	9.5	Chr12: 70.704784	-0.511874	71	3.14211e-06
1442061_at	238386	34300	Btbd7	BTB (POZ) domain containing 7	Chr12: 104.022334	7.71742	10.6	Chr11: 70.371166	-0.511734	71	3.16617e-06
1437491_at	76895	9070	Bicd2	bicaudal D homolog 2 (dynein-mediated, minus end-directed motility along microtubules)	Chr13: 49.479943	8.71332	13.9	Chr12: 70.704784	-0.511449	71	3.21548e-06
1459649_at			LOC231291	LOC231291	Chr10: 29.026319	5.8089	9.8	Chr1: 105.918404	-0.511403	71	3.22352e-06
1432719_at	23874	4160	Farslb	phenylalanine-tRNA synthetase-like, beta subunit	Chr1: 78.462061	8.44447	11.6	Chr11: 121.409302	-0.510994	71	3.29573e-06
1443489_at	22750	49280	Zfp9	zinc finger protein 9	Chr15: 35.415284	9.1641	14	Chr2: 26.223874	-0.510683	71	3.35156e-06
1446501_at	320522	82363	A830053O21Rik	RIKEN cDNA A830053O21 gene	Chr11: 76.486619	7.58884	8.3	Chr1: 38.079087	0.510082	71	3.46218e-06
1451154_a_at	14007	4783	Cugbp2	CUG triplet repeat, RNA binding protein 2	Chr2: 6.462934	11.3696	14.7	Chr11: 62.910461	-0.510068	71	3.46479e-06
1444246_at			Panx3	ESTs	Chr7: 80.666192	7.75351	8.8	Chr11: 117.108176	-0.509984	71	3.48057e-06
1460531_at	73039		Syne1	spectrin repeat containing, nuclear envelope 1	Chr10: 5.058360	7.00338	11.1	Chr11: 121.409302	-0.50998	71	3.4813e-06
1431316_at	16396	88442	Itch	itchy, E3 ubiquitin protein ligase	Chr2: 154.964433	7.10538	12.6	Chr1: 38.451548	-0.509968	71	3.48353e-06
1424804_at	252875	10371	Mios	missing oocyte, meiosis regulator (WD repeat-containing protein mio)	Chr6: 8.183072	9.00211	11.1	Chr1: 169.153242	0.509833	71	3.50905e-06
1416346_at	30058	37878	Timm8a1	translocase of inner mitochondrial membrane 8 (X-linked deafness dystonia protein)	ChrX: 131.072509	8.47719	18.1	Chr12: 61.268161	0.509656	71	3.54257e-06
1437219_at	16001	30997	Igf1r	insulin-like growth factor I receptor	Chr7: 75.169336	9.4672	12.9	Chr1: 126.516497	-0.509595	71	3.5543e-06
1457797_at	20541	69090	Slc8a1	solute carrier family 8 (sodium/calcium exchanger), member 1	Chr17: 81.904566	9.917	10.4	Chr1: 25.632282	-0.509466	71	3.57899e-06
1421723_at	93889	56829	Pcdhb18	protocadherin beta 18	Chr18: 37.651294	5.82899	10.7	Chr4: 144.563167	0.509434	71	3.58519e-06
1423486_at	56724	8572	Cript	postsynaptic protein CRIPT (cysteine-rich PDZ-binding protein)	Chr17: 87.433616	10.8065	11	Chr4: 138.152371	0.509389	71	3.59397e-06
1448365_at	66446	8994	Exosc7	exosome component 7	Chr9: 123.039665	10.2744	9.7	Chr9: 33.261827	0.509242	71	3.62237e-06
1420636_a_at	80915	5238	Dusp12	dual specificity phosphatase 12	Chr1: 172.809791	9.06311	11.3	Chr14: 124.508018	0.508963	71	3.6773e-06
1446108_at	224019	85369	D16Bwg1494e	DNA segment, Chr 16, Brigham & Women's Genetics 1494 expressed	Chr3: 126.840109	5.95116	15.8	Chr1: 165.315110	-0.508944	71	3.68094e-06
1423771_at	109042	12490	Prkcdbp	protein kinase C, delta binding protein	Chr7: 112.629230	7.9458	9.5	Chr3: 100.965174	0.508389	71	3.79235e-06
1437107_at	270192	39749	Rab6b	RAB6B, member RAS oncogene family (Golgi and membrane trafficking associated)	Chr9: 103.064937	9.76218	8.5	Chr12: 100.818236	-0.508109	71	3.84954e-06
1450308_a_at	24127	5894	Xrn1	5'-3' exoribonuclease 1	Chr9: 95.948235	7.87121	8.6	Chr12: 70.704784	-0.508057	71	3.86042e-06
1447263_at	56307	4981	Metap2	methionine aminopeptidase 2	Chr10: 93.343196	6.13698	12.3	Chr12: 61.268161	-0.507951	71	3.88242e-06
1442437_at	19229	23001	Ptk2b	PTK2 protein tyrosine kinase 2 beta	Chr14: 66.780864	5.4228	14.3	Chr14: 62.388100	-0.507609	71	3.95395e-06
1437728_at	268420	9818	AW050020	expressed sequence AW050020	Chr11: 60.368396	9.95308	17	Chr12: 76.993653	-0.507567	71	3.96292e-06
1452647_a_at	67728	1060	Dph2l2	diptheria toxin resistance protein required for diphthamide biosynthesis (Saccharomyces)-like 2	Chr4: 117.561690	7.86591	8.8	Chr11: 116.908502	0.507171	71	4.04771e-06
1430368_s_at	67080	49994	1700019D03Rik	RIKEN cDNA 1700019D03 gene	Chr1: 52.982092	8.35011	10.7	Chr18: 30.597418	0.507111	71	4.06065e-06
1421957_a_at	13026	3680	Pcyt1a	phosphate cytidylyltransferase 1, choline, alpha isoform	Chr16: 32.471768	8.07232	11.6	Chr11: 117.108176	-0.507093	71	4.06448e-06
1424029_at	72480	15872	Tspyl4	testis-specific protein Y-encoded-like 4	Chr10: 34.020553	13.5314	30.1	Chr1: 175.676880	0.506945	71	4.09682e-06
1449292_at	12421	7659	Rb1cc1	RB1-inducible coiled-coil 1	Chr1: 6.238879	7.58905	9.6	Chr12: 100.818236	-0.506857	71	4.11602e-06
1433674_a_at			Rnu22	RNA, U22 small nucleolar	Chr19: 8.799511	8.9737	31.1	Chr19: 8.782189	0.506395	71	4.21856e-06
1442933_at	109037		6230415M23Rik	RIKEN cDNA 6230415M23 gene	Chr11: 121.158748	7.76714	16.3	Chr4: 154.365177	-0.506351	71	4.22862e-06
1420974_at	84505	32157	Setdb1	SET domain, bifurcated 1	Chr3: 95.136658	8.96432	13.6	Chr12: 71.948670	-0.506347	71	4.22935e-06
1449069_at	22661	8003	Zfp148	zinc finger protein 148	Chr16: 33.496855	11.935	9.8	Chr6: 145.406059	-0.505825	71	4.34846e-06
1433972_at	100072	18942	Camta1	calmodulin binding transcription activator 1 (human 1p36.31-p36.23 candidate tumor suppressor genes of neuroblastoma)	Chr4: 150.435899	12.9149	12.3	Chr12: 61.268161	-0.505743	71	4.36748e-06
1425270_at	16561	99835	Kif1b	kinesin family member 1B	Chr4: 148.610099	8.18667	10.7	Chr4: 142.959726	-0.505692	71	4.37934e-06
1453512_at	105559	76766	Mbnl2	muscleblind-like splicing regulator 2	Chr14: 120.797870	7.85943	12.6	Chr5: 72.711077	-0.505668	71	4.38491e-06
1456260_at	19646	21153	Rbbp4	retinoblastoma binding protein 4	Chr4: 129.002197	8.35781	11.4	Chr1: 38.451548	-0.505454	71	4.43499e-06
1434148_at	21413	2407	Tcf4	transcription factor 4	Chr18: 69.846996	12.4741	11.9	Chr17: 75.465362	-0.505309	71	4.46916e-06
1439805_at	54446	4811	Nfat5	nuclear factor of activated T-cells 5	Chr8: 109.852825	8.45146	13.1	Chr9: 40.929719	-0.505276	71	4.47696e-06
1443877_a_at	192786	22968	Rapgef6	Rap guanine nucleotide exchange factor (GEF) 6	Chr11: 54.456212	6.49377	11.9	Chr11: 70.371166	-0.505114	71	4.5156e-06
1429144_at	74182	10478	Gpcpd1	glycerophosphocholine phosphodiesterase GDE1	Chr2: 132.355416	10.7636	11.6	Chr12: 61.268161	0.505065	71	4.52739e-06
1454551_at			9530034D02Rik	RIKEN cDNA 9530034D02 gene	Chr6: 31.281295	6.35954	16.8	Chr1: 168.913137	-0.505013	71	4.53985e-06
1436714_at	210126	4075	Lpp	LIM domain containing preferred translocation partner in lipoma	Chr16: 24.980545	8.52629	10.6	Chr1: 126.516497	-0.504907	71	4.56539e-06
1445337_at	235567		Dnajc13	DnaJ (Hsp40) homolog, subfamily C, member 13	Chr9: 104.130748	8.5857	11.2	Chr3: 10.327101	-0.504836	71	4.58274e-06
1417064_at	67767	41675	Jagn1	jagunal homolog 1 (Drosophila)	Chr6: 113.397630	10.8574	10.9	Chr1: 96.873866	0.504725	71	4.60959e-06
1429280_at	69700	43567	2310067L16Rik	RIKEN cDNA 2310067L16 gene	Chr15: 71.629280	7.32671	10.5	Chr11: 121.409302	0.504554	71	4.65147e-06
1436850_at	263764	17827	Creg2	cellular repressor of E1A-stimulated genes 2	Chr1: 39.677955	8.94517	10.9	Chr1: 147.391347	-0.504534	71	4.65637e-06
1424813_at	218805		LOC218805	hypothetical protein LOC218805	Chr14: 21.187185	7.89185	13.6	Chr10: 115.571077	0.504503	71	4.6641e-06
1447143_at			D230046B21Rik	ESTs	Chr6: 12.013154	7.88378	17.2	Chr6: 9.485705	-0.504491	71	4.66699e-06
1456054_a_at	80912	22830	Pum1	pumilio 1 (PUF family RNA-binding protein)	Chr4: 130.336107	9.88517	8.7	Chr13: 47.055081	-0.504424	71	4.68354e-06
1453052_at	73067	16751	3110005G23Rik	RIKEN cDNA 3110005G23 gene	Chr8: 67.488143	9.33177	10.3	Chr1: 39.578771	0.504396	71	4.69053e-06
1459888_at			AI429562	oviduct EST AK143260	Chr18: 61.806858	6.95555	12.9	Chr4: 142.772318	0.504172	71	4.74647e-06
1444538_at	56463	8665	AL033314	expressed sequence AL033314	Chr6: 28.773835	7.90812	12.5	Chr12: 61.268161	-0.504074	71	4.77108e-06
1416789_at	15929	55803	Idh3g	isocitrate dehydrogenase 3 (NAD+), gamma	ChrX: 71.024954	11.8999	10.9	Chr19: 16.497186	0.504071	71	4.7718e-06
1437398_a_at	56752	55483	Aldh9a1	aldehyde dehydrogenase 9, subfamily A1 (GABA enzyme)	Chr1: 169.297695	9.19251	61.9	Chr1: 169.153242	0.504039	71	4.77989e-06
1450017_at	12450	2995	Ccng1	cyclin G1	Chr11: 40.562718	9.99765	12.5	Chr12: 70.704784	0.503828	71	4.83338e-06
1458233_at	320336		9030227G01Rik	RIKEN cDNA 9030227G01 gene	Chr5: 73.490824	8.01314	12.3	Chr11: 117.108176	-0.503771	71	4.84805e-06
1445512_at	57261	84762	Brd4	bromodomain containing 4	Chr17: 32.378819	8.61069	11.8	Chr1: 38.451548	-0.503673	71	4.8731e-06
1453206_at	229211	8539	Acad9	acyl-Coenzyme A dehydrogenase family, member 9	Chr3: 35.987769	9.27874	17.7	Chr15: 86.437547	0.503667	71	4.87467e-06
1457492_at	213006	45419	A930031D07Rik	RIKEN cDNA A930031D07 gene	Chr15: 27.767339	5.73889	11	Chr9: 32.308039	-0.503636	71	4.88269e-06
1419072_at	68312	41816	Gstm7	glutathione S-transferase, mu 7 (susceptibility to carcinogens and toxins)	Chr3: 107.729638	9.79526	11.4	Chr1: 182.341751	0.503606	71	4.89043e-06
1454628_at	320678	18706	Iffo1	intermediate filament family orphan 1	Chr6: 125.111236	9.83352	11.7	Chr6: 145.406059	0.503585	71	4.89585e-06
1416831_at	18010	375	Neu1	neuraminidase 1 (sialidase 1, lysosomal sialidase, sialidosis)	Chr17: 35.071688	9.41943	11.6	Chr6: 89.298446	0.503154	71	5.00824e-06
1428390_at	72515	38810	Wdr43	WD repeat domain 43	Chr17: 72.002188	9.50369	14.8	Chr17: 63.988383	0.503083	71	5.02683e-06
1427809_at	319387	22878	Lphn3	latrophilin 3 (lectomedin 3)	Chr5: 81.455087	8.74782	14.3	Chr12: 61.268161	-0.503042	71	5.03787e-06
1429283_at	67006	36436	1500009M05Rik	RIKEN cDNA 1500009M05 gene	Chr3: 135.073343	7.11204	13.7	Chr4: 152.699719	-0.503024	71	5.04242e-06
1450174_at	19281	56924	Ptprt	protein tyrosine phosphatase, receptor type, T	Chr2: 161.353384	8.08245	10.9	Chr12: 76.993653	-0.502905	71	5.0741e-06
1429464_at	108079	4551	Prkaa2	protein kinase, AMP-activated, alpha 2 catalytic subunit	Chr4: 104.706124	5.93425	16.1	Chr4: 142.772318	-0.50284	71	5.09157e-06
1419256_at	20742	2354	Spnb2	spectrin beta 2	Chr11: 30.013859	11.8739	12	Chr13: 47.055081	-0.502551	71	5.16958e-06
1443749_x_at	20512	20882	Slc1a3	solute carrier family 1 (glial high affinity glutamate transporter), member 3	Chr15: 8.584899	12.5809	10.2	Chr13: 52.866221	-0.502513	71	5.17986e-06
1424512_a_at	98258	4225	Txndc9	thioredoxin domain containing 9	Chr1: 38.047049	9.6828	9.8	Chr4: 154.365177	0.502281	71	5.24311e-06
1456383_at	66409	41052	Rsl1d1	ribosomal L1 domain containing 1	Chr16: 11.194716	9.82107	17.2	Chr1: 172.981863	0.50215	71	5.27927e-06
1441220_at	50791	8189	Magi2	membrane associated guanylate kinase, WW and PDZ domain containing 2	Chr5: 19.292402	8.56949	12.1	Chr15: 87.788313	-0.502145	71	5.28074e-06
1427266_at	55982	68995	Pb1	PAX interacting (with transcription-activation domain) protein 1	Chr14: 31.880790	9.23026	15.2	Chr1: 126.516497	-0.501898	71	5.34959e-06
1450865_s_at	64660	57043	Mrps24	mitochondrial ribosomal protein S24	Chr11: 5.604459	10.6674	11.9	Chr1: 39.578771	0.501852	71	5.36262e-06
1438401_at	170644	9656	Ubn1	ubinuclein 1	Chr16: 5.055178	9.55934	14.2	Chr12: 97.343221	-0.501828	71	5.36916e-06
1448148_at	14824	1577	Grn	granulin	Chr11: 102.297496	10.0245	15.4	Chr1: 80.322429	0.501689	71	5.40856e-06
1421033_a_at	56070	4879	Tcerg1	transcription elongation regulator 1 (CA150)	Chr18: 42.731525	9.73372	16.2	Chr1: 169.153242	0.501671	71	5.41356e-06
1458309_at			LOC238771	ESTs	Chr13: 9.327302	10.157	13.4	Chr9: 81.753446	-0.501521	71	5.45629e-06
1459133_at			B130066H01Rik	ESTs	Chr1: 153.634622	8.16623	14.2	Chr1: 118.454508	-0.501492	71	5.4646e-06
1442108_at	57751	11193	Rnf25	ring finger protein 25	Chr1: 74.647310	7.40864	37.3	Chr1: 74.488135	-0.501428	71	5.48282e-06
1449530_at	83925	8556	Trps1	trichorhinophalangeal syndrome I (human)	Chr15: 50.492052	9.73205	13.1	Chr1: 106.773458	-0.50141	71	5.48811e-06
1449933_a_at	66637	12002	Tsen15	tRNA splicing endonuclease 15	Chr1: 154.218063	9.55757	18.5	Chr1: 172.981863	0.501367	71	5.50033e-06
1423031_at	59003	4298	Maea	macrophage erythroblast attacher	Chr5: 33.715369	10.7711	11.7	Chr12: 27.578330	0.50118	71	5.55435e-06
1428440_at	78830	48235	Slc25a12	solute carrier family 25 (mitochondrial carrier, Aralar), member 12	Chr2: 71.112865	11.4183	14.9	Chr1: 172.981863	0.501008	71	5.60449e-06
1431024_a_at	94246	12847	Arid4b	AT rich interactive domain 4B (Rbp1 like)	Chr13: 14.279124	6.62125	10.2	Chr1: 147.391347	-0.500815	71	5.66125e-06
1429583_at	67439	5738	Xba2	XPA binding protein 2 (rre-mRNA-splicing factor SYF1)	Chr8: 3.623662	7.17984	15.3	Chr1: 174.792334	0.500755	71	5.67906e-06
1438207_at	107338	37897	Gbf1	golgi-specific brefeldin A-resistance factor 1	Chr19: 46.336212	8.63061	15.8	Chr12: 76.832202	-0.500682	71	5.7006e-06
1437548_at	12121	37518	Bicd1	bicaudal D homolog 1 (Drosophila)	Chr6: 149.505788	8.52732	8.1	Chr16: 12.472870	-0.500573	71	5.73323e-06
1426376_at	13476	68479	Dp1	deleted in polyposis 1	Chr18: 34.504981	12.5734	11.3	Chr14: 124.508018	0.500512	71	5.75143e-06
1457799_at	238076	20518	Kcns3	potassium voltage-gated channel, delayed-rectifier, subfamily S, member 3	Chr12: 11.098437	8.14873	13.4	Chr9: 40.929719	0.5004	71	5.78525e-06
1457155_at	11669	55480	Aldh2	aldehyde dehydrogenase 2, mitochondrial	Chr5: 122.016114	6.85576	17.2	Chr3: 153.986405	0.500314	71	5.81127e-06
1452394_at	27267	1328	Cars	cysteinyl-tRNA synthetase (type 1a)	Chr7: 150.748865	9.00715	38.7	Chr1: 174.792334	0.500292	71	5.81791e-06
1457689_at	319934	41810	Mtmr13	myotubularin related protein 13	Chr7: 117.520919	6.05061	10.7	Chr5: 138.337847	-0.500233	71	5.83554e-06
1459363_at	20239	2234	Atxn2	ataxin 2	Chr5: 122.245359	9.16076	12.2	Chr16: 92.790231	-0.499911	71	5.93438e-06
1441354_at	14897	44226	Trip12	thyroid hormone receptor interactor 12	Chr1: 84.784006	7.21846	13	Chr11: 117.108176	-0.499877	71	5.94488e-06
1440375_at	74741	8873	5730419I09Rik	RIKEN cDNA 5730419I09 gene	Chr6: 143.022670	9.11651	9.7	Chr1: 148.717644	-0.499862	71	5.94937e-06
1438403_s_at	72289		Malat1	metastasis associated lung adenocarcinoma transcript 1 (non-coding RNA)	Chr19: 5.802448	12.8602	16.7	Chr12: 100.818236	-0.499694	71	6.00153e-06
1440440_at			BM237796	BM237796 EST	Chr9: 13.292657	7.90623	10.2	Chr1: 38.451548	-0.499661	71	6.01193e-06
1428729_at	79264	12746	Krit1	KRIT1, ankyrin repeat containing (cerebral cavernous malformations 1)	Chr5: 3.803791	9.96414	11.8	Chr1: 148.717644	-0.499448	71	6.07873e-06
1451205_at	19172	2090	Psmb4	proteasome (prosome, macropain) subunit, beta type 4	Chr3: 94.688845	12.4976	13.1	Chr1: 174.792334	0.499345	71	6.11144e-06
1418170_a_at	142682	9037	Zcchc14	zinc finger, CCHC domain containing 14	Chr8: 124.124402	9.50393	9.9	Chr17: 75.465362	-0.499288	71	6.12949e-06
1427225_at	13855	40710	Epn2	epsin 2	Chr11: 61.332384	10.5123	9.5	Chr4: 19.960179	-0.499163	71	6.16953e-06
1456272_at	72895	12485	2900045N06Rik	RIKEN cDNA 2900045N06 gene	Chr6: 113.046898	8.45586	14	Chr1: 126.516497	-0.499009	71	6.21884e-06
1444562_at	100763	8783	Ube3c	ubiquitin protein ligase E3C	Chr5: 29.978477	6.28704	10.6	Chr1: 168.323142	-0.49896	71	6.23461e-06
1448155_at	18571	22614	Pdcd6ip	programmed cell death 6 interacting protein	Chr9: 113.562395	9.59126	16.1	Chr12: 61.268161	-0.498886	71	6.25861e-06
1453189_at	22196	5574	Ube2i	ubiquitin-conjugating enzyme E2I	Chr17: 25.403530	7.67117	22.6	Chr12: 76.832202	-0.498725	71	6.31104e-06
1438460_at	67785		Zfp262	zinc finger protein 262	Chr4: 126.592214	7.2837	17.6	Chr1: 117.626780	-0.498589	71	6.35588e-06
1457493_at			BI076831	BI076831	Chr19: 32.876822	8.31141	12.3	Chr1: 38.079087	-0.498584	71	6.35733e-06
1420530_at	29861	3415	Neud4	neuronal d4 domain family member	Chr7: 30.100664	9.94189	10.3	Chr14: 124.508018	-0.498525	71	6.37689e-06
1421031_a_at	69573	8345	Hig2	hypoxia-inducible protein 2	Chr6: 29.224748	7.63174	9.9	Chr1: 34.593291	0.498461	71	6.39803e-06
1437862_at	67039	36437	Rbm25	RNA binding motif protein 25	Chr12: 85.004242	10.8424	17.8	Chr12: 76.832202	-0.498417	71	6.41257e-06
1435226_at	75234	34999	Ibrdc3	In between ring fingers domain containing 3	Chr4: 128.761178	9.74386	12.6	Chr1: 105.918404	0.498306	71	6.44941e-06
1424459_at	210992	9871	Lpcat1	lysophosphatidylcholine acyltransferase 1	Chr13: 73.652001	10.7613	8.4	Chr2: 102.941478	-0.497995	71	6.55392e-06
1457297_at	17258	4080	Mef2a	myocyte enhancer factor 2A	Chr7: 74.390648	7.85506	10.4	Chr9: 40.929719	-0.497963	71	6.56476e-06
1447187_at	213452	19711	Ripk5	receptor interacting protein kinase 5	Chr1: 134.340571	8.8049	12	Chr9: 77.217283	-0.497799	71	6.62062e-06
1437544_at	51886	48253	Fubp1	far upstream element (FUSE) binding protein 1	Chr3: 151.887376	5.67627	12.7	Chr9: 123.878247	-0.497777	71	6.62817e-06
1457161_at	399629		Enth	enthoprotin (epsin-4, epsin-related protein)	Chr11: 45.676609	10.171	12.6	Chr1: 25.489364	-0.497652	71	6.67125e-06
1434020_at	231887	8927	Pdap1	PDGFA associated protein 1	Chr5: 145.892272	9.70438	11.5	Chr12: 76.832202	-0.497591	71	6.69214e-06
1442484_at	56403	4648	Syncrip	synaptotagmin binding, cytoplasmic RNA interacting protein	Chr9: 88.354006	8.29663	8.7	Chr1: 126.516497	-0.49744	71	6.74469e-06
1443160_at	319934	41810	Sbf2	SET binding factor 2	Chr7: 117.590515	8.36611	10.9	Chr1: 148.717644	-0.497359	71	6.7729e-06
1415926_at	18226	68773	Nup62	nucleoporin 62	Chr7: 52.085597	9.85477	18.9	Chr7: 47.861153	0.496984	71	6.90487e-06
1438771_at	380958		LOC380958	similar to bromodomain containing protein 1	Chr15: 88.547378	8.44185	12.6	Chr4: 19.960179	-0.496921	71	6.92742e-06
1424778_at	28193	37401	D10Ucla1	DNA segment, Chr 10, University of California at Los Angeles 1	Chr10: 66.475612	8.78088	11.9	Chr17: 51.338300	-0.496845	71	6.95428e-06
1459008_at	237943		Gpatch8	G patch domain containing 8	Chr11: 102.373839	9.33659	14.5	Chr17: 75.465362	-0.496616	71	7.03667e-06
1436895_at	212285	9064	Centd1	centaurin, delta 1	Chr5: 63.097868	7.74763	13	Chr12: 61.268161	-0.496446	71	7.09846e-06
1442695_at	140904	10966	Caln1	calneuron 1	Chr5: 131.319830	7.55697	13.9	Chr11: 116.908502	-0.496234	71	7.17641e-06
1429087_at	66209	10928	1110054O05Rik	RIKEN cDNA 1110054O05 gene	Chr4: 59.787125	8.69465	13.1	Chr1: 175.676880	0.496128	71	7.2153e-06
1415706_at	12847	3218	Copa	coatomer protein complex subunit alpha	Chr1: 174.051912	12.492	36.5	Chr1: 172.981863	0.496109	71	7.22257e-06
1423710_at	78920	1456	Dlst	dihydrolipoamide S-succinyltransferase (E2 component of 2-oxo-glutarate complex)	Chr12: 86.474453	11.0634	20.7	Chr1: 172.981863	0.496096	71	7.22718e-06
1450771_at	14348	4800	Fut9	fucosyltransferase 9	Chr4: 25.545436	8.59718	11.3	Chr12: 97.343221	-0.495968	71	7.27505e-06
1420372_at	20650	4911	Sntb2	syntrophin, basic 2	Chr8: 109.521063	8.60134	17.7	Chr12: 76.832202	-0.495878	71	7.30849e-06
1437598_at	56490	9226	Zbtb20	zinc finger and BTB domain containing 20 (hippocampus expression signature)	Chr16: 43.642160	12.1663	11.9	Chr1: 96.873866	-0.495792	71	7.34108e-06
1433646_at	218506	41006	Mrps27	mitochondrial ribosomal protein S27	Chr13: 100.184990	8.9376	24.4	Chr13: 99.628243	0.495782	71	7.3445e-06
1429557_at	66634	12001	Mcm8	minichromosome maintenance deficient 8 (S. cerevisiae)	Chr2: 132.665305	6.1484	14	Chr12: 68.669115	0.495781	71	7.34516e-06
1441197_at	319626		9530059O14Rik	RIKEN cDNA 9530059O14 gene	Chr9: 122.586792	9.68567	13.9	Chr9: 83.765926	-0.495778	71	7.34634e-06
1438062_at			AK029311	AK029311 downstream of remodeling and spacing factor 1 (Rsf1, HBXAP)	Chr7: 104.838982	10.4071	33	Chr7: 105.272767	-0.495668	71	7.38787e-06
1441466_at	320585		5730405G21Rik	RIKEN cDNA 5730405G21 gene	Chr16: 22.259291	6.3436	9.6	Chr11: 116.908502	-0.495447	71	7.47163e-06
1438981_at	18751	56424	Prkcb1	protein kinase C, beta 1	Chr7: 129.461827	5.55795	13.2	Chr9: 123.878247	-0.495445	71	7.47254e-06
1446222_at	74086		4933411D12Rik	RIKEN cDNA 4933411D12 gene	Chr19: 29.866555	5.87122	10.1	Chr13: 47.055081	-0.495292	71	7.53138e-06
1450275_x_at	67921	12212	Ube2f	ubiquitin-conjugating enzyme E2F (putative); RIKEN cDNA 2510010F15 gene	Chr1: 93.174866	8.87207	25.6	Chr1: 175.676880	0.49529	71	7.5321e-06
1438443_at	56490	9226	Zbtb20	zinc finger and BTB domain containing 20 (hippocampus expression signature)	Chr16: 43.621147	11.8991	12.1	Chr6: 103.069379	-0.49524	71	7.55152e-06
1416752_at	24131	48499	Ldb3	LIM domain binding 3	Chr14: 35.374499	7.52316	7.1	Chr9: 86.198703	0.495239	71	7.55194e-06
1426301_at	11658	1229	Alcam	activated leukocyte cell adhesion molecule	Chr16: 52.251109	10.5414	9.9	Chr1: 25.489364	-0.495217	71	7.56043e-06
1430183_at	18514	20574	Pbx1	pre B-cell leukemia transcription factor 1	Chr1: 170.349829	8.12162	13.8	Chr12: 76.832202	-0.495039	71	7.6295e-06
1447176_at	77938	8776	A930008G19Rik	RIKEN cDNA A930008G19 gene	Chr7: 139.942722	6.76756	13.9	Chr12: 70.704784	-0.494918	71	7.67668e-06
1436983_at	12914	68393	Crebbp	CREB binding protein	Chr16: 4.093487	9.85716	17.8	Chr12: 71.817797	-0.494811	71	7.71894e-06
1416137_at	11750	36149	Anxa7	annexin A7	Chr14: 21.274617	9.67111	12.3	Chr16: 70.195003	0.494301	71	7.92227e-06
1421786_at	19058	68099	Ppp3r1	protein phosphatase 3, regulatory subunit B, alpha isoform (calcineurin B, type I)	Chr11: 17.094672	9.40723	23.3	Chr11: 16.853389	-0.494298	71	7.92361e-06
1460594_a_at	69080	8346	Gmppa	GDP-mannose pyrophosphorylase A	Chr1: 75.439520	8.98932	17	Chr1: 74.488135	0.493977	71	8.05444e-06
1429401_at	71069	18414	4933409N07Rik	RIKEN cDNA 4933409N07 gene	Chr8: 48.271467	9.98513	13.8	Chr11: 116.908502	-0.493868	71	8.09907e-06
1440966_at	57438	10753	March7	membrane-associated ring finger (C3HC4) 7	Chr2: 60.085753	9.27708	13.2	Chr17: 81.620039	-0.493658	71	8.18617e-06
1440373_at	15568	20367	Elavl1	ELAV (embryonic lethal, abnormal vision, Drosophila)-like 1 (Hu antigen R)	Chr8: 4.296971	7.84199	16.1	Chr12: 61.268161	-0.493544	71	8.23382e-06
1423117_at	80912	22830	Pum1	pumilio 1 (PUF family RNA-binding protein)	Chr4: 130.328576	10.2579	11.8	Chr11: 117.108176	-0.493408	71	8.29099e-06
1418516_at	17765	7207	Mtf2	metal response element binding transcription factor 2	Chr5: 108.522370	10.4886	11.7	Chr12: 61.268161	-0.493331	71	8.32341e-06
1451504_at	66075	9851	Chchd3	coiled-coil-helix-coiled-coil-helix domain containing 3	Chr6: 32.742859	10.4898	15.5	Chr11: 121.409302	0.493194	71	8.38168e-06
1432108_at	71041	12378	Pcgf6	polycomb group ring finger 6 (dentate gyrus expression signature)	Chr19: 47.116809	8.58043	13.3	Chr1: 25.632282	-0.492997	71	8.46562e-06
1423260_at	15904	1186	Id4	inhibitor of DNA binding 4	Chr13: 48.356545	10.5293	8.9	Chr14: 124.508018	-0.492859	71	8.52514e-06
1426694_at	71517	10659	9030624J02Rik	RIKEN cDNA 9030624J02 gene	Chr7: 125.977351	9.98907	9.2	Chr12: 76.396441	0.492805	71	8.54863e-06
1441829_s_at	56697	32452	Akap10	A kinase (PRKA) anchor protein 10	Chr11: 61.710176	7.53982	10.6	Chr1: 38.079087	-0.492686	71	8.6004e-06
1439998_at			D630035I23Rik	RIKEN cDNA D630035I23 gene	Chr10: 66.653932	8.29949	14.5	Chr1: 118.454508	-0.492473	71	8.69361e-06
1438871_at	20658	10551	Son	Son cell proliferation protein	Chr16: 91.669102	7.89749	13.6	Chr1: 126.516497	-0.492331	71	8.75672e-06
1428130_at	70361	4070	Lman1	lectin, mannose-binding, 1	Chr18: 66.154439	8.43382	14.4	Chr9: 40.929719	-0.492319	71	8.76201e-06
1457633_x_at	12862	38020	Cox6a2	cytochrome c oxidase, subunit VI a, polypeptide 2	Chr7: 135.349161	6.747	10	Chr7: 77.309843	0.492236	71	8.79882e-06
1427638_at	235320	21214	Zfp145	zinc finger protein 145	Chr9: 48.465041	8.66389	10.6	Chr6: 98.028110	-0.491888	71	8.95483e-06
1433608_at	212986		Scfd2	RIKEN cDNA E430013M20 gene	Chr5: 74.602262	8.47674	9	Chr6: 101.797292	0.491877	71	8.96007e-06
1424189_at	67292	7109	Pigc	phosphatidylinositol glycan, classC	Chr1: 163.901303	8.82165	30.3	Chr1: 162.215218	0.491725	71	9.02933e-06
1437969_s_at	68327	6922	C16orf42	human chromosome 16 open reading frame 42	Chr17: 25.378758	7.82569	11.4	Chr4: 153.428155	0.491701	71	9.03988e-06
1445676_at	140492	23150	Kcnn2	potassium intermediate/small conductance calcium-activated channel, subfamily N, member 2	Chr18: 45.840208	9.52181	10.5	Chr14: 124.508018	-0.491634	71	9.07052e-06
1434730_at	101694		AI854517	expressed sequence AI854517	Chr7: 86.676938	9.05251	20.7	Chr7: 87.409989	0.491496	71	9.13428e-06
1424908_at	69606	12320	Mtfmt	mitochondrial methionyl-tRNA formyltransferase	Chr9: 65.295031	8.38584	9.9	Chr19: 28.477768	0.491433	71	9.16339e-06
1420935_a_at	51796	21187	Srrm1	serine/arginine repetitive matrix 1	Chr4: 134.899779	9.24934	7.5	Chr11: 69.415410	-0.491415	71	9.1716e-06
1458924_at	22218	2514	Sumo1	small ubiquitin-like modifier 1 (SMT3 suppressor of mif two 3 homolog 1)	Chr1: 59.703074	5.96949	13.3	Chr12: 76.832202	-0.491385	71	9.18566e-06
1437221_at	382985	56723	Rrm2b	ribonucleotide reductase M2 B (TP53 inducible)	Chr15: 37.857051	5.38361	10.5	Chr13: 46.847884	-0.491229	71	9.25813e-06
1420628_at	19290	4279	Pura	purine-rich element binding protein A	Chr18: 36.448871	12.762	10.2	Chr10: 14.122491	-0.491017	71	9.35743e-06
1436533_at	20822	3383	Trove2	TROVE domain family, member 2	Chr1: 145.601584	7.35148	12.8	Chr17: 75.465362	-0.490954	71	9.38712e-06
1428801_at	17309	31088	Mgat3	mannoside acetylglucosaminyltransferase 3	Chr15: 80.045455	9.48238	9.9	Chr17: 68.421021	0.490672	71	9.5218e-06
1444693_at	12296	75191	Cacnb2	calcium channel, voltage-dependent, beta 2 subunit	Chr2: 14.572045	9.7509	10.8	Chr1: 38.451548	-0.490576	71	9.56763e-06
1456639_at	272347	12358	Zfp398	zinc finger protein 398	Chr6: 47.820133	7.11342	11.6	Chr17: 75.465362	-0.490526	71	9.59176e-06
1457291_at	73133		3110021N24Rik	RIKEN cDNA 3110021N24 gene	Chr11: 53.296641	5.44918	10.4	Chr4: 125.265631	0.490354	71	9.67493e-06
1442701_at	243499		Lrrtm4	leucine rich repeat transmembrane neuronal 4	Chr6: 80.064362	10.0395	15.3	Chr2: 53.042642	-0.490265	71	9.71856e-06
1442632_at	347722	56689	Centg2	centaurin, gamma 2	Chr1: 91.409160	9.24699	16.4	Chr8: 110.196945	-0.490237	71	9.73221e-06
1457111_at	103570		AA415038	expressed sequence AA415038	Chr11: 104.280735	8.75644	11.2	Chr11: 103.840960	-0.490079	71	9.80986e-06
1416197_at	20630	31131	Snrp1c	U1 small nuclear ribonucleoprotein 1C	Chr17: 27.982128	10.8591	89	Chr1: 176.534627	0.49007	71	9.81437e-06
1453273_at	67498	22811	Kcnv1	potassium channel, subfamily V, member 1	Chr15: 44.940337	9.08227	9.1	Chr19: 22.531308	0.49005	71	9.82428e-06
1421122_at	104836	11734	Cbll1	Casitas B-lineage lymphoma-like 1	Chr12: 32.171853	9.15613	13.6	Chr1: 168.913137	-0.490023	71	9.83765e-06
1458167_at	16508	40828	Kcnd2	potassium voltage-gated channel, Shal-related family, member 2	Chr6: 21.581761	8.96866	10.9	Chr1: 39.053051	-0.490001	71	9.84823e-06
1459377_at	242481	52116	Palm2	paralemmin 2	Chr4: 57.724125	6.87647	11.3	Chr1: 165.315110	-0.489735	71	9.98064e-06
1446803_at			Pfkfb2	0 day neonate cerebellum cDNA, RIKEN full-length enriched library, clone:C230059K22 product:unknown EST, full insert sequence.	Chr14: 121.997829	9.84557	10.7	Chr4: 155.384693	-0.489727	71	9.98445e-06
1457064_at			D030002E05Rik	RIKEN cDNA D030002E05 gene	Chr11: 104.299328	7.36622	8.9	Chr12: 47.565065	-0.489668	71	1.00141e-05
1459135_at	69305	32202	Dcps	decapping enzyme, scavenger	Chr9: 34.975248	7.4587	14.3	Chr1: 147.391347	-0.489552	71	1.00728e-05
1418088_a_at	55943	37973	Stx8	syntaxin 8	Chr11: 67.798080	8.9672	12.5	Chr11: 121.409302	0.489525	71	1.00865e-05
1459473_at	71365	56885	5430420P03Rik	10 days neonate cerebellum cDNA, RIKEN full-length enriched library, clone:B930080B11 product:CANDIDATE TUMOR SUPPRESSOR PROTEIN homolog [Homo sapiens], full insert sequence.	Chr10: 43.113971	5.85197	8.4	Chr11: 116.908502	-0.489419	71	1.01402e-05
1445329_at			Pycr1	ESTs	Chr12: 3.720556	8.16115	16.5	Chr12: 61.268161	-0.489324	71	1.01883e-05
1454120_a_at	386611	44549	Pcgf6	polycomb group ring finger 6	Chr19: 47.117257	7.53089	14.8	Chr1: 176.534627	-0.489312	71	1.01944e-05
1445161_at	98910	6879	Usp6nl	USP6 N-terminal like	Chr2: 6.364993	8.97931	8.6	Chr6: 116.706747	-0.489263	71	1.02195e-05
1453824_at	229780	6875	A930028L21Rik	RIKEN cDNA A930028L21 gene	Chr3: 116.297090	7.44257	8.1	Chr1: 128.625710	-0.489263	71	1.02196e-05
1446670_at	14007	4783	Cugbp2	CUG triplet repeat, RNA binding protein 2	Chr2: 6.632859	10.1683	12.6	Chr3: 127.995451	-0.489207	71	1.02483e-05
1446245_at	320515		A730094L24Rik	RIKEN cDNA A730094L24 gene	Chr2: 52.721982	8.01945	11.8	Chr11: 117.108176	-0.489148	71	1.02787e-05
1422479_at	60525	6469	Acas2	acetyl-Coenzyme A synthetase 2 (ADP forming)	Chr2: 155.387926	10.1748	16.9	Chr3: 12.565616	0.489144	71	1.02808e-05
1440905_at	23908	8025	Hs2st1	heparan sulfate 2-O-sulfotransferase 1	Chr3: 144.230853	9.13148	10.6	Chr1: 25.632282	-0.488834	71	1.04416e-05
1449291_a_at	66686	12010	Dcbld1	discoidin, CUB and LCCL domain containing 1	Chr10: 52.040594	7.68658	13.8	Chr12: 70.704784	0.488601	71	1.05638e-05
1451022_at	16974	1747	Lrp6	low density lipoprotein receptor-related protein 6	Chr6: 134.400456	7.99839	38.2	Chr6: 134.571803	-0.488579	71	1.05755e-05
1437129_at	320319		E330018D03Rik	RIKEN cDNA E330018D03 gene	Chr19: 45.836402	8.31116	11.1	Chr11: 116.908502	-0.488439	71	1.06495e-05
1457743_at	52882	78705	Rgs7bp	regulator of G-protein signalling 7 binding protein	Chr13: 105.736294	11.6119	11.8	Chr12: 101.804025	-0.488415	71	1.06626e-05
1436894_at	381325		Ildr2	immunoglobulin-like domain containing receptor 2	Chr1: 168.241521	9.31395	90.6	Chr1: 168.323142	-0.487979	71	1.08967e-05
1426389_at	227541	121858	Camk1d	calcium/calmodulin-dependent protein kinase ID	Chr2: 5.217106	9.20828	10.8	Chr2: 102.941478	-0.487955	71	1.09098e-05
1450380_at	105298	9714	Epdr1	ependymin related protein 1 (upregulated in colorectal cancer gene 1); all three exons 3' UTR	Chr13: 19.683992	11.4591	17.7	Chr1: 24.071805	0.487831	71	1.09775e-05
1450895_a_at	66272	9520	1810020G14Rik	RIKEN cDNA 1810020G14 gene	Chr12: 82.581919	8.61547	16.2	Chr4: 153.428155	0.487788	71	1.10014e-05
1444856_at	12914	68393	Crebbp	CREB binding protein	Chr16: 4.113703	6.84018	9.2	Chr3: 127.995451	-0.487713	71	1.10425e-05
1423182_at	57916	49320	Tnfrsf13b	tumor necrosis factor receptor superfamily, member 13b	Chr11: 60.962284	6.29127	10	Chr12: 81.069515	0.48747	71	1.11769e-05
1451830_a_at	20742	2354	Spnb2	spectrin beta 2	Chr11: 30.008887	8.56975	15.1	Chr11: 29.456155	-0.487312	71	1.12648e-05
1458045_at	23966	8034	Odz4	odd Oz/ten-m homolog 4 (Drosophila)	Chr7: 103.706438	8.06473	14.8	Chr12: 97.343221	-0.487029	71	1.14244e-05
1415818_at	11749	55558	Anxa6	annexin A6	Chr11: 54.792790	10.4987	8.4	Chr9: 56.697763	0.486981	71	1.1452e-05
1434621_at	407831	36419	BC054438	cDNA sequence BC054438	Chr17: 25.194930	7.65229	9.3	Chr10: 110.731306	0.486972	71	1.14572e-05
1442815_at	19298	37696	Pex19	peroxisome biogenesis factor 19	Chr1: 174.062353	6.63747	14.6	Chr16: 28.990480	0.486799	71	1.15558e-05
1443253_at			6230410P16Rik	adult male colon cDNA, RIKEN full-length enriched library, clone:9030002L20 product:unknown EST, full insert sequence.	Chr19: 28.736050	6.3034	12.4	Chr1: 168.913137	-0.4867	71	1.16126e-05
1426789_s_at	20833	110735	Ssrp1	structure specific recognition protein 1	Chr2: 84.886892	11.019	8	Chr19: 22.531308	0.486602	71	1.16694e-05
1441728_at			Scn2a2	sodium channel, voltage-gated, type II, alpha 2	Chr2: 66.164210	7.59984	10.9	Chr12: 61.268161	-0.486305	71	1.18426e-05
1428365_a_at	74142	3521	Prss15	protease, serine, 15	Chr17: 56.753863	10.373	30.5	Chr1: 176.534627	0.486252	71	1.18736e-05
1441467_at	56224	4182	Tspan5	tetraspanin 5	Chr3: 138.436874	9.93424	18.7	Chr3: 128.958446	-0.48624	71	1.18811e-05
1416687_at	26432	22681	Plod2	procollagen lysine, 2-oxoglutarate 5-dioxygenase 2	Chr9: 92.501421	7.99213	11.2	Chr12: 76.832202	-0.48618	71	1.19164e-05
1423574_s_at	57357	41385	Srd5a2l	steroid 5 alpha-reductase 2-like	Chr5: 76.583805	7.65667	17.4	Chr1: 38.079087	0.486111	71	1.19568e-05
1436910_at	320357		Rasal2	RAS protein activator like 2 (GTPase activating protein)	Chr1: 159.109228	10.5953	10.1	Chr1: 118.454508	-0.486094	71	1.19669e-05
1457637_at	106042	17686	Prickle1	prickle like 1	Chr15: 93.423955	7.61863	11.8	Chr1: 25.632282	-0.486018	71	1.2012e-05
1428678_s_at	71968	41899	2410008B13Rik	RIKEN cDNA 2410008B13 gene	Chr7: 88.036232	8.2721	11.6	Chr9: 35.793269	0.485863	71	1.21048e-05
1454472_at	12296	75191	Cacnb2	calcium channel, voltage-dependent, beta 2 subunit	Chr2: 14.596079	6.07727	9.1	Chr3: 10.327101	-0.485827	71	1.21262e-05
1458134_at	14874	7747	Gstz1	glutathione transferase zeta 1 (maleylacetoacetate isomerase)	Chr12: 88.493969	7.28786	11.2	Chr5: 72.711077	-0.485804	71	1.21403e-05
1421254_a_at	24053	194	Sgcg	sarcoglycan, gamma (dystrophin-associated glycoprotein)	Chr14: 61.840326	7.52135	7.9	Chr13: 47.055081	0.485625	71	1.22481e-05
1445199_at	56218	8636	Patz1	POZ (BTB) and AT hook containing zinc finger 1	Chr11: 3.209975	7.22701	14.1	Chr12: 76.993653	-0.485601	71	1.22629e-05
1455699_at	12035	20320	Bcat1	branched chain aminotransferase 1, cytosolic	Chr6: 144.942370	9.58978	9.4	Chr14: 124.508018	0.48538	71	1.23973e-05
1443490_at	59069	81889	Tpm3	tropomyosin 3, gamma	Chr3: 89.886163	8.96142	12	Chr9: 81.753446	-0.485324	71	1.24315e-05
1448266_at	59022	2809	Edf1	endothelial differentiation-related factor 1 transcriptional coactivator	Chr2: 25.415669	10.3157	8.5	Chr1: 96.873866	0.485281	71	1.24583e-05
1453018_at	67459	1902	Nvl	nuclear VCP-like	Chr1: 183.023593	8.52999	98.8	Chr1: 182.213910	0.485242	71	1.24819e-05
1451216_at	30932	8714	Zfp330	zinc finger protein 330	Chr8: 85.287590	10.0705	15.4	Chr1: 169.153242	0.485099	71	1.25709e-05
1423767_at	66310	32582	Aip1	A interacting protein 1	Chr17: 74.698951	9.74757	10.4	Chr1: 174.792334	0.484908	71	1.26896e-05
1457288_at	11735	56908	Ank3	ankyrin 3, node of Ranvier (ankyrin G)	Chr10: 69.456669	6.65234	12.7	Chr5: 4.468199	-0.484897	71	1.26964e-05
1441995_at	17967	40754	Ncam1	neural cell adhesion molecule 1	Chr9: 49.503511	9.26315	20.9	Chr9: 40.929719	-0.484861	71	1.27192e-05
1456691_s_at	57357	41385	Srd5a2l	steroid 5 alpha-reductase 2-like	Chr5: 76.584098	6.87724	14.4	Chr5: 76.574921	0.484856	71	1.27219e-05
1444542_at			A630026F21Rik	adult male aorta and vein cDNA, RIKEN full-length enriched library, clone:A530017F16 product:unknown EST, full insert sequence.	Chr4: 102.891802	6.67088	9.4	Chr18: 30.597418	0.4845	71	1.29474e-05
1440051_at	19055	55497	Ppp3ca	protein phosphatase 3, catalytic subunit, alpha (calmodulin-dependent calcineurin A subunit alpha isoform)	Chr3: 136.373595	9.71937	12.1	Chr10: 123.052335	-0.484497	71	1.2949e-05
1418974_at	66352	31187	Blzf1	basic leucine zipper nuclear factor 1	Chr1: 166.222333	8.67622	14.5	ChrX: 143.400776	0.484342	71	1.30483e-05
1452624_at	74342	41763	Lrrtm1	leucine rich repeat transmembrane neuronal 1	Chr6: 77.194757	10.0756	19.6	Chr1: 175.676880	0.484226	71	1.31232e-05
1426206_at	74144	10397	Robo4	roundabout homolog 4 (Drosophila)	Chr9: 37.221033	7.6121	12.6	Chr15: 88.301260	0.484191	71	1.3146e-05
1449886_a_at	30056	40847	Timm9	translocase of inner mitochondrial membrane 9 homolog	Chr12: 72.224551	8.79734	14.8	Chr4: 154.365177	0.484176	71	1.31554e-05
1440807_at	50791	8189	Magi2	membrane associated guanylate kinase, WW and PDZ domain containing 2	Chr5: 19.735800	8.13839	11.9	Chr1: 25.632282	-0.48404	71	1.32436e-05
1459921_at	18231	8284	Nxph1	neurexophilin 1	Chr6: 9.197858	9.26264	21.2	Chr14: 124.508018	0.484028	71	1.32515e-05
1455933_at	101214	40866	Tra2a	transformer 2 alpha homolog	Chr6: 49.211346	8.62498	9.4	Chr2: 55.266330	-0.484021	71	1.3256e-05
1424170_at	68479	7151	Phf5a	PHD finger protein 5A	Chr15: 81.695799	9.85752	20.8	Chr15: 78.741346	0.483859	71	1.33621e-05
1457848_at	68073	16780	A930016P21Rik	RIKEN cDNA A930016P21 gene	Chr15: 31.541730	7.79529	18	Chr15: 32.625940	-0.48379	71	1.34079e-05
1444557_at	22218	2514	Sumo1	small ubiquitin-like modifier 1 (SMT3 suppressor of mif two 3 homolog 1)	Chr1: 59.698577	8.61729	12.3	Chr1: 126.516497	-0.483616	71	1.35224e-05
1448930_at	68067	75241	3010026O09Rik	RIKEN cDNA 3010026O09 gene	Chr11: 50.013035	8.29836	9	Chr8: 31.744604	0.483553	71	1.35645e-05
1440565_at	56490	9226	Zbtb20	zinc finger and BTB domain containing 20 (hippocampus expression signature)	Chr16: 43.560713	9.74337	12.5	Chr16: 41.688006	-0.483459	71	1.36274e-05
1454655_at	227333		Dgkd	diacylglycerol kinase, delta	Chr1: 89.835772	8.28503	8.2	Chr14: 65.324728	-0.483385	71	1.36766e-05
1445824_at	238690	86693	Zfp458	zinc finger protein 458	Chr13: 67.355914	5.97176	10.6	Chr1: 151.907068	-0.483174	71	1.38191e-05
1435163_at	208292		Zfp871	zinc finger protein 871	Chr17: 32.910267	8.97746	11.2	Chr9: 40.929719	-0.483151	71	1.38345e-05
1448414_at	19355	37695	Rad1	RAD1 homolog (S. pombe)	Chr15: 10.422938	7.69542	11	Chr9: 46.336654	0.483091	71	1.38756e-05
1429268_at	70458	83498	2610318N02Rik	protein LOC70458	Chr16: 17.117588	6.06623	10	Chr5: 93.586009	0.483035	71	1.39139e-05
1436874_x_at	11740	68194	Slc25a5	solute carrier family 25 (mitochondrial carrier, adenine nucleotide translocator), member 5	ChrX: 34.337827	12.7243	14.2	Chr1: 174.792334	0.483014	71	1.39281e-05
1441704_at	109135	10377	Plekha5	pleckstrin homology domain containing, family A member 5	Chr6: 140.503505	8.60836	14.6	Chr12: 61.268161	-0.483002	71	1.39361e-05
1455727_at	22184	21061	Zrsr2	zinc finger (CCCH type), RNA binding motif and serine/arginine rich 2 (U2 small nuclear ribonucleoprotein auxiliary factor (U2AF) 1, related sequence 2)	ChrX: 160.390998	10.1116	19.3	Chr1: 174.792334	0.482993	71	1.3942e-05
1433293_at	66945	3073	Sdha	succinate dehydrogenase complex, subunit A, flavoprotein (Fp) (Leigh syndrome)	Chr13: 74.486806	7.56102	11.7	Chr16: 12.472870	-0.482838	71	1.40488e-05
1423385_at	56249	11286	Actr8	ARP8 actin-related protein 8 homolog	Chr14: 30.803912	10.6351	14.7	Chr11: 73.923768	0.482793	71	1.40797e-05
1445277_at	320843		C030014M07Rik	RIKEN cDNA C030014M07 gene	Chr6: 99.285944	6.29395	11.5	Chr1: 38.451548	-0.482755	71	1.41054e-05
1451727_at	193116	4690	D11Ertd730e	DNA segment, Chr 11, ERATO Doi 730, expressed	Chr11: 43.259960	9.50883	14.7	Chr4: 155.384693	0.482735	71	1.41194e-05
1426992_at	19775	55845	Xpr1	xenotropic and polytropic retrovirus receptor 1	Chr1: 157.122912	11.5551	9.8	Chr4: 142.959726	-0.482563	71	1.42385e-05
1422626_at	17389	55939	Mmp16	matrix metalloproteinase 16	Chr4: 18.043205	8.73349	12.6	Chr14: 56.241526	-0.482501	71	1.42821e-05
1443862_at	230752	18151	2610027C15Rik	RIKEN cDNA 2610027C15 gene	Chr11: 93.756920	8.90405	10.3	Chr11: 121.409302	-0.482462	71	1.43095e-05
1443770_x_at	319974	22907	Auts2	autism susceptibility candidate 2	Chr5: 132.006477	7.43571	9.5	Chr1: 126.516497	-0.482407	71	1.4348e-05
1417097_at	26922	5362	Nrbf1	nuclear receptor binding factor 1	Chr4: 131.417753	7.61679	12.3	Chr1: 165.315110	0.482307	71	1.44182e-05
1419661_at	67008	10615	Yae1d1	Yae1 domain containing 1	Chr13: 18.079511	7.01085	10.4	Chr3: 15.893579	0.482269	71	1.44448e-05
1446293_at	14025	11284	Bcl11a	B-cell CLL/lymphoma 11A (zinc finger protein)	Chr11: 24.037878	10.3409	15.4	Chr1: 38.451548	-0.482088	71	1.45733e-05
1436343_at	107932	68175	Chd4	chromodomain helicase DNA binding protein 4	Chr6: 125.051898	7.62797	10.8	Chr9: 40.929719	-0.482081	71	1.45783e-05
1450153_at	94221	10695	Gopc	golgi associated PDZ and coiled-coil motif containing	Chr10: 52.059188	8.23095	12.5	Chr5: 138.337847	0.481886	71	1.47181e-05
1427078_at	102607	8846	Snx19	sorting nexin 19	Chr9: 30.272777	10.8274	10.9	Chr3: 153.986405	0.481781	71	1.47932e-05
1438034_at	66302	41093	Fam82b	regulator of microtubule dynamics 1, family with sequence similarity 82, member B	Chr4: 19.529517	8.29871	11.4	Chr1: 148.717644	-0.481741	71	1.48226e-05
1459894_at	268687		Iqgap2	IQ motif containing GTPase activating protein 2	Chr13: 96.502465	8.62317	9.4	Chr1: 96.873866	-0.481724	71	1.48347e-05
1438545_at	11740	68194	Slc25a5	solute carrier family 25 (mitochondrial carrier)	Chr5: 97.694518	9.60806	12.7	Chr19: 48.744592	0.481672	71	1.48725e-05
1442745_x_at	170791	33614	Rnpc2	RNA-binding region (RNP1, RRM) containing 2	Chr2: 155.995228	8.16343	9.2	Chr1: 105.918404	-0.481579	71	1.49399e-05
1425018_at	68995	5803	Mcts1	malignant T cell amplified sequence 1.	ChrX: 35.955194	11.4283	45.3	Chr1: 174.792334	0.481576	71	1.49418e-05
1460166_at	19762	2198	Rit2	Ras-like without CAAX 2	Chr18: 31.134762	9.31236	14.1	Chr1: 168.913137	0.481568	71	1.49478e-05
1423945_a_at	18769	5133	Pkig	protein kinase inhibitor, gamma	Chr2: 163.551295	11.1972	17.8	Chr2: 50.500580	0.481518	71	1.4984e-05
1451153_a_at	54151	32791	Cyhr1	cysteine and histidine rich 1	Chr15: 76.488849	9.51744	11.9	Chr12: 55.988945	0.48149	71	1.50046e-05
1445928_at	223455	4301	March6	membrane-associated ring finger (C3HC4) 6	Chr15: 31.414619	8.62453	10.9	Chr1: 38.451548	-0.481343	71	1.51125e-05
1417022_at	11989	56382	Slc7a3	solute carrier family 7 (cationic amino acid transporter, y+ system), member 3	ChrX: 98.274701	8.23517	24	Chr1: 175.676880	0.481176	71	1.5236e-05
1417870_x_at	64138	1022	Ctsz	cathepsin Z	Chr2: 174.253435	9.45538	14.2	Chr9: 56.697763	0.481144	71	1.526e-05
1420985_at	192195	10225	Ash1l	ash1 (absent, small, or homeotic)-like (Drosophila)	Chr3: 88.786293	10.0188	11.5	Chr12: 97.343221	-0.481074	71	1.53115e-05
1450953_at	26371	55850	Ciao1	cytosolic iron-sulfur protein assembly 1	Chr2: 127.068407	10.5334	14.8	Chr2: 125.304784	0.481073	71	1.53128e-05
1426446_at	234797	8825	Kiaa0513	KIAA0513 protein (neuroplasticity associated)	Chr8: 122.686737	10.1237	9.4	Chr11: 117.108176	-0.48106	71	1.53225e-05
1421881_a_at	15569	20930	Elavl2	ELAV (embryonic lethal, abnormal vision, Drosophila)-like 2 (Hu antigen B)	Chr4: 90.919253	10.9412	12.1	Chr1: 99.958650	-0.481036	71	1.53401e-05
1428666_at	70223	68404	Nars	asparaginyl-tRNA synthetase (type 2b)	Chr18: 64.659936	11.7303	24.5	Chr1: 176.534627	0.480991	71	1.5374e-05
1425146_at	223648		2410075B13Rik	RIKEN cDNA 2410075B13 gene	Chr15: 75.811458	8.28633	8.9	Chr2: 164.779024	0.480924	71	1.54236e-05
1420876_a_at	56526	62617	Sept6	septin 6	ChrX: 34.462854	8.91185	14.9	Chr11: 121.409302	0.480918	71	1.54283e-05
1452210_at	327762	6124	Dna2l	DNA2 DNA replication helicase 2-like (yeast)	Chr10: 62.436362	7.60868	11.5	Chr11: 64.596124	0.480869	71	1.54652e-05
1422031_a_at	65098	10372	Zfand6	zinc finger, AN1-type domain 6	Chr7: 91.766378	10.7351	16.9	Chr1: 157.588921	0.480712	71	1.55839e-05
1425422_a_at	74108	31098	Parn	poly(A)-specific ribonuclease (deadenylation nuclease)	Chr16: 13.538302	9.16408	8.9	Chr15: 87.307011	0.480622	71	1.56518e-05
1453980_at	78269		5330434G04Rik	RIKEN cDNA 5330434G04 gene	ChrX: 102.584922	7.65935	12.2	Chr1: 38.451548	-0.480493	71	1.57502e-05
1419553_a_at	19352	3371	Rabggtb	RAB geranylgeranyl transferase, b subunit	Chr3: 153.570626	10.743	17.6	Chr1: 165.315110	0.480446	71	1.57867e-05
1433745_at	223435	20847	Trio	triple functional domain (PTPRF interacting)	Chr15: 27.662094	11.1851	9.3	Chr1: 118.454508	-0.480171	71	1.59982e-05
1424519_at	212508	44527	Gm169	gene model 169, (NCBI)	Chr7: 147.336144	9.75615	11.1	Chr12: 68.669115	0.480158	71	1.60083e-05
1454501_at	66797	69159	Cntnap2	contactin associated protein-like 2 (autism associated)	Chr6: 45.256786	6.98787	11.7	Chr6: 44.145773	-0.480085	71	1.60651e-05
1449615_s_at	110611	38035	Hdlbp	high density lipoprotein (HDL) binding protein	Chr1: 95.327604	7.21332	12.9	Chr5: 136.726447	-0.480029	71	1.61088e-05
1451573_a_at	20909	105435	Stx4a	syntaxin 4A	Chr7: 134.991924	9.25891	11.8	Chr1: 175.676880	0.479975	71	1.61511e-05
1427729_at	20842	21191	Stag1	stromal antigen 1	Chr9: 100.706006	5.40802	9.4	Chr1: 39.053051	-0.479953	71	1.61688e-05
1455625_at	24075	86923	Taf10	TAF10 RNA polymerase II, TATA box binding protein (TBP)-associated factor	Chr7: 112.888085	8.52403	18.6	Chr1: 175.676880	0.479934	71	1.61833e-05
1456909_at	14751	145	Gpi1	glucose phosphate isomerase 1	Chr7: 35.000495	10.0514	14.6	Chr12: 71.817797	-0.479835	71	1.6261e-05
1416283_at	14450	637	Gart	phosphoribosylglycinamide formyltransferase	Chr16: 91.621785	9.11287	39.6	Chr16: 91.670408	0.479812	71	1.62791e-05
1417084_at	13688	3022	Eif4ebp2	eukaryotic translation initiation factor 4E binding protein 2	Chr10: 60.895314	8.48821	10.9	Chr9: 40.929719	-0.479761	71	1.63198e-05
1425014_at	22026	2475	Nr2c2	nuclear receptor subfamily 2, group C, member 2	Chr6: 92.117447	8.26824	12.4	Chr3: 40.358477	-0.479743	71	1.63336e-05
1426488_at	67118		Bfar	bifunctional apoptosis regulator	Chr16: 13.703121	9.46511	10.5	Chr3: 9.269818	0.479728	71	1.63458e-05
1437600_at	320940	27862	Atp11c	Atpase, class VI, type 11C	ChrX: 57.480214	5.99648	12.4	ChrX: 68.694214	-0.479418	71	1.65926e-05
1455387_at	68564	10808	Nufip2	nuclear fragile X mental retardation protein interacting protein 2	Chr11: 77.523710	9.01407	17.7	Chr1: 118.454508	-0.479346	71	1.66504e-05
1458874_at	52108		D9Ertd115e	DNA segment, Chr 9, ERATO Doi 115, expressed	Chr9: 16.015983	7.50553	9.4	Chr11: 117.108176	-0.479319	71	1.66729e-05
1422576_at	54138	40858	Atxn10	spinocerebellar ataxia 10 homolog	Chr15: 85.223766	12.7372	16	Chr15: 87.307011	0.47929	71	1.66961e-05
1456159_at	72895	12485	2900045N06Rik	RIKEN cDNA 2900045N06	Chr6: 113.081435	8.52128	15.2	Chr1: 126.516497	-0.479208	71	1.67627e-05
1433574_at	67072	9912	Cdc37l1	cell division cycle 37 homolog (S. cerevisiae)-like 1	Chr19: 29.089034	11.5898	17.6	Chr1: 126.516497	-0.479001	71	1.69308e-05
1416849_at	52637	10212	Zcd1	zinc finger, CDGSH-type domain 1	Chr10: 70.793753	11.532	13	Chr11: 121.409302	0.478845	71	1.70589e-05
1423610_at	56307	4981	Metap2	methionine aminopeptidase 2	Chr10: 93.324119	10.2485	13.2	Chr1: 38.451548	0.478634	71	1.72332e-05
1424018_at	15254	3904	Hint1	histidine triad nucleotide binding protein 1	Chr11: 54.680032	13.1447	9.9	Chr1: 96.873866	0.47836	71	1.74624e-05
1424154_a_at	74316	14260	Isca2	iron-sulfur cluster assembly 2	Chr12: 86.115523	10.7757	7.1	Chr5: 69.527298	0.478293	71	1.75193e-05
1445111_at	20336	40654	Exoc4	exocyst complex component 4	Chr6: 33.423272	7.32701	9.6	Chr14: 124.508018	-0.478056	71	1.77206e-05
1425015_at	13844	37925	Ephb2	Eph receptor B2	Chr4: 136.209583	8.78934	8.4	Chr15: 87.788313	0.477877	71	1.78736e-05
1436743_at	239857	17705	Cadm2	cell adhesion molecule 2	Chr16: 66.660617	10.3486	15.1	Chr1: 126.516497	-0.477869	71	1.78806e-05
1445900_at			D130003D08Rik	ESTs	Chr16: 34.085174	7.48428	15.9	Chr2: 103.290656	-0.477694	71	1.80316e-05
1448274_at	12261	31023	C1qbp	complement component 1, q subcomponent binding protein	Chr11: 70.791545	10.8064	13.4	Chr16: 96.944467	0.477666	71	1.80563e-05
1418018_at	12874	999	Cpd	carboxypeptidase D	Chr11: 76.595517	9.57421	9.3	Chr12: 100.818236	-0.477532	71	1.81731e-05
1442009_at	214150	49799	Eif2c3	eukaryotic translation initiation factor 2C, 3	Chr4: 126.017828	6.86978	10.9	Chr1: 148.717644	-0.477482	71	1.82162e-05
1448793_a_at	20971	31121	Sdc4	syndecan 4	Chr2: 164.251029	8.94261	12.3	Chr13: 35.965560	-0.477362	71	1.83213e-05
1431402_at	67703	57050	Kirrel3	kin of IRRE like 3 (Drosophila)	Chr9: 34.297330	9.38461	8.1	Chr6: 101.797292	-0.47735	71	1.83322e-05
1457550_at	319626		9530059O14Rik	RIKEN cDNA 9530059O14 EST, non-coding, human Chr 3 at 44.0 Mb	Chr9: 122.489229	8.13207	10.9	Chr1: 25.632282	-0.477078	71	1.8573e-05
1424556_at	209027	56002	Pycr1	pyrroline-5-carboxylate reductase 1	Chr11: 120.500804	6.0404	14.7	Chr1: 175.676880	0.476834	71	1.87921e-05
1458025_at	225049	12515	Ttc7	tetratricopeptide repeat domain 7	Chr17: 87.748971	7.15644	10.6	Chr7: 47.074572	0.476714	71	1.88998e-05
1448287_at	20018	22239	Rpo1-3	RNA polymerase 1-3	Chr5: 147.890152	10.7732	34.3	Chr1: 175.676880	0.476653	71	1.8956e-05
1454512_at	64085	49698	Clstn2	calsyntenin 2	Chr9: 97.664441	8.07731	13	Chr11: 116.908502	-0.476644	71	1.8964e-05
1429505_at	71938		2310076G13Rik	RIKEN cDNA 2310076G13 gene	Chr1: 60.393661	9.02727	8.3	Chr9: 13.233762	-0.476589	71	1.90136e-05
1420843_at	19268	20623	Ptprf	protein tyrosine phosphatase, receptor type, F	Chr4: 117.881617	11.2689	13.2	Chr16: 92.790231	-0.476523	71	1.90737e-05
1417437_at	53606		G22p1	interferon, alpha-inducible protein	Chr15: 81.866103	7.70954	10.5	Chr15: 78.741346	0.476357	71	1.92263e-05
1454614_at	66278	82612	C4orf52	human chromosome 4 open reading frame 52	Chr5: 53.669196	9.35177	14.7	Chr1: 174.792334	0.476295	71	1.92838e-05
1436828_a_at	66314	2469	Tpd52l2	tumor protein D52-like 2	Chr2: 181.236717	9.06331	12.4	Chr2: 164.133260	0.476253	71	1.93223e-05
1444144_at	74447		4933417N07Rik	RIKEN cDNA 4933417N07 gene	Chr16: 44.177335	8.12116	11.7	Chr1: 126.516497	-0.47625	71	1.93247e-05
1452230_at	66861	10358	Dnajc10	DnaJ (Hsp40) homolog, subfamily C, member 10	Chr2: 80.190863	9.40648	25	Chr2: 80.455843	0.476014	71	1.95444e-05
1460047_at	14269	100983	Fnbp1	formin binding protein 1	Chr2: 30.924213	6.99459	14.4	Chr2: 26.223874	-0.475994	71	1.95634e-05
1436984_at	329165	4209	Abi2	abl-interactor 2	Chr1: 60.535777	12.2034	12	Chr9: 40.929719	-0.475976	71	1.958e-05
1458915_at	17425	82414	Foxk1	forkhead box K1	Chr5: 142.892189	6.99242	12.2	Chr12: 70.704784	-0.475888	71	1.96622e-05
1424142_at	230233	2699	Ikbkap	inhibitor of kappa light polypeptide enhancer in B-cells, kinase complex-associated protein	Chr4: 56.800653	8.20917	13	Chr6: 49.605502	-0.475888	71	1.96628e-05
1440579_at	225164	10810	Mib1	mindbomb homolog 1	Chr18: 10.768252	8.54445	10.7	Chr1: 126.516497	-0.475695	71	1.98442e-05
1451026_at	56095	5451	Ftsj3	FtsJ homolog 3 (E. coli)	Chr11: 106.110785	7.89717	9.6	Chr1: 38.079087	0.475689	71	1.98502e-05
1448330_at	14862	115474	Gstm1	glutathione S-transferase, mu 1	Chr3: 107.815310	11.9478	9.3	Chr19: 37.538938	0.475675	71	1.98631e-05
1446538_at	16648	20520	Kpna3	karyopherin (importin) alpha 3	Chr14: 62.024801	8.78516	12.5	Chr11: 117.108176	-0.475645	71	1.9892e-05
1416336_s_at	20641	107532	Snrpd1	small nuclear ribonucleoprotein D1	Chr18: 10.617852	9.93281	65.4	Chr1: 174.792334	0.475522	71	2.00089e-05
1440437_at	235439	31207	Herc1	hect (homologous to the E6-AP (UBE3A) carboxyl terminus) domain and RCC1 (CHC1)-like domain (RLD) 1	Chr9: 66.315187	6.75707	9.9	Chr13: 47.225288	-0.475441	71	2.00865e-05
1423700_at	69263	2188	Rfc3	replication factor C (activator 1) 3 (38kD)	Chr5: 152.447268	6.77536	11.5	Chr1: 39.578771	0.475425	71	2.01015e-05
1428165_at	66700	6368	Vps24	vacuolar protein sorting 24 (yeast)	Chr6: 71.530995	9.81204	11.8	Chr11: 116.908502	0.47535	71	2.01743e-05
1437177_at	207214	19173	Larp4	La ribonucleoprotein domain family, member 4	Chr15: 99.843289	8.8659	11.2	Chr1: 99.958650	-0.47532	71	2.02032e-05
1428491_at	69456	9404	Commd10	COMM domain containing 10	Chr18: 47.247107	9.21806	25.6	Chr18: 56.618685	0.475298	71	2.0224e-05
1459488_at	67302	9011	Zc3h13	zinc finger CCCH type containing 13	Chr14: 75.690803	8.11468	12.9	Chr12: 61.268161	-0.475273	71	2.02483e-05
1449162_at	74097	4262	Pop7	processing of precursor 7, ribonuclease P family	Chr5: 137.942737	10.0109	9.2	Chr11: 121.409302	0.475235	71	2.02851e-05
1418647_at	14670	3862	Gna-rs1	guanine nucleotide binding protein, related sequence 1	Chr17: 36.125866	10.3931	15.4	Chr11: 76.761051	0.475213	71	2.03058e-05
1438285_at	76508		2210015D19Rik	RIKEN cDNA 2210015D19	Chr11: 5.681383	7.90257	12.2	Chr14: 124.508018	0.475099	71	2.04167e-05
1460396_at	71990	5590	Ddx54	DEAD (Asp-Glu-Ala-Asp) box polypeptide 54	Chr5: 121.077084	9.09138	10.5	Chr12: 28.961435	0.474989	71	2.05242e-05
1437205_at	66855	5701	D8Ertd325e	DNA segment, Chr 8, ERATO Doi 325, expressed	Chr8: 125.925226	9.69213	21.2	Chr12: 61.268161	-0.474932	71	2.05794e-05
1427206_at	69597	4947	Afg3l2	AFG3(ATPase family gene 3)-like 2 (spastic paraplegia)	Chr18: 67.564927	8.01568	12.4	Chr1: 169.153242	0.474884	71	2.0627e-05
1445649_x_at	77264	3723	Zfp142	zinc finger protein 142	Chr1: 74.613152	6.87936	18.7	Chr1: 73.273628	0.474759	71	2.07501e-05
1456503_at	227720		Nup214	nucleoporin 214	Chr2: 31.833324	7.13958	14	Chr2: 104.267463	-0.474495	71	2.10121e-05
1434752_at	22680	2581	Zfp207	zinc finger protein 207	Chr11: 80.216998	8.34729	9.6	Chr1: 25.632282	-0.474489	71	2.10178e-05
1439582_at	11426	113798	Macf1	microfilament and actin filament cross-linker (actin-crosslinking protein 7, trabeculin alpha)	Chr4: 123.041581	7.47574	11	Chr14: 20.733676	-0.474462	71	2.10451e-05
1448959_at	17993	1866	Ndufs4	NADH dehydrogenase (ubiquinone) Fe-S protein 4, 18kDa (NADH-coenzyme Q reductase) (mitochondrial complex I member)	Chr13: 115.107069	11.1898	10	Chr11: 117.108176	0.474391	71	2.11167e-05
1447426_at	107585	1044	Dip3b	deiodinase, iodothyronine type III	Chr10: 83.067416	6.35572	11.5	Chr3: 42.213854	-0.474233	71	2.12756e-05
1444924_at	381695	8925	N4bp2l2	NEDD4-binding protein 2-like 2	Chr5: 151.440902	6.64002	7.8	Chr17: 52.750885	-0.474214	71	2.12944e-05
1455293_at	235497	43710	Gm185	gene model 185, (NCBI)	Chr9: 75.304945	8.47488	12.2	Chr1: 172.981863	0.47419	71	2.13187e-05
1423345_at	13244	55770	Degs1	degenerative spermatocyte homolog 1, lipid desaturase	Chr1: 182.985537	10.6936	12.2	Chr1: 31.714578	0.474158	71	2.13515e-05
1443651_at	241915	69390	Phc3	polyhomeotic-like 3 (Drosophila)	Chr3: 30.860294	5.09005	12.3	Chr9: 24.420733	-0.474102	71	2.14084e-05
1444140_at	80912	22830	Pum1	pumilio 1 (PUF family RNA-binding protein)	Chr4: 130.235344	6.8789	10.5	Chr12: 70.704784	-0.474082	71	2.14287e-05
1456983_at	83925	8556	Trps1	trichorhinophalangeal syndrome I (human)	Chr15: 50.594019	9.24676	25.8	Chr15: 32.946234	-0.473938	71	2.15752e-05
1424201_a_at	72124	68701	Seh1l	sec13-like nucleoporin protein (nup107-160 sub complex subunit)	Chr18: 67.951531	8.06589	10.5	Chr1: 169.153242	0.47384	71	2.16761e-05
1457731_at	77634	31130	Snapc3	small nuclear RNA activating complex, polypeptide 3	Chr4: 83.107273	7.06979	10.1	Chr1: 147.391347	-0.47376	71	2.17589e-05
1437821_at	13367	55880	Diap1	diaphanous homolog 1 (Drosophila)	Chr18: 38.032194	7.93567	15.1	Chr11: 116.908502	-0.47362	71	2.19033e-05
1421571_a_at	17067	113718	Ly6c	lymphocyte antigen 6 complex, locus C	Chr15: 74.875548	10.8653	14.9	Chr10: 114.515889	0.473533	71	2.19944e-05
1454683_at	231769	3376	Sfrs8	splicing factor, arginine/serine-rich 8	Chr5: 130.055519	7.87659	10.3	Chr13: 22.490835	-0.473426	71	2.21061e-05
1424834_s_at	16442		Itpr5	inositol 1,4,5-triphosphate receptor 5	Chr6: 146.056867	7.40444	11.9	Chr2: 142.529800	0.473294	71	2.22447e-05
1442880_at	76614	38234	Immt	inner membrane protein, mitochondrial	Chr16: 34.559831	8.19385	19.2	Chr1: 126.516497	-0.473278	71	2.22612e-05
1456444_at	330369	19837	Fbxo41	F-box protein 41	Chr6: 85.420557	11.8556	14.9	Chr12: 70.704784	-0.473233	71	2.23091e-05
1457534_at	15475		Hs1bp1	head spot	Chr3: 89.805066	7.06174	13.4	Chr11: 116.908502	-0.473233	71	2.23093e-05
1443144_at	18751	56424	Prkcb1	protein kinase C, beta 1	Chr7: 129.739706	6.96537	11.8	Chr12: 76.832202	-0.472934	71	2.26266e-05
1434480_at	319518	9948	4930402E16Rik	RIKEN cDNA 4930402E16 gene	Chr8: 113.660399	8.5046	12.3	Chr19: 16.497186	-0.472865	71	2.27008e-05
1449407_at	12589	7664	Cdv1	carnitine deficiency-associated gene expressed in ventricle 1	Chr5: 123.000981	9.09259	12.7	Chr1: 169.153242	0.472813	71	2.27564e-05
1427082_at	74032	23654	4632417N05Rik	RIKEN cDNA 4632417N05 gene	Chr8: 120.185490	7.47384	11.2	Chr1: 38.079087	0.472496	71	2.30994e-05
1416785_at	70357	22824	Kcnip1	Kv channel-interacting protein 1	Chr11: 33.534579	9.033	19	Chr1: 38.451548	0.472417	71	2.31864e-05
1417568_at	52589	49978	Ncald	neurocalcin delta	Chr15: 37.296061	12.7138	17.8	Chr3: 145.095423	0.47241	71	2.31936e-05
1416993_at	102339	7155	Cog4	component of oligomeric golgi complex 4	Chr8: 113.405352	9.61474	11.2	Chr3: 10.327101	0.472311	71	2.3302e-05
1417349_at	18457	40841	Pldn	pallidin	Chr2: 122.573298	10.7081	16.6	Chr2: 125.704534	0.472301	71	2.33135e-05
1451382_at	69065	11470	Chac1	cation transport regulator-like 1, ChaC	Chr2: 119.179492	9.12767	55.7	Chr1: 175.676880	0.472265	71	2.33528e-05
1428621_a_at	28084	6303	Vps25	vacuolar protein sorting 25	Chr11: 101.120311	10.2339	13.2	Chr1: 79.802768	0.472147	71	2.34837e-05
1446365_at	53611	39963	Vti1a	vesicle transport through interaction with t-SNAREs homolog 1A	Chr19: 55.457843	7.64542	8.8	Chr11: 121.409302	-0.47208	71	2.35582e-05
1416479_a_at	66154	8540	Tmem14c	transmembrane protein 14C	Chr13: 41.116486	10.4676	12.4	Chr4: 22.678191	0.47206	71	2.35803e-05
1447016_at	57915	56856	Tbc1d1	TBC1 domain family, member 1	Chr5: 64.565167	7.4242	13.9	Chr2: 102.941478	-0.472018	71	2.36262e-05
1446992_at			Aldh6a1	ESTs	Chr5: 116.147771	6.51924	15.3	Chr15: 87.788313	-0.471936	71	2.37184e-05
1427379_at			2610204M12Rik	Mus musculus, clone IMAGE:3987110, mRNA, partial cds	Chr8: 3.539778	8.71334	12.4	Chr6: 71.278246	-0.471924	71	2.37313e-05
1419365_at	18631	20829	Pex11a	peroxisomal biogenesis factor 11a	Chr7: 86.880975	8.38706	8.5	Chr1: 38.451548	0.471872	71	2.37901e-05
1440439_at	231986	18291	Jazf1	JAZF zinc finger 1	Chr6: 52.961885	8.88109	15.3	Chr1: 148.717644	-0.471798	71	2.38726e-05
1451569_at	22026	2475	Nr2c2	nuclear receptor subfamily 2, group C, member 2	Chr6: 92.118496	9.35107	9.9	Chr3: 40.358477	-0.471725	71	2.39553e-05
1426559_at	243272	10055	Sbno1	strawberry notch 1	Chr5: 124.843904	11.124	23.9	Chr5: 123.738718	-0.471625	71	2.40688e-05
1430216_at	70578		5730450D02Rik	RIKEN cDNA 5730450D02 gene	Chr4: 34.758916	6.05895	16.5	Chr13: 46.847884	-0.471603	71	2.40932e-05
1428834_at	319520	1065	Dusp4	dual specificity phosphatase 4	Chr8: 35.884428	8.87018	11.6	Chr6: 116.706747	0.471597	71	2.41002e-05
1443366_at	108123	2838	Napg	N-ethylmaleimide-sensitive factor attachment protein, gamma	Chr18: 63.142166	7.97907	12.3	Chr1: 148.717644	-0.471392	71	2.43337e-05
1459475_at	52706		D10Ertd761e	DNA segment, Chr 10, ERATO Doi 761, expressed	Chr10: 81.684936	5.57745	13.5	Chr1: 176.534627	-0.471313	71	2.44237e-05
1442603_at	55982	68995	Pb1	PAX interacting (with transcription-activation domain) protein 1	Chr14: 31.873316	7.32975	14.7	Chr14: 33.764826	-0.471307	71	2.44308e-05
1429463_at	108079	4551	Prkaa2	protein kinase, AMP-activated, alpha 2 catalytic subunit	Chr4: 104.707713	10.1109	10.8	Chr14: 124.508018	-0.471299	71	2.444e-05
1457970_at	54130	21173	Actr1a	ARP1 actin-related protein 1 homolog A (yeast)	Chr19: 46.465924	6.51356	15.7	Chr12: 71.817797	-0.471153	71	2.46086e-05
1449177_at	12427	31203	Ccna1	cyclin A1 (brain and testis expressed)	Chr3: 54.849619	5.60706	7.1	Chr3: 56.295375	0.471026	71	2.47556e-05
1455151_at	100986	17517	Akap9	A kinase (PRKA) anchor protein (yotiao) 9	Chr5: 3.960464	7.57055	13.4	Chr12: 76.832202	-0.470996	71	2.47904e-05
1423995_at	16561	99835	Kif1b	kinesin family member 1B	Chr4: 148.553033	11.8767	13	Chr11: 116.908502	-0.470992	71	2.47952e-05
1444092_at	233147	87318	Znf649	zinc finger protein 649	Chr7: 46.729740	8.84525	10.8	Chr12: 71.817797	-0.470914	71	2.4886e-05
1444273_at	19271	2130	Ptprj	protein tyrosine phosphatase, receptor type, J	Chr2: 90.408524	9.42661	13.2	Chr1: 118.454508	-0.470815	71	2.50028e-05
1457209_at	72108		2010305K11Rik	RIKEN cDNA 2010305K11 gene	Chr8: 26.844776	7.30415	12.6	Chr12: 101.804025	-0.4708	71	2.50198e-05
1446918_at	319387	22878	Lphn3	latrophilin 3 (lectomedin 3)	Chr5: 82.024206	7.82036	16.9	Chr11: 116.908502	-0.470791	71	2.50304e-05
1436766_at	192196	56737	Luc7l2	LUC7-like 2	Chr6: 38.518986	11.099	28.2	Chr6: 40.749294	-0.470762	71	2.50644e-05
1446234_at	22289	7586	Kdm6a	4lysine (K)-specific demethylase 6A (ubiquitously transcribed tetratricopeptide repeat gene, X chromosome)	ChrX: 17.805608	7.46071	10.5	Chr1: 29.231425	-0.470677	71	2.51649e-05
1438050_x_at			BG966742	BG966742, probably L1 repeat element (maps to Chr 12 in BXD Eye data)	Chr12: 17.481326	9.83393	14.4	Chr12: 26.165833	-0.470659	71	2.51856e-05
1422561_at	23794	5109	Adamts5	a disintegrin-like and metalloprotease (reprolysin type) with thrombospondin type 1 motif, 5 (aggrecanase-2)	Chr16: 85.862353	6.87125	13.5	Chr2: 102.941478	0.47054	71	2.53273e-05
1424129_at	66868	11228	Mfsd1	major facilitator superfamily domain containing 1	Chr3: 67.403906	9.09963	13.3	Chr5: 123.738718	0.470445	71	2.54401e-05
1425228_a_at	27369	8456	Dguok	deoxyguanosine kinase	Chr6: 83.436976	9.10839	12.8	Chr1: 39.053051	0.470315	71	2.55962e-05
1416475_at	56550	2506	Ube2d2	ubiquitin-conjugating enzyme E2D 2	Chr18: 35.959495	8.8888	17.2	Chr1: 35.595389	0.470312	71	2.55995e-05
1445866_at	328329	42094	Mast4	Microtubule associated serine/threonine kinase family member 4	Chr13: 103.556978	8.73732	10.4	Chr6: 52.193139	-0.470275	71	2.56441e-05
1431595_at	20745	80193	Spock1	sparc/osteonectin, cwcv and kazal-like domains proteoglycan 1	Chr13: 57.745733	9.00127	9.9	Chr4: 154.365177	-0.470229	71	2.56985e-05
1458917_at	16423	1346	Cd47	CD47 antigen (Rh-related antigen, integrin-associated signal transducer)	Chr5: 33.328768	7.04958	14.2	Chr1: 38.451548	-0.470223	71	2.57059e-05
1441858_at	80914	40850	Uck2	uridine-cytidine kinase 2	Chr1: 169.189475	6.95267	93.2	Chr1: 169.153242	-0.470221	71	2.57087e-05
1450077_at	12648	68174	Chd1	chromodomain helicase DNA binding protein 1	Chr17: 15.907858	7.07808	10.5	Chr18: 30.597418	-0.469956	71	2.60291e-05
1457528_at	218756	2680	Slc4a7	solute carrier family 4, sodium bicarbonate cotransporter, member 7	Chr14: 15.599147	9.16252	20.5	Chr14: 13.073983	-0.469937	71	2.6053e-05
1424204_at	68537	90894	Mrpl13	mitochondrial ribosomal protein L13 (39S subunit component)	Chr15: 55.370585	10.9148	11.7	Chr11: 121.409302	0.469846	71	2.6164e-05
1459493_at	240427	9192	Setbp1	SET binding protein 1 (Schinzel-Giedion syndrome)	Chr18: 79.083317	8.611	15.1	Chr11: 116.908502	-0.46976	71	2.62689e-05
1447450_at	19014	21002	Med1	mediator of RNA polymerase II transcription complex subunit 1 (peroxisome proliferator activated receptor binding protein, thyroid receptor-interacting protein 2)	Chr11: 98.023458	8.86895	14.1	Chr11: 97.970258	-0.469578	71	2.64938e-05
1430538_at	70123		2210013O21Rik	RIKEN cDNA 2210013O21 gene	ChrX: 150.160253	10.9333	11.1	Chr1: 165.315110	0.469546	71	2.65333e-05
1448949_at	12351	20183	Car4	carbonic anhydrase 4	Chr11: 84.778224	10.8397	13.5	Chr8: 46.649262	0.469504	71	2.65857e-05
1457073_at	108155	9675	Ogt	O-linked N-acetylglucosamine (GlcNAc) transferase (UDP-N-acetylglucosamine:polypeptide-N-acetylglucosaminyl transferase)	ChrX: 98.857925	8.97062	8.3	Chr13: 47.055081	-0.46935	71	2.67774e-05
1425756_at	217371	4968	Rab40b	Rab40b, member RAS oncogene family	Chr11: 121.218319	9.03312	10.7	Chr12: 26.165833	0.46924	71	2.6916e-05
1443307_at	19181	2096	Psmc2	proteasome (prosome, macropain) 26S subunit, ATPase 2	Chr5: 21.303462	7.21339	9.7	Chr4: 155.384693	-0.469184	71	2.6986e-05
1428075_at	68194	122216	Ndufb4	NADH dehydrogenase (ubiquinone) 1 beta subcomplex 4	Chr16: 37.649105	12.4665	13.6	Chr11: 62.910461	0.469057	71	2.71467e-05
1426906_at	15951	115929	Ifi204	interferon activated gene 204	Chr1: 175.787464	5.84438	187.3	Chr1: 175.676880	0.469028	71	2.71836e-05
1438305_at	116837	69176	Rims1	regulating synaptic membrane exocytosis 1	Chr1: 22.277501	10.2266	16.5	Chr12: 61.268161	-0.468997	71	2.72224e-05
1418188_a_at	72289		Malat1	metastasis associated lung adenocarcinoma transcript 1 (non-coding RNA)	Chr19: 5.802315	11.809	15.3	Chr12: 100.818236	-0.468966	71	2.72613e-05
1423280_at	20257	5102	Stmn2	stathmin-like 2	Chr3: 8.560749	12.7944	11.5	Chr1: 96.873866	0.468866	71	2.73886e-05
1458018_at	319468	18537	Ppm1h	protein phosphatase 1H (PP2C domain containing)	Chr10: 122.144941	6.44035	8	Chr3: 10.327101	-0.468777	71	2.75031e-05
1446065_at	16508	40828	Kcnd2	potassium voltage-gated channel, Shal-related family, member 2	Chr6: 21.451647	9.75939	7.4	Chr14: 65.324728	-0.468662	71	2.76509e-05
1432012_a_at	74455	12564	Nsun6	NOL1/NOP2/Sun domain family member 6	Chr2: 14.917987	5.48424	17.1	Chr11: 116.908502	0.468607	71	2.77217e-05
1430752_at	11796	899	Birc3	baculoviral IAP repeat-containing protein 3	Chr9: 7.836197	7.42017	14.3	Chr13: 35.965560	-0.468582	71	2.77546e-05
1443220_at	20168	24934	Rtn3	reticulon 3 (NSP-like protein 2)	Chr19: 7.524801	8.03766	12	Chr12: 71.817797	-0.468365	71	2.80357e-05
1437943_s_at	17256	32110	Mea1	male enhanced antigen 1	Chr17: 46.818623	9.15477	15.5	Chr11: 121.409302	0.468308	71	2.81104e-05
1433666_s_at	218035	69165	Vps41	vacuolar protein sorting 41 (yeast)	Chr13: 18.958214	11.1917	15.4	Chr13: 22.490835	0.468246	71	2.81915e-05
1443772_at	66573	45708	2810422M04Rik	RIKEN cDNA 2810422M04	Chr14: 119.314929	9.40791	13.8	Chr6: 80.236328	-0.46818	71	2.8278e-05
1442181_at	232906	35136	6430596G11Rik	RIKEN cDNA 6430596G11 gene	Chr7: 17.108709	8.50907	12.7	Chr7: 19.794682	-0.468067	71	2.84274e-05
1423335_at	56372	8606	Smap	small acidic protein	Chr7: 123.247762	11.526	18.6	Chr1: 174.792334	0.467962	71	2.85662e-05
1432489_a_at	76773	9968	Wdyhv1	N-terminal Gln amidase; WDYHV motif-containing protein 1; nt(Q)-amidase; protein N-terminal glutamine amidohydrolase; protein NH2-terminal glutamine deamidase	Chr15: 57.979903	7.39464	15.6	Chr9: 41.298948	0.467888	71	2.86653e-05
1440260_at	381045	18028	AI413631	expressed sequence AI413631	Chr16: 36.072802	6.50445	13.4	Chr1: 25.632282	-0.467783	71	2.88048e-05
1437570_at	103762		AI503301	expressed sequence AI503301	Chr11: 94.149280	7.74571	12.4	Chr19: 13.033814	0.467684	71	2.89383e-05
1458128_at	227227		Kansl1l	KAT8 regulatory NSL complex subunit 1-like	Chr1: 66.823623	9.5822	55.9	Chr1: 66.762986	-0.46753	71	2.91449e-05
1430585_at	77068		5930436O19Rik	RIKEN cDNA 5930436O19 gene	Chr17: 88.456996	8.75772	17.2	Chr1: 169.153242	-0.467488	71	2.92021e-05
1434710_at	218629	10387	Dhx29	DEAH (Asp-Glu-Ala-His) box polypeptide 29	Chr13: 113.754910	8.66292	10.9	Chr3: 39.719815	0.467432	71	2.92784e-05
1439677_at	13853	38087	Epm2a	epilepsy, progressive myoclonic epilepsy, type 2 gene alpha	Chr10: 11.065087	6.82064	10.6	Chr11: 121.409302	-0.467382	71	2.9346e-05
1452446_a_at	72053	18581	Tmub2	transmembrane and ubiquitin-like domain containing 2	Chr11: 102.149980	11.3006	29	Chr1: 175.676880	0.467331	71	2.94163e-05
1416801_at	58800	9774	Trpm7	transient receptor potential cation channel, subfamily M, member 7	Chr2: 126.655974	6.75295	10.4	Chr3: 10.018672	-0.467289	71	2.9473e-05
1441403_at	67534	8764	Ttll4	tubulin tyrosine ligase-like family, member 4	Chr1: 74.723108	8.1423	11.1	Chr1: 168.913137	-0.467254	71	2.95209e-05
1450969_at	66904	447	Pccb	propionyl Coenzyme A carboxylase, beta polypeptide	Chr9: 100.882995	10.0218	16	Chr11: 79.065731	0.467088	71	2.97494e-05
1423814_at	72935	9431	Ddx41	DEAD (Asp-Glu-Ala-Asp) box polypeptide 41	Chr13: 55.632590	8.88089	11.3	Chr11: 90.203179	0.467014	71	2.98504e-05
1456316_a_at	170760	11227	Acbd3	acyl-Coenzyme A binding domain containing 3	Chr1: 182.663305	8.21912	18.4	Chr12: 76.993653	-0.46686	71	3.00653e-05
1426417_at	67864	32658	Yipf4	Yip1 domain family, member 4	Chr17: 74.899724	8.64293	20.9	Chr12: 76.832202	-0.466826	71	3.01119e-05
1422444_at	16403	20091	Itga6	integrin alpha 6	Chr2: 71.694230	8.31148	11.8	Chr9: 40.929719	-0.466805	71	3.01409e-05
1446835_at	68842	32467	Tulp4	tubby like protein 4	Chr17: 6.109760	8.17099	8.8	Chr5: 96.820799	-0.466702	71	3.02851e-05
1459360_at	20687	7952	Sp3	trans-acting transcription factor 3	Chr2: 72.803023	6.56896	13.1	Chr10: 124.928135	-0.466639	71	3.03743e-05
1452770_at	27973	11416	Vkorc1	vitamin K epoxide reductase complex, subunit 1 (blood clotting, resistance to warfarin)	Chr7: 135.036617	10.6137	9.4	Chr9: 54.760049	0.46633	71	3.08111e-05
1415778_at	56397	22710	Morf4l2	mortality factor 4 like 2	ChrX: 133.267704	13.1637	9.3	Chr1: 168.913137	0.466251	71	3.0924e-05
1421933_at	12419	7257	Cbx5	chromobox homolog 5 (Drosophila HP1a)	Chr15: 103.026753	8.05544	13.6	Chr4: 19.960179	-0.466205	71	3.09891e-05
1454821_at	76898	49551	B3gat1	beta-1,3-glucuronyltransferase 1 (glucuronosyltransferase P)	Chr9: 26.568365	11.8124	12.7	Chr11: 120.818213	-0.466187	71	3.10153e-05
1417056_at	19186	4560	Psme1	proteasome (prosome, macropain) 28 subunit, alpha	Chr14: 56.199198	10.447	17.4	Chr9: 46.045436	0.466157	71	3.10577e-05
1438519_at	75785	32352	4930429H24Rik	RIKEN cDNA 4930429H24 gene	Chr16: 20.099162	8.02249	10.8	Chr13: 35.965560	-0.466135	71	3.1089e-05
1418562_at	81898	6696	Sf3b1	splicing factor 3b, subunit 1	Chr1: 55.060224	11.4022	12.5	Chr12: 88.249949	-0.466073	71	3.11786e-05
1434849_at	13546		DXBwg1396e	dwarf Tianjin	ChrX: 148.771623	10.6949	10.2	Chr3: 65.474783	0.466049	71	3.12131e-05
1422919_at	27281	8452	Hrasls	HRAS-like suppressor	Chr16: 29.217760	6.97407	11.3	Chr1: 156.456242	0.465985	71	3.13063e-05
1452721_a_at	67282	9364	Ccdc53	coiled-coil domain containing 53	Chr10: 87.676404	9.27174	11.6	Chr19: 48.972881	0.465882	71	3.14547e-05
1417720_at	20022	4542	Polr2j	polymerase (RNA) II (DNA directed) polypeptide J	Chr5: 136.595879	10.8042	12.5	Chr10: 20.045488	0.465811	71	3.15587e-05
1437633_at	77087	69134	Ankrd11	ankyrin repeat domain 11	Chr8: 125.419737	9.56409	14.6	Chr3: 42.213854	-0.465655	71	3.17853e-05
1423844_s_at	12411	37258	Cbs	cystathionine beta-synthase	Chr17: 31.749600	8.87258	10.4	Chr8: 89.032865	0.465542	71	3.1952e-05
1426287_at	246103	30967	Sca7	spinocerebellar ataxia 7 (CAG repeat aggregation disease with neuronal and photoreceptor degeneration, suppression of CRX transactivation)	Chr14: 14.936024	8.99523	12.8	Chr12: 118.957586	-0.465482	71	3.20398e-05
1456993_at	13046	23002	Cugbp1	CUG triplet repeat, RNA binding protein 1	Chr2: 90.802832	6.68272	12.9	Chr2: 80.455843	-0.465435	71	3.21096e-05
1451127_at	232023	12772	Ecop	EGFR-coamplified and overexpressed protein	Chr6: 57.702743	10.0406	10.2	Chr1: 96.873866	0.465432	71	3.21143e-05
1446833_at			Aldh6a1	ESTs	Chr14: 121.950988	9.29125	11.6	Chr11: 117.108176	-0.465421	71	3.21302e-05
1448119_at	12183	55599	Bpgm	2,3-bisphosphoglycerate mutase	Chr6: 34.437591	10.3111	12.4	Chr11: 121.409302	0.465377	71	3.21964e-05
1448883_at	19141	38075	Lgmn	legumain cysteine protease	Chr12: 103.632707	9.44576	13.3	Chr14: 124.508018	0.465323	71	3.22755e-05
1449273_at	76884	7936	Cyfip2	cytoplasmic FMR1 interacting protein 2	Chr11: 46.009714	11.8187	11.9	Chr11: 116.908502	-0.465293	71	3.23201e-05
1416042_s_at	50927	1856	Nasp	nuclear autoantigenic sperm protein (histone-binding)	Chr4: 116.275341	8.0648	7.6	Chr7: 27.852865	0.465285	71	3.23327e-05
1452154_at	105148	5325	Iars	isoleucine-tRNA synthetase (type 1a)	Chr13: 49.829073	10.0396	18.6	Chr1: 172.981863	0.465273	71	3.23506e-05
1459461_at			Rad21	ESTs	Chr1: 82.900865	8.32434	11.4	Chr12: 61.268161	-0.465246	71	3.23911e-05
1418249_at	12909	40587	Crcp	calcitonin gene-related peptide-receptor component protein	Chr5: 130.536183	10.2674	10.8	Chr18: 69.375724	0.464919	71	3.28814e-05
1454397_at	20623	9797	Snrk	SNF related kinase	Chr9: 122.038550	7.81029	14.1	Chr19: 22.531308	-0.464881	71	3.29388e-05
1427876_at	69082	10216	Ierepo4	erythropoietin 4 immediate early response	Chr2: 83.504182	11.1639	25.2	Chr1: 175.676880	0.464825	71	3.30242e-05
1433110_at	226922	28270	Kcnq5	potassium voltage-gated channel, subfamily Q, member 5 (M-current, slowly activating muscarinic acetylcholine receptor sensitive)	Chr1: 21.942231	9.2327	14.1	Chr1: 148.717644	-0.46477	71	3.31078e-05
1417209_at	58172	8843	Sertad2	SERTA domain containing 2	Chr11: 20.548552	10.2395	10.5	Chr14: 124.508018	-0.464709	71	3.31998e-05
1450963_at	98758	21032	Hnrpf	heterogeneous nuclear ribonucleoprotein F	Chr6: 117.874574	9.542	12.1	Chr1: 38.451548	0.464658	71	3.32784e-05
1428258_at	70257	122218	C14orf2	6.8 kDa mitochondrial proteolipid, C14orf2 protein	Chr12: 113.201524	12.0495	21.3	Chr12: 112.417854	0.464651	71	3.32885e-05
1418763_at	52633	6520	Nit2	nitrilase family, member 2	Chr16: 57.159530	7.58839	10.2	Chr11: 116.908502	0.464642	71	3.33033e-05
1437759_at	56421	20579	Pfkp	phosphofructokinase, platelet (type C)	Chr13: 6.588515	8.36299	13.7	Chr12: 100.818236	-0.464477	71	3.35562e-05
1448336_at	13494	3060	Drg1	developmentally regulated GTP binding protein 1	Chr11: 3.152171	10.9942	14.3	Chr1: 176.534627	0.464474	71	3.35607e-05
1422620_s_at	19012	7484	Ppap2a	phosphatidic acid phosphatase 2a	Chr13: 113.657036	9.93408	16.8	Chr3: 7.679814	0.464441	71	3.3612e-05
1445902_at			4832414A18	ESTs, Highly similar to hypothetical protein FLJ11824	Chr11: 105.749554	6.28538	13.4	Chr15: 63.151781	-0.464392	71	3.36878e-05
1426945_at	70572	1710	Ranbp5	RAN binding protein 5	Chr14: 121.343089	11.0274	13.8	Chr1: 165.315110	0.464376	71	3.37127e-05
1445395_at	18750	55679	Prkca	protein kinase C, alpha	Chr11: 108.132383	8.87872	14.8	Chr1: 38.451548	-0.464334	71	3.37777e-05
1452844_at	19009	7703	Pou6f1	POU domain, class 6, transcription factor 1	Chr15: 100.405866	11.5341	14.9	Chr3: 145.095423	0.464162	71	3.40453e-05
1452293_at	102607	8846	Snx19	sorting nexin 19	Chr9: 30.273728	9.12112	10.6	Chr10: 91.382290	0.46413	71	3.40943e-05
1432360_a_at	70551	32796	Tmtc4	transmembrane and tetratricopeptide repeat containing 4	Chr14: 123.319165	6.97181	17.5	Chr1: 168.913137	0.464022	71	3.42634e-05
1424598_at	13209	3238	Ddx6	DEAD (Asp-Glu-Ala-Asp) box polypeptide 6	Chr9: 44.444737	9.31833	13.1	Chr9: 40.929719	-0.463963	71	3.43564e-05
1426046_a_at	56187	32443	Rabggta	Rab geranylgeranyl transferase, a subunit	Chr14: 56.336004	9.98769	11.7	Chr9: 123.878247	0.463922	71	3.44218e-05
1438735_at	233532	41142	Rsf1	remodeling and spacing factor 1	Chr7: 104.811009	9.26683	11.9	Chr6: 145.406059	-0.463898	71	3.446e-05
1429614_at	67229	2726	Prpf18	PRP18 pre-mRNA processing factor 18 homolog (yeast)	Chr2: 4.543918	9.39894	9.1	Chr19: 32.961543	0.463897	71	3.44608e-05
1442671_at	53323	3903	Hip2	huntingtin interacting protein 2	Chr5: 65.969172	7.19507	11.7	Chr1: 144.862428	-0.463839	71	3.45519e-05
1437705_at	243831		1110020G09Rik	possible zinc finger protein expressed in developing cerebellum, bladder	Chr7: 13.000798	7.50735	14	Chr6: 145.406059	-0.463801	71	3.46131e-05
1436254_at	67921	12212	2510010F15Rik	RIKEN cDNA 2510010F15 gene	Chr1: 93.184856	7.86398	28.3	Chr1: 174.201925	0.463793	71	3.46248e-05
1420693_at	353065		Myom1	myomesin 1 (myofibrillar sarcomere protein)	Chr17: 71.475604	5.51906	13.7	Chr17: 71.350424	0.463752	71	3.46908e-05
1444845_at	76983	5650	Scfd1	sec1 family domain containing 1	Chr12: 52.479009	7.44129	11.9	Chr14: 124.508018	-0.463749	71	3.46954e-05
1439434_x_at	230863		Sh2d5	SH2 domain containing 5	Chr4: 137.815877	7.67717	20.6	Chr4: 138.152371	-0.463718	71	3.47443e-05
1438546_x_at	11740	68194	Slc25a5	solute carrier family 25 (mitochondrial carrier, adenine nucleotide translocator), member 5	ChrX: 34.337803	10.6303	14.8	Chr1: 175.676880	0.463707	71	3.47621e-05
1417606_a_at	12317	37911	Calr	calreticulin	Chr8: 87.366191	13.2611	11.2	Chr11: 73.923768	-0.463625	71	3.4893e-05
1457930_at	20591	79498	Kdm5c	lysine (K)-specific demethylase 5C (X-linked mental retardation, jumonji, AT rich interactive domain 1C)	ChrX: 148.691486	6.78347	13	Chr19: 16.497186	-0.463593	71	3.49435e-05
1438214_at	83925	8556	Trps1	trichorhinophalangeal syndrome I	Chr15: 50.490019	9.43441	8.6	Chr1: 25.632282	-0.463427	71	3.52102e-05
1447034_at	238799	5358	Tnpo1	transportin 1	Chr13: 99.678858	8.26153	13.6	Chr13: 99.628243	-0.463256	71	3.54873e-05
1417468_at	27045	4091	Nit1	nitrilase 1	Chr1: 173.272485	10.0775	70.5	Chr1: 172.981863	0.463179	71	3.56121e-05
1450923_at	21808	2432	Tgfb2	transforming growth factor, beta 2	Chr1: 188.447566	8.468	15.5	Chr1: 188.085707	-0.463158	71	3.56469e-05
1426735_at	381314	7118	Iars2	isoleucine-tRNA synthetase 2, mitochondrial	Chr1: 187.110828	8.16827	11.7	Chr1: 172.981863	0.463107	71	3.57296e-05
1428235_at	66925	37718	Sdhd	succinate dehydrogenase complex, subunit D, integral membrane protein	Chr9: 50.404822	12.004	10.2	Chr16: 97.617114	0.463076	71	3.57799e-05
1446954_at	18597	121491	Pdha1	pyruvate dehydrogenase E1 alpha 1	ChrX: 156.571256	6.16685	15.9	Chr1: 38.079087	-0.46292	71	3.60354e-05
1423745_at	67826	14206	Svap1	serum vascular adhesion protein 1	Chr11: 59.220786	12.7343	12.3	Chr5: 133.538653	0.462821	71	3.61988e-05
1421882_a_at	15569	20930	Elavl2	ELAV (embryonic lethal, abnormal vision)-like 2 (Hu antigen B)	Chr4: 90.918393	12.0381	10.5	Chr1: 24.071805	-0.462637	71	3.65047e-05
1433257_at	77919		A330102K18Rik	RIKEN cDNA A330102K18 gene	Chr6: 95.986064	5.24702	12.5	Chr9: 123.878247	-0.462589	71	3.65846e-05
1418546_a_at	76630	23253	Stambpl1	STAM binding protein like 1	Chr19: 34.310863	9.58999	9	Chr1: 187.001839	0.462578	71	3.66026e-05
1416232_at	50913	4241	Olig2	oligodendrocyte-specific bHLH transcription factor 2	Chr16: 91.228381	8.63829	12.8	Chr16: 92.790231	0.462509	71	3.67183e-05
1443491_at	19272	55693	Ptprk	protein tyrosine phosphatase, receptor type, K	Chr10: 27.816295	8.1773	14.8	Chr3: 12.565616	-0.462397	71	3.69059e-05
1445028_at	18750	55679	Prkca	protein kinase C, alpha	Chr11: 107.899560	7.37658	13.1	Chr7: 47.074572	-0.462359	71	3.69706e-05
1423517_at	12466	1336	Cct6a	chaperonin subunit 6a (zeta)	Chr5: 130.321509	13.0185	11	Chr12: 70.704784	0.462265	71	3.71293e-05
1443230_at			4933424A20Rik	10 days neonate cerebellum cDNA, RIKEN full-length enriched library, clone:B930022I23 product:unclassifiable, full insert sequence.	Chr7: 56.513462	8.58705	14.9	Chr11: 116.908502	-0.462216	71	3.72116e-05
1449116_a_at	21915	6285	Dtymk	deoxythymidylate kinase	Chr1: 95.697406	8.58048	12.2	Chr17: 69.149197	0.462162	71	3.73032e-05
1455845_at	216881	18590	Wscd1	WSC domain containing 1	Chr11: 71.602556	10.5204	9.6	Chr1: 39.578771	0.462129	71	3.73597e-05
1451039_at	67842	41678	2610027L16Rik	RIKEN cDNA 2610027L16 gene	Chr14: 56.371727	8.21744	9.8	Chr9: 58.724841	0.462113	71	3.73865e-05
1434863_at	76594	23692	2700075B01Rik	RIKEN cDNA 2700075B01 gene	Chr18: 35.830920	10.5209	11.3	Chr12: 112.417854	0.462097	71	3.7414e-05
1420947_at	22589	416	Atrx	alpha thalassemia/mental retardation syndrome X-linked	ChrX: 103.071387	8.60874	11.2	Chr19: 12.018631	-0.462085	71	3.74352e-05
1446688_at	14682	1566	Gnaq	guanine nucleotide binding protein, alpha q polypeptide, all exon	Chr19: 16.354252	8.13419	13.9	Chr12: 61.268161	-0.462085	71	3.74354e-05
1421754_at			AY036118	similar to ETS-related transcription factor ERF1	Chr17: 39.984472	10.9578	13.2	Chr1: 106.773458	-0.461931	71	3.76971e-05
1457198_at	18186	2876	Nrp1	neuropilin 1	Chr8: 130.888760	9.81022	11.2	Chr4: 152.699719	-0.46182	71	3.78885e-05
1458208_s_at	72039	10603	Mccc1	methylcrotonoyl-Coenzyme A carboxylase 1 (alpha)	Chr3: 35.858334	9.02518	12.2	Chr1: 126.516497	-0.461688	71	3.81171e-05
1446212_at	226922	28270	Kcnq5	potassium voltage-gated channel, subfamily Q, member 5 (M-current, slowly activating muscarinic acetylcholine receptor sensitive)	Chr1: 21.847058	8.68868	24.7	Chr2: 42.741653	-0.46166	71	3.81652e-05
1434149_at	21413	2407	Tcf4	transcription factor 4	Chr18: 69.846239	11.8491	9.1	Chr1: 147.391347	-0.461527	71	3.8397e-05
1453246_at	67790	62377	Rab39b	RAB39B, member RAS oncogene family	ChrX: 72.819550	9.30518	11.4	Chr1: 175.676880	-0.4613	71	3.87955e-05
1450871_a_at	12035	20320	Bcat1	branched chain aminotransferase 1, cytosolic (hypervalinemia and hyperleucine-isoleucinemia)	Chr6: 144.947731	10.704	23.1	Chr1: 175.676880	0.461154	71	3.9053e-05
1420845_at	118451	99837	Mrps2	mitochondrial ribosomal protein S2	Chr2: 28.325050	8.87437	21	Chr5: 133.538653	0.461131	71	3.90933e-05
1452504_s_at	74245	3231	Ctbs	chitobiase, di-N-acetyl-	Chr3: 146.121758	6.26035	17.8	Chr1: 163.955812	0.461022	71	3.9287e-05
1418223_at	56529	55536	Sec11a	SEC11 homolog A	Chr7: 88.060601	10.7752	8.5	Chr1: 38.079087	0.460997	71	3.93327e-05
1433094_at	20511	3075	Slc1a2	solute carrier family 1 (glial high affinity glutamate transporter), member 2	Chr2: 102.584801	8.01805	17.2	Chr11: 116.908502	-0.460902	71	3.95028e-05
1427578_a_at	16418	7135	Itgb4bp	integrin beta 4 binding protein	Chr2: 155.645758	10.5297	13.7	Chr19: 13.033814	0.460705	71	3.98557e-05
1418112_at	107732	41665	Mrpl10	mitochondrial ribosomal protein L10	Chr11: 96.909841	11.0475	7.6	Chr2: 169.577779	0.460618	71	4.0013e-05
1455793_at	212326	27540	Fam149a	family with sequence similarity 149, member A	Chr8: 46.426335	7.70301	11.4	Chr5: 113.832344	0.46045	71	4.032e-05
1454404_at	319974	22907	Auts2	autism susceptibility candidate 2	Chr5: 132.472108	7.55593	12.2	Chr12: 61.268161	-0.460405	71	4.04012e-05
1444511_at	98396	14871	Slc41a1	solute carrier family 41, member 1	Chr1: 133.726684	7.9373	9.8	Chr12: 112.417854	-0.460325	71	4.05489e-05
1452579_at	66383	6991	Iscu	iron-sulfur cluster assembly enzyme isoform	Chr5: 114.226782	11.9153	11.2	Chr1: 96.873866	0.460324	71	4.05509e-05
1428745_a_at	69487	11474	2310003L22Rik	RIKEN cDNA 2310003L22 gene	Chr2: 140.013478	10.0232	18.7	Chr2: 156.689629	0.460319	71	4.05586e-05
1445322_x_at	223593	8898	E430025E21Rik	RIKEN cDNA E430025E21 gene	Chr15: 59.178806	9.24959	9.1	Chr2: 62.490364	-0.460264	71	4.06607e-05
1458685_at	56784	84805	Garnl1	GTPase activating RANGAP domain-like 1	Chr12: 56.848174	5.71402	7	Chr2: 60.939726	-0.460254	71	4.0678e-05
1420422_at	93892	56830	Pcdhb21	protocadherin beta 21	Chr18: 37.675486	7.98467	11.8	Chr14: 124.508018	-0.460247	71	4.06918e-05
1432709_at			4930505O19Rik	RIKEN cDNA 4930505O19 gene	Chr15: 5.438788	5.85286	10.2	Chr1: 79.802768	0.4602	71	4.07774e-05
1426685_a_at	104625	69187	Cnot6	CCR4-NOT transcription complex, subunit 6	Chr11: 49.488350	9.5744	11	Chr14: 124.508018	-0.460101	71	4.09611e-05
1429444_at	68895	45783	1110065D03Rik	RIKEN cDNA 1110065D03 gene	Chr5: 147.658708	8.25808	15.7	Chr1: 39.578771	0.460062	71	4.10325e-05
1443285_at	14802	20227	Gria4	glutamate receptor, ionotropic, AMPA4 (alpha 4)	Chr9: 4.756099	7.25578	14	Chr19: 22.531308	-0.459967	71	4.12109e-05
1436648_at	332397	18663	Nanos1	nanos 1	Chr19: 60.833915	7.33812	12.4	Chr1: 66.311419	0.45993	71	4.12788e-05
1440243_at	102278	65128	Cpne7	copine VII	Chr8: 125.654061	7.68837	11.6	Chr12: 70.704784	-0.459907	71	4.13227e-05
1442846_at	18514	20574	Pbx1	pre B-cell leukemia transcription factor 1	Chr1: 170.299424	6.66223	14.2	Chr12: 76.993653	-0.459814	71	4.14966e-05
1440984_at	407823	8394	BC053917	cDNA sequence BC053917	Chr2: 59.800268	5.24463	11.4	Chr7: 47.074572	-0.459795	71	4.1531e-05
1439946_at	17260	31087	Mef2c	myocyte enhancer factor 2C (heart development, epilepsy-associated, synapse elimination)	Chr13: 83.760436	9.18364	20	Chr12: 71.817797	-0.459732	71	4.16504e-05
1429199_s_at	78935	34706	5031425D22Rik	RIKEN cDNA 5031425D22 gene	Chr7: 53.948165	9.28691	14.2	Chr15: 42.123488	0.459667	71	4.17732e-05
1436169_at	75552	18882	Paqr9	progestin and adipoQ receptor family member 9-associated transcript	Chr9: 95.466715	9.86792	10.8	Chr1: 96.419818	-0.459558	71	4.19784e-05
1418510_s_at	50753	8137	Fbxo8	F-box only protein 8	Chr8: 59.070260	9.57106	9.2	Chr12: 26.165833	0.459511	71	4.20672e-05
1459564_at	56317	10512	Anapc7	anaphase promoting complex subunit 7	Chr5: 45.643099	8.91037	16.1	Chr12: 76.832202	-0.459392	71	4.22949e-05
1429093_at	68817	121661	Ddi2	DNA-damage inducible protein 2	Chr4: 141.237403	9.47619	12.1	Chr1: 165.315110	-0.459312	71	4.24477e-05
1429180_at	105446	22983	Gmpr2	guanosine monophosphate reductase 2	Chr14: 56.292352	7.9829	9.9	Chr1: 31.714578	-0.459304	71	4.24623e-05
1422849_a_at	54196	3412	Pabpn1	polyadenylate-binding protein 2	Chr14: 55.516857	12.8176	10.6	Chr12: 61.268161	-0.459291	71	4.24872e-05
1424646_at	68556	101414	Uckl1	uridine-cytidine kinase 1-like 1	Chr2: 181.303956	9.74647	9.9	Chr14: 124.508018	0.459289	71	4.24904e-05
1444952_a_at	98415	23377	Nucks1	nuclear casein kinase and cyclin-dependent kinase substrate 1	Chr1: 133.826192	9.21748	9.8	Chr1: 148.717644	-0.459279	71	4.25105e-05
1442180_at	239133	18293	Dleu7	deleted in lymphocytic leukemia, 7	Chr14: 62.895194	7.60935	12.1	Chr6: 101.797292	0.459229	71	4.26057e-05
1429091_at	69770	78582	1600002K03Rik	RIKEN cDNA 1600002K03 gene	Chr10: 79.635798	7.77991	7.8	Chr6: 43.776810	0.459204	71	4.26547e-05
1453567_s_at	68642		2810441K11Rik	RIKEN cDNA 2810441K11 gene	Chr19: 10.626276	8.91328	22.5	Chr1: 147.391347	0.45918	71	4.26996e-05
1442656_at	170439	11456	Elovl6	ELOVL family member 6, elongation of long chain fatty acids (yeast)	Chr3: 129.251686	7.53534	10.8	Chr9: 80.917762	-0.459127	71	4.28019e-05
1439180_at	227195	9819	Ino80d	INO80 complex subunit D	Chr1: 63.100352	7.94206	12.8	Chr13: 35.965560	-0.459057	71	4.29386e-05
1415679_at	66340	11952	Psenen	presenilin enhancer 2	Chr7: 31.346914	11.4695	61.9	Chr7: 31.505577	0.459049	71	4.29527e-05
1438576_x_at	94229	23340	Slc4a10	solute carrier family 4, sodium bicarbonate cotransporter-like, member 10	Chr2: 62.102496	7.58114	10.1	Chr1: 118.454508	-0.458959	71	4.31275e-05
1439497_at	380753	53366	Atxn7l1	ataxin 7-like 1	Chr12: 34.060164	9.00107	7.7	Chr10: 124.928135	-0.458819	71	4.34012e-05
1427905_at	67509	41248	1810063B07Rik	RIKEN cDNA 1810063B07 gene	Chr14: 20.896490	9.0192	12.2	Chr7: 139.448712	0.458606	71	4.38191e-05
1415988_at	110611	38035	Hdlbp	high density lipoprotein (HDL) binding protein	Chr1: 95.333694	8.01864	11.2	Chr5: 136.726447	-0.458554	71	4.39202e-05
1437167_at	50876	22817	Tmod2	tropomodulin 2	Chr9: 75.418634	8.50923	16.4	Chr9: 74.735876	-0.458386	71	4.42542e-05
1439972_at	75320	10240	Etnk1	ethanolamine kinase 1	Chr6: 143.137630	9.44057	12.4	Chr2: 51.252307	-0.458385	71	4.42552e-05
1451040_at	66044	5518	Hars2	histidyl tRNA synthetase 2	Chr2: 144.572707	11.2794	17.9	Chr12: 35.446737	0.45832	71	4.43851e-05
1433675_at			Rnu22	RNA, U22 small nucleolar	Chr19: 8.798893	8.59468	32.9	Chr19: 8.782189	0.458285	71	4.44545e-05
1446444_at	319817	28276	D930043C02Rik	RIKEN cDNA D930043C02 gene	Chr2: 37.243530	6.14154	7.9	Chr17: 75.465362	-0.458226	71	4.45724e-05
1455048_at	78908	1182	Igsf3	immunoglobulin superfamily, member 3	Chr3: 101.266390	8.40547	22.4	Chr9: 92.777192	0.457993	71	4.50418e-05
1457553_at	14007	4783	Cugbp2	CUG triplet repeat, RNA binding protein 2	Chr2: 6.739803	9.77518	14.2	Chr1: 148.717644	-0.457985	71	4.50592e-05
1442364_at	26416	31777	Mapk14	mitogen activated protein kinase 14 (tRNA synthetase cofactor p38)	Chr17: 28.854296	9.25778	11.2	Chr2: 104.267463	-0.457902	71	4.52267e-05
1416439_at	66422	11329	2410015N17Rik	RIKEN cDNA 2410015N17	Chr7: 134.400520	9.86691	18.3	Chr2: 57.512264	0.457777	71	4.54818e-05
1457545_at			9530036O11Rik	EST AK035474, Annotation category: not annotated on reference assembly	Chr5: 28.806981	6.04938	10.2	Chr8: 28.002387	0.457742	71	4.55532e-05
1442489_at	15463	37929	Hrb	HIV-1 Rev binding protein	Chr1: 82.877413	5.81918	8.5	Chr1: 39.053051	-0.457711	71	4.56163e-05
1430124_x_at	58810	74565	Akr1a4	aldo-keto reductase family 1, member A4 (aldehyde reductase, homolog of human AKR1A1)	Chr4: 116.309180	12.8811	10.5	Chr1: 169.153242	0.457701	71	4.56359e-05
1450845_a_at	66882	41651	Bzw1	basic leucine zipper and W2 domains 1	Chr1: 58.462185	10.6912	16.6	Chr1: 168.913137	0.45764	71	4.5761e-05
1415836_at	56454	2142	Aldh18a1	aldehyde dehydrogenase 18 family, member A1	Chr19: 40.625140	7.74252	13.1	Chr4: 22.163486	0.457557	71	4.59318e-05
1430969_at	56428	8645	Mtch2	mitochondrial carrier homolog 2 (C. elegans)	Chr2: 90.687893	6.32663	12.3	Chr1: 36.052583	-0.457541	71	4.59648e-05
1418389_at	67238	57041	2810453I06Rik	RIKEN cDNA 2810453I06 gene	Chr5: 144.312470	8.49815	26.1	Chr1: 174.792334	0.457388	71	4.62804e-05
1436818_a_at	76626	62199	Msi2	Musashi RNA-binding protein 2	Chr11: 88.153169	10.7248	16.5	Chr11: 87.668081	-0.457377	71	4.63032e-05
1448746_at	27354	1858	Nbn	nibrin	Chr4: 15.908847	7.77232	17.4	Chr12: 118.628399	0.457354	71	4.63525e-05
1448139_at	170790	15775	Mlc1	megalencephalic leukoencephalopathy with subcortical cysts 1 homolog	Chr15: 88.786741	10.9338	16.4	Chr1: 138.462985	0.457242	71	4.65848e-05
1445157_at	102220		E330037G11Rik	RIKEN cDNA E330037G11 gene	Chr4: 137.209267	6.31101	17	Chr4: 136.230563	-0.457171	71	4.67332e-05
1457921_at	66294	11042	1810037C20Rik	RIKEN cDNA 1810037C20 gene	ChrX: 71.631379	8.75113	16.1	Chr12: 76.993653	-0.457157	71	4.67613e-05
1457675_at	72307	72515	AA409624	RIKEN cDNA 2510002D24 gene	Chr16: 18.839411	8.41592	11.3	Chr1: 38.079087	0.457125	71	4.68284e-05
1445393_at	76376	10669	Slc24a2	solute carrier family 24 (sodium/potassium/calcium exchanger), member 2	Chr2: 86.676964	8.72127	10.9	Chr1: 25.489364	-0.45708	71	4.69231e-05
1460436_at	15531	20386	Ndst1	N-deacetylase/N-sulfotransferase (heparan glucosaminyl) 1	Chr18: 60.845690	11.9514	10	Chr1: 38.451548	-0.456924	71	4.72525e-05
1416973_at	20826	88808	Nhp2l1	NHP2 non-histone chromosome protein 2-like 1 (S. cerevisiae)	Chr15: 81.872452	11.5888	13.6	Chr15: 82.944824	0.456908	71	4.7287e-05
1424037_at	228550	1671	Itpka	inositol 1,4,5-trisphosphate 3-kinase A	Chr2: 119.576428	12.4557	74.8	Chr1: 174.792334	0.456814	71	4.74862e-05
1431746_a_at	22200	2951	Ube1c	ubiquitin-activating enzyme E1C	Chr6: 97.132307	10.685	15.6	Chr1: 165.315110	0.45679	71	4.75365e-05
1437941_at	110094	246	Phka2	phosphorylase kinase alpha 2	ChrX: 156.967258	7.60578	14.7	Chr12: 76.832202	-0.456785	71	4.75469e-05
1422748_at	24136	8868	Zfhx1b	zinc finger homeobox 1b	Chr2: 44.844001	10.3371	25.3	Chr2: 44.443839	-0.456748	71	4.76245e-05
1423092_at	16319	9624	Incenp	inner centromere protein	Chr19: 9.947150	8.03153	12.3	Chr9: 123.878247	0.456723	71	4.76777e-05
1436260_at	12290	20185	Cacna1e	calcium channel, voltage-dependent, R type, alpha 1E subunit	Chr1: 156.237953	11.8908	86.5	Chr1: 156.052563	-0.456682	71	4.77653e-05
1448172_at	17449	4324	Mdh1	malate dehydrogenase 1, NAD (soluble)	Chr11: 21.459202	14.3865	9.5	Chr5: 138.337847	0.456655	71	4.78231e-05
1443026_at	320217		B130020M22Rik	B130020M22Rik retrovirus-related Pol polyprotein LINE-1 in Grip1 intron	Chr10: 118.910351	8.1999	15.2	Chr16: 23.797301	-0.456488	71	4.81828e-05
1438236_at	18027	4086	Nfia	nuclear factor 1 A-type (CCAAT-box-binding transcription factor)	Chr4: 97.782810	8.779	11	Chr9: 15.693672	-0.456481	71	4.81959e-05
1438515_at	22680	2581	Zfp207	zinc finger protein 207	Chr11: 80.214919	6.97275	12.4	Chr9: 123.878247	-0.456477	71	4.8205e-05
1441546_at	56524	22976	Mpp6	membrane protein, palmitoylated 6 (MAGUK p55 subfamily member 6)	Chr6: 50.063244	9.17749	15.2	Chr6: 52.193139	-0.456412	71	4.83464e-05
1437667_a_at	12014		Bach2	BTB and CNC homology 2	Chr4: 32.667776	8.83509	21.9	Chr1: 118.454508	-0.4563	71	4.85881e-05
1434952_at	18117	4424	Noc4	neighbor of Cox4	Chr8: 123.177983	9.43006	10.3	Chr10: 46.420569	0.456289	71	4.86111e-05
1450733_at	76895	9070	Bicd2	bicaudal D homolog 2 (dynein-mediated, minus end-directed motility along microtubules)	Chr13: 49.475982	8.3426	9.3	Chr11: 24.572748	-0.456166	71	4.88786e-05
1457336_at	226412	9108	R3hdm	R3H domain (binds single-stranded nucleic acids)	Chr1: 130.084761	7.67458	11.7	Chr12: 76.993653	-0.456153	71	4.89079e-05
1455202_at	215090	17597	Maneal	mannosidase, endo-alpha-like (glycoprotein endo-alpha-1,2-mannosidase-like protein)	Chr4: 124.533306	9.90713	14.8	Chr1: 96.873866	0.456042	71	4.91493e-05
1428602_at	16524	37989	Kcnj9	potassium inwardly-rectifying channel, subfamily J, member 9	Chr1: 174.250960	9.22757	34.3	Chr1: 173.149434	0.455965	71	4.93194e-05
1446052_at	73534		1700082M22Rik	RIKEN cDNA 1700082M22 gene	ChrX: 76.654032	7.03894	9.3	Chr8: 60.181844	-0.4559	71	4.94621e-05
1437001_at	56637	55629	Gsk3b	glycogen synthase kinase 3 beta	Chr16: 38.243496	11.4479	10.2	Chr12: 97.343221	-0.455846	71	4.95809e-05
1439293_at	235493	35065	Kiaa1370	KIAA1370 protein	Chr9: 74.870122	8.41848	13.3	Chr8: 109.504194	-0.455844	71	4.95857e-05
1458439_a_at	224170	8771	Dzip3	DAZ interacting protein 3, zinc finger (E3 ubiquitin-protein ligase)	Chr16: 48.948541	8.87263	13.8	Chr9: 40.929719	-0.455782	71	4.97232e-05
1455010_at	68949		1500012F01Rik	1500012F01Rik CNS expressed	Chr2: 166.888675	10.6279	35.2	Chr1: 174.792334	0.45578	71	4.97283e-05
1423120_at	15925	3645	Ide	insulin degrading enzyme	Chr19: 37.345157	10.0439	13	Chr1: 132.747529	-0.455767	71	4.9757e-05
1426514_at	77590	8908	Chst15	carbohydrate (N-acetylgalactosamine 4-sulfate 6-O) sulfotransferase 15 (B cell RAG associated protein)	Chr7: 139.428866	8.05228	9.7	Chr11: 67.192418	-0.455693	71	4.99207e-05
1442470_at	111173	14229	Rab6ip2	Rab6 interacting protein 2	Chr6: 119.553669	6.75507	9.8	Chr11: 121.409302	-0.455651	71	5.00146e-05
1418902_at	68038	12229	3110023E09Rik	RIKEN cDNA 3110023E09 gene	Chr7: 148.681260	9.08605	15.8	Chr1: 175.676880	0.455634	71	5.00519e-05
1425266_a_at	229877	41422	Rap1gds1	RAP1, GTP-GDP dissociation stimulator 1	Chr3: 138.589022	12.0897	20.9	Chr3: 140.100056	0.455506	71	5.03391e-05
1448106_at	67602	22902	Necap1	NECAP endocytosis associated 1	Chr6: 122.838399	11.9322	11.5	Chr5: 123.738718	0.455493	71	5.03683e-05
1459408_at	317717	8246	Sec22l2	SEC22 vesicle trafficking protein-like 2 (S. cerevisiae)	Chr16: 10.800334	7.63352	15.6	Chr12: 76.993653	-0.455428	71	5.05133e-05
1446224_at	226098	6280	Hectd2	HECT domain containing 2	Chr19: 36.665197	8.1879	12.2	Chr1: 168.913137	-0.455365	71	5.0654e-05
1438753_at	53627	41529	Porcn	porcupine homolog (Drosophila)	ChrX: 7.779483	9.44485	20.2	Chr12: 76.832202	-0.455301	71	5.07989e-05
1460077_at	22129	2487	Ttc3	tetratricopeptide repeat domain 3	Chr16: 94.670053	9.6349	9.5	Chr4: 44.245671	-0.455242	71	5.09334e-05
1460320_at	56208	2794	Becn1	beclin 1 (autophagy, coiled-coil, myosin-like BCL2-interacting protein)	Chr11: 101.150176	11.0871	17.6	Chr5: 138.337847	0.455069	71	5.13256e-05
1448215_a_at	75221	40210	Dpp3	dipeptidylpeptidase 3	Chr19: 4.907282	8.48005	14.2	Chr17: 75.465362	0.45506	71	5.13465e-05
1435433_at	347722	56689	Centg2	centaurin, gamma 2	Chr1: 91.786814	8.6104	12.9	Chr9: 40.929719	-0.455001	71	5.14803e-05
1452775_at	228714	10745	Csrp2bp	cysteine and glycine-rich protein 2 binding protein	Chr2: 144.232807	8.12935	22.3	Chr2: 139.549795	0.454877	71	5.17654e-05
1440268_at	211007	14140	Trim41	tripartite motif-containing 41	Chr11: 48.628247	9.15107	15.4	Chr12: 71.817797	-0.454855	71	5.18172e-05
1425019_at	217379	17076	Ubxd4	UBX domain containing 4	Chr12: 4.886207	10.7166	16.8	Chr12: 101.866283	-0.454765	71	5.20244e-05
1441787_at			C230027N18Rik	ESTs	Chr9: 51.919519	6.79386	12.1	Chr5: 138.337847	0.454726	71	5.2114e-05
1444152_at	14007	4783	Cugbp2	CUG triplet repeat, RNA binding protein 2	Chr2: 6.580991	8.22452	14.1	Chr12: 76.832202	-0.454699	71	5.2176e-05
1440392_at	233400		Akap13	type II cAMP-dependent protein kinase anchoring protein Ht31 mRNA, partial cds	Chr7: 82.822014	8.08154	19.5	Chr7: 87.409989	-0.454697	71	5.21808e-05
1445506_at	67477	12142	1300007F04Rik	RIKEN cDNA 1300007F04 gene	Chr11: 77.351762	5.70445	14.3	Chr1: 147.391347	-0.454642	71	5.23086e-05
1457176_at	56784	84805	Garnl1	GTPase activating RANGAP domain-like 1	Chr12: 56.780463	9.16314	12.8	Chr1: 38.451548	-0.454607	71	5.2389e-05
1434594_at	218878		B230373P09Rik	RIKEN cDNA B230373P09 gene	Chr14: 32.074303	7.79661	16.6	Chr10: 112.836908	0.454595	71	5.24175e-05
1431183_at	73467	13624	1700066M21Rik	RIKEN cDNA 1700066M21	Chr1: 57.440373	8.22472	11.4	Chr1: 35.595389	0.454558	71	5.25033e-05
1416615_at	53895	4385	Clpp	caseinolytic peptidase, ATP-dependent, proteolytic subunit, mitochondrial protease (mitochondrial unfolded protein response UPTmt component)	Chr17: 57.132265	11.0498	12.6	Chr1: 96.873866	0.454456	71	5.27421e-05
1424822_at	105439	16943	Slain1	SLAIN motif family, member 1	Chr14: 104.103274	9.32859	11.5	Chr2: 19.938933	0.454397	71	5.28792e-05
1442625_at			4733401N09Rik	ESTs, Weakly similar to RIKEN cDNA 5730493B19 [] [M.musculus]	Chr14: 46.146012	7.70941	8.8	Chr7: 30.566470	-0.454371	71	5.29409e-05
1452573_a_at	432766	121636	Sr278	chromosome 9 open reading frame 102-like	Chr13: 64.000233	7.06471	13	Chr14: 124.508018	0.45433	71	5.30378e-05
1458508_at			BB444511	BB444511 sequence, non-coding	Chr18: 35.752941	8.19228	12	Chr11: 117.108176	-0.454304	71	5.30978e-05
1454758_a_at	21807	7573	Tgfb1i4	transforming growth factor beta 1 induced transcript 4	Chr14: 76.907002	12.4348	17.3	Chr1: 96.873866	0.454208	71	5.33241e-05
1439664_at	76567		1700012F10Rik	RIKEN cDNA 1700012E03 gene	Chr11: 105.898765	9.01269	14.9	Chr11: 116.908502	-0.4542	71	5.33441e-05
1457497_at	20979	4122	Syt1	synaptotagmin 1 (synaptic vesicle calcium sensor)	Chr10: 108.243814	7.7442	12.5	Chr17: 75.465362	-0.45406	71	5.36756e-05
1424172_at	14651	3890	Hagh	hydroxyacyl glutathione hydrolase	Chr17: 24.997877	11.1223	34.3	Chr17: 23.322636	0.454026	71	5.37568e-05
1450755_at	18475	1932	Pafah1b2	platelet-activating factor acetylhydrolase, isoform 1b, alpha2 subunit	Chr9: 45.773771	10.7361	8.9	Chr15: 87.307011	0.453979	71	5.3867e-05
1439656_at	18472	371	Pafah1b1	platelet-activating factor acetylhydrolase, isoform 1b, beta1 subunit	Chr11: 74.493443	8.05379	13.1	Chr12: 76.993653	-0.453893	71	5.40743e-05
1423460_at	57330	57145	Perq1	PERQ amino acid rich, with GYF domain 1	Chr5: 137.966734	9.51761	16	Chr12: 71.948670	-0.453845	71	5.41884e-05
1417409_at	16476	1679	Jun	Jun oncogene	Chr4: 94.716397	10.9736	9	Chr6: 101.797292	-0.453752	71	5.44116e-05
1426951_at	50766	9510	Crim1	cysteine-rich motor neuron 1	Chr17: 78.773989	9.92367	11.1	Chr12: 97.343221	-0.453703	71	5.45306e-05
1448970_at	67453	14518	Slc25a46	solute carrier family 25, member 46	Chr18: 31.741884	11.3418	11.1	Chr11: 116.908502	0.453663	71	5.46277e-05
1433088_at	108013	23202	Celf4	CUGBP, Elav-like family member 4 (bruno-like 4, RNA binding protein)	Chr18: 25.749947	9.42002	19.1	Chr12: 71.817797	-0.453655	71	5.46461e-05
1421888_x_at	11804	20396	Aplp2	amyloid beta (A4) precursor-like protein 2	Chr9: 30.957188	9.80954	10.7	Chr19: 36.969346	0.453593	71	5.47955e-05
1450773_at	16508	40828	Kcnd2	potassium voltage-gated channel, Shal-related family, member 2	Chr6: 21.678305	11.1493	10.3	Chr19: 48.212355	-0.453564	71	5.48667e-05
1434689_at	232337	5069	Zfp637	zinc finger protein 637	Chr6: 117.795389	10.1943	13.2	Chr12: 76.396441	0.453542	71	5.49208e-05
1428164_at	74167	11435	Nudt9	nudix (nucleoside diphosphate linked moiety X)-type motif 9	Chr5: 104.490751	11.0389	14.4	Chr19: 22.531308	0.453408	71	5.5245e-05
1442017_at	18041	5463	Nfs1	nitrogen fixation gene 1 (S. cerevisiae)	Chr2: 155.964332	7.82204	11.8	Chr16: 11.886515	-0.453355	71	5.53755e-05
1459005_at	228361	18204	Ambra1	Autophagy/beclin 1 regulator 1	Chr2: 91.736267	7.37732	13.4	Chr1: 25.632282	-0.453318	71	5.54667e-05
1452161_at	99929	9167	Tiparp	TCDD-inducible poly(ADP-ribose) polymerase	Chr3: 65.351445	9.41773	11.6	Chr12: 76.993653	-0.453245	71	5.5645e-05
1441656_at	18516	21243	Pbx3	pre B-cell leukemia transcription factor 3	Chr2: 34.194076	7.9737	11.6	Chr1: 38.079087	-0.453213	71	5.57227e-05
1427326_at	319719	27937	4732471D19Rik	RIKEN cDNA 4732471D19 gene	Chr13: 54.651791	8.51758	10.9	Chr8: 46.649262	0.452862	71	5.65934e-05
1419008_at	18168	21241	Npy5r	neuropeptide Y receptor Y5	Chr8: 69.204617	8.14753	14	Chr9: 40.929719	0.452757	71	5.68564e-05
1440324_at	56284	8851	Mrpl19	mitochondrial ribosomal protein L19	Chr6: 81.909849	8.21091	13.2	Chr3: 150.419214	0.452652	71	5.71196e-05
1451149_at	72157	1979	Pgm2	phosphoglucomutase 2	Chr4: 99.659334	10.213	15.3	Chr11: 89.612736	0.4526	71	5.72515e-05
1455103_at	212880	5430	Ddx46	DEAD (Asp-Glu-Ala-Asp) box polypeptide 46	Chr13: 55.782047	10.8191	10.4	Chr17: 52.750885	0.452556	71	5.73612e-05
1441212_at	68099	12234	6720467C03Rik	RIKEN cDNA 6720467C03 gene	Chr4: 12.092541	6.76634	12.4	Chr1: 126.516497	-0.452499	71	5.75059e-05
1454767_at	329372		D2Bwg1423e	Brigham and Women's Genetics 1423 expressed	Chr2: 27.299312	9.18226	9.2	Chr14: 120.021465	0.452451	71	5.76283e-05
1442292_at	73341	3561	Arhgef6	Rac/Cdc42 guanine nucleotide exchange factor (GEF) 6	ChrX: 54.525499	5.70142	9.1	Chr1: 175.676880	-0.452368	71	5.78379e-05
1442102_at	11429	856	Aco2	aconitase 2, mitochondrial	Chr15: 81.730420	7.69972	23	Chr15: 87.788313	-0.452204	71	5.82584e-05
1428747_at	71787	49509	1110007F05Rik	RIKEN cDNA 1110007F05 gene	Chr4: 131.867884	8.94688	10.9	Chr19: 48.972881	0.452201	71	5.82655e-05
1442971_at	407823	8394	BC053917	cDNA sequence BC053917	Chr2: 59.760292	5.56252	11.3	Chr1: 148.717644	-0.45217	71	5.83452e-05
1438508_at	277250	41145	Kdm3b	KDM3B lysine (K)-specific demethylase 3B	Chr18: 34.939728	7.01135	10.8	Chr1: 99.958650	-0.452023	71	5.87234e-05
1432249_a_at	71991	62	Ckn1	Cockayne syndrome 1 homolog (human)	Chr13: 108.964216	9.10751	12.6	Chr5: 139.970687	0.451967	71	5.88678e-05
1430783_at	67541		4932416J16Rik	RIKEN cDNA 4932416J16 gene	Chr4: 97.532747	6.25671	9.9	Chr19: 4.845967	0.451961	71	5.88839e-05
1459985_at	67194		2700038L12Rik	RIKEN cDNA 2700038G22 gene	Chr9: 54.568067	10.7637	14.5	Chr12: 69.125067	0.451932	71	5.89599e-05
1460099_at	50771	21915	Atp9b	ATPas, class II, type 9B	Chr18: 81.117896	7.08167	17.6	Chr1: 38.451548	-0.451822	71	5.92432e-05
1439173_at	77963	9289	Hook1	hook homolog 1 (abnormal spermatozoon head responsible for linkage of microtubular manchette and the flagellum to cellular structures)	Chr4: 95.681708	9.41765	13.2	Chr1: 135.115363	-0.451738	71	5.94633e-05
1443410_at	108071	37354	Grm5	glutamate receptor, metabotropic 5	Chr7: 94.736431	7.78436	11.2	Chr10: 125.024085	-0.451689	71	5.95913e-05
1434855_at	245847	9311	5730457F11Rik	RIKEN cDNA 5730457F11 gene	Chr17: 24.292845	8.60739	33.8	Chr17: 26.950946	0.45134	71	6.05124e-05
1453413_at	14683		Gnas	GNAS (guanine nucleotide binding protein, alpha stimulating) complex locus	Chr2: 174.159554	8.08802	18.9	Chr12: 76.832202	-0.451302	71	6.06128e-05
1423630_at	114886	12706	Cygb	cytoglobin (hippocampal DG expression signature)	Chr11: 116.507517	9.99344	11.1	Chr12: 70.704784	-0.451301	71	6.0616e-05
1455762_at	77480	14254	Kidins220	kinase D-interacting substrate 220	Chr12: 25.746088	11.5893	26.9	Chr12: 15.962184	0.451255	71	6.07365e-05
1441050_at	94186	82078	Strn3	striatin, calmodulin binding protein 3	Chr12: 52.756633	8.43174	11.7	Chr12: 97.343221	-0.451218	71	6.08375e-05
1457304_at	16468	31279	Jarid2	jumonji, AT rich interactive domain 2	Chr13: 44.852058	5.1041	9.3	Chr13: 35.701495	-0.451201	71	6.08815e-05
1443893_at	22631	56528	Ywhaz	tyrosine 3-monooxygenase/tryptophan 5-monooxygenase activation protein, zeta polypeptide	Chr15: 36.711774	6.04772	10.8	Chr2: 74.927702	-0.45118	71	6.09367e-05
1415774_at	58523	6019	Statip1	signal transducer and activator of transcription interacting protein 1	Chr18: 24.792942	9.70428	19.2	Chr17: 65.422129	0.451159	71	6.0993e-05
1439307_at	12558	20424	Cdh2	cadherin 2	Chr18: 16.929107	9.06013	10.8	Chr9: 68.739814	-0.451092	71	6.11744e-05
1420502_at	20229	37716	Sat1	spermidine/spermine N1-acetyl transferase 1	ChrX: 151.648074	9.71992	10.5	Chr4: 153.428155	0.450978	71	6.14807e-05
1442650_at	320965		Lrrc7	leucine-rich repeat-containing protein 7 (densin-180, CAMKII alpha-actinin binding protein of postsynpatic density)	Chr3: 157.745063	8.93628	18	Chr9: 46.336654	-0.450966	71	6.15122e-05
1440043_at	109676		Ank2	ankyrin 2, brain	Chr3: 127.039396	6.62131	10.5	Chr1: 175.676880	-0.450764	71	6.2059e-05
1444387_at	18108	101539	Nmt2	N-myristoyltransferase 2	Chr2: 3.224049	8.24264	11.3	Chr17: 75.465362	-0.45069	71	6.22601e-05
1442513_at			LOC217698	ESTs	Chr13: 3.592996	6.95175	13.2	Chr1: 168.913137	-0.450686	71	6.227e-05
1444066_at	66691	32637	Gapvd1	GTPase activating protein and VPS9 domains 1	Chr2: 34.583603	5.99986	12.9	Chr6: 44.145773	-0.450684	71	6.22763e-05
1452231_x_at	381308	115929	Mnda	myeloid cell nuclear differentiation antigen (and Ifi204)	Chr1: 175.787454	6.01753	201	Chr1: 175.676880	0.450631	71	6.24209e-05
1437288_at	242291	9852	Impad1	inositol monophosphatase domain containing 1	Chr4: 4.691518	10.1494	7.2	Chr14: 124.508018	-0.4506	71	6.25057e-05
1433101_at	67976	36427	Trabd	TraB domain associated T cell expressed AK018519 element	Chr15: 88.910658	8.29224	11.1	Chr4: 142.959726	-0.450413	71	6.30198e-05
1428918_at	240880	10706	Scyl3	SCY1-like 3 (S. cerevisiae)	Chr1: 165.883663	8.25339	11.4	Chr5: 123.738718	0.450353	71	6.31845e-05
1458539_at	226412	9108	R3hdm1	R3H domain (binds single-stranded nucleic acids)	Chr1: 130.048336	7.81889	9.7	Chr4: 153.428155	-0.45025	71	6.34708e-05
1438906_at	228012	8185	Tlk1	tousled-like kinase 1	Chr2: 70.636321	7.33876	14.5	Chr1: 38.451548	-0.450248	71	6.34738e-05
1452349_x_at	226695	115929	Ifi205	interferon activated gene 205	Chr1: 175.826587	5.22758	95.1	Chr1: 175.676880	0.45012	71	6.38316e-05
1436351_at	230027	9683	Coq3	coenzyme Q3 homolog, methyltransferase (yeast)	Chr4: 21.837652	8.84577	15.3	Chr1: 168.913137	0.450026	71	6.40927e-05
1442833_at	11732	10664	Ank	progressive ankylosis	Chr15: 27.439165	5.81689	12.5	Chr11: 114.532621	-0.44994	71	6.43359e-05
1458994_at	70425	121650	Csnk1g3	casein kinase 1, gamma 3	Chr18: 54.095348	7.78425	17.2	Chr1: 126.516497	-0.44991	71	6.44198e-05
1417087_at	20340	7533	Glg1	golgi apparatus protein 1	Chr8: 113.679398	11.6785	11.5	Chr16: 92.790231	-0.449721	71	6.49513e-05
1438739_at	12785	2567	Cnbp1	cellular nucleic acid binding protein 1	Chr6: 87.797948	8.72039	12.7	Chr12: 61.268161	-0.449566	71	6.53933e-05
1459332_at	360198	111941	Hist1h3a	histone 1, H3a	Chr2: 155.001994	8.33031	9.1	Chr3: 127.995451	-0.449529	71	6.54976e-05
1423386_at	67151	2106	Psmd9	proteasome (prosome, macropain) 26S subunit, non-ATPase, 9	Chr5: 123.691840	8.94156	32	Chr1: 176.534627	0.449489	71	6.56117e-05
1458037_at	52589	49978	Ncald	neurocalcin delta	Chr15: 37.488828	8.07007	21.3	Chr1: 38.451548	-0.449488	71	6.56147e-05
1451312_at	75406	11535	Ndufs7	NADH dehydrogenase (ubiquinone) Fe-S protein 7	Chr10: 79.716409	11.8537	11.6	Chr9: 41.298948	0.449457	71	6.57039e-05
1440034_at	56324	68490	Stam2	signal transducing adaptor molecule (SH3 domain and ITAM motif) 2	Chr2: 52.558592	7.67221	15.1	Chr12: 76.832202	-0.449395	71	6.58823e-05
1457264_at	239510	9341	Phf20l1	PHD finger protein 20-like 1	Chr15: 66.455208	9.22356	12.4	Chr1: 25.632282	-0.449379	71	6.59293e-05
1434101_at	18028	4087	Nfib	nuclear factor I/B	Chr4: 81.938454	9.7934	15.4	Chr9: 40.929719	-0.449364	71	6.59722e-05
1441823_at	328365	10667	Rai17	retinoic acid induced 17	Chr14: 26.357807	7.81818	23.2	Chr7: 65.717522	-0.449112	71	6.66992e-05
1455525_at	208194	3745	Endogl1	endonuclease G-like 1	Chr9: 119.374188	8.32446	15.2	ChrX: 77.128596	0.449091	71	6.67606e-05
1437106_at	214899	3419	Jarid1a	jumonji, AT rich interactive domain 1A (Rbp2 like)	Chr6: 120.380024	7.22939	11.3	Chr1: 135.891043	-0.449005	71	6.70106e-05
1458050_at			6720484A09Rik	non-coding EST BB167694	Chr1: 139.801537	6.82997	10	Chr17: 75.465362	-0.448989	71	6.70583e-05
1419616_at	12168	929	Bmpr2	bone morphogenic protein receptor, type II (serine/threonine kinase)	Chr1: 59.927131	7.6742	10.6	Chr8: 102.918416	-0.448861	71	6.74301e-05
1419867_a_at	108857		Ankhd1	ankyrin repeat and KH domain containing 1	Chr18: 36.798231	8.56453	11.6	Chr9: 40.929719	-0.448851	71	6.74615e-05
1426742_at	11950	1275	Atp5f1	ATP synthase, H+ transporting, mitochondrial F0 complex, subunit b, isoform 1	Chr3: 157.073472	12.1491	10.1	Chr16: 96.944467	0.448788	71	6.76467e-05
1439643_at	269275	26724	Acvr2	activin A receptor, type IC	Chr2: 48.695910	8.76587	22.2	Chr2: 43.833514	-0.448772	71	6.76924e-05
1459788_at	277463	81077	Gpr107	G protein-coupled receptor 107	Chr2: 31.071841	8.8554	13.9	Chr1: 165.315110	-0.448764	71	6.77176e-05
1455057_at	229363	68367	Gmps	guanine monphosphate synthetase	Chr3: 63.823147	9.79139	11.3	Chr4: 16.419441	-0.448695	71	6.7921e-05
1457579_at	11975	3795	Atp6v0a1	ATPase, H+ transporting, lysosomal V0 subunit a isoform 1	Chr11: 100.915245	9.28103	9.4	Chr12: 70.704784	-0.448572	71	6.82842e-05
1448159_at	19349	3408	Rab7	RAB7, member RAS oncogene family (Charcot-Marie-Tooth (CMT) type 2)	Chr6: 87.949932	11.4453	14.7	Chr1: 35.595389	0.448571	71	6.82864e-05
1444651_at	26398	48159	Map2k4	mitogen activated protein kinase kinase 4	Chr11: 65.564610	8.23725	20.9	Chr11: 69.415410	-0.448538	71	6.8386e-05
1448115_at	15547	7374	Htf9c	HpaII tiny fragments locus 9c	Chr16: 18.252858	9.36438	17.1	Chr11: 76.761051	0.448507	71	6.84776e-05
1421982_a_at	67387	6391	Unc50	unc-50 homolog (C. elegans)	Chr1: 37.489472	10.7235	9.9	Chr12: 68.669115	0.448363	71	6.89075e-05
1431207_at	72852	15174	2900024O10Rik	RIKEN cDNA 2900024O10 gene	Chr13: 81.851035	9.25772	11.3	Chr11: 116.908502	-0.448295	71	6.91116e-05
1458884_at	101476	11001	Plekha1	pleckstrin homology domain containing, family A (phosphoinositide binding specific) member 1	Chr7: 138.051087	7.06761	15.2	Chr1: 25.632282	-0.448293	71	6.91159e-05
1419502_at	80860	32760	D11Lgp1e	DNA segment, Chr 11, Lothar Hennighausen 1, expressed	Chr11: 100.627848	7.1126	11	Chr4: 22.678191	0.448277	71	6.91654e-05
1427573_at	12212	47543	Chic1	cysteine-rich hydrophobic domain 1	ChrX: 100.584831	8.81868	23.8	ChrX: 103.404884	-0.448267	71	6.91941e-05
1456822_at	19359	37704	Rad23b	RAD23b homolog (S. cerevisiae)	Chr4: 55.380895	6.4558	20.2	Chr4: 45.502302	-0.448181	71	6.94524e-05
1425080_at	192651	56892	Zfp286	zinc finger protein 286	Chr11: 62.593133	8.0036	14.1	Chr1: 165.315110	0.448093	71	6.97193e-05
1451568_at	211922	13503	A630054L15Rik	RIKEN cDNA A630054L15 gene	Chr14: 27.447327	9.08704	12.4	Chr1: 175.676880	0.44806	71	6.98198e-05
1450712_at	16524	37989	Kcnj9	potassium inwardly-rectifying channel, subfamily J, member 9	Chr1: 174.251830	9.13449	95.2	Chr1: 174.201925	-0.448054	71	6.98378e-05
1441444_at	269198	16453	Nbeal1	neurobeachin like 1 (BEACH, Beige and Chediak-Higashi domains, implicated in membrane trafficking)	Chr1: 60.286189	6.07671	11.6	Chr1: 126.516497	-0.448035	71	6.9894e-05
1418444_a_at	73490		Mir16	membrane interacting protein of RGS16	Chr7: 125.832123	12.3781	12.2	Chr12: 28.507707	0.447948	71	7.01597e-05
1426711_at	234076	32376	B230339H12Rik	RIKEN cDNA B230339H12 gene	Chr8: 13.320807	9.05961	18.8	Chr1: 38.451548	0.447905	71	7.02907e-05
1423211_at	66181	41277	Nola3	nucleolar protein family A, member 3	Chr2: 112.102168	11.7614	24.5	Chr2: 112.125007	0.447855	71	7.04433e-05
1437423_a_at	24068	11906	Sra1	steroid receptor RNA activator 1	Chr18: 36.827019	10.2736	14.4	Chr4: 154.365177	0.447808	71	7.05867e-05
1456232_at	56809	10647	Gmeb1	glucocorticoid modulatory element binding protein 1	Chr4: 131.780261	8.04678	10.6	ChrX: 68.694214	-0.447802	71	7.06053e-05
1428541_at	77574	8815	Fam115a	family with sequence similarity 115, member A	Chr6: 42.619131	9.30275	20.2	Chr4: 16.419441	-0.4478	71	7.06092e-05
1445134_at	239719	40917	Mkl2	MKL/myocardin-like 2	Chr16: 13.385505	9.85779	11	Chr3: 10.327101	-0.447586	71	7.12685e-05
1443061_at	319654		6430537I21Rik	RIKEN cDNA 6430537I21 gene	Chr9: 53.019021	5.26995	14.9	Chr10: 118.418863	-0.447575	71	7.13011e-05
1441970_at	67298	8809	Gprasp1	G protein-coupled receptor associated sorting protein 1	ChrX: 132.300591	10.0496	18.1	ChrX: 127.009266	-0.447561	71	7.13447e-05
1445929_at	16526	7794	Pdcd5	programmed cell death 5	Chr1: 191.096975	6.85323	16.1	Chr1: 38.079087	-0.447547	71	7.1389e-05
1445032_at	69635	3626	Dapk1	death associated protein kinase 1	Chr13: 60.739212	6.81626	17.2	Chr12: 61.268161	-0.447465	71	7.1643e-05
1427310_at	207165	114397	Bptf	bromodomain PHD finger transcription factor	Chr11: 106.942066	10.8362	14.3	Chr12: 76.832202	-0.447412	71	7.18064e-05
1426427_at	319953	8174	Ttll1	tubulin tyrosine ligase-like 1	Chr15: 83.319896	9.07651	11.4	Chr9: 45.240526	0.447385	71	7.18919e-05
1453437_at	77574	8815	3321401G04Rik	RIKEN cDNA 3321401G04 gene	Chr6: 42.642034	8.55222	17.9	Chr11: 116.908502	-0.447342	71	7.20228e-05
1460179_at	15502	55588	Dnaja1	DnaJ (Hsp40) homolog, subfamily A, member 1	Chr4: 40.680365	12.8622	7.5	Chr15: 87.307011	0.447341	71	7.20282e-05
AFFX-b-ActinMur/M12481_5_at	11461	110648	Actb	actin beta, cytoplasmic	Chr5: 143.666364	13.8342	10.6	Chr12: 76.396441	-0.447306	71	7.21379e-05
1451047_at	16431	31269	Itm2a	integral membrane protein 2A	ChrX: 104.593308	10.7182	10.8	Chr3: 100.779518	0.447243	71	7.23322e-05
1451377_a_at	223921	9232	Aaas	achalasia, adrenocortical insufficiency, alacrimia	Chr15: 102.168737	8.52675	18.2	Chr4: 155.235046	0.447219	71	7.24075e-05
1419127_at	109648	697	Npy	neuropeptide Y	Chr6: 49.773622	11.6158	16	Chr10: 67.283839	0.447215	71	7.24205e-05
1443373_at	399510	38199	Map4k5	mitogen-activated protein kinase kinase kinase kinase 5	Chr12: 70.966042	5.78566	28	Chr12: 70.704784	-0.447209	71	7.24393e-05
1431795_a_at	20347	20972	Sema3b	sema domain, immunoglobulin domain (Ig), short basic domain, secreted, (semaphorin) 3B	Chr9: 107.500272	6.74507	7.2	Chr3: 10.018672	0.447207	71	7.2445e-05
1457945_at	26908	99414	Eif2s3y	eukaryotic translation initiation factor 2, subunit 3, structural gene Y-linked	ChrY: 0.357279	6.7988	16.5	Chr4: 144.563167	0.447192	71	7.24925e-05
1426542_at	71946	12425	2310067E08Rik	RIKEN cDNA 2310067E08 gene	Chr9: 14.160195	8.47162	11.7	Chr17: 75.465362	-0.447126	71	7.27002e-05
1444903_at	223455	4301	March6	membrane-associated ring finger (C3HC4) 6	Chr15: 31.449226	6.13098	17.5	Chr1: 172.981863	-0.44711	71	7.27503e-05
1456845_at	69089	31281	Oxa1l	oxidase assembly 1-like	Chr14: 54.981144	7.81518	14.2	Chr12: 76.993653	-0.447067	71	7.2887e-05
1424181_at	56526	62617	Sept6	septin 6	ChrX: 34.456037	6.90999	8.8	Chr1: 182.341751	0.44706	71	7.29083e-05
1449694_s_at	66398	8548	Commd5	COMM domain containing 5	Chr15: 76.731283	8.63765	11.9	Chr11: 89.612736	0.447001	71	7.30951e-05
1458188_at	12934	74392	Dpysl2	dihydropyrimidinase-like 2	Chr14: 67.462688	6.03111	11.4	Chr1: 39.053051	-0.446983	71	7.31501e-05
1457115_at	442802		C330011M18Rik	RIKEN cDNA C330011M18 gene	Chr8: 86.587522	6.97041	17.7	Chr8: 85.707107	0.446971	71	7.31898e-05
1454424_at	23964	22672	Odz2	odd Oz/ten-m homolog 2	Chr11: 36.489918	10.7649	11.4	Chr13: 47.225288	-0.446825	71	7.36507e-05
1416241_at	110379	6479	Sec13	SEC13	Chr6: 113.679588	9.77668	12.5	Chr9: 53.636370	0.446777	71	7.38034e-05
1460697_s_at	66618	47101	Snrnp27	small nuclear ribonucleoprotein 27 kDa (U4/U6.U5)	Chr6: 86.625552	11.9578	18.9	Chr12: 76.832202	0.446753	71	7.38825e-05
1426612_at	99929	9167	Tipin	timeless-interacting protein	Chr9: 64.148880	9.4032	19.6	Chr9: 69.810185	0.446659	71	7.41808e-05
1454621_s_at	108958	13125	Fam73b	family with sequence similarity 73, member B	Chr2: 30.240622	10.4735	8.6	Chr11: 120.818213	-0.446541	71	7.45601e-05
1437230_at	16485	183	Kcna1	potassium voltage-gated channel, shaker-related subfamily, member 1	Chr6: 126.587848	10.6749	11.8	Chr9: 40.929719	-0.44645	71	7.48541e-05
1438674_a_at	231769	3376	Sfrs8	splicing factor, arginine/serine-rich 8	Chr5: 130.009877	9.35206	14.4	Chr2: 50.500580	-0.446445	71	7.48692e-05
1457377_at	237339	18226	L3mbtl3	l(3)mbt-like 3 (Drosophila)	Chr10: 26.084891	7.13756	18.9	Chr5: 20.753292	-0.446384	71	7.50655e-05
1437448_s_at	12388	1017	Ctnnd1	catenin (cadherin associated protein), delta 1	Chr2: 84.440985	8.99556	8	Chr1: 96.873866	0.446038	71	7.61945e-05
1429881_at	76117	41271	Arhgap15	Rho GTPase activating protein 15	Chr2: 44.098652	7.99107	11.7	Chr6: 64.766248	0.445993	71	7.63426e-05
1457334_at	227937	2689	Pkp4	plakophilin 4	Chr2: 59.020982	9.6741	14.1	Chr2: 51.252307	-0.44599	71	7.63514e-05
1443044_at	76884	7936	Cyfip2	cytoplasmic FMR1 interacting protein 2	Chr11: 46.106138	7.64221	9.4	Chr12: 70.704784	-0.445956	71	7.64631e-05
1445177_at	18784	716	Pla2g5	phospholipase A2, group V	Chr10: 79.255416	7.01255	9.8	Chr16: 97.799871	0.44591	71	7.66147e-05
1417924_at	18481	55664	Pak3	p21 (CDKN1A)-activated kinase 3	ChrX: 140.227252	8.20508	14.1	Chr10: 122.450477	-0.445881	71	7.67111e-05
1428809_at	69066	45640	1810010H24Rik	RIKEN cDNA 1810010H24 gene	Chr11: 106.891165	6.48208	13.3	Chr1: 174.792334	0.44588	71	7.67136e-05
1452348_s_at	381308	115929	Mdna	myeloid cell nuclear differentiation antigen (segmentally duplicated IFI gene)	Chr1: 175.792662	4.91799	117.6	Chr1: 175.676880	0.445661	71	7.74406e-05
1454622_at	209837	24917	Slc38a5	solute carrier family 38, member 5	ChrX: 7.856077	8.26136	12.9	ChrX: 126.830238	0.445614	71	7.75981e-05
1422945_a_at	16574	56234	Kif5c	kinesin family member 5C	Chr2: 49.549526	10.1016	11.1	Chr1: 36.052583	-0.445607	71	7.76214e-05
1442299_at	94064	9543	Mrp127	39S ribosomal protein L27, mitochondrial	--	7.57566	10.7	Chr19: 48.744592	0.445496	71	7.79911e-05
1432169_at			4930523O13Rik	RIKEN cDNA 4930523O13 gene	Chr15: 46.273460	5.37667	8.4	Chr3: 154.440246	0.445464	71	7.80995e-05
1426441_at	18174	55471	Slc11a2	solute carrier family 11 (proton-coupled divalent metal ion transporters), member 2 (natural resistance-associated macrophage protein)	Chr15: 100.223429	8.60467	13.6	Chr14: 124.508018	0.445464	71	7.81007e-05
1439801_at	194974	51273	Sunc1	Sad1 and UNC84 domain containing 1	Chr11: 8.916095	5.45999	12	Chr19: 49.557685	0.445421	71	7.8244e-05
1426375_s_at	218885	16303	BC019806	cDNA sequence BC019806	Chr14: 32.915763	8.78548	10.9	Chr2: 104.267463	0.445415	71	7.82661e-05
1438581_at	74392	15610	4932439K10Rik	KIAA0376 calponin homology domain	Chr10: 74.732617	8.2629	8.7	Chr1: 29.231425	-0.445399	71	7.83191e-05
1459869_x_at	319518	9948	Pdpr	pyruvate dehydrogenase phosphatase regulatory subunit	Chr8: 113.660862	8.982	11.1	Chr13: 35.965560	-0.445387	71	7.83596e-05
1428550_at	69101	19062	1810015A11Rik	RIKEN cDNA 1810015A11 gene	Chr16: 17.148366	8.82481	9.2	Chr10: 115.571077	0.445254	71	7.8808e-05
1458095_at	17263		Meg3	maternally expressed 3 (imprinted, non-coding transcript)	Chr12: 110.794970	7.88478	12.6	Chr4: 153.428155	-0.445247	71	7.8832e-05
1440602_at	14806	40717	Grik2	glutamate receptor, ionotropic, kainate 2 (beta 2)	Chr10: 49.479409	6.59479	11.9	Chr13: 47.055081	-0.445244	71	7.8841e-05
1427588_a_at	13527	20362	Dtna	dystrobrevin alpha	Chr18: 23.814366	10.7953	12.1	Chr7: 47.556867	-0.445105	71	7.93128e-05
1418189_s_at	72289		Malat1	metastasis associated lung adenocarcinoma transcript 1 (non-coding RNA, very highly expressed)	Chr19: 5.802157	12.764	12.6	Chr12: 100.818236	-0.445104	71	7.93178e-05
1452111_at	232536	11048	Mrps35	mitochondrial ribosomal protein S35	Chr6: 147.004386	9.58545	7.6	Chr13: 108.472543	0.445079	71	7.94015e-05
1417480_at	71538	8217	Fbxo9	f-box only protein 9	Chr9: 77.929353	11.1546	22.6	Chr1: 172.981863	0.445078	71	7.94066e-05
1440671_at	320235		A130012E19Rik	RIKEN cDNA A130012E19 gene	Chr10: 114.832554	7.03033	11.2	Chr14: 124.508018	-0.445001	71	7.96689e-05
1459246_at	319483		D230021J17Rik	RIKEN cDNA D230021J17 gene	Chr3: 29.110300	8.23502	14.6	Chr11: 116.908502	-0.44499	71	7.97058e-05
1424237_at	67778	9473	Zfp639	zinc finger protein 639	Chr3: 32.419069	10.1174	10.9	Chr8: 31.744604	0.444954	71	7.98292e-05
1440314_at	14897	44226	Trip12	thyroid hormone receptor interactor 12	Chr1: 84.744347	7.56124	12.9	Chr2: 44.257292	-0.444901	71	8.0012e-05
1427822_a_at	11920	30952	Atm	ataxia telangiectasia serine-protein kinase	Chr9: 53.311698	6.69113	9	Chr6: 71.278246	-0.444879	71	8.00853e-05
1429265_a_at	59044	41267	Rnf130	ring finger protein 130	Chr11: 49.909319	9.96519	12.6	Chr3: 141.704635	0.444828	71	8.02623e-05
1438039_at	207304	9115	Hectd1	HECT domain containing 1	Chr12: 52.899720	10.6073	13.5	Chr12: 76.832202	-0.444748	71	8.05362e-05
1452880_at	448850	37964	Trip3	thyroid hormone receptor interactor 3	Chr11: 84.724691	9.37549	27.5	Chr11: 90.203179	0.444746	71	8.0543e-05
1427878_at	66060	41866	C5orf32	putative nuclear protein ORF1-FL49, human chromosome 5 open reading frame 32	Chr18: 36.562169	11.7664	12.5	Chr2: 63.950898	0.444736	71	8.05806e-05
1452588_at	69233		2810407K09Rik	RIKEN cDNA 2810407D09 gene	Chr7: 134.562858	8.67205	11.4	Chr9: 62.226499	0.444636	71	8.09249e-05
1447467_at	19262	20621	Ptpra	protein tyrosine phosphatase, receptor type, A	Chr2: 130.381277	8.23601	15.5	Chr12: 70.704784	-0.444442	71	8.16015e-05
1457514_at	56531	100073	Ylpm1	YLP motif containing 1	Chr12: 86.357062	5.7661	12.2	Chr12: 76.993653	-0.44444	71	8.1607e-05
1423997_at	229663	5179	Csde1	cold shock domain containing E1, RNA binding (PABP and CCR4 associated mCRD-mediated mRNA turnover, upstream of NRAS)	Chr3: 102.861150	11.3033	10.3	ChrX: 163.741514	0.44428	71	8.21695e-05
1439621_at			4732460I24	ESTs	Chr14: 119.509570	6.82768	8.7	Chr2: 179.257463	0.444156	71	8.26051e-05
1417341_a_at	66849	91148	Ppp1r2	protein phosphatase 1, regulatory (inhibitor) subunit 2	Chr16: 31.260660	9.58981	14.5	Chr16: 96.944467	0.444148	71	8.26355e-05
1427022_at	72047	49137	Ddx42	DEAD (Asp-Glu-Ala-Asp) box polypeptide 42 ATP-dependent RNA helicase	Chr11: 106.109661	8.48024	9.3	Chr1: 43.500859	0.444137	71	8.26737e-05
1423871_at	208795	101673	C1orf55	human chromosome 1 open reading frame 55	Chr1: 182.904654	9.1902	82.8	Chr1: 182.341751	0.444084	71	8.28619e-05
1438533_at	17925	3058	Myo9b	myosin IXb	Chr8: 73.858282	8.47734	26	Chr8: 71.406088	-0.444063	71	8.29342e-05
1436955_at	380752	2481	Tssc1	tumor suppressing subtransferable candidate 1	Chr12: 29.551784	9.44089	24	Chr12: 29.581163	0.443947	71	8.33475e-05
1453706_at	80707	56334	Wwox	WW domain-containing oxidoreductase	Chr8: 117.407382	6.37919	9.9	Chr11: 119.216123	-0.443875	71	8.36047e-05
1438537_at	14719	1572	Got2	glutamate oxaloacetate transaminase 2, mitochondrial	Chr8: 98.410401	8.23527	9.3	Chr4: 144.563167	-0.44383	71	8.37657e-05
1444355_at	11980	48402	Atp8a1	ATPase, aminophospholipid transporter (APLT), class I, type 8A, member 1	Chr5: 68.196658	6.53255	13	Chr1: 38.451548	-0.443803	71	8.38622e-05
1440206_at	109202		A930024E05Rik	RIKEN cDNA A930024E05`	Chr5: 123.447825	8.02957	15.5	Chr1: 182.213910	0.443481	71	8.5024e-05
1445862_at	223989	40967	BC031575	cDNA sequence BC031575	Chr16: 14.141168	8.76102	11.3	Chr9: 123.878247	-0.443477	71	8.50385e-05
1417182_at	56445	21193	Dnaja2	DnaJ (Hsp40) homolog, subfamily A, member 2	Chr8: 88.061598	10.3665	23.3	Chr8: 86.111849	0.443476	71	8.50424e-05
1453140_at	208292		Zfp871	zinc finger protein 871	Chr17: 32.908205	10.5393	11	Chr11: 121.409302	-0.44339	71	8.5355e-05
1442483_at	53618	9650	Fut8	fucosyltransferase 8	Chr12: 78.402149	6.28303	16.3	Chr1: 39.053051	-0.443388	71	8.53617e-05
1440033_at	100163	37309	Pag	platelet-activating factor acetylhydrolase 2	Chr3: 9.810871	8.44725	17.3	Chr11: 117.108176	-0.443333	71	8.55626e-05
1439172_at	268878	77451	Atp13a5	ATPase type 13A5	Chr16: 29.237326	6.40948	11.5	Chr14: 13.073983	0.443294	71	8.57049e-05
1441373_at	76626	62199	Msi2	Musashi RNA-binding protein 2	Chr11: 88.333652	7.37322	19.4	Chr11: 89.612736	-0.44326	71	8.58282e-05
1457484_at	14784	1576	Grb2	growth factor receptor bound protein 2 (adaptor protein, receptor tyrosine kinase associated)	Chr11: 115.556493	7.58102	15.9	Chr12: 61.268161	-0.443142	71	8.62619e-05
1441352_at	208263	9208	MGC6357	hypothetical protein MGC6357	Chr1: 157.873506	6.05881	16.7	Chr1: 148.717644	-0.443067	71	8.65377e-05
1420796_at	11624	49215	Ahrr	aryl-hydrocarbon receptor repressor	Chr13: 74.348620	5.40145	20.1	Chr1: 175.676880	0.442959	71	8.69362e-05
1423565_at	67054	4710	Paics	phosphoribosylaminoimidazole carboxylase, phosphoribosylaminoribosylaminoimidazole, succinocarboxamide synthetase	Chr5: 77.395756	11.7149	11.7	Chr6: 3.416869	0.442955	71	8.69511e-05
1436257_at	268996	38080	Ss18	synovial sarcoma translocation, Chromosome 18	Chr18: 14.796828	6.49252	11.8	Chr12: 61.268161	-0.442947	71	8.69818e-05
1456498_at	16401	37364	Itga4	integrin alpha 4 (antigen CD49D, alpha 4 subunit of VLA-4 receptor)	Chr2: 79.170427	6.46492	10.7	Chr17: 75.465362	-0.442855	71	8.73235e-05
1426543_x_at	71946	12425	Endod1	endonuclease domain containing 1	Chr9: 14.160201	9.27341	11.8	Chr17: 75.465362	-0.442844	71	8.73668e-05
1421287_a_at	18613	47925	Pecam1	platelet/endothelial cell adhesion molecule 1 (vasculature signature)	Chr11: 106.516233	7.10537	14.2	Chr9: 40.929719	0.442842	71	8.73734e-05
1444855_at	70475		5730409N16Rik	RIKEN cDNA 5730409N16 gene	Chr9: 44.299440	7.08247	16.8	Chr11: 116.908502	-0.442765	71	8.76607e-05
1416728_at	13001	55572	Csnk2b	casein kinase II, beta subunit	Chr17: 35.254640	12.1296	7.1	Chr11: 121.409302	0.442746	71	8.77307e-05
1443904_at	328035	18646	Fads6	fatty acid desaturase domain family, member 6	Chr11: 115.142150	9.02212	13.6	Chr12: 77.144632	-0.442725	71	8.78093e-05
1448278_at	67439	5738	Xab2	XPA binding protein 2	Chr8: 3.610409	9.21371	9.1	Chr11: 89.612736	0.442614	71	8.82232e-05
1446957_s_at	80750	23703	BC004022	cDNA sequence BC004022	Chr8: 89.368280	9.16008	11.2	Chr9: 123.878247	-0.442566	71	8.84042e-05
1438131_at	30050	8131	Fbxw2	F-box and WD-40 domain protein 2	Chr2: 34.680960	6.82386	13.7	Chr19: 15.440658	-0.442493	71	8.86815e-05
1426407_at	13046	23002	Cugbp1	CUG triplet repeat, RNA binding protein 1	Chr2: 90.859177	12.603	15.1	Chr9: 32.308039	-0.44248	71	8.87294e-05
1441669_at	78618	8182	Centb2	centaurin, beta 2	Chr16: 31.198980	6.70754	11.7	Chr9: 40.929719	-0.442471	71	8.87633e-05
1455350_at	96957	11801	Tmem62	transmembrane protein 62	Chr2: 120.832993	10.0486	11.6	Chr12: 76.396441	0.442454	71	8.8826e-05
1458645_at			BF464638	BF464638 and AA119294 ESTs downstream of placental protein 25 homolog (C1orf41)	Chr4: 106.953835	6.97928	11.9	Chr1: 90.246344	-0.442422	71	8.89482e-05
1455548_at	228836	8935	Dlgap4	discs, large homolog-associated protein 4 (Drosophila)	Chr2: 156.589820	11.0382	8.6	Chr11: 120.818213	-0.442256	71	8.9577e-05
1449051_at	19013	21047	Ppara	peroxisome proliferator activated receptor alpha	Chr15: 85.631585	6.80678	50.8	Chr15: 85.458425	-0.442228	71	8.96861e-05
1428153_at	64657	10028	Mrps10	mitochondrial ribosomal protein S10	Chr17: 47.515221	9.05441	11.8	Chr4: 153.804166	0.442209	71	8.9756e-05
1442394_at	320812		C230071I02Rik	RIKEN cDNA C230071I02 gene	Chr14: 78.213953	5.73325	10	Chr5: 123.738718	0.442187	71	8.98404e-05
1439841_at	319740	16939	Zfyve27	zinc finger, FYVE domain containing 27	Chr19: 42.268513	8.36062	12.5	Chr14: 124.508018	0.442167	71	8.99164e-05
1427279_at	78785	11662	Rsnl2	restin-like 2	Chr17: 72.206493	9.15622	13.8	Chr1: 148.717644	-0.442167	71	8.99198e-05
1434822_at	223828	9533	Pphln1	periphilin 1	Chr15: 93.321360	11.0116	86.4	Chr15: 93.284538	-0.441967	71	9.06839e-05
1451577_at	56490	9226	Zbtb20	zinc finger and BTB domain containing 20 (hippocampus expression signature)	Chr16: 43.619341	11.0753	11	Chr16: 32.679562	-0.441909	71	9.09086e-05
1436165_at	192196	56737	Luc7l2	LUC7-like 2 (S. cerevisiae)	Chr6: 38.555764	11.396	19.1	Chr1: 105.918404	-0.441811	71	9.12874e-05
1434144_s_at	76773	9968	Wdyhv1	N-terminal Gln amidase; WDYHV motif-containing protein 1; nt(Q)-amidase; protein N-terminal glutamine amidohydrolase; protein NH2-terminal glutamine deamidase	Chr15: 57.989649	9.09482	14	Chr12: 55.988945	0.441764	71	9.14712e-05
1423085_at	13643	1076	Efnb3	ephrin B3	Chr11: 69.367659	11.0105	11.8	Chr4: 3.630815	0.44174	71	9.15634e-05
1453380_a_at	68876	41699	2410012H02Rik	RIKEN cDNA 2410012H02 gene	Chr10: 126.331281	7.37375	10.7	Chr10: 122.450477	0.441731	71	9.15989e-05
1457732_at	245867	10099	Pcmtd2	protein-L-isoaspartate (D-aspartate) O-methyltransferase domain containing 2	Chr2: 181.584816	5.97734	11.4	Chr9: 40.929719	-0.441677	71	9.18077e-05
1447853_x_at	16553	22589	Kif13a	kinesin family member 13A	Chr13: 46.874300	6.31212	23	Chr13: 46.847884	-0.441628	71	9.20009e-05
1440146_at			G630067D24Rik	ESTs, Moderately similar to chorein, isoform B [Homo sapiens] [H.sapiens]	Chr19: 16.789578	6.09395	13.3	Chr1: 149.096503	-0.44159	71	9.21465e-05
1436898_at	71514	3714	Sfpq	splicing factor proline/glutamine rich (polypyrimidine tract binding protein associated)	Chr4: 126.704854	9.72923	9.6	Chr9: 40.929719	-0.441476	71	9.25937e-05
1428077_at	72160	12798	Tmem163	transmembrane protein 163	Chr1: 129.387605	8.38311	27.9	Chr1: 130.357591	0.441457	71	9.26693e-05
1423041_a_at	66882	41651	Bzw1	basic leucine zipper and W2 domains 1	Chr1: 58.462483	11.5471	15.1	Chr12: 70.704784	0.441421	71	9.28111e-05
1450921_at	66408	41634	Aptx	aprataxin	Chr4: 40.638023	7.91499	10.5	Chr11: 90.664416	0.441359	71	9.30546e-05
1416445_at	72722	41042	Fam98a	family with sequence similarity 98, member A	Chr17: 75.936588	10.4166	18.3	Chr1: 172.981863	0.441329	71	9.31743e-05
1417248_at	19765	4940	Ralbp1	ralA binding protein 1	Chr17: 66.213968	9.82363	12.4	Chr12: 97.343221	-0.441318	71	9.32146e-05
1453819_x_at	71116	9655	Stx18	syntaxin 18	Chr5: 38.527548	8.80251	15.4	Chr12: 60.476552	0.441175	71	9.37827e-05
1420903_at	20447	7938	St6galnac3	ST6 (alpha-N-acetyl-neuraminyl-2,3-beta-galactosyl-1,3)-N-acetylgalactosaminide alpha-2,6-sialyltransferase 3	Chr3: 152.866605	7.63085	12.9	Chr7: 73.316123	0.441136	71	9.39369e-05
1458811_at	22253	2765	Unc5c	unc-5 homolog C (C. elegans)	Chr3: 141.161165	5.81456	27.9	Chr3: 140.100056	-0.441131	71	9.39564e-05
1415748_a_at	59288	10998	Dctn5	dynactin 5	Chr7: 129.291923	11.5608	14.3	Chr5: 138.337847	0.441123	71	9.39907e-05
1429488_at	68268	32668	Zdhhc21	zinc finger, DHHC domain containing 21 (palmitoyltransferase, GABA-A receptor-associated membrane protein 3)	Chr4: 82.448552	9.94247	19.6	Chr4: 87.697880	-0.441064	71	9.42233e-05
1433899_x_at	21807	7573	Tgfb1i4	transforming growth factor beta 1 induced transcript 4	Chr14: 76.906899	11.6032	15.5	Chr1: 96.873866	0.441022	71	9.43942e-05
1422342_at	18101	20560	Nmbr	neuromedin B receptor	Chr10: 14.489960	7.80268	10.7	Chr5: 143.642242	0.440982	71	9.45534e-05
1446968_at	233489	111783	Picalm	phosphatidylinositol binding clathrin assembly protein	Chr7: 97.360737	8.01439	9.8	Chr11: 117.108176	-0.440916	71	9.48151e-05
1452360_a_at	214899	3419	Jarid1a	jumonji, AT rich interactive domain 1A (Rbbp2 like)	Chr6: 120.362354	8.29681	13.8	Chr12: 76.832202	-0.440894	71	9.49047e-05
1444101_at	18286	121739	Odf2	outer dense fiber of sperm tails 2	Chr2: 29.766994	5.2892	11.4	Chr12: 76.832202	-0.440819	71	9.52071e-05
1446193_at			B230384L07	3 days neonate thymus cDNA, RIKEN full-length enriched library, clone:A630077O09 product:unknown EST, full insert sequence.	Chr5: 37.080453	5.79886	14.2	Chr1: 148.717644	-0.440814	71	9.52259e-05
1452812_at	330814	8951	Lphn1	latrophilin 1	Chr8: 86.463388	12.2819	7.9	Chr4: 155.384693	-0.440789	71	9.5328e-05
1422483_a_at	13063	68675	Cycs	cytochrome c, somatic	Chr6: 148.989471	12.9449	13.7	Chr5: 72.711077	0.440652	71	9.58807e-05
1418798_s_at	56504	69164	Stk23	serine/threonine kinase 23	ChrX: 71.023449	8.10387	13.8	Chr3: 144.425237	0.440582	71	9.61657e-05
1440699_at	17756	1779	Mtap2	microtubule-associated protein 2 (neuronal soma and dendrites)	Chr1: 66.454371	9.76922	120.9	Chr1: 66.311419	-0.440551	71	9.62922e-05
1426364_at	67871	12203	Mrrf	mitochondrial ribosome recycling factor	Chr2: 36.044624	9.31415	13.7	Chr12: 76.396441	0.440426	71	9.68016e-05
1439566_at	243385	52334	Gprin3	GPRIN family member 3 (G protein-regulated inducer of neurite outgrowth 3)	Chr6: 59.302541	7.44771	10.6	Chr6: 49.605502	-0.440356	71	9.70877e-05
1426545_at	213988	66194	Tnrc6b	trinucleotide repeat containing 6b	Chr15: 80.759688	10.3682	17.3	Chr4: 152.699719	-0.440271	71	9.74382e-05
1459307_at	99683	55968	Sec24b	SEC24 related gene family, member B	Chr3: 129.729600	8.45097	24.8	Chr3: 129.527943	-0.440259	71	9.74884e-05
1438222_at	56194	6377	Fnbp3	formin binding protein 3	Chr2: 53.022200	8.13771	20.3	Chr2: 75.856729	-0.440213	71	9.76751e-05
1429114_at	228071	45505	Sestd1	SEC14 and spectrin domains 1	Chr2: 77.024764	8.83528	13	Chr1: 182.213910	0.440194	71	9.77525e-05
1443247_at	328232	49581	Gfod1	glucose-fructose oxidoreductase domain containing 1	Chr13: 43.384426	7.94537	14.8	Chr12: 70.704784	-0.440135	71	9.79989e-05
1419521_at	22756	86846	Zfp94	zinc finger protein 94	Chr7: 25.086886	7.05966	10.8	Chr14: 118.861653	0.44008	71	9.82253e-05
1442255_at	67759	10213	Plgrkt	plasminogen receptor, C-terminal lysine transmembrane protein	Chr19: 29.429868	6.43939	10.2	Chr4: 16.419441	-0.440071	71	9.82638e-05
1440417_at	76055	8154	Mgea5	meningioma expressed antigen 5 (hyaluronidase)	Chr19: 45.845168	8.31542	11.8	Chr12: 76.396441	-0.439944	71	9.8789e-05
1415824_at	20250	74677	Scd2	stearoyl-Coenzyme A desaturase 2	Chr19: 44.377855	11.0096	36.4	Chr19: 44.265919	-0.439862	71	9.91313e-05
1416337_at	67530	38164	Uqcrb	ubiquinol-cytochrome c reductase binding protein	Chr13: 67.002348	11.7897	17.6	Chr2: 164.133260	0.439842	71	9.92152e-05
1451857_a_at	77583	45335	5730593N15Rik	Mus musculus RIKEN cDNA 5730593N15 gene, mRNA (cDNA clone MGC:37936 IMAGE:5125723), complete cds	Chr11: 120.515232	6.84191	8.6	Chr8: 17.328896	0.439834	71	9.92519e-05
1429433_at	66504		Bat2d1	BAT2 domain containing 1	Chr1: 164.651591	9.78673	11.6	Chr9: 40.929719	-0.439812	71	9.93427e-05
1438268_at	319817	28276	Rc3h2	ring finger and CCCH-type zinc finger domains 2	Chr2: 37.230833	9.03586	14.1	Chr9: 40.929719	-0.439786	71	9.94522e-05
1430367_at	76630	23253	Stambpl1	STAM binding protein like 1	Chr19: 34.267076	9.10207	11.9	Chr2: 13.357843	-0.439706	71	9.97882e-05
1452823_at	76263	41075	GSTK1	glutathione S-transferase kappa 1	Chr6: 42.197485	8.76883	11.3	Chr11: 96.386744	0.439703	71	9.97979e-05
1428494_a_at	69920	4541	Polr2i	polymerase (RNA) II (DNA directed) polypeptide I	Chr7: 31.017397	10.5209	15.2	Chr7: 31.220796	0.439703	71	9.9799e-05
1422579_at	15528	20500	Hspe1	heat shock protein 1 (chaperonin 10)	Chr1: 55.145145	10.0408	11.6	Chr11: 121.409302	0.439684	71	9.98781e-05
1451010_at	68979	32264	Nol11	nucleolar protein 11	Chr11: 107.034926	8.44093	17.3	Chr1: 35.595389	0.43958	71	0.000100319
1435563_at	77721	32726	Mrps5	mitochondrial ribosomal protein S5 (longevity candidate)	Chr2: 127.431974	8.9576	14.4	Chr1: 168.913137	0.439522	71	0.000100564
1458221_at	333639	4010	Mamld1	mastermind-like domain containing 1	ChrX: 68.375259	8.43119	15.8	Chr3: 10.327101	-0.439498	71	0.000100665
1434548_at	26943	38230	Tde1	tumor differentially expressed 1	Chr2: 163.449083	9.51702	8.1	Chr5: 33.930826	0.439478	71	0.000100748
1429137_at	69962	32680	2810422O20Rik	RIKEN cDNA 2810422O20 gene	Chr1: 165.926993	8.17535	21.4	Chr1: 163.955812	0.439302	71	0.0001015
1442509_at	14020	121902	Evi5	ecotropic viral integration site 5	Chr5: 108.208275	7.60051	9	Chr4: 154.365177	-0.439283	71	0.00010158
1452885_at	72193	37957	Sfrs2ip	splicing factor, arginine/serine-rich 2, interacting protein	Chr15: 96.249233	10.5784	14.7	Chr12: 76.832202	-0.439128	71	0.000102246
1441486_at	338355	28743	C430014M02Rik	RIKEN cDNA C430014M02 gene	Chr4: 61.972322	5.53438	11.7	Chr1: 38.079087	-0.439043	71	0.000102612
1451943_a_at	19042	56428	Ppm1a	protein phosphatase 1A, magnesium dependent	Chr12: 73.885228	10.5285	15.5	Chr5: 133.538653	0.439019	71	0.000102717
1428656_at	14000	8293	Drosha	drosha, ribonuclease type III	Chr15: 12.855746	9.89037	18.3	Chr15: 12.972088	0.438951	71	0.000103006
1441106_at	22682	21215	Zfp216	adult male corpora quadrigemina cDNA, RIKEN full-length enriched library, clone:B230385N05 product:unknown EST, full insert sequence.	Chr19: 21.345772	7.52737	9.6	Chr17: 71.350424	0.438927	71	0.000103111
1431117_x_at	66282	10146	1810029B16Rik	RIKEN cDNA 1810029B16 gene	Chr8: 47.551645	8.57991	10	Chr1: 169.153242	-0.438919	71	0.000103145
1420946_at	22589	416	Atrx	alpha thalassemia/mental retardation syndrome X-linked	ChrX: 103.013413	8.22167	6.5	Chr2: 102.941478	-0.438819	71	0.000103581
1452739_at	69754	8136	Fbxo7	F-box only protein 7	Chr10: 85.510491	9.6383	8.7	ChrX: 81.842525	0.43871	71	0.000104058
1441063_at	214150	49799	Eif2c3	eukaryotic translation initiation factor 2C, 3	Chr4: 126.014201	8.15332	8	Chr15: 94.999571	-0.438678	71	0.000104196
1448116_at	22201	22002	Ube1x	ubiquitin-activating enzyme E1, Chr X	ChrX: 20.258604	12.7735	17.2	Chr12: 116.788761	0.438627	71	0.000104418
1431931_a_at	68708	90913	Rabl2a	RAB, member of RAS oncogene family-like 2A	Chr15: 89.413032	9.40893	43.5	Chr15: 89.413297	0.438613	71	0.000104483
1422676_at	57376	37727	Smarce1	SWI/SNF-related matrix-associated actin-dependent regulator of chromatin, subfamily e member 1	Chr11: 99.070446	9.80011	28.7	Chr11: 98.780754	0.438584	71	0.000104607
1438276_at	20185	38166	Ncor1	nuclear receptor co-repressor 1	Chr11: 62.136500	9.23446	14	Chr4: 150.659778	-0.43858	71	0.000104626
1443956_at	69256	117445	Zfp397	zinc finger protein 397	Chr18: 24.113638	5.88357	8.9	Chr9: 40.929719	-0.438569	71	0.000104674
1444194_at	17354	20973	Mllt10	myeloid/lymphoid or mixed lineage-leukemia translocation to 10 homolog (Drosophila)	Chr2: 18.076406	6.55655	12.5	Chr1: 25.632282	-0.43855	71	0.00010476
1452738_at	69106	31265	Stoml1	stomatin-like 1	Chr9: 58.109751	9.96096	10.4	Chr9: 63.807119	0.438519	71	0.000104892
1442679_at	26398	48159	Map2k4	mitogen activated protein kinase kinase 4	Chr11: 65.596283	7.74783	11.1	Chr16: 12.081498	-0.43843	71	0.000105288
1430561_at	70604	57015	Dnajb14	DnaJ (Hsp40) homolog, subfamily B, member 14	Chr3: 137.571453	9.41753	11.4	Chr9: 40.929719	-0.438394	71	0.000105446
1443734_at	71116	9655	Stx18	syntaxin 18	Chr5: 38.519696	8.3133	13.3	Chr1: 169.153242	-0.438364	71	0.00010558
1429274_at	71897	12419	Lypd6b	LY6/PLAUR domain containing 6B	Chr2: 49.803787	7.29073	11.3	Chr1: 174.201925	0.438304	71	0.000105846
1435520_at	76626	62199	Msi2	Musashi RNA-binding protein 2	Chr11: 88.155611	8.79	13.8	Chr11: 69.415410	-0.438292	71	0.000105898
1418369_at	19075	730	Prim1	DNA primase, p49 subunit	Chr10: 127.460901	8.30238	10	Chr12: 76.396441	0.438273	71	0.000105982
1460725_at	22590	37298	Xpa	xeroderma pigmentosum, complementation group A	Chr4: 46.197151	7.1463	30.4	Chr4: 45.985763	0.438256	71	0.000106057
1435243_at	69228	19783	Zfp746	Zinc finger protein 746	Chr6: 48.012533	10.2825	9.7	Chr10: 68.907414	0.438235	71	0.000106153
1446779_at	217365	5403	Nploc4	nuclear protein localization 4	Chr11: 120.286600	7.21086	8.7	Chr14: 22.803663	-0.438232	71	0.000106166
1448772_at	22209	68308	Ube2a	ubiquitin-conjugating enzyme E2A, RAD6 homolog (S. cerevisiae)	ChrX: 34.421681	10.9995	11.5	Chr16: 96.944467	0.438212	71	0.000106255
1425462_at	103583	76444	Fbxw11	F-box and WD-40 domain protein 11	Chr11: 32.646141	11.5158	34.6	Chr1: 175.676880	0.438189	71	0.000106354
1442676_at	17161	203	Maoa	monoamine oxidase A	ChrX: 16.262867	7.4143	9.5	Chr1: 38.079087	-0.438167	71	0.000106456
1456686_at	21417	31779	Zeb1	zinc finger E-box binding homeobox 1	Chr18: 5.655587	8.40593	9.8	Chr9: 40.929719	-0.438062	71	0.000106922
1424987_at	226421	64833	5430435G22Rik	RIKEN cDNA 5430435G22 gene	Chr1: 133.608746	7.58904	13	Chr19: 37.538938	0.437993	71	0.000107232
1442301_at	101823		AW060742	expressed sequence AW060742, non-coding	Chr7: 17.573000	10.9867	13.1	Chr14: 75.319186	0.437882	71	0.000107733
1419110_at	71340	6950	Riok1	RIO kinase 1 (yeast)	Chr13: 38.144746	7.82203	8.1	Chr13: 103.899452	0.437881	71	0.000107737
1439321_at	239985	32344	Arid1b	AT rich interactive domain 1B (SWI1-like)	Chr17: 5.249151	8.95794	13.6	Chr2: 44.257292	-0.437737	71	0.000108389
1444985_at	20541	69090	Slc8a1	solute carrier family 8 (sodium/calcium exchanger), member 1	Chr17: 81.994157	6.4842	15.5	Chr1: 38.451548	-0.437706	71	0.000108532
1423133_at	66070	9499	Hspc148	protein HSPC148 (spliceosome)	Chr9: 14.307269	11.2355	12.3	Chr17: 66.785539	0.43754	71	0.000109287
1429701_at	22067	74915	Trpc5	transient receptor potential cation channel, subfamily C, member 5	ChrX: 76.868595	5.99251	13.8	Chr9: 32.308039	-0.437539	71	0.000109289
1443518_at	20392	31205	Sgce	sarcoglycan, epsilon	Chr6: 4.679933	6.70789	8.7	Chr1: 148.717644	-0.437466	71	0.000109623
1450898_at	15247	22456	Hiat1	hippocampus abundant gene transcript 1	Chr3: 116.335054	10.2586	13.9	Chr2: 77.938377	0.437437	71	0.000109757
1439554_at	29871	32146	Scmh1	sex comb on midleg homolog 1	Chr4: 120.120938	6.03898	18.3	Chr1: 148.717644	-0.437381	71	0.000110015
1424689_at	69814	84859	Prss32	protease, serine, 32	Chr17: 23.996145	5.84552	12.2	Chr9: 121.386991	0.437285	71	0.000110459
1424517_at	72654	41751	Ccdc12	coiled-coil domain containing 12	Chr9: 110.610955	7.88296	11.7	Chr4: 155.384693	0.437268	71	0.000110536
1417966_at	27393	9679	Mrpl39	mitochondrial ribosomal protein L39	Chr16: 84.724082	9.97553	8.8	Chr11: 119.216123	0.437267	71	0.00011054
1423533_a_at	59040	56803	Rhot1	ras homolog gene family, member T1	Chr11: 80.079624	11.5747	12.9	Chr1: 24.071805	0.437131	71	0.000111168
1457409_at	100195		AI746471	expressed sequence AI746471	Chr4: 25.541173	10.4715	12.1	Chr12: 71.817797	-0.437057	71	0.000111514
1441944_s_at	238252	11211	Gpr135	G protein-coupled receptor 135	Chr12: 73.168994	9.31602	12.4	Chr4: 154.365177	0.436997	71	0.000111793
1428894_at	223776	69439	1300018J18Rik	RIKEN cDNA 1300018J18 gene	Chr15: 88.930109	8.83333	14.9	Chr11: 73.923768	0.436968	71	0.000111927
1426756_at	108148	3297	Galnt2	UDP-N-acetyl-alpha-D-galactosamine:polypeptide N-acetylgalactosaminyltransferase 2	Chr8: 126.867386	10.057	13.8	Chr12: 76.993653	-0.436895	71	0.000112269
1415673_at	100678	31245	Psph	phosphoserine phosphatase	Chr5: 130.271465	9.291	23.8	Chr1: 174.792334	0.436887	71	0.000112307
1453928_a_at	20823	2366	Ssb	Sjogren syndrome antigen B (autoantigen La, t-RNA processing and histone mRNA stabilizing factor)	Chr2: 69.708630	10.5557	15.3	Chr1: 38.451548	0.436885	71	0.000112316
1416357_a_at	84004	4742	Mcam	melanoma cell adhesion molecule	Chr9: 43.950229	8.19373	11.5	Chr15: 86.000455	0.436841	71	0.000112526
1456659_at			E130302O19Rik	16 days embryo head cDNA, RIKEN full-length enriched library, clone:C130023P07 product:unknown EST, full insert sequence.	Chr17: 5.167992	9.06862	12.8	Chr1: 118.454508	-0.436777	71	0.000112824
1446190_at	13175	74530	Dclk1	doublecortin-like kinase 1	Chr3: 55.280756	10.9848	12.4	Chr2: 23.199299	-0.436763	71	0.000112892
1419255_at	20742	2354	Spnb2	spectrin beta 2	Chr11: 30.007645	10.1135	14.6	Chr11: 33.538733	-0.43674	71	0.000112998
1435384_at	93765	100734	Ube2n	ubiquitin-conjugating enzyme E2N	Chr10: 95.007717	11.0104	13.3	Chr1: 172.981863	0.436635	71	0.000113495
1422451_at	66292	45365	Mrps21	mitochondrial ribosomal protein S21 (28S subunit protein)	Chr3: 95.666765	10.3309	13.2	Chr2: 60.486382	0.436623	71	0.000113552
1451642_at	16561	99835	Kif1b	kinesin family member 1B	Chr4: 148.611627	6.41283	17.3	Chr4: 142.959726	-0.436596	71	0.000113682
1442775_at	70356	2921	St13	suppression of tumorigenicity 13	Chr15: 81.220593	6.41741	15.7	Chr5: 23.471050	-0.436529	71	0.000113998
1443384_at	14083	7314	Ptk2	PTK2 protein tyrosine kinase 2	Chr15: 73.040031	8.41139	14.8	Chr12: 76.832202	-0.436479	71	0.000114236
1429448_s_at	52463	12735	Cxxc6	DNA segment, Chr 10, ERATO Doi 17, expressed	Chr10: 62.275137	8.24395	11.1	Chr1: 107.790531	-0.436469	71	0.000114281
1423608_at	16431	31269	Itm2a	integral membrane protein 2A	ChrX: 104.592554	10.8086	12.8	Chr3: 100.779518	0.436467	71	0.000114294
1426541_a_at	71946	12425	Endod1	endonuclease domain containing 1	Chr9: 14.160293	9.57689	10.9	Chr1: 147.391347	-0.436413	71	0.000114551
1419729_at	83558	49962	Tex11	testis expressed gene 11	ChrX: 98.034278	4.99542	16.4	Chr18: 57.453543	0.436412	71	0.000114554
1419642_at	19291	69087	Purb	purine rich element binding protein B	Chr11: 6.370007	12.7316	14.5	Chr1: 118.454508	-0.436401	71	0.000114606
1430418_at	66146	14449	1110007C24Rik	RIKEN cDNA 1110007C24 gene	Chr4: 134.393359	8.9612	9.8	Chr1: 176.534627	-0.436329	71	0.00011495
1443747_at	56790	78520	D3Ertd300e	DNA segment, Chr 3, ERATO Doi 300, expressed	Chr3: 54.516499	10.1856	11.6	Chr14: 124.508018	-0.436312	71	0.000115031
1447527_at	16363	1659	Irf2	interferon regulatory factor 2	Chr8: 47.839884	6.76562	16	Chr5: 20.753292	-0.436296	71	0.000115112
1442222_at	15975	524	Ifnar1	interferon (alpha and beta) receptor 1	Chr16: 91.491444	7.15535	21.8	Chr12: 61.268161	-0.43619	71	0.000115618
1457801_at	399602		9930024M15Rik	RIKEN cDNA 9930024M15 gene	Chr10: 41.548555	8.69595	9	Chr1: 38.451548	-0.436062	71	0.000116237
1424048_a_at	72017	96059	Nqo3a2	NAD(P)H:quinone oxidoreductase type 3, polypeptide A2	Chr1: 136.307763	9.23133	12.8	Chr1: 175.676880	0.436044	71	0.000116321
1431703_at	270028	83472	Fam155a	family with sequence similarity 155, member A	Chr8: 9.688063	6.6704	11.6	Chr10: 20.045488	-0.436026	71	0.00011641
1434199_at	21645	8434	Tcte1	t-complex-associated testis expressed 1	Chr17: 45.678926	10.5711	12	Chr8: 89.032865	0.435973	71	0.000116668
1428050_a_at	68212	56740	Tmbim4	transmembrane BAX inhibitor motif containing 4	Chr10: 119.652606	10.8615	11.1	Chr1: 147.391347	0.435893	71	0.000117056
1455069_x_at	11739	36058	Slc25a4	solute carrier family 25 (mitochondrial carrier, adenine nucleotide translocator), member 4	Chr8: 47.292800	13.4264	18.7	Chr9: 111.560314	0.435776	71	0.000117627
1427173_a_at	14548	7729	Mrps33	mitochondrial ribosomal protein S33	Chr6: 39.752304	11.5039	16.6	Chr19: 22.410451	0.435753	71	0.000117737
1459734_at	59029	4240	Psmd14	proteasome (prosome, macropain) 26S subunit, non-ATPase, 14	Chr2: 61.583293	7.23707	14.4	Chr12: 71.817797	-0.435732	71	0.000117844
1427150_at	231051	46480	Mll3	myeloid/lymphoid or mixed-lineage leukemia 3	Chr5: 24.805360	9.21555	10.6	Chr9: 47.423230	-0.435726	71	0.000117872
1416312_at	104458	68281	Rars	arginyl-tRNA synthetase (type 1a)	Chr11: 35.622619	10.3293	18.7	Chr12: 31.568402	0.435723	71	0.000117888
1415946_at	14755	31228	Pigq	phosphatidylinositol glycan, class Q	Chr17: 26.063594	10.8195	13.3	Chr10: 115.571077	0.435714	71	0.000117932
1459195_at			B130049N18Rik	adult male corpora quadrigemina cDNA, RIKEN full-length enriched library, clone:B230114C20 product:unknown EST, full insert sequence.	Chr6: 40.006654	7.11988	14.8	Chr1: 148.717644	-0.435692	71	0.000118039
1456677_at	67345	56715	Herc4	hect domain and RLD 4	Chr10: 62.709959	6.69063	14.4	Chr12: 71.817797	-0.43562	71	0.000118392
1418245_a_at	93686	49375	Rbm9	RNA binding motif protein 9	Chr15: 76.914440	9.97333	10.2	Chr12: 97.343221	-0.435578	71	0.000118598
1426213_at	27993	68891	Imp4	IMP4, U3 small nucleolar ribonucleoprotein (pre-rRNA cleavage with U3 small nucleolar RNA)	Chr1: 34.501314	8.91486	10.7	Chr1: 39.053051	0.435495	71	0.000119009
1445869_at	270028	83472	Fam155a	family with sequence similarity 155, member A	Chr8: 9.701347	8.07448	10.1	Chr3: 39.719815	-0.435465	71	0.000119157
1427247_at	229791	8895	Lppr4	lipid phosphate phosphatase-related protein type 4	Chr3: 117.024145	13.247	12.3	Chr12: 76.832202	-0.435434	71	0.000119311
1441580_at	433323	51848	Sgpp2	sphingosine-1-phosphate phosphotase 2	Chr1: 78.389297	7.94634	12.8	Chr5: 132.603108	0.435356	71	0.000119698
1452596_at	17749	86049	Polr2k	polymerase (RNA) II (DNA directed) polypeptide	Chr15: 36.103886	10.5919	32.9	Chr1: 175.676880	0.435313	71	0.000119914
1439832_at	73178	74515	Wasl	Wiskott-Aldrich syndrome-like (human)	Chr6: 24.571920	7.37883	8.6	Chr17: 75.465362	-0.435274	71	0.000120104
1459203_at	320727	48430	Ipo8	importin 8	Chr6: 148.724863	6.96118	13.2	Chr6: 148.692266	-0.435234	71	0.000120303
1432472_a_at	78038	11145	Mccc2	methylcrotonoyl-Coenzyme A carboxylase 2 (beta)	Chr13: 100.728770	8.20197	14.4	Chr1: 39.578771	0.435175	71	0.000120599
1440765_at	231470	23516	Fras1	Fraser syndrome 1 homolog (human)	Chr5: 96.816462	7.14982	16.1	Chr5: 132.603108	-0.435145	71	0.00012075
1433498_at	72046	69243	Urgcp	upregulator of cell proliferation	Chr11: 5.615144	10.6179	18.5	Chr3: 145.095423	0.435123	71	0.000120861
1417080_a_at	54390	8694	Sitpec	suppression inducing transmembrane adaptor 1	Chr9: 21.876788	9.95605	9.6	Chr6: 92.514677	0.43507	71	0.000121128
1436622_at	245666	19407	Iqsec2	IQ motif and Sec7 domain 2	ChrX: 148.628574	8.70194	9	Chr12: 29.344230	0.434964	71	0.000121662
1442834_at	232314	17953	Ppp4r2	protein phosphatase 4, regulatory subunit 2	Chr6: 100.804649	6.18541	13.4	Chr1: 25.632282	-0.434888	71	0.000122044
1433542_at	101490	8962	Inpp5f	inositol polyphosphate-5-phosphatase F	Chr7: 135.839268	11.5499	11.8	Chr1: 172.981863	0.434649	71	0.000123258
1429560_at	77652	104925	Zfp422-rs1	zinc finger protein 422, related sequence 1	Chr17: 33.440242	9.32693	13.4	Chr13: 47.055081	-0.434618	71	0.000123414
1439767_at	244310	3484	Dlgap2	discs large-associated protein 2 (SAP90/PSD-95 associated protein 2)	Chr8: 14.843516	7.99919	13.6	Chr2: 63.410908	-0.434588	71	0.00012357
1426893_at	98952	51943	Eeig1	early estrogen-induced gene 1 (RIKEN cDNA C230093N12)	Chr2: 32.424706	9.46141	13.3	Chr1: 38.079087	0.434525	71	0.000123893
1423249_at	18087	122148	Nktr	natural killer tumor recognition sequence	Chr9: 121.653161	8.87291	13.4	Chr12: 76.832202	-0.434506	71	0.000123992
1458414_at	51842		D2Ertd93e	DNA segment, Chr 2, ERATO Doi 93, expressed	Chr2: 168.027658	8.37079	7.3	Chr10: 125.024085	-0.434391	71	0.000124583
1423184_at	20403	22627	Itsn2	intersectin 2	Chr12: 4.642424	7.44498	11.1	Chr4: 19.960179	-0.434323	71	0.000124931
1438012_at	242083	33158	Ppm1l	protein phosphatase 1 (formerly 2C)-like	Chr3: 69.358475	10.1416	12.2	Chr1: 118.454508	-0.434219	71	0.000125473
1442128_at	13476	68479	Dp1	deleted in polyposis 1	Chr18: 34.531451	6.93935	15.8	Chr12: 76.832202	-0.434193	71	0.000125607
1427456_at	72145	22855	Wdfy3	WD repeat and FYVE domain containing 3 (macroautophagy)	Chr5: 102.264190	9.85479	9.1	Chr4: 105.321483	-0.434186	71	0.000125641
1449267_at	68038	12229	Chid1	chitinase domain containing 1	Chr7: 148.681903	9.55438	9.4	Chr11: 58.923978	0.434159	71	0.000125783
1419833_s_at	106952	11199	Centd3	centaurin, delta 3	Chr18: 38.132507	6.56411	11.7	Chr10: 118.418863	0.43414	71	0.00012588
1426326_at	109910	43144	Zfp91	zinc finger protein 91 (cotranscribed with Cntf)	Chr19: 12.844568	8.50491	11	Chr4: 19.960179	-0.433974	71	0.000126749
1454142_a_at	69696	114409	Pwp1	periodic tryptophan protein 1	Chr10: 85.342028	8.38112	11.3	Chr16: 97.799871	0.433946	71	0.000126892
1425364_a_at	17254	1795	Slc3a2	solute carrier family 3 (activators of dibasic and neutral amino acid transport), member 2 (cysteine-glutamate exchanger component)	Chr19: 8.782197	11.5274	12.6	Chr1: 173.149434	0.433888	71	0.0001272
1419254_at	17768	21321	Mthfd2	methylenetetrahydrofolate dehydrogenase (NAD+ dependent), methenyltetrahydrofolate cyclohydrolase	Chr6: 83.258961	7.26684	58.9	Chr1: 175.676880	0.433864	71	0.000127327
1443526_at	192285		Phf21a	PHD finger protein 21A	Chr2: 92.078655	10.0659	10.8	Chr19: 48.744592	-0.433758	71	0.000127882
1442029_at	16535	85014	Kcnq1	potassium voltage-gated channel, subfamily Q, member 1 (long QT syndrome, Romano-Ward syndrome, Jervell and Lange-Nielsen syndrome and familial atrial fibrillation)	Chr7: 150.428523	8.96421	10.8	Chr19: 15.041787	-0.433699	71	0.000128194
1418928_a_at	67099	41658	2310038H17Rik	RIKEN cDNA 2310038H17	Chr1: 64.654037	9.81936	10.5	Chr5: 72.711077	0.433682	71	0.000128284
1423946_at	213019	11006	Pdlim2	PDZ and LIM domain 2	Chr14: 70.564172	9.43846	11.7	Chr15: 79.746549	0.433617	71	0.000128628
1456871_a_at	239510	9341	Phf20l1	PHD finger protein 20-like 1	Chr15: 66.446803	9.80824	14.4	Chr12: 61.268161	-0.433535	71	0.000129068
1416776_at	12971	1424	Crym	crystallin, mu	Chr7: 127.333241	11.6777	12.5	Chr4: 57.626581	0.433515	71	0.000129169
1417864_at	18655	21542	Pgk1	phosphoglycerate kinase 1	ChrX: 103.397891	13.4725	10.1	Chr5: 67.739261	0.433505	71	0.000129223
1422007_at	11828	21025	Aqp3	aquaporin 3	Chr4: 41.040637	7.55268	11.3	Chr8: 117.676135	0.433405	71	0.000129762
1422440_at	12567	55429	Cdk4	cyclin-dependent kinase 4	Chr10: 126.503171	8.18305	11	Chr11: 105.905727	0.433403	71	0.000129768
1426366_at	239528	81825	Eif2c2	eukaryotic translation initiation factor 2C, 2 (argonaute 2)	Chr15: 72.936799	10.0316	11.4	Chr12: 103.431462	-0.433331	71	0.000130155
1443516_at	20239	2234	Atxn2	ataxin 2	Chr5: 122.232946	8.13948	13.4	Chr9: 40.929719	-0.433286	71	0.000130398
1446947_at	18798	8471	Plcb4	phospholipase C, beta 4	Chr2: 135.743825	6.82324	7.2	Chr12: 76.993653	-0.433256	71	0.000130556
1416554_at	54132	9643	Pdlim1	PDZ and LIM domain 1 (elfin)	Chr19: 40.296930	9.12308	9.8	Chr4: 140.528837	0.433224	71	0.000130729
1454771_at			Ndufb1	NADH dehydrogenase (ubiquinone) 1 beta subcomplex, 1, 7kDa	Chr12: 103.213871	8.83337	13.4	Chr4: 154.365177	0.433127	71	0.000131256
1416376_at	69071	6443	1810014L12Rik	RIKEN cDNA 1810014L12 gene	Chr11: 78.355713	7.93944	10.6	Chr2: 51.252307	0.433009	71	0.000131893
1431028_a_at	75735	56979	Pank1	pantothenate kinase 1	Chr19: 34.886667	8.1863	8.1	Chr9: 40.929719	-0.432944	71	0.000132247
1415929_at	67443	69359	Map1l3cb	microtubule-associated protein 1 light chain 3 beta (autophagy-related ubiquitin-like modifier LC3 B)	Chr8: 124.121378	12.2999	12.4	Chr19: 53.252871	0.432913	71	0.000132415
1431127_at	71834	8514	Zfp297b	zinc finger protein 297B	Chr2: 33.308136	8.79122	11.1	Chr11: 116.908502	-0.432894	71	0.000132518
1448607_at	59027	4201	Pbef1	pre-B-cell colony-enhancing factor 1	Chr12: 33.536246	8.1348	13.3	Chr16: 89.885517	0.432867	71	0.000132669
1460035_at	12034	5263	Bcap37	B-cell receptor-associated protein 37	Chr6: 124.663250	7.69334	18.4	Chr11: 117.108176	-0.43281	71	0.000132978
1436985_at	52397	12971	Zfp644	zinc finger protein 644	Chr5: 107.067131	10.9899	19.3	Chr12: 97.343221	-0.432792	71	0.000133078
1426187_a_at	15475		Hax1	HCLS1 associated X-1 (head spot)	Chr3: 89.799565	10.5285	16.5	Chr3: 84.948287	0.432743	71	0.000133346
1442038_at	74213	41468	Rbm26	RNA binding motif protein 26	Chr14: 105.559715	8.36426	13.8	Chr11: 116.908502	-0.432732	71	0.000133408
1459548_at	68166	35507	Spire1	spire homolog 1	Chr18: 67.662920	10.0112	9.6	Chr4: 154.365177	-0.432697	71	0.000133596
1421731_a_at	14156	3034	Fen1	flap structure specific endonuclease 1	Chr19: 10.274050	7.48891	9.3	Chr4: 154.365177	0.432696	71	0.000133603
1441608_at			F830001A07Rik	ESTs	Chr5: 15.532973	6.53119	11.1	Chr1: 39.053051	-0.432516	71	0.000134595
1443557_at	56070	4879	Tcerg1	transcription elongation regulator 1 (CA150)	Chr18: 42.736253	7.01391	51.4	Chr18: 41.940683	-0.432496	71	0.000134707
1423712_a_at	97541	3704	Qars	glutaminyl-tRNA synthetase (type 1b)	Chr9: 108.416689	10.2071	16.3	Chr9: 108.417199	0.432439	71	0.000135021
1437066_at	56490	9226	Zbtb20	zinc finger and BTB domain containing 20 (hippocampus expression signature)	Chr16: 43.638540	11.1877	10.3	Chr9: 40.929719	-0.432427	71	0.00013509
1427282_a_at	14297	47908	Fxn	frataxin	Chr19: 24.336282	8.69427	18.2	Chr19: 24.021291	0.432392	71	0.000135286
1460331_at	68059	21004	Tm9sf2	transmembrane 9 superfamily member 2 (putative endosomal transporter or channel, transferrin receptor associated)	Chr14: 122.550004	11.7496	14.9	Chr1: 29.231425	0.432328	71	0.000135638
1438277_at	230259	89123	E130308A19Rik	RIKEN cDNA E130308A19 gene	Chr4: 59.733356	8.88541	10.8	Chr10: 112.836908	-0.432231	71	0.00013618
1420408_a_at	20928	56521	Abcc9	ATP-binding cassette, sub-family C (CFTR/MRP), member 9	Chr6: 142.537730	5.31407	7.7	Chr14: 124.508018	0.432207	71	0.000136315
1433354_at	78715		D530015H24Rik	RIKEN cDNA D530015H24 gene	Chr13: 58.199692	5.92145	13	Chr10: 18.980511	-0.432201	71	0.000136349
1447094_at	22612	55900	Yes1	Yamaguchi sarcoma viral (v-yes) oncogene homolog 1	Chr5: 32.940223	7.43682	13	Chr3: 153.986405	-0.432185	71	0.000136437
1438591_at	72149	12448	Lyk5	protein kinase LYK5 (polyhydramnios, megalencephaly, and symptomatic epilepsy)	Chr11: 106.046651	8.24634	10.2	Chr1: 39.053051	-0.432172	71	0.000136511
1452925_a_at	69104	9862	March5	membrane-associated ring finger (C3HC4) 5, mitochondrial E3 ubiquitin-protein ligase	Chr19: 37.295135	9.9604	14	Chr3: 28.626876	0.431951	71	0.000137755
1423382_a_at	98758	21032	Hnrpf	heterogeneous nuclear ribonucleoprotein F	Chr6: 117.874666	10.2581	15.2	Chr1: 38.451548	0.431888	71	0.000138112
1417016_at	17165	69077	Mapkapk5	MAP kinase-activated protein kinase 5	Chr5: 121.975207	9.17756	7.9	Chr4: 155.384693	0.431877	71	0.000138173
1424658_at	67240		Taok1	TAO kinase 1 (STE20-like kinase, microtubule affinity regulating kinase kinase)	Chr11: 77.349717	7.66056	6.4	Chr8: 17.328896	-0.43184	71	0.000138384
1441460_at	67529	9222	Fgfr1op2	FGFR1 oncogene partner 2	Chr6: 146.530270	7.58929	15	Chr11: 121.409302	-0.431788	71	0.00013868
1418311_at	63828	23336	Fn3k	fructosamine 3 kinase	Chr11: 121.310292	9.08631	11.2	Chr4: 154.365177	0.431759	71	0.000138843
1421000_at	53621	40870	Cnot4	CCR4-NOT transcription complex, subunit 4	Chr6: 34.995071	8.61065	15.1	Chr1: 126.516497	-0.431743	71	0.000138934
1437657_at	244891	32488	Zfp291	zinc finger protein 291	Chr9: 55.706219	7.1981	8.1	Chr3: 40.358477	-0.431732	71	0.000139
1419544_at	66335	1281	Atp6v1c1	ATPase, H+ transporting, V1 subunit C, isoform 1 (vacuolar acidification, ubiquitous V1 domain C subunit)	Chr15: 38.616827	12.6158	23.8	Chr5: 138.337847	0.431708	71	0.000139136
1446265_at	103967	22906	Dnm3	dynamin 3	Chr1: 163.921678	8.52955	10.9	Chr12: 115.166911	-0.431632	71	0.000139572
1429568_x_at	67921	12212	Ube2f	ubiquitin-conjugating enzyme E2F (NEDD8-conjugating enzyme)	Chr1: 93.180524	8.97311	26.1	Chr1: 175.676880	0.431516	71	0.000140235
1454727_at	106877	18728	AI173486	expressed sequence AI173486	Chr18: 61.890025	6.78234	11.3	Chr2: 179.257463	0.431505	71	0.000140296
1433109_at			AK015344	AK015344	Chr10: 75.324159	6.41517	12.4	Chr2: 164.779024	0.431505	71	0.000140298
1433673_at	432582	110879	LOC432582	similar to limkain beta 2	Chr11: 74.454441	8.78232	10.4	Chr18: 75.843607	0.431497	71	0.000140346
1456660_a_at	71675	19038	0610010F05Rik	RIKEN cDNA 0610010F05 gene	Chr11: 23.476739	7.32329	13.1	Chr11: 116.908502	0.431471	71	0.000140492
1442027_at	269198	16453	Nbeal1	neurobeachin like 1	Chr1: 60.388072	7.12069	10.2	Chr13: 35.965560	-0.431467	71	0.000140519
1460224_at	67804	2332	Snx2	sorting nexin 2	Chr18: 53.372455	10.4213	9.3	Chr16: 89.885517	0.431442	71	0.000140662
1451426_at	80861	69371	D11Lgp2e	DNA segment, Chr 11, Lothar Hennighausen 2, expressed	Chr11: 100.556271	7.59685	11.7	Chr1: 176.534627	0.431408	71	0.000140854
1450452_a_at	67563	6750	Narfl	nuclear prelamin A recognition factor-like	Chr17: 25.919197	10.0537	9.2	Chr2: 179.257463	0.431326	71	0.000141329
1420375_at	16568	38266	Kif3a	kinesin family member 3A	Chr11: 53.396729	10.5812	10.9	Chr12: 71.948670	-0.43124	71	0.000141827
1423113_a_at	66105	100932	Ube2d3	ubiquitin-conjugating enzyme E2D 3	Chr3: 135.128541	11.178	24	Chr1: 175.676880	0.431239	71	0.000141837
1440005_at	225631	113592	Onecut2	one cut domain, family member 2	Chr18: 64.555796	8.27522	14.3	Chr1: 99.958650	-0.431218	71	0.000141956
1439477_at	22210	101298	Ube2b	ubiquitin-conjugating enzyme E2B, RAD6 homology	Chr11: 51.807343	10.5158	11.6	Chr11: 69.415410	-0.43121	71	0.000142
1438235_at	54394	9327	Crlf3	cytokine receptor-like factor 3	Chr11: 79.863587	8.16324	12.3	Chr6: 145.406059	-0.431188	71	0.000142131
1426960_a_at	338521	56284	Fa2h	fatty acid 2-hydroxylase	Chr8: 113.869138	10.3773	11	Chr2: 23.199299	0.431185	71	0.000142147
1426358_at	216965	27041	Taok1	TAO kinase 1	Chr11: 77.343679	11.4801	9.7	Chr12: 112.417854	-0.431067	71	0.000142835
1443077_at	319779		9430041J06Rik	RIKEN cDNA 9430041J06 gene	Chr11: 104.201858	7.47242	17.3	Chr3: 32.476135	-0.43102	71	0.000143112
1437505_at	215693	86729	B930008K04Rik	RIKEN cDNA B930008K04 gene	Chr15: 27.833836	8.5812	19	Chr1: 38.451548	-0.431003	71	0.000143211
1433388_at	210933	1289	Bai3	brain-specific angiogenesis inhibitor 3	Chr1: 25.865937	8.52637	15.7	Chr12: 69.125067	-0.431	71	0.000143227
1416373_at	18041	5463	Nfs1	nitrogen fixation gene 1 (S. cerevisiae)	Chr2: 155.949437	10.7073	9	Chr7: 73.604598	0.430886	71	0.000143895
1452433_at			BB662083	long terminal repeat element from EST BB662083	--	9.7467	9.9	Chr13: 57.139114	-0.430885	71	0.0001439
1457783_at	19328	103879	Rab12	RAB12, member RAS oncogene family	Chr17: 66.848509	6.91804	15.3	Chr1: 25.632282	-0.430841	71	0.00014416
1415677_at	52585	41696	Dhrs1	dehydrogenase/reductase (SDR family) member 1	Chr14: 56.358423	10.458	22.3	Chr1: 38.451548	0.430807	71	0.000144364
1428764_at	17263		Meg3	maternally expressed 3 (imprinted, non-coding transcript)	Chr12: 110.799365	12.0581	14.3	Chr12: 71.817797	-0.430802	71	0.000144394
1455844_at	63955	11097	Cables1	Cdk5 and Abl enzyme substrate 1	Chr18: 11.997377	7.19069	13.6	Chr9: 86.198703	0.43071	71	0.000144935
1419041_at	71927	12423	Itgf1	integrin alpha FG-GAP repeat containing 1	Chr8: 88.246576	11.5831	14.7	Chr1: 35.595389	0.430632	71	0.000145395
1415725_at	106298	39531	Rrn3	RRN3 RNA polymerase I transcription factor homolog (yeast)	Chr16: 13.814359	9.1366	13.9	Chr11: 24.572748	0.430558	71	0.000145839
1434282_at	108837	34661	5430411K16Rik	RIKEN cDNA 5430411K16 gene	Chr9: 85.614539	6.51909	12.5	Chr9: 79.991491	-0.430547	71	0.000145905
1432770_at	105243	55804	0610040A22Rik	RIKEN cDNA 0610040A22 gene	Chr13: 74.258445	5.78008	21.4	Chr13: 96.470954	0.430403	71	0.000146764
1430952_at	192167	56690	Nlgn1	neuroligin 1 (postsynaptic beta neurexin-binding protein)	Chr3: 25.548797	5.36133	10.7	Chr2: 77.938377	-0.430368	71	0.000146972
1438816_at	170757	11170	Elys	EGF, latrophilin seven transmembrane domain containing 1	Chr1: 181.719454	8.48481	9.7	Chr3: 127.995451	-0.430291	71	0.000147433
1429822_at	19299	2140	Abcd3	ATP-binding cassette, sub-family D (ALD), member 3	Chr3: 121.490519	7.56013	10.3	Chr1: 3.482275	-0.430198	71	0.000147997
1440104_at	19386	68510	Ranbp2	RAN binding protein 2	Chr10: 57.923340	5.514	14.8	Chr1: 39.053051	-0.430193	71	0.000148024
1441006_at	76585		2310069P03Rik	RIKEN cDNA 2310069N01 gene	Chr12: 32.339141	7.10089	10.5	Chr1: 22.158486	-0.430175	71	0.000148137
1417125_at	269378	554	Ahcy	S-adenosylhomocysteine hydrolase	Chr2: 154.885546	9.68336	11.6	Chr15: 8.249029	0.430073	71	0.000148751
1438510_a_at	15115	1592	Hars	histidyl-tRNA synthetase (type 2a)	Chr18: 36.926215	11.332	27.7	Chr18: 28.455185	-0.430039	71	0.00014896
1448495_at	22122	2484	Tsta3	tissue specific transplantation antigen P35B	Chr15: 75.755135	8.85137	8.3	Chr1: 174.792334	0.429907	71	0.000149763
1437290_at	242291	9852	Impad1	inositol monophosphatase domain containing 1	Chr4: 4.690063	10.7102	12.8	Chr17: 75.465362	0.429839	71	0.000150177
1435999_at	78709	18834	Spink8	serine peptidase inhibitor, Kazal type 8	Chr9: 109.723087	10.7999	12.2	Chr2: 157.820958	0.429773	71	0.000150582
1455588_at	380840	41373	BC034664	cDNA sequence BC034664	Chr13: 36.071345	9.8409	14.1	Chr12: 114.496726	0.429758	71	0.000150673
1460638_at	107271	2730	Yars	tyrosyl-tRNA synthetase (type 1c)	Chr4: 128.895895	9.81184	30.9	Chr1: 176.534627	0.429731	71	0.000150839
1420157_s_at	224742	849	Abcf1	ATP-binding cassette, sub-family F (GCN20), member 1	Chr17: 36.093846	10.2671	9.3	Chr1: 175.676880	0.429704	71	0.000151008
1426010_a_at	13823	49308	Epb4.1l3	erythrocyte protein band 4.1-like 3	Chr17: 69.635240	10.8919	14.7	Chr1: 29.231425	0.42967	71	0.000151211
1422679_s_at	22083	40668	Sh2bp1	SH2 domain binding protein 1 (tetratricopeptide repeat containing)	Chr7: 118.199304	9.69079	9.1	Chr12: 59.053626	0.429606	71	0.000151609
1436567_a_at	66416	37994	Ndufa7	NADH dehydrogenase (ubiquinone) 1 alpha subcomplex, 7, 14.5kDa	Chr17: 33.961569	11.887	8.6	Chr10: 9.329070	0.429566	71	0.000151854
1427011_a_at	14768	4417	Lancl1	LanC (bacterial lantibiotic synthetase component C)-like	Chr1: 67.053449	12.3264	124.1	Chr1: 66.762986	0.429489	71	0.000152329
1437353_at	208043	45581	BC035291	cDNA sequence BC035291	Chr5: 123.616896	8.32179	22.9	Chr5: 123.738718	-0.429415	71	0.000152792
1429003_at	66354		Skiip	SKI interacting protein	Chr12: 88.797801	8.43795	14.3	Chr12: 103.431462	-0.429383	71	0.00015299
1437125_at	12322	56577	Camk2a	calcium/calmodulin-dependent protein kinase II alpha	Chr18: 61.146691	11.3596	9	Chr5: 72.711077	-0.429052	71	0.000155062
1431645_a_at	14569	37488	Gdi3	guanosine diphosphate (GDP) dissociation inhibitor 3	Chr13: 3.553657	10.5153	18	Chr1: 29.231425	0.429036	71	0.00015516
1418978_at	330953	3997	Hcngp	hyperpolarization-activated, cyclic nucleotide-gated K+ 4	Chr11: 115.827455	8.57444	12.5	Chr5: 94.154651	0.428983	71	0.000155499
1458934_at			D5Ertd505e	DNA segment, Chr 5, ERATO Doi 505 , expressed	Chr5: 152.029589	6.22543	14.6	Chr5: 136.726447	-0.428898	71	0.000156035
1416842_at	14866	658	Gstm5	glutathione S-transferase, mu 5	Chr3: 107.700246	13.1134	10	ChrX: 143.400776	0.428877	71	0.000156167
1444017_at	67245	23243	Peli1	pellino 1	Chr11: 21.037921	6.93585	13.7	Chr2: 53.042642	-0.428769	71	0.000156855
1425597_a_at	19317	11059	Qk	quaking	Chr17: 10.405809	8.96335	10.9	Chr1: 96.873866	-0.42873	71	0.0001571
1439117_at	94040	11683	Clmn	calmin	Chr12: 106.004550	10.2966	13.4	Chr9: 40.929719	-0.428725	71	0.000157136
1439071_at	71426		5430416N02Rik	RIKEN cDNA 5430416N02	Chr5: 100.849964	8.17481	11.6	Chr11: 121.409302	0.428721	71	0.000157161
1447609_at	319613	9838	Golsyn	syntabulin (syntaxin-interacting)	Chr15: 44.520662	8.95079	15.2	Chr1: 3.482275	-0.428657	71	0.000157568
1444025_at	16519	1687	Kcnj3	potassium inwardly-rectifying channel, subfamily J, member 3	Chr2: 55.449520	9.5901	15	Chr1: 165.315110	0.428638	71	0.00015769
1441293_at			C430046P22Rik	ESTs	Chr1: 107.884100	6.75085	13.1	Chr3: 10.327101	-0.428554	71	0.000158226
1417340_at	30926	4769	Txnl2	thioredoxin-like 2	Chr7: 144.650958	9.53179	12.5	Chr1: 39.578771	0.428524	71	0.000158422
1435011_x_at	58810	74565	Akr1a4	aldo-keto reductase family 1, member A4 (aldehyde reductase, homolog of human AKR1A1)	Chr4: 116.310365	13.0002	12.3	Chr9: 107.733462	0.428499	71	0.000158581
1447909_s_at	77117	113505	6720457D02Rik	6720457D02Rik EST, similar to human SELK	Chr13: 62.107990	11.9941	14.4	Chr11: 121.409302	0.428479	71	0.000158712
1424848_at	16531	1693	Kcnma1	potassium large conductance calcium-activated channel, subfamily M, alpha member 1	Chr14: 24.117993	8.38178	11.9	Chr1: 38.451548	-0.428438	71	0.000158974
1431224_at	22215	7988	Ube3a	ubiquitin protein ligase E3A	Chr7: 66.533623	6.76599	10.2	Chr6: 88.960561	-0.428431	71	0.000159019
1439376_x_at			Dmtf1	cyclin D binding myb-like transcription factor 1	Chr5: 9.148834	5.09823	11.8	Chr14: 120.110880	-0.428389	71	0.000159291
1442813_at			A230051N06Rik	10 days neonate cortex cDNA, RIKEN full-length enriched library, clone:A830025D24 product:unknown EST, full insert sequence.	Chr6: 37.008724	7.32639	10	Chr12: 91.397267	-0.428372	71	0.000159398
1458144_at	235493	35065	Kiaa1370	KIAA1370 protein	Chr9: 74.839605	6.27607	13.3	Chr3: 10.327101	-0.428337	71	0.000159629
1439246_x_at			Tnrc6	hypothetical protein MGC11932	Chr7: 130.336878	10.1967	8.6	Chr1: 193.731996	-0.428275	71	0.00016003
1436637_at			Zfp287	ESTs	Chr5: 135.104473	5.39868	13.1	ChrX: 163.741514	-0.428193	71	0.000160559
1433882_at	78893	41040	Cnot10	CCR4-NOT transcription complex, subunit 10	Chr9: 114.495290	10.0166	10.4	Chr11: 72.486317	0.428138	71	0.000160921
1416656_at	114584	20343	Clic1	chloride intracellular channel 1	Chr17: 35.192182	8.25648	12.1	Chr1: 38.079087	0.428062	71	0.000161412
1416341_at	20021	2017	Polr2c	polymerase (RNA) II (DNA directed) polypeptide C	Chr8: 97.386558	10.8953	12	Chr5: 33.930826	0.428056	71	0.000161452
1438033_at	11429	856	Aco2	aconitase 2, mitochondrial	Chr15: 81.646695	8.18553	13.1	Chr12: 76.832202	-0.428038	71	0.000161569
1435392_at	244484	12460	Wdr17	WD repeat domain 17 (retina and testis expressed, retinitis pigmentosa candidate)	Chr8: 55.715064	9.35979	7.8	Chr9: 47.039894	0.428033	71	0.000161603
1457768_at	229589	41429	Prune	prune homolog (Drosophila)	Chr3: 95.079448	6.80509	13.1	Chr12: 61.268161	-0.427885	71	0.000162577
1457891_at	14007	4783	Cugbp2	CUG triplet repeat, RNA binding protein 2	Chr2: 6.487216	8.21232	12.7	Chr1: 38.451548	-0.427859	71	0.000162745
1447544_at	118453	41559	Mmp28	matrix metalloproteinase 28 (epilysin)	Chr11: 83.253376	7.75311	14.2	Chr11: 82.070985	0.427798	71	0.000163144
1422778_at	108143	39986	Taf9	TAF9 RNA polymerase II, TATA box binding protein (TBP)-associated factor	Chr13: 101.425353	11.6696	24.3	Chr1: 174.201925	0.427667	71	0.000164013
1417311_at	68337	36065	Crip2	cysteine rich protein 2	Chr12: 114.383050	11.5047	13.1	Chr9: 41.298948	0.4274	71	0.000165791
1430053_a_at	67059	5361	Ptd002	GTP-binding protein PTD004 (Down syndrome depressed gene)	Chr2: 72.979992	10.8648	12.5	Chr1: 31.714578	0.427358	71	0.000166071
1446537_at	226922	28270	Kcnq5	potassium voltage-gated channel, subfamily Q, member 5 (M-current, slowly activating muscarinic acetylcholine receptor sensitive)	Chr1: 21.835213	10.4843	16.7	Chr2: 43.833514	-0.427274	71	0.000166635
1427353_at	76707	41024	Clasp1	CLIP associating protein 1	Chr1: 120.396270	7.34782	10.7	Chr12: 71.817797	-0.427223	71	0.000166984
1452689_at	269639	13026	Zfp512	zinc finger protein 512	Chr5: 31.783586	10.9788	9.5	Chr12: 97.343221	0.427183	71	0.000167253
1418013_at	66116	75167	Cml1	camello-like 1	Chr6: 85.860177	8.47984	12	Chr4: 154.365177	0.427097	71	0.000167836
1438904_at	215819	27834	Nhsl1	NHS-like 1	Chr10: 18.253234	9.27883	13.1	Chr9: 123.878247	0.427062	71	0.00016807
1423180_at	16500	37988	Kcnb1	potassium voltage gated channel, Shab-related subfamily, member 1	Chr2: 166.927612	8.64062	21.3	Chr2: 164.779024	-0.427047	71	0.000168174
1457515_at	15257	56483	Hipk1	homeodomain interacting protein kinase 1	Chr3: 103.569719	5.79483	12.9	Chr1: 38.079087	-0.426986	71	0.000168585
1443338_at	71131	16318	4933416E05Rik	RIKEN cDNA 4933416E05 gene	Chr2: 48.981011	9.26228	11.6	Chr1: 118.454508	-0.426979	71	0.000168631
1444034_at	56508	4451	Rapgef4	Rap guanine nucleotide exchange factor (GEF) 4	Chr2: 71.981962	7.87467	11.8	Chr12: 76.832202	-0.426975	71	0.000168663
1428076_s_at	68194	122216	Ndufb4	NADH dehydrogenase (ubiquinone) 1 beta subcomplex 4	Chr16: 37.654273	12.3022	8.7	Chr6: 16.011003	0.426966	71	0.000168722
1442418_at	56389	2381	Stx5a	syntaxin 5A	Chr19: 8.821450	7.0218	12.3	Chr17: 75.465362	-0.426944	71	0.000168871
1457446_at	330908	55663	Opcml	opioid binding protein/cell adhesion molecule-like	Chr9: 28.732064	12.3554	13.8	Chr4: 150.659778	-0.426877	71	0.000169327
1437114_at	77128	12672	Crebrf	CREB3 regulatory factor	Chr17: 26.908673	6.81195	14.8	Chr5: 138.337847	-0.426872	71	0.00016936
1457180_at			KIAA0934	KIAA0934	Chr13: 9.592420	7.05637	8.7	Chr17: 81.620039	-0.426811	71	0.000169777
1452125_at	230753	31289	Thrap3	thyroid hormone receptor associated protein 3	Chr4: 125.856036	9.51321	15.4	Chr4: 125.265631	-0.426783	71	0.00016997
1458295_at	71913	11492	2310042N02Rik	RIKEN cDNA 2310042N02 gene	Chr3: 88.138702	6.8623	12.3	Chr12: 59.053626	0.426757	71	0.00017015
1445481_at	20541	69090	Slc8a1	solute carrier family 8 (sodium/calcium exchanger), member 1	Chr17: 81.914739	8.03832	11.1	Chr9: 40.929719	-0.426664	71	0.000170791
1458670_at	94191	10276	Adarb2	adenosine deaminase, RNA-specific, B2	Chr13: 8.760530	9.50994	11.8	Chr3: 41.397765	-0.426658	71	0.000170829
1416605_at	52530	5524	Nola2	nucleolar protein family A, member 2	Chr11: 51.433444	9.78268	14.8	Chr11: 96.386744	0.426576	71	0.000171394
1444503_at	14467	1137	Gbas	glioblastoma amplified sequence	Chr5: 130.256100	7.89371	12.2	Chr14: 124.508018	-0.426554	71	0.000171546
1441869_x_at	210710	15417	Gab3	growth factor receptor bound protein 2-associated protein 3	Chr5: 132.915166	7.90158	12.9	Chr12: 76.832202	-0.426538	71	0.00017166
1445103_at	208449	27040	Tmem23	transmembrane protein 23	Chr19: 32.292484	6.81694	14.8	Chr14: 59.434130	-0.426287	71	0.000173401
1449080_at	15182	68187	Hdac2	histone deacetylase 2	Chr10: 36.717887	9.61423	15.6	Chr1: 174.792334	0.426276	71	0.000173477
1459303_at	234267	3864	Gpm6a	glycoprotein M6A (neuronal membrane glycoprotein M6-a)	Chr8: 56.117167	7.71191	14.4	Chr1: 38.079087	-0.426155	71	0.000174322
1422410_at	114712	14136	Ferd3l	Fer3-like (Drosophila)	Chr12: 34.613501	5.6277	13.2	Chr11: 96.386744	0.426149	71	0.000174366
1429257_at	17263		Meg3	maternally expressed 3 (imprinted, non-coding transcript)	Chr12: 110.804772	12.2502	13	Chr12: 71.817797	-0.426135	71	0.000174462
1457569_at	244329	32586	Mcph1	microcephaly, primary autosomal recessive 1	Chr8: 18.725430	7.28567	12.2	Chr12: 61.268161	-0.426089	71	0.000174789
1427548_a_at	12729	990	Clns1a	chloride channel, nucleotide-sensitive, 1A	Chr7: 104.854097	9.79853	15.2	Chr1: 29.231425	0.425976	71	0.000175586
1436664_a_at	22232	38085	Slc35a2	solute carrier family 35 (UDP-galactose transporter), member 2	ChrX: 7.470237	8.59414	12.5	Chr1: 96.873866	0.425975	71	0.000175589
1416569_at	56456	55811	Actl6a	actin-like 6A	Chr3: 32.624169	7.41137	24.6	Chr3: 32.476135	0.425907	71	0.000176068
1460417_at	232685		AB041803	cDNA sequence AB041803	Chr6: 31.115560	7.11875	10	Chr12: 76.832202	-0.425815	71	0.000176723
1438053_at	21787	4426	Tfg	Trk-fused gene	Chr16: 56.693415	8.49173	12.6	Chr1: 38.451548	-0.425726	71	0.000177357
1435267_at			AK031601	AK031601 non-coding sequence expressed in pancreas and testis	Chr8: 19.799282	10.6852	46	Chr8: 18.512781	-0.425701	71	0.00017753
1452866_at	70223	68404	Nars	asparaginyl-tRNA synthetase (type 2b)	Chr18: 64.659331	12.4216	28.7	Chr1: 175.676880	0.425555	71	0.000178575
1417551_at	12752	37259	Cln3	ceroid lipofuscinosis, neuronal 3, juvenile (Batten, Spielmeyer-Vogt disease)	Chr7: 133.715720	8.34883	11.1	Chr5: 90.500265	0.425554	71	0.000178582
1452674_a_at	73830	8292	Eif3s12	eukaryotic translation initiation factor 3, subunit 12	Chr7: 29.757570	12.2141	11.9	Chr19: 48.972881	0.425552	71	0.0001786
1418539_a_at	19267	31387	Ptpre	protein tyrosine phosphatase, receptor type, E	Chr7: 142.869892	10.6234	10.8	Chr19: 12.018631	-0.425476	71	0.000179143
1420986_s_at	16569	55849	Kif3b	kinesin family member 3B	Chr2: 153.158525	9.18954	9.4	Chr3: 10.327101	0.425451	71	0.000179321
1417579_x_at	69080	8346	Gmppa	GDP-mannose pyrophosphorylase A	Chr1: 75.438585	9.19719	24.7	Chr1: 74.488135	0.425395	71	0.000179726
1433859_at	225280	45426	Ino80c	INO80 complex subunit C (Ies6-similar protein)	Chr18: 24.263591	8.56684	11.3	Chr17: 75.465362	0.425333	71	0.000180177
1459229_at			AK042585	AK042585 EST (in Tcba1)	Chr10: 32.296945	7.64925	14.8	Chr1: 39.053051	-0.425109	71	0.000181803
1444473_at	18519	20834	Kat2b	K(lysine) acetyltransferase 2B (p300/CREB-binding protein-associated factor)	Chr17: 53.788426	8.37721	16.9	Chr5: 138.337847	-0.425089	71	0.000181945
1416609_at	80748	12728	BC004004	cDNA sequence BC004004	Chr17: 29.431087	11.0578	20.7	Chr17: 30.022646	0.42508	71	0.000182014
1417830_at	24061	4597	Smc1l1	SMC (structural maintenance of chromosomes 1)-like 1 (S. cerevisiae)	ChrX: 148.494177	10.6663	15.5	Chr12: 76.396441	0.425063	71	0.000182138
1424309_a_at	17434	32193	Mocs2	molybdenum cofactor synthesis 2	Chr13: 115.615540	11.664	15.4	Chr11: 119.216123	0.425025	71	0.000182414
1438736_at	331401	69669	Thoc2	THO complex 2	ChrX: 39.175578	8.94068	13.9	Chr12: 97.343221	-0.425008	71	0.00018254
1430668_a_at	68558	11312	Ankra2	ankyrin repeat, family A (RFXANK-like), 2	Chr13: 99.037392	9.97633	7.6	Chr1: 175.676880	0.424989	71	0.000182677
1456492_at	74549	12574	Mau2	MAU2 chromatid cohesion factor	Chr8: 72.540374	9.65427	19.5	Chr8: 71.406088	-0.42492	71	0.000183184
1429764_at	76566	18809	Fam101b	family with sequence similarity 101 member B	Chr11: 75.835270	9.47958	12.6	Chr9: 123.878247	-0.424891	71	0.000183391
1416895_at	13636	3262	Efna1	ephrin A1	Chr3: 89.075819	7.37672	15.8	Chr5: 36.160644	0.424835	71	0.000183809
1440864_at	103288		AI836737	expressed sequence AI836737	Chr10: 32.611125	7.65679	13.2	Chr12: 76.396441	0.424796	71	0.000184094
1449410_a_at	14455		Gas5	growth arrest specific 5 (non-protein coding, glucocorticoid receptor riborepressor)	Chr1: 162.965681	12.4271	72.1	Chr1: 162.215218	0.424764	71	0.000184332
1446421_at	30953	32200	Schip1	schwannomin interacting protein 1	Chr3: 68.407436	10.4797	10.8	Chr2: 26.223874	-0.424733	71	0.00018456
1450974_at	110595	37748	Timp4	tissue inhibitor of metalloproteinase 4	Chr6: 115.196465	9.66115	9	Chr9: 65.560604	0.424727	71	0.000184605
1439660_at	320188		E030045D18Rik	RIKEN cDNA E030045D18 gene	Chr4: 119.407283	9.10532	9.7	Chr1: 25.489364	-0.424682	71	0.000184932
1445306_at	14007	4783	Cugbp2	CUG triplet repeat, RNA binding protein 2	Chr2: 6.727840	7.54571	21	Chr1: 38.451548	-0.424521	71	0.000186132
1426544_a_at	67120	12085	Ttc14	tetratricopeptide repeat domain 14	Chr3: 33.706046	10.3748	10.9	Chr4: 16.419441	-0.424466	71	0.00018654
1423242_at	66128	11924	Mrps36	mitochondrial ribosomal protein S36	Chr13: 101.506137	10.2348	19.8	Chr2: 161.566037	0.424212	71	0.000188446
1425686_at	12633	7652	Cflar	CASP8 and FADD-like apoptosis regulator	Chr1: 58.810967	7.34563	12.6	Chr12: 76.832202	-0.424204	71	0.000188501
1424392_at	76187	5865	Adhfe1	alcohol dehydrogenase, iron containing, 1	Chr1: 9.556979	8.51991	18.4	Chr12: 76.832202	0.424167	71	0.000188784
1445534_at	286940	37480	Flnb	highly expressed BP758857 sequence in filamin B, beta (actin binding protein 278)	Chr14: 8.770693	10.5512	13.8	Chr12: 76.832202	-0.424038	71	0.000189755
1444775_at	277463	81077	AI790205	expressed sequence AI790205	Chr2: 31.009568	7.9406	13	Chr4: 149.683529	-0.424019	71	0.000189898
1451890_at	16553	22589	Kif13a	kinesin family member 13A	Chr13: 46.845023	7.15801	14.2	Chr15: 3.410211	0.424	71	0.000190046
1416326_at	12925	37465	Crip1	cysteine-rich protein 1 (intestinal zinc transport)	Chr12: 114.390283	9.02916	7.6	Chr11: 121.409302	0.423964	71	0.000190318
1423797_at	78894	11322	Aacs	acetoacetyl-CoA synthetase	Chr5: 125.997211	9.50009	10.7	Chr7: 139.448712	0.423856	71	0.000191138
1429778_at	71648	11085	Optn	optineurin (glaucoma)	Chr2: 4.942356	7.9692	9.1	Chr3: 10.018672	0.423796	71	0.000191598
1445502_at			2410127E18Rik	15 days embryo head cDNA, RIKEN full-length enriched library, clone:D930047H10 product:unknown EST, full insert sequence.	Chr8: 96.848374	8.12816	11.6	Chr12: 70.704784	-0.423786	71	0.000191677
1445194_at	245684	8956	Cnksr2	connector enhancer of kinase suppressor of Ras 2	ChrX: 154.259603	9.73049	12.5	Chr1: 147.391347	-0.423785	71	0.000191683
1430933_at			5730433K22Rik	RIKEN cDNA 5730433K22 gene	Chr6: 100.518340	6.36985	10.4	Chr3: 154.440246	0.423751	71	0.000191944
1456997_at	228869	32496	Ncoa5	nuclear receptor coactivator 5 (coactivator independent of AF-2)	Chr2: 164.842558	7.01536	67	Chr2: 164.779024	-0.423719	71	0.000192184
1439196_at	320191	13022	Hook3	hook 3 cytosolic coiled-coil golgi-associated microtubule-binding protein	Chr8: 27.139416	9.19061	12.5	Chr1: 99.958650	-0.423637	71	0.000192821
1459279_at	238130	56680	Dock4	dedicator of cytokinesis 4	Chr12: 41.489467	6.85383	10.4	Chr12: 76.832202	-0.423607	71	0.000193052
1458605_at	218639	56843	Arfrp2	ADP-ribosylation factor related protein 2	Chr13: 114.617486	7.20559	10.2	Chr1: 148.717644	-0.42359	71	0.000193179
1450407_a_at	11737	21269	Anp32a	acidic (leucine-rich) nuclear phosphoprotein 32 family, member A	Chr9: 62.219913	8.28519	8.7	Chr5: 72.711077	-0.423444	71	0.000194304
1431831_at	74243	49913	Slx4ip	SLX4 interacting protein	Chr2: 136.894785	8.33747	14.6	Chr1: 148.717644	-0.423437	71	0.00019436
1458307_at			B230334C09Rik	non-coding LRRC40-related highly expressed transcript	Chr3: 157.736463	8.36749	10.7	Chr9: 40.929719	-0.423419	71	0.000194499
1416714_at	15900	1629	Icsbp1	interferon consensus sequence binding protein 1	Chr8: 123.280047	7.85987	9.2	Chr15: 28.428132	0.423414	71	0.000194541
1459388_at	13176	21081	Dcc	deleted in colorectal carcinoma	Chr18: 72.385588	8.31865	7.3	Chr14: 124.508018	-0.423401	71	0.00019464
1425776_a_at	232196	9897	C87436	expressed sequence C87436	Chr6: 86.419772	8.09021	14.3	Chr11: 70.371166	0.423254	71	0.000195781
1457744_at	212880	5430	Ddx46	DEAD (Asp-Glu-Ala-Asp) box polypeptide 46	Chr13: 55.739386	7.58789	12.1	Chr4: 19.960179	-0.423111	71	0.000196897
1448462_at	21665	114324	Tdg	thymine DNA glycosylase	Chr10: 82.112459	9.57767	12.9	Chr16: 74.160022	0.423106	71	0.000196941
1417469_at	27045	4091	Nit1	nitrilase 1	Chr1: 173.270768	7.26809	64.9	Chr1: 173.149434	0.423047	71	0.000197399
1422418_s_at	20922	68303	Supt4h1	suppressor of Ty 4 homolog 1 (S. cerevisiae)	Chr11: 87.551697	10.5391	10.9	Chr1: 96.873866	0.423039	71	0.000197463
1439127_at	230249	6056	Kiaa0368	proteasome-associated protein ECM29 homolog	Chr4: 58.846816	7.33072	6.7	Chr5: 72.711077	-0.42302	71	0.000197615
1432462_a_at	68975	3152	Crsp8	cofactor required for Sp1 transcriptional activation, subunit 8	Chr2: 29.205405	9.17473	13.4	Chr1: 156.456242	0.423011	71	0.000197689
1455799_at	225998	38250	Rorb	RAR-related orphan receptor beta	Chr19: 19.011303	7.97527	14	Chr9: 40.929719	-0.422988	71	0.000197867
1443116_at	103554	113742	Psme4	proteasome (prosome, macropain) activator subunit 4	Chr11: 30.773414	6.53665	15.2	Chr1: 147.391347	-0.422975	71	0.000197967
1436121_a_at	67711	41672	Nsmce1	non-SMC element 1 homolog (S. cerevisiae)	Chr7: 132.612565	8.51761	12	Chr12: 55.988945	0.42297	71	0.000198004
1449039_a_at	50926	75314	Hnrpdl	heterogeneous nuclear ribonucleoprotein D-like	Chr5: 100.463854	11.1131	10.3	Chr17: 76.561294	0.422886	71	0.000198668
1432431_s_at	73752		1110033L15Rik	RIKEN cDNA 1110033L15 gene	Chr2: 140.244552	7.76293	13.9	Chr12: 118.957586	0.422844	71	0.000199003
1448079_at	68718	35335	Rnf166	ring finger protein 166	Chr8: 124.994934	6.96015	16.1	Chr1: 138.462985	-0.422831	71	0.000199106
1433518_at	329504	19642	Lcmt2	leucine carboxyl methyltransferase 2	Chr2: 120.964558	7.97742	32.2	Chr2: 121.412768	0.422769	71	0.000199598
1439949_at	56637	55629	Gsk3b	glycogen synthase kinase 3 beta	Chr16: 38.210165	7.78696	16.3	Chr3: 127.995451	-0.422741	71	0.000199815
1427501_at	209601		BC007180	cDNA sequence BC007180	Chr3: 154.430220	8.42492	24.3	Chr3: 154.440246	0.422519	71	0.000201592
1429810_at	78757	34317	4921505C17Rik	RIKEN cDNA 4921505C17 gene	Chr15: 6.711864	6.84378	8.1	Chr17: 75.465362	-0.422317	71	0.000203211
1423706_a_at	110208	68268	Pgd	phosphogluconate dehydrogenase	Chr4: 148.524332	9.00294	12.9	Chr1: 38.079087	0.422282	71	0.000203497
1455484_at	15571	31035	Elavl3	ELAV (embryonic lethal, abnormal vision, Drosophila)-like 3 (Hu antigen C)	Chr9: 21.819677	9.54249	8.4	Chr9: 69.810185	-0.422228	71	0.000203931
1424024_at	193813	44552	Mcfd2	multiple coagulation factor deficiency 2	Chr17: 87.654235	11.563	9.4	Chr19: 22.531308	0.422221	71	0.00020399
1418087_at	22230	39090	Ufd1l	ubiquitin fusion degradation 1 like	Chr16: 18.834768	10.5083	16.3	Chr1: 175.676880	0.422188	71	0.000204255
1425362_at	231801	4430	Hrbl	HIV-1 Rev binding protein-like	Chr5: 138.104060	9.51417	10	Chr12: 76.832202	-0.422176	71	0.000204356
1439330_at	100710	41001	Aprin	androgen-induced proliferation inhibitor	Chr5: 151.483098	7.20881	13.7	Chr2: 25.726695	-0.422036	71	0.000205494
1416920_at	19653	82510	Rbm4	RNA binding motif protein 4	Chr19: 4.785173	8.49419	17	Chr1: 176.534627	0.42201	71	0.000205699
1446228_at	226090	121891	D19Wsu12e	DNA segment, Chr 19, Wayne State University 12, expressed	Chr19: 29.702703	8.26007	16.2	Chr6: 16.011003	-0.422009	71	0.000205713
1434460_at	102774	13197	Bbs4	Bardet-Biedl syndrome 4 homolog	Chr9: 59.170170	8.17838	10.5	Chr14: 124.508018	0.421931	71	0.000206349
1433258_at			A330102K18Rik	RIKEN cDNA A330102K18 gene	Chr6: 95.985597	5.98045	13	Chr2: 53.042642	-0.421902	71	0.000206584
1416212_at	17149	1776	Magoh	mago-nashi homolog, proliferation-associated (Drosophila)	Chr4: 107.552447	10.3492	10.7	Chr1: 172.981863	0.421884	71	0.000206731
1438066_at	229906	1158	Gtf2b	general transcription factor IIB	Chr3: 142.430840	6.01866	9.6	Chr19: 12.018631	-0.421836	71	0.000207125
1441848_at	54128	257	Pmm2	phosphomannomutase 2	Chr16: 8.647726	6.35083	13.9	Chr12: 76.993653	-0.421761	71	0.000207744
1457765_at	59029	4240	Psmd14	proteasome (prosome, macropain) 26S subunit, non-ATPase, 14	Chr2: 61.576094	7.63263	9.6	Chr17: 49.562368	-0.421747	71	0.000207855
1417203_at	66071	8622	Ethe1	ethylmalonic encephalopathy 1	Chr7: 25.391287	8.77523	10.4	Chr9: 33.261827	0.421744	71	0.000207879
1416226_at	11867	4179	Arpc1b	actin related protein 2/3 complex, subunit 1B	Chr5: 145.887677	8.01933	14.5	Chr1: 175.676880	0.421723	71	0.000208058
1416425_at	19298	37696	Pex19	peroxisome biogenesis factor 19	Chr1: 174.064859	10.6992	39.9	Chr1: 173.149434	0.421673	71	0.00020847
1449779_at	109900	32	Asl	argininosuccinate lyase (delta crystallin)	Chr5: 130.487563	5.25665	11.3	Chr2: 180.825581	0.421665	71	0.000208534
1437679_a_at	69367	41098	Glrx2	glutaredoxin 2 (thioltransferase)	Chr1: 145.588777	10.5017	11.7	Chr2: 51.252307	0.421625	71	0.000208866
1453068_at	110593	40822	Prdm2	PR domain containing 2, with ZNF domain	Chr4: 142.718349	9.61601	12.8	Chr9: 24.420733	-0.421564	71	0.000209371
1421893_a_at	22019	2471	Tpp2	tripeptidyl peptidase II	Chr1: 44.059216	8.64894	8.4	Chr4: 105.321483	0.421563	71	0.000209374
1431173_at	77938	8776	Fam53b	family with sequence similarity 53, member B (human 10q26.13, LOC77938, ARMD candidate gene)	Chr7: 139.950952	7.4927	11.5	Chr5: 133.538653	-0.42155	71	0.000209483
1427253_s_at	52615	32256	Suz12	suppressor of zeste 12 (embyronic stem cell suppressor)	Chr11: 79.846537	9.59447	11.3	Chr2: 55.266330	-0.421501	71	0.000209892
1437403_at	320825	37106	Samd5	sterile alpha motif domain containing 5	Chr10: 9.347354	8.59164	12.4	Chr6: 44.145773	-0.421453	71	0.000210288
1442604_at	319955	6279	Ercc6	excision repair cross-complementing rodent repair deficiency, complementation group 6	Chr14: 33.356029	6.29052	11.7	Chr1: 168.913137	-0.421435	71	0.000210444
1458556_at	110082	1048	Dnahc5	dynein, axonemal, heavy chain 5	Chr11: 117.535553	5.48529	17.8	Chr11: 117.108176	-0.421371	71	0.000210976
1448309_at	55946	22693	Ap3m1	adaptor-related protein complex 3, mu 1 subunit	Chr14: 21.855895	9.12325	14.1	Chr1: 29.231425	0.421342	71	0.000211219
1428542_at	69860	41860	2010003J03Rik	RIKEN cDNA 2010003J03 gene	Chr19: 5.368480	10.0384	10.8	Chr17: 75.465362	0.421303	71	0.000211539
1443069_at	18750	55679	Prkca	protein kinase C, alpha	Chr11: 108.041100	8.31644	15.3	Chr12: 71.817797	-0.42125	71	0.000211983
1443834_at			BE979518	putative CNS-specfic EST BE979518	Chr5: 72.535203	6.54148	9.4	Chr3: 153.986405	-0.421201	71	0.000212394
1427390_at	232946	18605	Bloc1s3	biogenesis of lysosome-related organelles complex-1, subunit 3	Chr7: 20.091351	9.52005	7	Chr1: 168.913137	-0.421199	71	0.000212412
1444411_at	17918	20100	Myo5a	myosin Va (dilute myosin heavy chain, non-muscle)	Chr9: 74.926489	6.59241	12.6	Chr9: 47.039894	-0.421164	71	0.000212711
1457047_at	20637	20672	Snrp70	U1 small nuclear ribonucleoprotein 70 kDa	Chr7: 52.640644	7.85624	15	Chr9: 40.929719	-0.421117	71	0.000213102
1438301_at	13196	7684	Asap1	ADP-ribosylation factor-GAP with SH3 domain, ankyrin repeat and PH domain1 (development and differentiation enhancing)	Chr15: 64.021492	6.86054	14.5	Chr1: 38.451548	-0.421098	71	0.000213263
1439220_at	11735	56908	Ank3	ankyrin 3, node of Ranvier (ankyrin G)	Chr10: 69.070635	8.53744	10.3	Chr1: 117.626780	-0.42106	71	0.000213586
1454384_at	20650	4911	Sntb2	syntrophin, basic 2	Chr8: 109.499514	7.65137	16.5	Chr1: 38.451548	-0.421052	71	0.000213654
1453030_at	77853	10021	Msl2	male-specific lethal-2 homolog (Drosophila)	Chr9: 101.004554	7.96515	11	Chr13: 47.055081	-0.421041	71	0.000213748
1439726_at	66690	9129	4432406C05Rik	RIKEN cDNA 4432406C05 gene	Chr16: 8.636694	8.04387	10	Chr1: 117.626780	-0.420944	71	0.00021457
1454664_a_at	217869	49610	Eif5	eukaryotic translation initiation factor 5	Chr12: 112.777866	11.9118	13.2	Chr12: 101.804025	-0.420932	71	0.000214668
1450416_at	12419	7257	Cbx5	chromobox homolog 5 (Drosophila HP1a)	Chr15: 103.029388	10.8249	21.9	Chr1: 174.792334	0.420921	71	0.00021476
1433838_at	226539	7093	Dars2	aspartyl-tRNA synthetase 2 (mitochondrial)	Chr1: 162.973773	8.70619	117.1	Chr1: 162.215218	0.420915	71	0.000214813
1456337_at	212285	9064	Centd1	centaurin, delta 1	Chr5: 63.068429	7.12299	10.7	Chr12: 47.917725	-0.420835	71	0.000215494
1443728_at			9030605E16Rik	ESTs	Chr14: 94.034909	9.79879	10.2	Chr4: 144.563167	-0.420738	71	0.000216316
1448447_at	66914	69205	Vps28	vacuolar protein sorting 28	Chr15: 76.452586	12.0722	8.7	Chr15: 87.307011	0.420729	71	0.000216394
1417270_at	57750	10098	Wdr12	WD repeat domain 12	Chr1: 60.133858	7.84801	11.4	Chr12: 76.832202	-0.420714	71	0.000216522
1448662_at	14368	2617	Fzd6	frizzled homolog 6 (Drosophila)	Chr15: 38.866586	6.64596	11.1	Chr1: 163.955812	0.420654	71	0.000217039
1442538_at	214742	69249	Rcor3	REST corepressor 3	Chr1: 193.933133	9.52881	15.7	Chr2: 51.252307	-0.420618	71	0.000217344
1443107_at	105722	27888	Tmem16f	transmembrane protein 16F	Chr15: 95.729079	7.60071	10	ChrX: 68.694214	-0.420517	71	0.000218212
1416399_a_at	15369	1611	Hmox2	heme oxygenase (decycling) 2	Chr16: 4.766006	11.6404	10.6	Chr9: 33.261827	0.420469	71	0.000218629
1435795_at	12091	47922	Glb1	galactosidase, beta 1	Chr9: 114.319769	7.52541	12.1	Chr11: 19.645819	0.420441	71	0.000218872
1417624_at	17936	4352	Nab1	Ngfi-A binding protein 1	Chr1: 52.514761	10.2811	11.8	Chr1: 130.357591	-0.420424	71	0.000219013
1460323_at	110960	11852	Tars	threonyl-tRNA synthetase (type 2a)	Chr15: 11.313638	9.32526	13	Chr11: 117.108176	0.420424	71	0.000219014
1435224_at	12914	68393	Crebbp	CREB binding protein	Chr16: 4.083008	10.8586	13.5	Chr1: 39.578771	-0.420417	71	0.000219076
1416549_at	58246	5799	Slc35b4	solute carrier family 35, member B4	Chr6: 34.106622	9.53728	13.7	Chr1: 169.153242	0.420387	71	0.000219332
1419286_s_at	12589	7664	Ift81	intraflagellar transport 81 homolog	Chr5: 123.000526	9.76419	15.5	Chr12: 59.053626	0.420332	71	0.000219809
1436455_at	65973	20910	Asph	aspartate-beta-hydroxylase	Chr4: 9.555932	9.53695	12.9	Chr12: 115.166911	0.420323	71	0.00021989
1426474_at	246782	34602	Atpaf2	ATP synthase mitochondrial F1 complex assembly factor 2	Chr11: 60.214616	9.34572	15.4	Chr1: 96.873866	0.420298	71	0.000220106
1452368_at	110279	3192	Bcr	breakpoint cluster region (myelogenous leukemia)	Chr10: 74.645075	9.86833	12.6	Chr1: 168.913137	-0.420257	71	0.000220458
1428045_a_at	69257	5006	Elf2	E74-like factor 2	Chr3: 51.068869	7.07153	13.4	Chr1: 147.391347	-0.420185	71	0.000221092
1427236_a_at	69188		Mll5	myeloid/lymphoid or mixed-lineage leukemia 5	Chr5: 22.984464	10.4383	15.4	Chr19: 12.018631	-0.420152	71	0.000221377
1438663_at	66504		Bat2d1	BAT2 domain containing 1	Chr1: 164.602446	10.3674	91.3	Chr1: 163.955812	-0.420138	71	0.0002215
1424914_at	217732	14124	2310044G17Rik	RIKEN cDNA 2310044G17 gene	Chr12: 88.305731	9.12832	10.2	Chr3: 10.327101	0.420127	71	0.000221598
1455026_at	243272	10055	9330180L10Rik	RIKEN cDNA 9330180L10 gene	Chr5: 124.820735	8.80887	9.5	Chr5: 123.738718	-0.420109	71	0.000221748
1460548_a_at	57837	4167	Eral1	Era (G-protein)-like 1 (E. coli)	Chr11: 77.887050	9.1921	11.3	Chr6: 134.571803	0.42006	71	0.000222181
1455905_at	72503	34730	Kiaa0100	cancer/testis antigen 101	Chr11: 78.080103	8.07455	12.6	Chr9: 40.929719	-0.419973	71	0.000222944
1429045_at	66313	41490	Smurf2	SMAD specific E3 ubiquitin protein ligase 2	Chr11: 106.683282	8.65376	10.2	Chr2: 79.183599	-0.419904	71	0.000223553
1442109_at	51886	48253	Fubp1	far upstream element (FUSE) binding protein 1	Chr3: 151.893742	7.02755	12.3	Chr1: 38.451548	-0.419861	71	0.000223929
1442400_at	106042	17686	Prickle1	prickle like 1	Chr15: 93.424516	8.82262	9.3	Chr11: 117.108176	-0.419843	71	0.000224089
1444114_at	27418	8305	Mkln1	muskelin 1, intracellular mediator containing kelch motifs	Chr6: 31.372082	7.54035	11.5	Chr12: 76.396441	-0.419758	71	0.000224833
1438700_at	55935	9087	Fnbp4	formin binding protein 4	Chr2: 90.607844	7.3493	9.6	Chr2: 102.941478	-0.419758	71	0.000224838
1451658_a_at	74414	38185	Polr3c	polymerase (RNA) III (DNA directed) polypeptide C	Chr3: 96.527548	7.17708	10.6	Chr16: 96.944467	0.419745	71	0.00022495
1451035_a_at	58810	74565	Akr1a4	aldo-keto reductase family 1, member A4 (aldehyde reductase, homolog of human AKR1A1)	Chr4: 116.310615	12.9429	10.9	Chr12: 70.704784	0.41974	71	0.000224993
1423432_at	83946	41209	Phip	pleckstrin homology domain interacting protein (insulin signaling, tumor progression, metastasis)	Chr9: 82.794439	9.02976	12.8	Chr12: 97.343221	-0.419721	71	0.000225162
1435042_at	235072	1354	Sept7	septic 7 (cell division cycle 10 homolog)	Chr9: 25.058992	6.40619	16.5	Chr4: 150.659778	0.419701	71	0.000225343
1439980_at	54169	122194	Myst4	MYST histone acetyltransferase monocytic leukemia 4	Chr14: 22.422118	7.88937	10.8	Chr8: 120.904594	-0.419692	71	0.000225421
1460214_at	18546	4519	Pcp4	Purkinje cell protein 4 (hippocampal CA2 and DG expression signature)	Chr16: 96.747027	12.7113	22.9	Chr16: 97.617114	0.41968	71	0.000225526
1457146_at	238130	56680	Dock4	dedicator of cytokinesis 4	Chr12: 41.453466	9.05457	9.1	Chr6: 16.932017	-0.419679	71	0.000225532
1457759_at			A630081D01Rik	ESTs	Chr1: 80.743469	8.38123	7.5	Chr6: 116.706747	0.419646	71	0.000225828
1436892_at	114716	24918	Spred2	sprouty-related, EVH1 domain containing 2	Chr11: 19.922135	8.53497	11.2	Chr9: 40.929719	-0.41961	71	0.000226146
1424019_at	110109	6817	Nol1	nucleolar protein 1	Chr6: 125.094219	9.62496	13.2	Chr15: 3.927909	0.419605	71	0.000226189
1417275_at	17153	7827	Mal	myelin and lymphocyte protein, T-cell differentiation protein (oligodendrocyte expression signature)	Chr2: 127.459005	12.2918	16.3	Chr12: 36.311420	0.419594	71	0.000226294
1443691_at	321012		4732468D17Rik	RIKEN cDNA 4732468D17 gene	Chr15: 8.136248	6.78899	9.6	Chr2: 104.267463	-0.419575	71	0.000226457
1459920_at	380753	53366	Atxn7l1	ataxin 7-like 1	Chr12: 34.060721	9.05068	8.6	Chr1: 162.215218	-0.419564	71	0.000226556
1418382_at	170773		AB023957	cDNA sequence AB023957	Chr18: 63.112923	8.91173	12.9	Chr17: 49.562368	0.419562	71	0.000226576
1455688_at	18214	68505	Ddr2	discoidin domain receptor family, member 2	Chr1: 171.902481	7.1469	18.4	Chr12: 26.165833	0.419494	71	0.000227183
1426160_a_at	20872	2739	Stk16	serine/threonine kinase 16	Chr1: 75.209221	9.06594	11.9	Chr9: 15.693672	0.419491	71	0.000227206
1455557_at	553095		LOC553095	hypothetical LOC553095	Chr13: 84.164937	7.60123	10.4	Chr12: 118.957586	0.419408	71	0.000227956
1445796_at	209018	44592	Vps8	vacuolar protein sorting 8	Chr16: 21.464306	8.82915	12	Chr12: 61.268161	-0.419396	71	0.000228063
1441496_at	219249	12771	Tdrd3	tudor domain containing 3 (transcriptional coactivator, stress granule associated)	Chr14: 87.912911	6.95228	13	Chr14: 84.040442	0.419341	71	0.000228552
1427672_a_at	22289	7586	Kdm6a	4lysine (K)-specific demethylase 6A (ubiquitously transcribed tetratricopeptide repeat gene, X chromosome)	ChrX: 17.852161	9.83516	12.3	Chr17: 49.562368	-0.41932	71	0.000228743
1441950_s_at	75610		2010109A12Rik	RIKEN cDNA 2010109A12 gene	Chr5: 93.642405	9.71018	12.8	Chr2: 66.805956	0.419306	71	0.000228867
1443214_at	68526	16584	Gpr155	G protein-coupled receptor 155	Chr2: 73.207184	7.84155	11.7	Chr12: 76.832202	-0.419301	71	0.000228909
1429743_at	78073		6720468P15Rik	RIKEN cDNA 6720468P15 gene	Chr19: 57.586733	5.37023	14.9	Chr15: 12.972088	0.41928	71	0.000229097
1423874_at	74320	56807	Wdr33	WD repeat domain 33	Chr18: 31.993890	7.59936	16.9	Chr1: 25.632282	0.419126	71	0.000230487
1422554_at	66647	41520	Ndnl2	necdin-like 2	Chr7: 72.016942	9.65927	14.5	Chr7: 65.717522	0.418921	71	0.000232357
1426902_at	217707	6039	Coq6	coenzyme Q6 homolog (yeast)	Chr12: 85.713159	9.00697	15	Chr11: 64.909098	0.41884	71	0.000233091
1449257_at	28081	13135	D11Wsu99e	DNA segment, Chr 11, Wayne State University 99, expressed	Chr11: 113.522810	8.28639	11.3	Chr1: 38.079087	0.41884	71	0.000233092
1437757_at	102423	9174	AA589481	expressed sequence AA589481	Chr9: 44.102805	6.76269	10.2	Chr16: 11.886515	-0.418839	71	0.000233098
1440018_at	99738	68427	Kcnc4	potassium voltage gated channel, Shaw-related subfamily, member 4	Chr3: 107.243346	7.83836	14.4	Chr12: 70.704784	-0.418806	71	0.000233404
1456345_at			A630057N01Rik	RIKEN cDNA A630057N01 gene	Chr4: 44.930663	5.91254	11.4	Chr1: 148.717644	-0.418803	71	0.00023343
1436767_at	192196	56737	Luc7l2	LUC7-like 2	Chr6: 38.518421	11.0347	18.3	Chr9: 32.308039	-0.41879	71	0.000233553
1446518_at	19877	55899	Rock1	Rho-associated coiled-coil forming kinase 1	Chr18: 10.134824	5.76244	11.8	Chr4: 152.699719	-0.41878	71	0.000233642
1459680_at	53333	101105	Tomm40	translocase of outer mitochondrial membrane 40 homolog (yeast)	Chr7: 20.293958	7.55458	10.3	Chr8: 110.196945	-0.418708	71	0.0002343
1440247_at	75725	8775	Phf14	PHD finger protein 14	Chr6: 11.944793	5.70896	15.3	Chr1: 38.451548	-0.418698	71	0.000234393
1439108_at	69188		Mll5	myeloid/lymphoid or mixed-lineage leukemia 5	Chr5: 23.001802	10.7567	10.4	Chr1: 29.231425	-0.418666	71	0.000234687
1434399_at	207839	5218	Galnt6	UDP-N-acetyl-alpha-D-galactosamine:polypeptide N-acetylgalactosaminyltransferase 6	Chr15: 100.522487	7.95146	14.5	Chr3: 141.704635	0.418556	71	0.000235702
1435480_at	109880	3197	Braf	Braf transforming gene, serine/threonine protein kinase	Chr6: 39.560998	9.72049	17.1	Chr12: 61.268161	-0.418481	71	0.000236398
1423737_at	68349	3346	Ndufs3	NADH dehydrogenase (ubiquinone) Fe-S protein 3	Chr2: 90.734943	12.6923	11.1	Chr9: 47.423230	0.418456	71	0.000236627
1424912_at	20524	4637	Slc25a17	solute carrier family 25 (mitochondrial carrier, peroxisomal membrane protein), member 17	Chr15: 81.149891	9.33391	45.3	Chr15: 79.746549	0.418448	71	0.000236696
1452691_at	76938	13162	Rbm17	RNA binding motif protein 17	Chr2: 11.507102	10.3581	11.8	Chr11: 121.409302	0.418403	71	0.000237122
1455033_at	329739	46568	B430201A12Rik	RIKEN cDNA B430201A12	Chr3: 108.777036	9.78063	12.5	Chr1: 99.958650	-0.418392	71	0.000237224
1445188_at	268566	10820	Gphn	gephyrin (GABA and glycine receptor scaffolding)	Chr12: 79.638857	6.39386	14.5	Chr12: 97.343221	-0.418387	71	0.000237268
1417344_at	73024	10597	C15orf24	putative ATG/GTP binding protein (hyperthophic cardiomyopathy candidate gene)	Chr2: 112.303072	11.7524	16.5	Chr1: 174.792334	0.418278	71	0.000238281
1446626_at	27883	44029	D16H22S680E	DNA segment, Chr 16, human D22S680E, expressed	Chr16: 18.321759	8.25359	25	Chr12: 70.704784	-0.418271	71	0.000238347
1416788_a_at	15929	55803	Idh3g	isocitrate dehydrogenase 3 (NAD+), gamma	ChrX: 71.024339	11.8006	14.5	Chr11: 76.761051	0.418234	71	0.00023869
1416026_a_at	269261		Rpl12	ribosomal protein L12	Chr2: 32.817335	12.9258	12.4	Chr19: 48.972881	0.418184	71	0.000239163
1428515_at	69747	15565	2410012H22Rik	RIKEN cDNA 2410012H22 gene	Chr11: 62.080886	8.33656	13.2	Chr11: 96.386744	0.41818	71	0.0002392
1458575_at	240427	9192	Setbp1	SET binding protein 1 (Schinzel-Giedion syndrome)	Chr18: 79.273623	10.1772	12.6	Chr12: 61.268161	-0.418125	71	0.000239715
1437422_at	20356	2949	Sema5a	sema domain, seven thrombospondin repeats (type 1 and type 1-like), transmembrane domain (TM) and short cytoplasmic domain, (semaphorin) 5A	Chr15: 32.621862	10.5428	11.9	Chr1: 39.053051	-0.418119	71	0.00023977
1417131_at	12530	1355	Cdc25a	cell division cycle 25 homolog A (S. cerevisiae)	Chr9: 109.794699	7.03422	9.9	Chr10: 13.407601	-0.418092	71	0.000240024
1417318_at	56710	8754	Dbc1	deleted in bladder cancer chromosome region candidate 1	Chr4: 68.422607	11.4893	13.8	Chr19: 22.410451	0.418028	71	0.000240627
1438282_at	20979	4122	Syt1	synaptotagmin 1 (synaptic vesicle calcium sensor)	Chr10: 108.336506	9.88248	15.2	Chr1: 39.578771	-0.418008	71	0.000240813
1457343_at	94186	82078	Strn3	striatin, calmodulin binding protein 3	Chr12: 52.775959	5.53982	16.2	Chr13: 47.055081	-0.41799	71	0.000240984
1453358_s_at	76107		5830467E07Rik	RIKEN cDNA 5830467E07 gene	Chr6: 149.131951	8.16652	12.6	Chr3: 10.018672	0.41796	71	0.000241262
1451381_at	66273	11658	1810020D17Rik	RIKEN cDNA 1810020D17 gene	Chr7: 104.699000	9.87268	10.5	Chr19: 32.109016	0.417905	71	0.000241781
1434159_at	58231	55965	Stk4	serine/threonine kinase 4	Chr2: 163.980671	10.3179	23.8	Chr2: 44.443839	-0.417892	71	0.000241902
1457851_at	72472		Slc16a10	solute carrier family 16 (monocarboxylic acid transporters), member 10	Chr10: 39.856087	7.80868	17.7	Chr11: 116.908502	-0.417875	71	0.000242066
1437184_at	231279	6505	AA407526	expressed sequence AA407526	Chr5: 69.959451	6.19442	11.5	Chr1: 148.717644	0.417864	71	0.000242175
1439017_x_at	72674	69199	Adipor1	adiponectin receptor 1 (7-transmembrane domain protein)	Chr1: 136.328315	10.9706	8.9	Chr12: 61.268161	0.417798	71	0.000242793
1450285_at	22202	121848	Ube1y1	ubiquitin-activating enzyme E1, Chr Y 1	ChrY: 0.179847	5.45979	8	Chr9: 69.810185	0.417795	71	0.000242828
1442511_at	233726	4659	Ipo7	importin 7	Chr7: 117.177146	5.93041	9.8	Chr5: 72.415728	-0.417512	71	0.000245521
1428331_at	70153		2210016F16Rik	RIKEN cDNA 2210016F16 gene	Chr13: 58.483077	9.1266	14.2	Chr19: 22.410451	0.417497	71	0.000245671
1417836_at	67305	90937	Gpx7	glutathione peroxidase 7	Chr4: 108.073058	7.08627	11.5	Chr12: 76.103690	0.417495	71	0.000245688
1418607_at	67235	11342	Zfp99	zinc finger protein 99	Chr5: 145.955864	8.68992	10.3	Chr2: 24.827272	0.417461	71	0.000246009
1439651_at	16911	4927	Lmo4	LIM domain only 4	Chr3: 143.860430	8.27679	12.1	Chr1: 38.451548	-0.417312	71	0.000247448
1456656_at	108030	20976	Lin7a	lineage 7a (PDZ domain NMDA receptor synapse and transport associated)	Chr10: 106.859723	8.48479	10.6	Chr1: 148.717644	-0.417142	71	0.000249097
1452033_at	74412	20379	Gle1l	GLE1 RNA export mediator-like	Chr2: 29.811124	9.03341	12.6	Chr5: 96.820799	0.417118	71	0.000249332
1441315_s_at	116914	38258	Slc19a2	solute carrier family 19 (thiamine transporter), member 2	Chr1: 166.195327	6.09167	126.5	Chr1: 165.315110	0.417083	71	0.000249667
1446731_at			A730016A17	7 days neonate cerebellum cDNA, RIKEN full-length enriched library, clone:A730016A17 product:unknown EST, full insert sequence.	Chr7: 59.112378	7.91041	17.5	Chr1: 38.451548	-0.417061	71	0.000249884
1440322_at	14007	4783	Cugbp2	CUG triplet repeat, RNA binding protein 2	Chr2: 6.793870	8.9074	9	Chr14: 124.508018	-0.416998	71	0.0002505
1420025_s_at	269774	75032	Aak1	AP2 associated kinase 1	Chr6: 86.949315	8.03024	13.7	Chr6: 100.818193	-0.416948	71	0.000250986
1418964_at	67556	6274	Pigm	phosphatidylinositol glycan, class M	Chr1: 174.308169	7.13924	60.6	Chr1: 174.201925	0.41688	71	0.000251654
1420753_at	21892	49202	Tll1	tolloid-like	Chr8: 66.493753	5.24511	10.7	Chr16: 97.617114	0.416855	71	0.000251894
1440013_at	80985	9731	Trim44	tripartite motif-containing 44	Chr2: 102.167077	7.85137	15.2	Chr9: 40.929719	-0.416782	71	0.000252616
1417952_at	13110	128043	Cyp2j6	cytochrome P450, family 2, subfamily j, polypeptide 6 (similar to human CYP2J2)	Chr4: 96.184591	8.47065	12.5	Chr1: 148.717644	0.416757	71	0.000252863
1446371_at	19330	40765	Rab18	RAB18, member RAS oncogene family	Chr18: 6.775571	8.4594	8.3	Chr1: 38.451548	-0.416741	71	0.000253019
1424818_at	223774	91150	Alg12	asparagine-linked glycosylation 12 homolog (yeast, alpha-1,6-mannosyltransferase)	Chr15: 88.635706	7.91291	10.4	Chr2: 102.941478	0.416726	71	0.000253165
1415864_at	12183	55599	Bpgm	2,3-bisphosphoglycerate mutase	Chr6: 34.454547	9.77386	13.3	Chr11: 96.386744	0.416703	71	0.000253394
1418120_at	60365	3744	Rbm8a	RNA binding motif protein 8a	Chr3: 96.436351	7.91652	10.6	Chr18: 28.455185	-0.416691	71	0.00025351
1416385_a_at	17113	31086	M6pr	mannose-6-phosphate receptor, cation dependent	Chr6: 122.267156	11.5235	15	Chr1: 175.676880	0.41668	71	0.000253618
1431469_a_at	67393	9517	Cxxc5	CXXC finger 5	Chr18: 36.018868	10.0803	11.4	Chr1: 163.955812	-0.41648	71	0.0002556
1451575_a_at	56409	31400	Nudt3	nudix (nucleotide diphosphate linked moiety X)-type motif 3	Chr17: 27.716411	12.7163	42.7	Chr1: 176.534627	0.416466	71	0.00025574
1438480_a_at	109872		Thy28	thymus cell antigen 2 (induction of apoptosis)	Chr9: 26.811223	10.1555	13.4	Chr2: 164.779024	0.416441	71	0.000255986
1431239_at	53610	7212	Nono	non-POU-domain-containing, octamer binding protein	ChrX: 98.637391	7.03575	11.8	Chr9: 40.929719	-0.416408	71	0.000256321
1417698_at	98053	1585	Gtf2f1	general transcription factor IIF, polypeptide 1	Chr17: 57.142853	9.96095	9.9	Chr4: 140.528837	0.416399	71	0.000256404
1451500_at	234395	12914	Ushbp1	Usher syndrome 1C binding protein 1	Chr8: 73.909285	6.91368	15.6	Chr10: 114.515889	0.416369	71	0.000256705
1449372_at	19107		Dnajc3	DnaJ (Hsp40) homolog, subfamily C, member 3	Chr14: 119.371624	8.34887	9.7	Chr13: 35.701495	-0.416311	71	0.000257283
1447167_at	56463	8665	AL033314	expressed sequence AL033314	Chr6: 28.479540	8.36818	15.8	Chr16: 92.790231	-0.416285	71	0.000257548
1418081_at	66114	36428	Wbscr18	Williams-Beuren syndrome chromosome region 18 homolog (human)	Chr5: 135.540706	10.9446	7.9	Chr1: 175.676880	0.416261	71	0.000257784
1451291_at	69917	11446	Obfc2b	oligonucleotide/oligosaccharide-binding fold containing 2B	Chr10: 127.838461	10.4316	22.6	Chr1: 176.534627	0.416257	71	0.000257826
1425129_a_at	21351	4916	Taldo1	transaldolase 1 (multiple sclerosis)	Chr7: 148.587847	10.9745	11.8	Chr12: 31.568402	0.416214	71	0.000258258
1432962_at	70410		2610024D14Rik	RIKEN cDNA 2610024D14 gene	Chr11: 21.000073	5.18771	8.7	Chr3: 39.719815	-0.416187	71	0.000258527
1433819_s_at	28169	10591	Agpat3	1-acylglycerol-3-phosphate O-acyltransferase 3	Chr10: 77.732571	10.2722	12.7	Chr5: 128.047889	0.416168	71	0.000258723
1441663_at			BB372972	AK048508	Chr15: 93.399969	8.84431	8.3	Chr14: 124.508018	-0.416006	71	0.000260358
1434443_at	17222	7414	Anapc1	anaphase promoting complex subunit 1	Chr2: 128.436942	9.51976	29.8	Chr2: 125.304784	0.415993	71	0.000260481
1427762_x_at	319188	116116	Hist1h2bp	histone 1, H2bp	Chr13: 21.879484	8.01374	17	Chr13: 20.529560	0.415989	71	0.000260524
1451493_at	65113	12730	Ndfip1	Nedd4 family interacting protein 1 (integral Golgi membrane protein)	Chr18: 38.607398	12.6407	16.2	Chr1: 29.231425	0.415976	71	0.000260661
1456028_x_at	17118	40623	Marcks	myristoylated alanine rich protein kinase C substrate (hippocampal CA1 and DG expression signature)	Chr10: 36.855276	10.8836	10.2	Chr1: 105.918404	-0.415964	71	0.000260781
1448740_at	57785	104144	Rangrf	RAN guanine nucleotide release factor	Chr11: 68.786089	8.65868	23.2	Chr11: 72.486317	0.415941	71	0.000261008
1447624_s_at	71069	18414	Stox2	Storkhead box 2	Chr8: 48.265599	12.5321	14.7	Chr9: 32.308039	-0.415863	71	0.000261806
1458703_at	14782	531	Gsr	glutathione reductase 1	Chr8: 34.801112	7.49365	14.5	Chr13: 47.055081	-0.415854	71	0.000261896
1455749_x_at	66416	37994	Ndufa7	NADH dehydrogenase (ubiquinone) 1 alpha subcomplex, 7 (B14.5a)	Chr17: 33.962548	8.96684	9.6	Chr6: 16.011003	0.415825	71	0.000262186
1460126_at	17847		Usp34	ubiquitin specific peptidase 34	Chr11: 23.246835	6.50319	12.8	Chr9: 40.929719	-0.415813	71	0.000262308
1437484_at	230119	8913	Zbtb5	zinc finger and BTB domain containing 5	Chr4: 45.005909	8.29276	15.9	Chr12: 60.476552	-0.415622	71	0.000264265
1445315_at	75607	19155	Wnk2	WNK lysine deficient protein kinase 2	Chr13: 49.144779	7.51797	11.8	Chr2: 104.267463	-0.415534	71	0.000265163
1416948_at	19935	7922	Mrpl23	mitochondrial ribosomal protein L23	Chr7: 149.720935	10.8343	11.4	Chr19: 48.972881	0.41549	71	0.000265617
1432181_s_at	72962	1474	Ecgf1	endothelial cell growth factor 1 (platelet-derived)	Chr15: 89.202347	9.55371	19.3	Chr1: 174.792334	0.415431	71	0.000266231
1419277_at	76179	44504	Usp48	ubiquitin specific peptidase 48	Chr4: 137.172327	7.99502	10.8	Chr17: 75.465362	-0.415423	71	0.000266314
1428376_at	67723		4932415G12Rik	RIKEN cDNA 4932415G12 gene	Chr10: 94.138591	8.62461	9.2	Chr17: 75.465362	-0.415407	71	0.000266472
1428721_at	66689	23036	Btbd5	BTB (POZ) domain containing 5	Chr12: 66.044303	8.9224	9.8	Chr1: 118.454508	-0.415398	71	0.000266563
1433470_a_at	76614	38234	Immt	inner membrane protein, mitochondrial	Chr6: 71.824764	10.6433	9.7	Chr2: 102.941478	0.41539	71	0.000266652
1420021_s_at	52615	32256	Suz12	suppressor of zeste 12 (embyronic stem cell suppressor)	Chr11: 79.846927	9.8672	14.5	Chr13: 35.965560	-0.415317	71	0.000267402
1436855_at	19280	20626	Ptprs	protein tyrosine phosphatase, receptor type, S	Chr17: 56.585307	9.01088	9.1	Chr4: 19.960179	-0.415114	71	0.000269517
1460086_at			MGC28728	ESTs	Chr2: 37.252560	7.54255	15.2	Chr19: 16.497186	-0.415107	71	0.000269591
1438366_x_at	12725	20435	Clcn3	chloride channel 3	Chr8: 63.391790	12.0767	11.9	Chr16: 92.790231	-0.415085	71	0.000269819
1451691_at	13617	1478	Ednra	endothelin receptor type A	Chr8: 80.187971	5.02062	14.1	Chr1: 138.462985	0.415084	71	0.00026983
1456120_at	70354	18923	Secisbp2l	SECIS binding protein 2-like	Chr2: 125.578628	9.88768	12.6	Chr9: 40.929719	-0.414966	71	0.00027107
1456839_at	235283	18223	A930008A22Rik	RIKEN cDNA A930008A22 gene	Chr9: 40.158261	8.48087	18.6	Chr1: 38.451548	-0.414812	71	0.000272689
1433618_at	109299	66992	C330006A16Rik	RIKEN cDNA C330006A16 gene	Chr2: 25.992345	9.42138	11.3	Chr9: 95.050077	0.414702	71	0.000273847
1418320_at	76560	20613	Prss8	protease, serine, 8 (prostasin)	Chr7: 135.069415	5.74361	14.5	Chr3: 119.424849	0.414694	71	0.00027393
1446570_at	84441		Maml2	mastermind-like 2	Chr9: 13.457782	7.25634	16.5	Chr3: 10.327101	-0.414618	71	0.000274738
1449037_at	12916	56579	Crem	cAMP responsive element modulator (inducible cAMP early repressor)	Chr18: 3.267887	7.72824	12.7	Chr11: 120.818213	0.414604	71	0.00027489
1424929_a_at	22670	31159	Trim26	tripartite motif protein 26	Chr17: 36.995852	8.77032	23.5	Chr17: 37.015392	0.414566	71	0.000275288
1428699_at	20603	88709	Sms	spermine synthase	ChrX: 153.882687	9.39008	14.3	Chr1: 138.462985	0.414562	71	0.000275339
1458698_at			A130096K20	ESTs	Chr6: 31.165795	6.32986	14.8	Chr13: 17.979063	0.414517	71	0.00027581
1438826_x_at	12315	116117	Calm3	calmodulin 3	Chr7: 17.502180	9.88481	10	Chr3: 149.089195	-0.414514	71	0.000275846
1442254_at			A130082F03Rik	ESTs	Chr1: 89.752863	9.03856	11.4	Chr17: 49.697205	-0.414511	71	0.00027588
1457081_at			D630038D15Rik	expressed sequence C86287	Chr9: 108.453212	7.28692	15	Chr2: 44.257292	-0.414482	71	0.000276182
1436535_at	20822	3383	Ssa2	Sjogren syndrome antigen A2	Chr1: 145.599851	9.09719	11.9	Chr13: 35.965560	-0.414465	71	0.000276372
1416448_at	16434	6289	Itpa	inosine triphosphatase (nucleoside triphosphate pyrophosphatase)	Chr2: 130.506759	9.41535	11.1	Chr12: 115.166911	0.414413	71	0.000276923
1436904_at	327987	21067	Thrap1	thyroid hormone receptor associated protein 1	Chr11: 86.133011	6.28143	11	Chr1: 39.053051	-0.414397	71	0.000277098
1429655_at	67429	12128	Nudcd1	NudC domain containing 1	Chr15: 44.207732	8.40835	53.9	Chr15: 42.123488	0.414389	71	0.000277186
1426215_at	13195	618	Ddc	3,4-dihydroxyphenylalanine (DOPA) decarboxylase (catecholamine biosynthesis, adrenaline, norepinephrine, dopamine)	Chr11: 11.714215	7.66368	13.1	Chr12: 70.704784	0.414329	71	0.000277826
1421225_a_at	54403	55776	Slc4a4	solute carrier family 4 (anion exchanger), member 4 (sodium bicarbonate cotransporter)	Chr5: 89.661789	8.22093	31.3	Chr5: 85.890222	-0.414231	71	0.000278879
1460729_at	19877	55899	Rock1	Rho-associated coiled-coil forming kinase 1	Chr18: 10.119892	6.48657	8.7	Chr4: 33.109559	-0.414202	71	0.000279195
1418888_a_at	27361	8455	Sepx1	selenoprotein X 1	Chr17: 24.877047	9.88196	19	Chr17: 21.827380	0.414175	71	0.000279485
1454532_at	66073	41074	Txndc12	thioredoxin domain-containing protein 12	Chr4: 108.524031	6.7863	15.2	Chr12: 71.817797	-0.414041	71	0.000280927
1455827_at	105559	76766	Mbnl2	muscleblind-like splicing regulator 2	Chr14: 120.828354	12.4081	13.7	Chr1: 118.454508	-0.413986	71	0.00028153
1428810_at	72658	36458	2700097O09Rik	RIKEN cDNA 2700097O09	Chr12: 56.146759	8.75215	11.3	Chr12: 57.107314	0.413947	71	0.000281949
1441688_at			6430537I21Rik	RIKEN cDNA 6430537I21 gene	Chr10: 7.669798	8.20822	12.7	Chr11: 121.409302	-0.413907	71	0.000282381
1421145_at	13521	73876	Slc26a2	solute carrier family 26 (sulfate transporter), member 2	Chr18: 61.356571	7.9564	14.2	Chr16: 92.790231	-0.413894	71	0.000282522
1446237_at	100986	17517	Akap9	A kinase (PRKA) anchor protein (yotiao) 9	Chr5: 3.972799	6.82354	8.3	Chr11: 116.908502	-0.413885	71	0.000282627
1446330_at	329260	11739	BC042698	cDNA sequence BC042698 in DENN/MADD domain containing 1B	Chr1: 140.867851	7.60992	15.3	Chr2: 44.257292	-0.413876	71	0.000282723
1452709_at	73826	13007	Poldip3	polymerase (DNA-directed), delta interacting protein 3	Chr15: 82.956532	10.9968	51	Chr15: 82.944824	-0.413832	71	0.000283208
1435352_at	329777	4002	Pigk	phosphatidylinositol glycan, class K	Chr3: 152.451594	9.16677	12.3	Chr16: 28.990480	0.413714	71	0.000284491
1437044_a_at	14466	68040	Gba	glucosidase, beta, acid (glucocerebrosidase, glucosylceramidase)	Chr3: 89.012461	9.41016	10.1	Chr12: 14.876063	0.413687	71	0.000284795
1456262_at	83486	21177	Rbm5	RNA binding motif protein 5 (renal carcinoma antigen NY-REN-9)	Chr9: 107.662082	10.3597	41.2	Chr9: 107.733462	-0.413605	71	0.000285693
1443751_at	12298	20188	Cacnb4	calcium channel, voltage-dependent, beta 4 subunit	Chr2: 52.369078	7.46736	15.8	Chr12: 70.704784	-0.413585	71	0.000285915
1453098_at	14800	20225	Gria2	glutamate receptor, ionotropic, AMPA2 (alpha 2)	Chr3: 80.495473	11.7776	23.2	Chr3: 77.716616	-0.413534	71	0.000286477
1441479_at	19043	2027	Ppm1b	protein phosphatase 1B, magnesium dependent, beta isoform	Chr17: 85.371626	7.14846	9	Chr12: 68.669115	-0.413509	71	0.000286747
1452901_at	12912	3223	Creb1	cAMP responsive element binding protein 1	Chr1: 64.647925	10.5073	11	Chr13: 47.055081	-0.413476	71	0.000287113
1433147_at	109624	8287	Cald1	caldesmon 1	Chr6: 34.660479	6.89475	17.5	Chr1: 39.053051	-0.413449	71	0.000287418
1420916_at	56194	6377	Fnbp3	formin binding protein 3	Chr2: 52.997511	7.75007	10.3	Chr12: 100.818236	0.413444	71	0.000287463
1434064_at	269999	72082	BC061259	cDNA sequence BC061259	Chr7: 134.917965	9.46626	11.5	Chr6: 94.596952	0.413439	71	0.000287524
1451192_a_at	72354	31249	Ttc4	tetratricopeptide repeat domain 4	Chr4: 106.335364	9.39639	12	Chr1: 38.079087	0.413417	71	0.000287763
1452370_s_at	227624	11674	B230208H17Rik	RIKEN cDNA B230208H17	Chr2: 25.440854	9.59041	8.7	Chr12: 70.704784	-0.413277	71	0.000289317
1424922_a_at	57261	84762	Brd4	bromodomain containing 4	Chr17: 31.943373	9.40007	16.2	Chr12: 61.268161	-0.413175	71	0.000290463
1428580_at	109778	572	Blvra	biliverdin reductase A	Chr2: 126.917853	9.25039	12.3	Chr2: 88.186455	0.413038	71	0.000291993
1445540_at	103967	22906	Dnm3	dynamin 3	Chr1: 163.983806	6.93776	122.8	Chr1: 163.955812	-0.412986	71	0.000292574
1423678_at	217370	51645	BC017643	cDNA sequence BC017643	Chr11: 121.084093	9.53922	9.5	Chr14: 46.697705	0.412962	71	0.000292848
1455756_at	228866	11134	Pcif1	PDX1 C-terminal inhibiting factor 1 (phosphorylated CTD interacting factor 1)	Chr2: 164.719392	8.62065	10.8	Chr11: 70.371166	0.412925	71	0.00029327
1437675_at	20541	69090	Slc8a1	solute carrier family 8 (sodium/calcium exchanger), member 1	Chr17: 81.782456	10.762	67.6	Chr17: 81.620039	-0.412864	71	0.000293958
1445665_at	56526	62617	Sept6	septin 6	ChrX: 34.465515	7.05061	13.4	Chr2: 43.833514	-0.412855	71	0.000294053
1426931_s_at	52874	5762	D19Bwg1357e	DNA segment, Chr 19, Brigham & Women's Genetics 1357 expressed	Chr19: 27.470827	9.20129	14.6	Chr3: 10.327101	0.412831	71	0.000294324
1420688_a_at	20392	31205	Sgce	sarcoglycan, epsilon (essential myoclonus and myoclonic dystonia)	Chr6: 4.639581	9.35966	15.7	Chr1: 175.676880	0.412714	71	0.000295654
1448796_s_at	21379	31259	Tbrg4	transforming growth factor beta regulated gene 4	Chr11: 6.515809	9.36574	12.6	Chr1: 176.534627	0.412702	71	0.000295789
1429763_at	98417	5932	Cnih4	cornichon homolog 4	Chr1: 183.083866	9.39378	131	Chr1: 182.531240	-0.412597	71	0.000296981
1439538_at	67433	11482	0610011N22Rik	RIKEN cDNA 0610011N22 gene	Chr13: 74.499559	8.43475	13.1	Chr15: 3.927909	0.41258	71	0.000297178
1457955_at	74105	22860	Gga2	golgi associated, gamma adaptin ear containing, ARF binding protein 2	Chr7: 129.147729	7.21687	17.1	Chr12: 70.704784	-0.412564	71	0.000297359
1417816_s_at	26943	38230	Tde1	tumor differentially expressed 1	Chr2: 163.449705	7.98352	10	Chr1: 96.873866	0.412551	71	0.000297506
1429103_at	223696	10638	Tomm22	translocase of outer mitochondrial membrane 22 homolog	Chr15: 79.502358	11.0452	28.3	Chr15: 79.503134	0.412542	71	0.000297606
1456626_a_at	66118	41628	1110005A23Rik	RIKEN cDNA 1110005A23 gene	Chr10: 128.270383	9.00231	9.7	Chr19: 48.972881	0.41248	71	0.000298323
1451408_at	227682	41056	Trub2	TruB pseudouridine (psi) synthase homolog 2 (E. coli)	Chr2: 29.632561	8.56927	16	Chr11: 96.386744	0.412455	71	0.000298609
1445919_at	108150	9685	Galnt7	UDP-N-acetyl-alpha-D-galactosamine: polypeptide N-acetylgalactosaminyltransferase 7	Chr8: 60.059066	8.65544	12.1	Chr16: 88.033027	-0.412406	71	0.000299172
1445868_at	208922	40992	Cpeb3	cytoplasmic polyadenylation element binding protein 3	Chr19: 37.128618	9.01538	12.1	Chr11: 117.108176	-0.41225	71	0.000300968
1448440_x_at	28106	10425	D17Wsu104e	DNA segment, Chr 17, Wayne State University 104, expressed	Chr17: 56.315423	7.64213	12.7	Chr12: 115.166911	0.412246	71	0.000301009
1456499_at	59044	41267	Rnf130	clone IMAGE:1493777, mRNA	Chr11: 49.933937	8.05227	14.7	Chr9: 40.929719	-0.41221	71	0.000301427
1450731_s_at	94185	8696	Tnfrsf21	tumor necrosis factor receptor superfamily, member 21	Chr17: 43.225494	11.484	13.9	Chr6: 129.560176	0.412192	71	0.000301632
1449645_s_at	12462	4373	Cct3	chaperonin subunit 3 (gamma)	Chr3: 88.117190	10.2671	12.9	Chr1: 34.593291	0.412118	71	0.000302492
1452236_at	224742	849	Abcf1	ATP-binding cassette, sub-family F (GCN20), member 1	Chr17: 36.100070	8.81597	11.4	Chr1: 148.717644	-0.412115	71	0.000302522
1428029_a_at	77605	105527	H2av	histone H2A.F/Z variant	Chr11: 6.328220	10.2909	13.1	Chr1: 39.053051	0.412095	71	0.000302754
1440485_at	74167	11435	Nudt9	nudix (nucleoside diphosphate linked moiety X)-type motif 9	Chr13: 34.965543	5.51736	8.8	Chr10: 114.515889	0.412008	71	0.000303769
1454775_at	170787	23749	Hdac10	histone deacetylase 10	Chr15: 88.954000	7.86631	16.7	ChrX: 132.120931	0.411983	71	0.000304053
1446179_at	226610	18451	Fam78b	family with sequence similarity 78, member B	Chr1: 169.011933	7.30457	14	Chr3: 10.327101	-0.411969	71	0.000304219
1439986_at	320127	37956	Dgki	diacylglycerol kinase iota	Chr6: 36.797043	7.00192	27.2	Chr1: 176.534627	0.41193	71	0.000304681
1460361_at	67759	10213	Plgrkt	plasminogen receptor, C-terminal lysine transmembrane protein	Chr19: 29.425534	8.46537	12.9	Chr4: 154.365177	0.411924	71	0.000304746
1424032_at	74096	12535	0610039P13Rik	RIKEN cDNA 0610039P13 gene	Chr5: 122.691807	7.121	15.2	Chr11: 56.329567	0.411919	71	0.000304802
1418180_at	20683	8276	Sp1	trans-acting transcription factor 1	Chr15: 102.262256	8.87207	23	Chr15: 102.781960	-0.411914	71	0.000304868
1452392_a_at	52639	117983	D11Ertd498e	DNA segment, Chr 11, ERATO Doi 498, expressed	Chr11: 109.437968	6.46083	8.3	Chr3: 15.893579	-0.411865	71	0.000305436
1435185_at	71710	12559	1200008A14Rik	RIKEN cDNA 1200008A14 gene	Chr3: 14.567722	7.36284	14.6	Chr1: 168.913137	0.411859	71	0.00030551
1448131_at	170731	8915	Mfn2	mitofusin 2 (mitochondrial outer membrane large GTPase)	Chr4: 147.247834	11.1472	41.1	Chr1: 175.676880	0.411816	71	0.000306005
1443969_at	16368		Irs2	insulin receptor substrate 2	Chr8: 11.004475	9.01679	12.2	Chr2: 102.941478	-0.411809	71	0.000306093
1428055_at	75745		Rian		Chr12: 110.892647	8.65849	12.7	Chr13: 47.055081	-0.411798	71	0.000306215
1447315_at	12934	74392	Dpysl2	dihydropyrimidinase-like 2	Chr14: 67.477426	6.88498	13.4	Chr4: 150.659778	-0.41173	71	0.000307018
1423597_at	11980	48402	Atp8a1	ATPase, aminophospholipid transporter (APLT), class I, type 8A, member 1	Chr5: 68.013017	12.4718	11.3	Chr12: 100.818236	-0.4117	71	0.000307372
1446605_at	259302	56686	Srgap3	SLIT-ROBO Rho GTPase activating protein 3	Chr6: 112.892231	8.7323	12.3	Chr4: 131.555155	-0.411695	71	0.000307426
1438245_at	18028	4087	Nfib	nuclear factor I/B	Chr4: 82.140877	10.9059	16.3	Chr4: 152.699719	-0.411679	71	0.000307616
1454418_at	64009	52329	Syne1	synaptic nuclear envelope 1	Chr10: 5.322450	7.82789	13.6	Chr12: 114.553844	-0.411656	71	0.000307886
1448775_at	15950	86937	Ifi203	interferon activated gene 203	Chr1: 175.850611	6.95326	130.4	Chr1: 176.534627	0.411625	71	0.00030825
1437204_a_at	66855	5701	D8Ertd325e	DNA segment, Chr 8, ERATO Doi 325, expressed	Chr8: 125.925203	7.40271	13.4	Chr12: 76.832202	-0.411582	71	0.000308757
1426494_at	69934	12340	Rg9mtd3	RNA (guanine-9-) methyltransferase domain containing 3	Chr4: 45.320785	8.84182	14.1	Chr11: 69.415410	0.411524	71	0.000309451
1424823_s_at	105439	16943	Slain1	SLAIN motif family, member 1	Chr14: 104.101928	9.15409	15	Chr17: 65.422129	0.411473	71	0.000310054
1455219_at	75764	11434	Giyd2	GIY-YIG domain containing 2 (family with sequence similarity 54, member B)	Chr7: 133.833035	6.70801	15.7	Chr1: 107.790531	0.411443	71	0.000310406
1433665_at	218035	69165	Vps41	vacuolar protein sorting 41 (yeast)	Chr13: 18.958090	11.3047	16.3	Chr13: 22.490835	0.411438	71	0.000310465
1434698_at	233332	86832	Adamts17	a disintegrin-like and metallopeptidase (reprolysin type) with thrombospondin type 1 motif, 17	Chr7: 74.031101	9.60583	10.9	Chr3: 15.893579	0.411407	71	0.000310834
1438679_at	93679	12795	Trim8	tripartite motif protein 8	Chr19: 46.589983	8.01702	7.4	Chr9: 34.384236	-0.411386	71	0.000311086
1417913_at	109145	5759	2810037C03Rik	RIKEN cDNA 2810037C03 gene	Chr8: 24.337458	8.6663	13	Chr11: 96.386744	0.411384	71	0.000311103
1439073_at	17356	21202	Mllt4	myeloid/lymphoid or mixed lineage-leukemia translocation to 4 homolog (Drosophila)	Chr17: 21.179441	6.38544	12.4	Chr12: 85.117956	-0.411365	71	0.00031133
1458150_at	228361	18204	Ambra1	Autophagy/beclin 1 regulator 1	Chr2: 91.650580	5.91804	8.5	Chr11: 36.616452	-0.41135	71	0.000311515
1430998_at	59010	10921	Sqrdl	sulfide quinone reductase-like (yeast)	Chr2: 122.625925	5.94378	8.6	Chr11: 121.409302	0.411328	71	0.000311774
1449987_at	11682	68387	Alk	anaplastic lymphoma kinase	Chr17: 72.218366	6.94414	13	Chr11: 62.910461	-0.411305	71	0.000312044
1433476_at	97863	32301	Fam8a1	family with sequence similarity 8, member A1 (autosomal highly conserved protein)	Chr13: 46.772855	12.0369	32.3	Chr1: 175.676880	0.411281	71	0.000312337
1450908_at	13684	84699	Eif4e	eukaryotic translation initiation factor 4E (mRNA cap-binding protein)	Chr3: 138.218555	11.8448	20.1	Chr5: 138.337847	0.411276	71	0.0003124
1447026_at	229542	32484	Gatad2b	GATA zinc finger domain containing 2B	Chr3: 90.147088	8.50449	8.6	Chr1: 168.323142	-0.411254	71	0.000312663
1446031_at	230753	31289	Thrap3	thyroid hormone receptor associated protein 3	Chr4: 125.868909	8.47198	14.4	Chr12: 76.993653	-0.411249	71	0.000312715
1443067_at			D4Ertd681e	ESTs	Chr12: 90.427566	7.66937	9.8	Chr14: 124.508018	-0.411227	71	0.000312986
1434092_at	213948	72638	Nos3as	nitric oxide synthase 3 antisense	Chr5: 23.890197	6.58329	16.7	Chr3: 10.018672	0.411196	71	0.000313355
1451812_at	11496	37898	Adam22	a disintegrin and metalloprotease domain 22	Chr5: 8.092261	7.59926	12.6	Chr1: 168.913137	-0.411126	71	0.000314185
1454343_at			6430710M23Rik	RIKEN cDNA 6430710M23 gene	Chr8: 26.855188	6.54276	11.3	Chr11: 79.360700	-0.411065	71	0.000314919
1455227_at	268480	41126	B230106I24Rik	hypothetical protein B230105J10	Chr3: 27.143214	11.375	11.6	Chr17: 76.561294	0.410984	71	0.000315893
1458823_at	16206	7380	Lrig1	leucine-rich repeats and immunoglobulin-like domains 1	Chr6: 94.586426	7.81021	10.9	Chr12: 110.330975	-0.410978	71	0.000315967
1438764_at	11750	36149	Anxa7	annexin A7	Chr14: 21.278062	7.9437	19	Chr2: 43.833514	-0.41094	71	0.000316426
1456771_at	227693	4621	Zyg11bl	Zyg-11 homolog B (splice variant, short form)	Chr2: 29.961016	7.10692	17	Chr12: 76.832202	-0.410936	71	0.000316477
1427166_a_at	234847	31133	Spg7	spastic paraplegia 7 homolog (human)	Chr8: 125.618423	9.71131	10.8	Chr19: 48.744592	0.410815	71	0.000317937
1459467_at			AA986715	ESTs	Chr14: 25.054961	7.27547	11.1	Chr6: 44.145773	-0.410807	71	0.00031804
1415750_at	213773	4711	Tbl3	transducin (beta)-like 3	Chr17: 24.838067	8.94645	45.6	Chr17: 24.331044	0.410783	71	0.000318333
1459020_at	71361	6862	Amigo	apoptosis-inducing factor (AIF)-like mitochondrion-associated inducer of death	Chr3: 107.994864	7.25953	8.7	Chr11: 103.038834	0.410607	71	0.000320478
1433003_at	71170		4933423N03Rik	RIKEN cDNA 4933423N03 gene	Chr17: 87.316017	6.38336	10.9	Chr15: 87.788313	0.410601	71	0.00032055
1438339_at	211651	13212	Fancd2	Fanconi anemia, complementation group D2	Chr6: 113.546431	6.60703	10.9	Chr10: 126.934966	0.410511	71	0.00032165
1423503_at	83964	11338	Jam3	junction adhesion molecule 3	Chr9: 26.905466	9.41524	12.2	Chr1: 38.451548	0.410478	71	0.000322054
1416374_at	55946	22693	Ap3m1	adaptor-related protein complex 3, mu 1 subunit	Chr14: 21.855385	8.61946	17	Chr1: 169.153242	0.410466	71	0.000322203
1457275_at	233335	9081	Dmn	desmuslin	Chr7: 74.877639	8.91008	10.7	Chr5: 138.337847	-0.410457	71	0.000322313
1438732_at			6430511F03	ESTs	ChrX: 99.278858	6.76395	11.4	Chr11: 70.371166	-0.410324	71	0.00032395
1421260_a_at	20810	40514	Srm	spermidine synthase	Chr4: 147.968410	10.8549	25.6	Chr4: 152.699719	0.410316	71	0.000324049
1452670_at	98932		Myl9	myosin, light polypeptide 9, regulatory (smooth muscle)	Chr2: 156.606804	8.68307	16.5	Chr15: 70.982535	0.410188	71	0.000325632
1416415_a_at	51788	80218	H2afz	H2A histone family, member Z	Chr3: 137.529009	13.0259	9.3	Chr8: 106.092508	0.410159	71	0.000325992
1419761_a_at	14391	7723	Gabpb1	GA repeat binding protein, beta 1	Chr2: 126.472305	6.99987	13.3	Chr16: 92.790231	0.410158	71	0.000325999
1429792_at	386472		9530048O09Rik	RIKEN cDNA 9530048O09	Chr4: 116.792573	8.68409	15.2	Chr1: 175.676880	0.410156	71	0.000326035
1448247_at	12054	1290	Bcl7b	B-cell CLL/lymphoma 7B	Chr5: 135.657139	8.9226	10.2	Chr9: 63.807119	0.410122	71	0.000326448
1458671_at			2310007O20Rik	ESTs	Chr4: 101.216149	6.67585	11.6	Chr7: 146.654034	0.410097	71	0.000326763
1444151_at	15571	31035	Elavl3	ELAV (embryonic lethal, abnormal vision, Drosophila)-like 3 (Hu antigen C)	Chr9: 21.852736	8.82601	12.4	Chr12: 61.268161	-0.410072	71	0.000327074
1417434_at	14571	352	Gpd2	glycerol phosphate dehydrogenase 2, mitochondrial	Chr2: 57.216456	11.6653	13.5	Chr16: 92.790231	-0.41005	71	0.000327341
1440790_x_at	98496	9924	AL024069	expressed sequence AL024069	Chr1: 84.256518	6.76198	12.8	Chr1: 25.632282	-0.410023	71	0.000327687
1432073_at	73635	101691	1700113I22Rik	RIKEN cDNA 1700113I22	Chr11: 101.280217	6.95321	12.1	Chr19: 25.045356	0.409965	71	0.000328403
1443905_at	231769	3376	Srfs8	splicing factor, arginine/serine-rich 8	Chr5: 130.054204	8.82163	13.3	Chr12: 61.268161	-0.409952	71	0.00032857
1417183_at	56445	21193	Dnaja2	DnaJ (Hsp40) homolog, subfamily A, member 2	Chr8: 88.063136	11.0854	14	Chr1: 25.632282	0.409931	71	0.000328839
1423126_at	11933	37510	Atp1b3	ATPase, Na+/K+ transporting, beta 3 polypeptide	Chr9: 96.233533	11.6548	17.9	Chr1: 38.451548	0.409881	71	0.000329457
1418390_at	192285		Phf21a	PHD finger protein 21A	Chr2: 92.200538	9.20747	10.8	Chr1: 106.773458	-0.409852	71	0.00032982
1457807_at	54342	41323	Gnpnat1	glucosamine-phosphate N-acetyltransferase 1	Chr14: 46.004760	6.26195	10.8	Chr1: 58.173263	0.40985	71	0.000329848
1456110_at	77087	69134	3010027A04Rik	RIKEN cDNA 3010027A04 gene	Chr8: 125.417456	9.54319	19.1	Chr12: 76.832202	-0.409835	71	0.000330034
1427658_at	74245	3231	Ctbs	chitobiase, di-N-acetyl-	Chr3: 146.122641	5.82992	18.9	Chr1: 163.955812	0.409805	71	0.000330406
1459881_at	237730	28185	Fbll	fibrillarin-like	Chr11: 35.610797	10.9969	20.9	Chr1: 175.676880	0.409798	71	0.000330496
1418777_at	20300	4109	Ccl25	chemokine (C-C motif) ligand 25	Chr8: 4.359486	7.34728	9.1	Chr4: 105.321483	0.409766	71	0.000330897
1423212_at	13619	107079	Phc1	polyhomeotic-like 1 (Drosophila)	Chr6: 122.268353	9.93231	14.3	Chr15: 87.788313	0.409766	71	0.0003309
1415817_s_at	12468	4694	Cct7	chaperonin subunit 7 (eta)	Chr6: 85.417126	11.3333	10.8	Chr6: 16.011003	0.409688	71	0.00033189
1458146_at	320560	44911	D030011O10Rik	RIKEN cDNA D030011O10 gene	Chr6: 148.993406	7.84879	12.2	Chr1: 38.079087	-0.409634	71	0.000332569
1422243_at	14178	7316	Fgf7	fibroblast growth factor 7	Chr2: 125.861339	7.08829	17.3	Chr2: 121.412768	0.409473	71	0.000334614
1459295_at			A730017C20Rik	A730017C20Rik	Chr5: 81.480231	5.14942	11	Chr3: 10.327101	-0.409351	71	0.000336158
1423061_at	11877	31046	Arvcf	armadillo repeat gene deleted in velo-cardio-facial syndrome	Chr16: 18.406641	7.83828	9.6	Chr1: 38.079087	0.409297	71	0.000336853
1452871_at	72774	11616	Neil1	nei endonuclease VIII-like 1 (E. coli)	Chr9: 56.990793	8.64826	13.2	Chr9: 41.298948	0.409219	71	0.000337846
1459341_at	238799	5358	Tnpo1	transportin 1	Chr13: 99.641184	7.64386	13.1	Chr11: 117.108176	-0.4092	71	0.000338096
1427874_at	81018	10265	Zfp313	zinc finger protein 313	Chr2: 167.341101	10.5022	17.9	Chr13: 118.393789	0.409195	71	0.000338162
1431822_a_at	27215	8443	Azi2	5-azacytidine induced 2	Chr9: 117.971911	10.9146	10.6	Chr5: 123.738718	0.409188	71	0.000338252
1420342_at	59027	4201	Pbef1	pre-B-cell colony-enhancing factor 1	Chr12: 33.511201	9.32974	10.7	Chr9: 40.929719	-0.409168	71	0.000338505
1459237_at	11909	31061	Atf2	activating transcription factor 2	Chr2: 73.696556	5.82794	10.3	Chr15: 87.788313	-0.409164	71	0.000338553
1439929_at	320171		D130019J16Rik	RIKEN cDNA D130019J16 gene	Chr8: 36.676553	8.86724	9.4	Chr12: 61.268161	-0.40913	71	0.000338995
1425197_at	19255	7497	Ptpn2	protein tyrosine phosphatase, non-receptor type 2	Chr18: 67.831892	7.11693	60.9	Chr18: 67.157701	0.409058	71	0.000339919
1442950_at	18183	32051	Nrg3	neuregulin 3	Chr14: 40.029256	10.8155	10.2	Chr1: 148.717644	-0.409034	71	0.000340223
1418834_at	117197	10155	Cno	cappuccino (melanosome and other lysosome-related organelles)	Chr5: 37.139081	8.88803	14.8	Chr4: 154.365177	0.409005	71	0.000340598
1453566_at	381626	62173	3200001K10Rik	RIKEN cDNA 3200001K10 gene	Chr5: 28.679619	8.7786	22.3	Chr1: 172.981863	-0.408858	71	0.000342503
1416458_at	11841	105547	Arf2	ADP-ribosylation factor 2	Chr11: 103.846068	9.08945	15.9	Chr11: 103.840960	0.408841	71	0.000342728
1443199_at	70144	13111	2210409B11Rik	adult male olfactory brain cDNA, RIKEN full-length enriched library, clone:6430532L23 product:unclassifiable, full insert sequence.	Chr16: 32.987618	7.6388	10	Chr15: 87.788313	-0.408829	71	0.000342883
1428477_at	68626	6403	Elac2	elaC homolog 2 (E. coli)	Chr11: 64.814720	9.06438	14.5	Chr10: 119.503334	0.408823	71	0.000342957
1436369_at	72992		2900076A07Rik	RIKEN cDNA 2900076A07 gene	Chr7: 88.675801	5.95837	8.1	Chr16: 89.885517	0.408814	71	0.00034308
1421147_at	21750	4133	Terf2	telomeric repeat binding factor 2	Chr8: 109.593892	9.37613	18.4	Chr1: 138.462985	-0.408742	71	0.00034401
1417286_at	68202	3664	Ndufa5	NADH dehydrogenase (ubiquinone) 1 alpha subcomplex, 5	Chr6: 24.468817	12.1206	11.3	Chr19: 11.170616	0.408733	71	0.000344137
1429833_at	70274	41553	Ly6g6e	lymphocyte antigen 6 complex, locus G6E	Chr17: 35.215209	8.06997	30.1	Chr17: 33.247164	0.408705	71	0.000344502
1422751_at	21885	21058	Tle1	transducin-like enhancer of split 1	Chr4: 71.779290	10.4105	12.5	Chr14: 124.508018	-0.408536	71	0.000346703
1415731_at	52477	16932	Angel2	angel homolog 2	Chr1: 192.769800	10.0775	11.4	Chr14: 124.508018	0.408525	71	0.000346854
1423549_at	55963	20655	Slc1a4	solute carrier family 1 (glutamate/neutral amino acid transporter), member 4	Chr11: 20.202925	9.59622	18.6	Chr1: 176.534627	0.408482	71	0.00034742
1422882_at	19027	4915	Sypl	synaptophysin-like protein	Chr12: 33.661837	7.40636	9.1	Chr2: 57.512264	-0.408416	71	0.000348293
1423943_at	68727	6569	Dus1l	tRNA-dihydrouridine synthase 1-like	Chr11: 120.650727	9.20921	9	Chr4: 154.365177	0.408348	71	0.000349181
1457432_at	19130	2069	Prox1	prospero-related homeobox 1	Chr1: 191.945691	8.42444	10.2	Chr12: 76.832202	-0.408226	71	0.000350805
1440443_at	74182	10478	Gpcpd1	glycerophosphocholine phosphodiesterase GDE1	Chr2: 132.384780	8.30533	12.2	Chr1: 38.079087	-0.407983	71	0.000354033
1449386_at	11534	4891	Adk	adenosine kinase	Chr14: 22.018076	6.81785	7.2	Chr15: 85.458425	0.407981	71	0.000354061
1436968_x_at	75785	32352	Klhl24	kelch-like 24	Chr16: 20.123677	5.81385	9.1	Chr13: 35.701495	-0.40797	71	0.000354206
1440826_s_at	72341	9794	2610002I17Rik	RIKEN cDNA 2610002I17 gene	Chr9: 110.223697	7.02648	16	Chr1: 38.451548	0.407936	71	0.000354669
1439877_at	14042	30957	Ext1	exostoses (multiple) 1	Chr15: 53.156611	8.66148	12.1	Chr11: 117.108176	-0.407925	71	0.000354808
1437322_at	19653	82510	Rbm4	RNA binding motif protein 4	Chr19: 4.791164	7.04043	8.2	Chr11: 116.908502	-0.407906	71	0.000355063
1423559_at	16502	68134	Kcnc1	potassium voltage gated channel, Shaw-related subfamily, member 1 (delayed rectifier, large fast spike repolarization current, TEA sensitive)	Chr7: 53.683009	10.9402	14.4	Chr12: 70.704784	-0.407905	71	0.000355083
1446592_at	12912	3223	Creb1	cAMP responsive element binding protein 1	Chr1: 64.594317	8.28544	10.6	Chr12: 97.343221	-0.407904	71	0.000355101
1449842_at	67706	12177	1810059G22Rik	RIKEN cDNA 1810059G22 gene	Chr19: 8.847279	8.05719	8.5	Chr4: 153.428155	0.4079	71	0.000355152
1442312_at	81004	69382	Tbl1xr1	transducin (beta)-like 1X-linked receptor 1	Chr3: 22.110460	6.19006	9.2	Chr5: 13.998375	-0.407838	71	0.000355978
1451762_a_at	16561	99835	Kif1b	kinesin family member 1B	Chr4: 148.554764	9.63211	7	Chr14: 10.592843	-0.407812	71	0.000356326
1457316_at	17760	7850	Mtap6	microtubule-associated protein 6 (STOP, stable tubule only peptide)	Chr7: 106.468263	9.79904	34.1	Chr7: 105.272767	-0.407809	71	0.000356374
1452365_at	234356	23099	4732435N03Rik	RIKEN cDNA 4732435N03 gene	Chr8: 70.882186	7.31247	10.5	Chr13: 47.225288	0.407725	71	0.000357503
1451193_x_at	72354	31249	Ttc4	tetratricopeptide repeat domain 4	Chr4: 106.335293	9.65071	13.1	Chr1: 38.451548	0.407725	71	0.000357506
1437817_at	20616	8429	Snap91	synaptosomal-associated protein 91	Chr9: 86.717836	7.25025	12.5	Chr9: 40.929719	-0.407706	71	0.000357767
1460289_at	18183	32051	Nrg3	neuregulin 3	Chr14: 39.183717	6.47536	13.3	Chr3: 127.995451	0.407699	71	0.000357852
1417868_a_at	64138	1022	Ctsz	cathepsin Z	Chr2: 174.253435	10.0782	15.1	Chr1: 39.578771	0.407673	71	0.000358202
1444310_at	218832	5124	Polr3a	polymerase (RNA) III (DNA directed) polypeptide	Chr14: 25.280393	7.48684	21.7	Chr12: 76.832202	-0.40765	71	0.000358519
1438807_at	74326	4251	Hnrnpr	heterogeneous nuclear ribonucleoprotein R	Chr4: 135.898348	8.84073	12	Chr1: 148.717644	-0.407635	71	0.000358724
1431105_a_at	67878	10018	Tmem33	transmembrane protein 33	Chr5: 67.654968	9.2726	18	Chr16: 97.617114	0.407585	71	0.000359404
1426266_s_at	67106	12083	Zbtb8os	zinc finger and BTB domain containing 8 opposite strand	Chr4: 129.013349	8.63403	11.7	Chr11: 117.108176	0.407431	71	0.00036149
1440236_at	20168	24934	Rtn3	reticulon 3 (NSP-like protein 2)	Chr19: 7.541485	5.37761	15.4	Chr15: 19.035010	-0.407262	71	0.0003638
1434081_at	11765	47995	Ap1g1	adaptor protein complex AP-1, gamma 1 subunit	Chr8: 112.387623	10.2824	9.8	Chr15: 87.908142	0.407252	71	0.000363942
1428677_at	71968	41899	Wdr73	WD repeat-containing protein	Chr7: 88.036272	9.84915	10.6	Chr19: 22.410451	0.407234	71	0.000364186
1425002_at	209588	121628	BC010462	cDNA sequence BC010462	Chr11: 120.928853	5.38449	12.7	Chr4: 44.245671	0.407178	71	0.000364953
1442100_at	101490	8962	Inpp5f	inositol polyphosphate-5-phosphatase F	Chr7: 135.754988	7.27463	11.4	Chr3: 40.358477	-0.407161	71	0.000365189
1435883_at	272538	52121	AW413431	expressed sequence AW413431	Chr8: 109.374192	7.66446	12.1	Chr9: 86.198703	0.407146	71	0.000365391
1440953_at	73571		1700096K18Rik	RIKEN cDNA 1700096K18 gene	Chr5: 25.036841	5.29392	16.3	Chr4: 154.365177	0.407141	71	0.000365471
1421266_s_at	18036	37631	Nfkbib	nuclear factor of kappa light chain gene enhancer in B-cells inhibitor, beta	Chr7: 29.544109	9.4621	13.2	Chr2: 55.266330	0.407138	71	0.000365504
1429534_a_at	76614	38234	Immt	inner membrane protein, mitochondrial	Chr6: 71.821497	10.4486	21.9	Chr5: 133.538653	0.407077	71	0.000366351
1418148_at	57742		Abhd1	abhydrolase domain containing 1	Chr5: 31.256542	7.51392	9.5	Chr1: 38.079087	0.40698	71	0.000367686
1424770_at	109624	8287	Cald1	caldesmon 1	Chr6: 34.695616	8.71971	17.7	Chr11: 69.415410	-0.406944	71	0.000368188
1446233_at	94191	10276	Adarb2	adenosine deaminase, RNA-specific, B2	Chr13: 8.611118	7.37901	7.4	Chr5: 14.324112	-0.406915	71	0.000368593
1435171_at	67124		2810416G20Rik	RIKEN cDNA 2810416G20 gene	Chr3: 21.973354	7.38908	12.8	Chr1: 182.213910	0.406825	71	0.000369835
1416386_a_at	17113	31086	M6pr	mannose-6-phosphate receptor, cation dependent	Chr6: 122.265983	10.8237	11.9	Chr1: 96.873866	0.406806	71	0.00037011
1443923_at	233400		Akap13	type II cAMP-dependent protein kinase anchoring protein Ht31 mRNA, partial cds	Chr7: 82.830043	6.06937	10.5	Chr6: 76.132092	-0.406758	71	0.000370778
1419234_at	117599	50463	Helb	helicase (DNA) B	Chr10: 119.521120	7.08565	10.2	Chr14: 118.861653	-0.406756	71	0.000370805
1437886_at	239743	15603	Klhl6	kelch-like 6	Chr16: 19.946759	7.57883	8.5	Chr14: 118.861653	0.406752	71	0.000370854
1431411_a_at	54351	10291	Rai12	retinoic acid induced 12	Chr11: 69.782018	10.65	16.1	Chr19: 38.242985	0.406712	71	0.000371415
1454034_a_at	30941	56572	Usp21	ubiquitin specific protease 21	Chr1: 173.212264	10.2209	8.9	Chr17: 68.421021	0.406705	71	0.000371518
1441561_at	50789	8127	Fbxl3	F-box and leucine-rich repeat protein 3 (E3 ubiquitin ligase complex member)	Chr14: 103.487082	6.93138	17.9	Chr19: 26.442305	-0.406654	71	0.000372221
1423534_at	18567	1951	Pdcd2	programmed cell death 2	Chr17: 15.658661	8.68216	15	Chr1: 175.676880	0.40665	71	0.000372282
1440092_at	14042	30957	Ext1	exostoses (multiple) 1	Chr15: 53.071963	9.16167	17.1	Chr15: 51.799441	-0.406618	71	0.000372728
1442673_at	56324	68490	Stam2	signal transducing adaptor molecule (SH3 domain and ITAM motif) 2	Chr2: 52.571697	7.37608	16.9	Chr12: 90.148750	-0.406497	71	0.000374431
1426688_at	66945	3073	Sdha	succinate dehydrogenase complex, subunit A, flavoprotein (Fp) (Leigh syndrome)	Chr13: 74.460338	12.9723	12.4	Chr9: 40.929719	0.406494	71	0.000374478
1446906_at	244895	18259	C230081A13Rik	RIKEN cDNA C230081A13 gene	Chr9: 56.139581	7.37835	15.8	Chr2: 44.257292	-0.406484	71	0.000374616
1438266_at	66548	19803	Thsd6	thrombospondin, type I domain containing 6	Chr10: 79.802606	5.77677	12.9	Chr1: 135.891043	0.406462	71	0.000374922
1458981_at	545085	9972	Wdr70	WD repeat domain 70	Chr15: 7.974798	5.69666	13.1	Chr3: 145.095423	-0.406456	71	0.000375009
1436812_at	243853	11513	Fkrp	fukutin related protein	Chr7: 17.394779	10.9813	10.7	Chr11: 73.923768	0.406402	71	0.000375771
1444393_at	116837	69176	Rims1	regulating synaptic membrane exocytosis 1	Chr1: 22.770883	6.91131	13.3	Chr9: 40.929719	-0.406385	71	0.000376017
1458184_at			A130094D17Rik	ESTs	Chr2: 56.970622	4.63971	12.2	Chr12: 76.396441	0.406332	71	0.000376763
1435518_at	215449	68719	Rap1b	RAS related protein 1b	Chr10: 117.252691	10.4816	15.4	Chr5: 138.337847	0.406321	71	0.000376915
[truncated: 799 more rows]
