# Supplementary material for: The Genetic Architecture of Murine Glutathione Transferases
Source: PLoS One. 2016 Feb 1;11(2):e0148230. doi: 10.1371/journal.pone.0148230 (PMC4734686; doi:10.1371/journal.pone.0148230)
Supplement: S8 Table — (XLSX) [file pone.0148230.s014.xlsx]

## Sheet: S8 Table
S8 Table. Gene enrichment for top 128 genes correlate with hippocampul Gsto1 expression and literature citations (from STable3).
biological process::oxidation-reduction process::GO:0055114
C=828;O=27;E=5.45;R=4.95;rawP=2.84e-12;adjP=1.91e-09
Probe Set	r (GSTO1)	Symbol	Name	Entrez ID	Ensemble Gene ID
1444518_at	NA	Acox1	acyl-Coenzyme A oxidase 1, palmitoyl	11430	ENSMUSG00000020777
1451035_a_at	NA	Akr1a1	aldo-keto reductase family 1, member A1 (aldehyde reductase)	58810	ENSMUSG00000028692
1430124_x_at	NA	Akr1a1	aldo-keto reductase family 1, member A1 (aldehyde reductase)	58810	ENSMUSG00000028692
1435011_x_at	NA	Akr1a1	aldo-keto reductase family 1, member A1 (aldehyde reductase)	58810	ENSMUSG00000028692
1457155_at	NA	Aldh2	aldehyde dehydrogenase 2, mitochondrial	11669	ENSMUSG00000029455
1437398_a_at	NA	Aldh9a1	aldehyde dehydrogenase 9, subfamily A1	56752	ENSMUSG00000026687
1428889_at	NA	Alkbh3	alkB, alkylation repair homolog 3 (E. coli)	69113	ENSMUSG00000040174
1428580_at	NA	Blvra	biliverdin reductase A	109778	ENSMUSG00000001999
1454268_a_at	NA	Cyba	cytochrome b-245, alpha polypeptide	13057	ENSMUSG00000006519
1423630_at	NA	Cygb	cytoglobin	114886	ENSMUSG00000020810
1417952_at	NA	Cyp2j6	cytochrome P450, family 2, subfamily j, polypeptide 6	13110	ENSMUSG00000052914
1419456_at	NA	Dcxr	dicarbonyl L-xylulose reductase	67880	ENSMUSG00000039450
1423159_at	NA	Dld	dihydrolipoamide dehydrogenase	13382	ENSMUSG00000020664
1423710_at	NA	Dlst	dihydrolipoamide S-succinyltransferase (E2 component of 2-oxo-glutarate complex)	78920	ENSMUSG00000004789
1427282_a_at	NA	Fxn	frataxin	14297	ENSMUSG00000059363
1416592_at	NA	Glrx	glutaredoxin	93692	ENSMUSG00000021591
1437679_a_at	NA	Glrx2	glutaredoxin 2 (thioltransferase)	69367	ENSMUSG00000018196
1428323_at	NA	Gpd2	glycerol phosphate dehydrogenase 2, mitochondrial	14571	ENSMUSG00000026827
1452823_at	NA	Gstk1	glutathione S-transferase kappa 1	76263	ENSMUSG00000029864
1416531_at	NA	Gsto1	glutathione S-transferase omega 1	14873	ENSMUSG00000025068
1415852_at	NA	Impdh2	inosine 5'-phosphate dehydrogenase 2	23918	ENSMUSG00000062867
1419737_a_at	NA	Ldha	lactate dehydrogenase A	16828	ENSMUSG00000063229
1419254_at	NA	Mthfd2	methylenetetrahydrofolate dehydrogenase (NAD+ dependent), methenyltetrahydrofolate cyclohydrolase	17768	ENSMUSG00000005667
1424556_at	NA	Pycr1	pyrroline-5-carboxylate reductase 1	209027	ENSMUSG00000025140
1420832_at	NA	Qsox1	quiescin Q6 sulfhydryl oxidase 1	104009	ENSMUSG00000033684
1428440_at	NA	Slc25a12	solute carrier family 25 (mitochondrial carrier, Aralar), member 12	78830	ENSMUSG00000027010
1417193_at	NA	Sod2	superoxide dismutase 2, mitochondrial	20656	ENSMUSG00000006818
1425129_a_at	NA	Taldo1	transaldolase 1	21351	ENSMUSG00000025503
1452770_at	NA	Vkorc1	vitamin K epoxide reductase complex, subunit 1	27973	ENSMUSG00000096145
biological process::metabolic process::GO:0008152
C=8204;O=88;E=54.03;R=1.63;rawP=2.05e-11;adjP=6.90e-09
Probe Set	r (GSTO1)	Symbol	Name	Entrez ID	Ensemble Gene ID
1424182_at	NA	Acat1	acetyl-Coenzyme A acetyltransferase 1	110446	ENSMUSG00000032047
1444518_at	NA	Acox1	acyl-Coenzyme A oxidase 1, palmitoyl	11430	ENSMUSG00000020777
1450720_at	NA	Acp1	acid phosphatase 1, soluble	11431	ENSMUSG00000044573
1422428_at	NA	Acsbg1	acyl-CoA synthetase bubblegum family member 1	94180	ENSMUSG00000032281
1428387_at	NA	Acsl3	acyl-CoA synthetase long-chain family member 3	74205	ENSMUSG00000032883
1417125_at	NA	Ahcy	S-adenosylhomocysteine hydrolase	269378	ENSMUSG00000027597
1420796_at	NA	Ahrr	aryl-hydrocarbon receptor repressor	11624	ENSMUSG00000021575
1418204_s_at	NA	Aif1	allograft inflammatory factor 1	11629	ENSMUSG00000024397
1451035_a_at	NA	Akr1a1	aldo-keto reductase family 1, member A1 (aldehyde reductase)	58810	ENSMUSG00000028692
1430124_x_at	NA	Akr1a1	aldo-keto reductase family 1, member A1 (aldehyde reductase)	58810	ENSMUSG00000028692
1435011_x_at	NA	Akr1a1	aldo-keto reductase family 1, member A1 (aldehyde reductase)	58810	ENSMUSG00000028692
1457155_at	NA	Aldh2	aldehyde dehydrogenase 2, mitochondrial	11669	ENSMUSG00000029455
1437398_a_at	NA	Aldh9a1	aldehyde dehydrogenase 9, subfamily A1	56752	ENSMUSG00000026687
1428889_at	NA	Alkbh3	alkB, alkylation repair homolog 3 (E. coli)	69113	ENSMUSG00000040174
1450871_a_at	NA	Bcat1	branched chain aminotransferase 1, cytosolic	12035	ENSMUSG00000030268
1455699_at	NA	Bcat1	branched chain aminotransferase 1, cytosolic	12035	ENSMUSG00000030268
1428580_at	NA	Blvra	biliverdin reductase A	109778	ENSMUSG00000001999
1448119_at	NA	Bpgm	2,3-bisphosphoglycerate mutase	12183	ENSMUSG00000038871
1415864_at	NA	Bpgm	2,3-bisphosphoglycerate mutase	12183	ENSMUSG00000038871
1415870_at	NA	Calu	calumenin	12321	ENSMUSG00000029767
1433972_at	NA	Camta1	calmodulin binding transcription activator 1	100072	ENSMUSG00000014592
1453582_at	NA	Chka	choline kinase alpha	12660	ENSMUSG00000024843
1442277_at	NA	Chka	choline kinase alpha	12660	ENSMUSG00000024843
1423701_at	NA	Coasy	Coenzyme A synthase	71743	ENSMUSG00000001755
1454268_a_at	NA	Cyba	cytochrome b-245, alpha polypeptide	13057	ENSMUSG00000006519
1423630_at	NA	Cygb	cytoglobin	114886	ENSMUSG00000020810
1417952_at	NA	Cyp2j6	cytochrome P450, family 2, subfamily j, polypeptide 6	13110	ENSMUSG00000052914
1454659_at	NA	Dctd	dCMP deaminase	320685	ENSMUSG00000031562
1419456_at	NA	Dcxr	dicarbonyl L-xylulose reductase	67880	ENSMUSG00000039450
1423159_at	NA	Dld	dihydrolipoamide dehydrogenase	13382	ENSMUSG00000020664
1423710_at	NA	Dlst	dihydrolipoamide S-succinyltransferase (E2 component of 2-oxo-glutarate complex)	78920	ENSMUSG00000004789
1448215_a_at	NA	Dpp3	dipeptidylpeptidase 3	75221	ENSMUSG00000063904
1420636_a_at	NA	Dusp12	dual specificity phosphatase 12	80915	ENSMUSG00000026659
1428477_at	NA	Elac2	elaC homolog 2 (E. coli)	68626	ENSMUSG00000020549
1418311_at	NA	Fn3k	fructosamine 3 kinase	63828	ENSMUSG00000025175
1427282_a_at	NA	Fxn	frataxin	14297	ENSMUSG00000059363
1426756_at	NA	Galnt2	UDP-N-acetyl-alpha-D-galactosamine:polypeptide N-acetylgalactosaminyltransferase 2	108148	ENSMUSG00000089704,ENSMUSG00000092329
1422558_at	NA	Gamt	guanidinoacetate methyltransferase	14431	ENSMUSG00000020150
1416283_at	NA	Gart	phosphoribosylglycinamide formyltransferase	14450	ENSMUSG00000022962
1437044_a_at	NA	Gba	glucosidase, beta, acid	14466	ENSMUSG00000028048
1450099_a_at	NA	Gba	glucosidase, beta, acid	14466	ENSMUSG00000028048
1451733_at	NA	Gcnt2	glucosaminyl (N-acetyl) transferase 2, I-branching enzyme	14538	ENSMUSG00000021360
1416592_at	NA	Glrx	glutaredoxin	93692	ENSMUSG00000021591
1437679_a_at	NA	Glrx2	glutaredoxin 2 (thioltransferase)	69367	ENSMUSG00000018196
1428323_at	NA	Gpd2	glycerol phosphate dehydrogenase 2, mitochondrial	14571	ENSMUSG00000026827
1452823_at	NA	Gstk1	glutathione S-transferase kappa 1	76263	ENSMUSG00000029864
1448330_at	NA	Gstm1	glutathione S-transferase, mu 1	14862	ENSMUSG00000058135
1419072_at	NA	Gstm7	glutathione S-transferase, mu 7	68312	ENSMUSG00000004035
1416531_at	NA	Gsto1	glutathione S-transferase omega 1	14873	ENSMUSG00000025068
1424172_at	NA	Hagh	hydroxyacyl glutathione hydrolase	14651	ENSMUSG00000024158
1426475_at	NA	Hmbs	hydroxymethylbilane synthase	15288	ENSMUSG00000032126
1423858_a_at	NA	Hmgcs2	3-hydroxy-3-methylglutaryl-Coenzyme A synthase 2	15360	ENSMUSG00000027875
1448736_a_at	NA	Hprt	hypoxanthine guanine phosphoribosyl transferase	15452	ENSMUSG00000025630
1418503_at	NA	Hspa9	heat shock protein 9	15526	ENSMUSG00000024359
1422579_at	NA	Hspe1	heat shock protein 1 (chaperonin 10)	15528	ENSMUSG00000073676
1424142_at	NA	Ikbkap	inhibitor of kappa light polypeptide enhancer in B cells, kinase complex-associated protein	230233	ENSMUSG00000028431
1415852_at	NA	Impdh2	inosine 5'-phosphate dehydrogenase 2	23918	ENSMUSG00000062867
1418045_at	NA	Inpp1	inositol polyphosphate-1-phosphatase	16329	ENSMUSG00000026102
1416448_at	NA	Itpa	inosine triphosphatase (nucleoside triphosphate pyrophosphatase)	16434	ENSMUSG00000074797
1428729_at	NA	Krit1	KRIT1, ankyrin repeat containing	79264	ENSMUSG00000000600
1419737_a_at	NA	Ldha	lactate dehydrogenase A	16828	ENSMUSG00000063229
1421914_s_at	NA	Mrpl19	mitochondrial ribosomal protein L19	56284	ENSMUSG00000030045
1440324_at	NA	Mrpl19	mitochondrial ribosomal protein L19	56284	ENSMUSG00000030045
1450405_at	NA	Mrpl19	mitochondrial ribosomal protein L19	56284	ENSMUSG00000030045
1419254_at	NA	Mthfd2	methylenetetrahydrofolate dehydrogenase (NAD+ dependent), methenyltetrahydrofolate cyclohydrolase	17768	ENSMUSG00000005667
1449981_a_at	NA	Nat2	N-acetyltransferase 2 (arylamine N-acetyltransferase)	17961	ENSMUSG00000051147
1451050_at	NA	Nt5c3	5'-nucleotidase, cytosolic III	107569	ENSMUSG00000029780
1422849_a_at	NA	Pabpn1	poly(A) binding protein, nuclear 1	54196	ENSMUSG00000092232,ENSMUSG00000022194
1451405_at	NA	Pcca	propionyl-Coenzyme A carboxylase, alpha polypeptide	110821	ENSMUSG00000041650
1450969_at	NA	Pccb	propionyl Coenzyme A carboxylase, beta polypeptide	66904	ENSMUSG00000032527
1437759_at	NA	Pfkp	phosphofructokinase, platelet	56421	ENSMUSG00000021196
1416069_at	NA	Pfkp	phosphofructokinase, platelet	56421	ENSMUSG00000021196
1449148_a_at	NA	Phtf1	putative homeodomain transcription factor 1	18685	ENSMUSG00000058388
1458884_at	NA	Plekha1	pleckstrin homology domain containing, family A (phosphoinositide binding specific) member 1	101476	ENSMUSG00000040268
1439953_at	NA	Pmm2	phosphomannomutase 2	54128	ENSMUSG00000022711
1435317_x_at	NA	Psma6	proteasome (prosome, macropain) subunit, alpha type 6	26443	ENSMUSG00000021024
1415673_at	NA	Psph	phosphoserine phosphatase	100678	ENSMUSG00000029446
1424556_at	NA	Pycr1	pyrroline-5-carboxylate reductase 1	209027	ENSMUSG00000025140
1420832_at	NA	Qsox1	quiescin Q6 sulfhydryl oxidase 1	104009	ENSMUSG00000033684
1456822_at	NA	Rad23b	RAD23b homolog (S. cerevisiae)	19359	ENSMUSG00000028426
1452691_at	NA	Rbm17	RNA binding motif protein 17	76938	ENSMUSG00000037197
1425798_a_at	NA	Recql	RecQ protein-like	19691	ENSMUSG00000030243
1449050_at	NA	Rfc1	replication factor C (activator 1) 1	19687	ENSMUSG00000029191
1420502_at	NA	Sat1	spermidine/spermine N1-acetyl transferase 1	20229	ENSMUSG00000025283
1423225_at	NA	Selk	selenoprotein K	80795	ENSMUSG00000042682
1428440_at	NA	Slc25a12	solute carrier family 25 (mitochondrial carrier, Aralar), member 12	78830	ENSMUSG00000027010
1417193_at	NA	Sod2	superoxide dismutase 2, mitochondrial	20656	ENSMUSG00000006818
1457584_at	NA	Suco	SUN domain containing ossification factor	226551	ENSMUSG00000040297
1425129_a_at	NA	Taldo1	transaldolase 1	21351	ENSMUSG00000025503
1428598_at	NA	Tbc1d7	TBC1 domain family, member 7	67046	ENSMUSG00000021368
1438033_at	NA	Tef	thyrotroph embryonic factor	21685	ENSMUSG00000022389
1426545_at	NA	Tnrc6b	trinucleotide repeat containing 6b	213988	ENSMUSG00000047888
1454758_a_at	NA	Tsc22d1	TSC22 domain family, member 1	21807	ENSMUSG00000022010
1417137_at	NA	Uck2	uridine-cytidine kinase 2	80914	ENSMUSG00000026558
1452770_at	NA	Vkorc1	vitamin K epoxide reductase complex, subunit 1	27973	ENSMUSG00000096145
1439163_at	NA	Zbtb16	zinc finger and BTB domain containing 16	235320	ENSMUSG00000066687
1422517_a_at	NA	Znrd1	zinc ribbon domain containing, 1	66136	ENSMUSG00000036315
biological process::cofactor metabolic process::GO:0051186
C=219;O=14;E=1.44;R=9.71;rawP=1.77e-10;adjP=3.97e-08
Probe Set	r (GSTO1)	Symbol	Name	Entrez ID	Ensemble Gene ID
1416283_at	NA	Gart	phosphoribosylglycinamide formyltransferase	14450	ENSMUSG00000022962
1419254_at	NA	Mthfd2	methylenetetrahydrofolate dehydrogenase (NAD+ dependent), methenyltetrahydrofolate cyclohydrolase	17768	ENSMUSG00000005667
1419456_at	NA	Dcxr	dicarbonyl L-xylulose reductase	67880	ENSMUSG00000039450
1419737_a_at	NA	Ldha	lactate dehydrogenase A	16828	ENSMUSG00000063229
1422558_at	NA	Gamt	guanidinoacetate methyltransferase	14431	ENSMUSG00000020150
1423159_at	NA	Dld	dihydrolipoamide dehydrogenase	13382	ENSMUSG00000020664
1423701_at	NA	Coasy	Coenzyme A synthase	71743	ENSMUSG00000001755
1423710_at	NA	Dlst	dihydrolipoamide S-succinyltransferase (E2 component of 2-oxo-glutarate complex)	78920	ENSMUSG00000004789
1425129_a_at	NA	Taldo1	transaldolase 1	21351	ENSMUSG00000025503
1426475_at	NA	Hmbs	hydroxymethylbilane synthase	15288	ENSMUSG00000032126
1427282_a_at	NA	Fxn	frataxin	14297	ENSMUSG00000059363
1428323_at	NA	Gpd2	glycerol phosphate dehydrogenase 2, mitochondrial	14571	ENSMUSG00000026827
1428580_at	NA	Blvra	biliverdin reductase A	109778	ENSMUSG00000001999
1452770_at	NA	Vkorc1	vitamin K epoxide reductase complex, subunit 1	27973	ENSMUSG00000096145
biological process::small molecule metabolic process::GO:0044281
C=1711;O=35;E=11.27;R=3.11;rawP=4.74e-10;adjP=7.98e-08
Probe Set	r (GSTO1)	Symbol	Name	Entrez ID	Ensemble Gene ID
1455699_at	NA	Bcat1	branched chain aminotransferase 1, cytosolic	12035	ENSMUSG00000030268
1454659_at	NA	Dctd	dCMP deaminase	320685	ENSMUSG00000031562
1453582_at	NA	Chka	choline kinase alpha	12660	ENSMUSG00000024843
1452823_at	NA	Gstk1	glutathione S-transferase kappa 1	76263	ENSMUSG00000029864
1452770_at	NA	Vkorc1	vitamin K epoxide reductase complex, subunit 1	27973	ENSMUSG00000096145
1451050_at	NA	Nt5c3	5'-nucleotidase, cytosolic III	107569	ENSMUSG00000029780
1451035_a_at	NA	Akr1a1	aldo-keto reductase family 1, member A1 (aldehyde reductase)	58810	ENSMUSG00000028692
1450871_a_at	NA	Bcat1	branched chain aminotransferase 1, cytosolic	12035	ENSMUSG00000030268
1450099_a_at	NA	Gba	glucosidase, beta, acid	14466	ENSMUSG00000028048
1448736_a_at	NA	Hprt	hypoxanthine guanine phosphoribosyl transferase	15452	ENSMUSG00000025630
1448330_at	NA	Gstm1	glutathione S-transferase, mu 1	14862	ENSMUSG00000058135
1444518_at	NA	Acox1	acyl-Coenzyme A oxidase 1, palmitoyl	11430	ENSMUSG00000020777
1442277_at	NA	Chka	choline kinase alpha	12660	ENSMUSG00000024843
1437398_a_at	NA	Aldh9a1	aldehyde dehydrogenase 9, subfamily A1	56752	ENSMUSG00000026687
1437044_a_at	NA	Gba	glucosidase, beta, acid	14466	ENSMUSG00000028048
1435011_x_at	NA	Akr1a1	aldo-keto reductase family 1, member A1 (aldehyde reductase)	58810	ENSMUSG00000028692
1430124_x_at	NA	Akr1a1	aldo-keto reductase family 1, member A1 (aldehyde reductase)	58810	ENSMUSG00000028692
1428598_at	NA	Tbc1d7	TBC1 domain family, member 7	67046	ENSMUSG00000021368
1428387_at	NA	Acsl3	acyl-CoA synthetase long-chain family member 3	74205	ENSMUSG00000032883
1428323_at	NA	Gpd2	glycerol phosphate dehydrogenase 2, mitochondrial	14571	ENSMUSG00000026827
1425129_a_at	NA	Taldo1	transaldolase 1	21351	ENSMUSG00000025503
1424556_at	NA	Pycr1	pyrroline-5-carboxylate reductase 1	209027	ENSMUSG00000025140
1424172_at	NA	Hagh	hydroxyacyl glutathione hydrolase	14651	ENSMUSG00000024158
1423858_a_at	NA	Hmgcs2	3-hydroxy-3-methylglutaryl-Coenzyme A synthase 2	15360	ENSMUSG00000027875
1423710_at	NA	Dlst	dihydrolipoamide S-succinyltransferase (E2 component of 2-oxo-glutarate complex)	78920	ENSMUSG00000004789
1423701_at	NA	Coasy	Coenzyme A synthase	71743	ENSMUSG00000001755
1423159_at	NA	Dld	dihydrolipoamide dehydrogenase	13382	ENSMUSG00000020664
1422558_at	NA	Gamt	guanidinoacetate methyltransferase	14431	ENSMUSG00000020150
1422428_at	NA	Acsbg1	acyl-CoA synthetase bubblegum family member 1	94180	ENSMUSG00000032281
1419737_a_at	NA	Ldha	lactate dehydrogenase A	16828	ENSMUSG00000063229
1419456_at	NA	Dcxr	dicarbonyl L-xylulose reductase	67880	ENSMUSG00000039450
1419254_at	NA	Mthfd2	methylenetetrahydrofolate dehydrogenase (NAD+ dependent), methenyltetrahydrofolate cyclohydrolase	17768	ENSMUSG00000005667
1417952_at	NA	Cyp2j6	cytochrome P450, family 2, subfamily j, polypeptide 6	13110	ENSMUSG00000052914
1417193_at	NA	Sod2	superoxide dismutase 2, mitochondrial	20656	ENSMUSG00000006818
1417125_at	NA	Ahcy	S-adenosylhomocysteine hydrolase	269378	ENSMUSG00000027597
1416531_at	NA	Gsto1	glutathione S-transferase omega 1	14873	ENSMUSG00000025068
1416448_at	NA	Itpa	inosine triphosphatase (nucleoside triphosphate pyrophosphatase)	16434	ENSMUSG00000074797
1416283_at	NA	Gart	phosphoribosylglycinamide formyltransferase	14450	ENSMUSG00000022962
1415852_at	NA	Impdh2	inosine 5'-phosphate dehydrogenase 2	23918	ENSMUSG00000062867
1415673_at	NA	Psph	phosphoserine phosphatase	100678	ENSMUSG00000029446
biological process::carboxylic acid metabolic process::GO:0019752
C=630;O=21;E=4.15;R=5.06;rawP=7.45e-10;adjP=1.00e-07
Probe Set	r (GSTO1)	Symbol	Name	Entrez ID	Ensemble Gene ID
1415673_at	NA	Psph	phosphoserine phosphatase	100678	ENSMUSG00000029446
1416283_at	NA	Gart	phosphoribosylglycinamide formyltransferase	14450	ENSMUSG00000022962
1416531_at	NA	Gsto1	glutathione S-transferase omega 1	14873	ENSMUSG00000025068
1417125_at	NA	Ahcy	S-adenosylhomocysteine hydrolase	269378	ENSMUSG00000027597
1417193_at	NA	Sod2	superoxide dismutase 2, mitochondrial	20656	ENSMUSG00000006818
1417952_at	NA	Cyp2j6	cytochrome P450, family 2, subfamily j, polypeptide 6	13110	ENSMUSG00000052914
1419254_at	NA	Mthfd2	methylenetetrahydrofolate dehydrogenase (NAD+ dependent), methenyltetrahydrofolate cyclohydrolase	17768	ENSMUSG00000005667
1419737_a_at	NA	Ldha	lactate dehydrogenase A	16828	ENSMUSG00000063229
1422428_at	NA	Acsbg1	acyl-CoA synthetase bubblegum family member 1	94180	ENSMUSG00000032281
1422558_at	NA	Gamt	guanidinoacetate methyltransferase	14431	ENSMUSG00000020150
1423159_at	NA	Dld	dihydrolipoamide dehydrogenase	13382	ENSMUSG00000020664
1423710_at	NA	Dlst	dihydrolipoamide S-succinyltransferase (E2 component of 2-oxo-glutarate complex)	78920	ENSMUSG00000004789
1424172_at	NA	Hagh	hydroxyacyl glutathione hydrolase	14651	ENSMUSG00000024158
1424556_at	NA	Pycr1	pyrroline-5-carboxylate reductase 1	209027	ENSMUSG00000025140
1428387_at	NA	Acsl3	acyl-CoA synthetase long-chain family member 3	74205	ENSMUSG00000032883
1430124_x_at	NA	Akr1a1	aldo-keto reductase family 1, member A1 (aldehyde reductase)	58810	ENSMUSG00000028692
1435011_x_at	NA	Akr1a1	aldo-keto reductase family 1, member A1 (aldehyde reductase)	58810	ENSMUSG00000028692
1437398_a_at	NA	Aldh9a1	aldehyde dehydrogenase 9, subfamily A1	56752	ENSMUSG00000026687
1444518_at	NA	Acox1	acyl-Coenzyme A oxidase 1, palmitoyl	11430	ENSMUSG00000020777
1448330_at	NA	Gstm1	glutathione S-transferase, mu 1	14862	ENSMUSG00000058135
1450871_a_at	NA	Bcat1	branched chain aminotransferase 1, cytosolic	12035	ENSMUSG00000030268
1451035_a_at	NA	Akr1a1	aldo-keto reductase family 1, member A1 (aldehyde reductase)	58810	ENSMUSG00000028692
1452823_at	NA	Gstk1	glutathione S-transferase kappa 1	76263	ENSMUSG00000029864
1455699_at	NA	Bcat1	branched chain aminotransferase 1, cytosolic	12035	ENSMUSG00000030268
biological process::oxoacid metabolic process::GO:0043436
C=667;O=21;E=4.39;R=4.78;rawP=2.07e-09;adjP=2.32e-07
Probe Set	r (GSTO1)	Symbol	Name	Entrez ID	Ensemble Gene ID
1455699_at	NA	Bcat1	branched chain aminotransferase 1, cytosolic	12035	ENSMUSG00000030268
1452823_at	NA	Gstk1	glutathione S-transferase kappa 1	76263	ENSMUSG00000029864
1451035_a_at	NA	Akr1a1	aldo-keto reductase family 1, member A1 (aldehyde reductase)	58810	ENSMUSG00000028692
1450871_a_at	NA	Bcat1	branched chain aminotransferase 1, cytosolic	12035	ENSMUSG00000030268
1448330_at	NA	Gstm1	glutathione S-transferase, mu 1	14862	ENSMUSG00000058135
1444518_at	NA	Acox1	acyl-Coenzyme A oxidase 1, palmitoyl	11430	ENSMUSG00000020777
1437398_a_at	NA	Aldh9a1	aldehyde dehydrogenase 9, subfamily A1	56752	ENSMUSG00000026687
1435011_x_at	NA	Akr1a1	aldo-keto reductase family 1, member A1 (aldehyde reductase)	58810	ENSMUSG00000028692
1430124_x_at	NA	Akr1a1	aldo-keto reductase family 1, member A1 (aldehyde reductase)	58810	ENSMUSG00000028692
1428387_at	NA	Acsl3	acyl-CoA synthetase long-chain family member 3	74205	ENSMUSG00000032883
1424556_at	NA	Pycr1	pyrroline-5-carboxylate reductase 1	209027	ENSMUSG00000025140
1424172_at	NA	Hagh	hydroxyacyl glutathione hydrolase	14651	ENSMUSG00000024158
1423710_at	NA	Dlst	dihydrolipoamide S-succinyltransferase (E2 component of 2-oxo-glutarate complex)	78920	ENSMUSG00000004789
1423159_at	NA	Dld	dihydrolipoamide dehydrogenase	13382	ENSMUSG00000020664
1422558_at	NA	Gamt	guanidinoacetate methyltransferase	14431	ENSMUSG00000020150
1422428_at	NA	Acsbg1	acyl-CoA synthetase bubblegum family member 1	94180	ENSMUSG00000032281
1419737_a_at	NA	Ldha	lactate dehydrogenase A	16828	ENSMUSG00000063229
1419254_at	NA	Mthfd2	methylenetetrahydrofolate dehydrogenase (NAD+ dependent), methenyltetrahydrofolate cyclohydrolase	17768	ENSMUSG00000005667
1417952_at	NA	Cyp2j6	cytochrome P450, family 2, subfamily j, polypeptide 6	13110	ENSMUSG00000052914
1417193_at	NA	Sod2	superoxide dismutase 2, mitochondrial	20656	ENSMUSG00000006818
1417125_at	NA	Ahcy	S-adenosylhomocysteine hydrolase	269378	ENSMUSG00000027597
1416531_at	NA	Gsto1	glutathione S-transferase omega 1	14873	ENSMUSG00000025068
1416283_at	NA	Gart	phosphoribosylglycinamide formyltransferase	14450	ENSMUSG00000022962
1415673_at	NA	Psph	phosphoserine phosphatase	100678	ENSMUSG00000029446
biological process::organic acid metabolic process::GO:0006082
C=680;O=21;E=4.48;R=4.69;rawP=2.92e-09;adjP=2.81e-07
Probe Set	r (GSTO1)	Symbol	Name	Entrez ID	Ensemble Gene ID
1415673_at	NA	Psph	phosphoserine phosphatase	100678	ENSMUSG00000029446
1416283_at	NA	Gart	phosphoribosylglycinamide formyltransferase	14450	ENSMUSG00000022962
1416531_at	NA	Gsto1	glutathione S-transferase omega 1	14873	ENSMUSG00000025068
1417125_at	NA	Ahcy	S-adenosylhomocysteine hydrolase	269378	ENSMUSG00000027597
1417193_at	NA	Sod2	superoxide dismutase 2, mitochondrial	20656	ENSMUSG00000006818
1417952_at	NA	Cyp2j6	cytochrome P450, family 2, subfamily j, polypeptide 6	13110	ENSMUSG00000052914
1419254_at	NA	Mthfd2	methylenetetrahydrofolate dehydrogenase (NAD+ dependent), methenyltetrahydrofolate cyclohydrolase	17768	ENSMUSG00000005667
1419737_a_at	NA	Ldha	lactate dehydrogenase A	16828	ENSMUSG00000063229
1422428_at	NA	Acsbg1	acyl-CoA synthetase bubblegum family member 1	94180	ENSMUSG00000032281
1422558_at	NA	Gamt	guanidinoacetate methyltransferase	14431	ENSMUSG00000020150
1423159_at	NA	Dld	dihydrolipoamide dehydrogenase	13382	ENSMUSG00000020664
1423710_at	NA	Dlst	dihydrolipoamide S-succinyltransferase (E2 component of 2-oxo-glutarate complex)	78920	ENSMUSG00000004789
1424172_at	NA	Hagh	hydroxyacyl glutathione hydrolase	14651	ENSMUSG00000024158
1424556_at	NA	Pycr1	pyrroline-5-carboxylate reductase 1	209027	ENSMUSG00000025140
1428387_at	NA	Acsl3	acyl-CoA synthetase long-chain family member 3	74205	ENSMUSG00000032883
1430124_x_at	NA	Akr1a1	aldo-keto reductase family 1, member A1 (aldehyde reductase)	58810	ENSMUSG00000028692
1435011_x_at	NA	Akr1a1	aldo-keto reductase family 1, member A1 (aldehyde reductase)	58810	ENSMUSG00000028692
1437398_a_at	NA	Aldh9a1	aldehyde dehydrogenase 9, subfamily A1	56752	ENSMUSG00000026687
1444518_at	NA	Acox1	acyl-Coenzyme A oxidase 1, palmitoyl	11430	ENSMUSG00000020777
1448330_at	NA	Gstm1	glutathione S-transferase, mu 1	14862	ENSMUSG00000058135
1450871_a_at	NA	Bcat1	branched chain aminotransferase 1, cytosolic	12035	ENSMUSG00000030268
1451035_a_at	NA	Akr1a1	aldo-keto reductase family 1, member A1 (aldehyde reductase)	58810	ENSMUSG00000028692
1452823_at	NA	Gstk1	glutathione S-transferase kappa 1	76263	ENSMUSG00000029864
1455699_at	NA	Bcat1	branched chain aminotransferase 1, cytosolic	12035	ENSMUSG00000030268
biological process::organonitrogen compound metabolic process::GO:1901564
C=1320;O=29;E=8.69;R=3.34;rawP=4.69e-09;adjP=3.95e-07
Probe Set	r (GSTO1)	Symbol	Name	Entrez ID	Ensemble Gene ID
1455699_at	NA	Bcat1	branched chain aminotransferase 1, cytosolic	12035	ENSMUSG00000030268
1453582_at	NA	Chka	choline kinase alpha	12660	ENSMUSG00000024843
1452823_at	NA	Gstk1	glutathione S-transferase kappa 1	76263	ENSMUSG00000029864
1451050_at	NA	Nt5c3	5'-nucleotidase, cytosolic III	107569	ENSMUSG00000029780
1450871_a_at	NA	Bcat1	branched chain aminotransferase 1, cytosolic	12035	ENSMUSG00000030268
1450099_a_at	NA	Gba	glucosidase, beta, acid	14466	ENSMUSG00000028048
1448736_a_at	NA	Hprt	hypoxanthine guanine phosphoribosyl transferase	15452	ENSMUSG00000025630
1448330_at	NA	Gstm1	glutathione S-transferase, mu 1	14862	ENSMUSG00000058135
1442277_at	NA	Chka	choline kinase alpha	12660	ENSMUSG00000024843
1437398_a_at	NA	Aldh9a1	aldehyde dehydrogenase 9, subfamily A1	56752	ENSMUSG00000026687
1437044_a_at	NA	Gba	glucosidase, beta, acid	14466	ENSMUSG00000028048
1428598_at	NA	Tbc1d7	TBC1 domain family, member 7	67046	ENSMUSG00000021368
1428580_at	NA	Blvra	biliverdin reductase A	109778	ENSMUSG00000001999
1428323_at	NA	Gpd2	glycerol phosphate dehydrogenase 2, mitochondrial	14571	ENSMUSG00000026827
1427282_a_at	NA	Fxn	frataxin	14297	ENSMUSG00000059363
1426475_at	NA	Hmbs	hydroxymethylbilane synthase	15288	ENSMUSG00000032126
1425129_a_at	NA	Taldo1	transaldolase 1	21351	ENSMUSG00000025503
1424556_at	NA	Pycr1	pyrroline-5-carboxylate reductase 1	209027	ENSMUSG00000025140
1424172_at	NA	Hagh	hydroxyacyl glutathione hydrolase	14651	ENSMUSG00000024158
1423710_at	NA	Dlst	dihydrolipoamide S-succinyltransferase (E2 component of 2-oxo-glutarate complex)	78920	ENSMUSG00000004789
1423701_at	NA	Coasy	Coenzyme A synthase	71743	ENSMUSG00000001755
1422558_at	NA	Gamt	guanidinoacetate methyltransferase	14431	ENSMUSG00000020150
1420502_at	NA	Sat1	spermidine/spermine N1-acetyl transferase 1	20229	ENSMUSG00000025283
1419737_a_at	NA	Ldha	lactate dehydrogenase A	16828	ENSMUSG00000063229
1419456_at	NA	Dcxr	dicarbonyl L-xylulose reductase	67880	ENSMUSG00000039450
1419254_at	NA	Mthfd2	methylenetetrahydrofolate dehydrogenase (NAD+ dependent), methenyltetrahydrofolate cyclohydrolase	17768	ENSMUSG00000005667
1417193_at	NA	Sod2	superoxide dismutase 2, mitochondrial	20656	ENSMUSG00000006818
1417125_at	NA	Ahcy	S-adenosylhomocysteine hydrolase	269378	ENSMUSG00000027597
1416448_at	NA	Itpa	inosine triphosphatase (nucleoside triphosphate pyrophosphatase)	16434	ENSMUSG00000074797
1416283_at	NA	Gart	phosphoribosylglycinamide formyltransferase	14450	ENSMUSG00000022962
1415852_at	NA	Impdh2	inosine 5'-phosphate dehydrogenase 2	23918	ENSMUSG00000062867
1415673_at	NA	Psph	phosphoserine phosphatase	100678	ENSMUSG00000029446
biological process::single-organism metabolic process::GO:0044710
C=7664;O=79;E=50.47;R=1.57;rawP=2.91e-08;adjP=2.18e-06
Probe Set	r (GSTO1)	Symbol	Name	Entrez ID	Ensemble Gene ID
1415673_at	NA	Psph	phosphoserine phosphatase	100678	ENSMUSG00000029446
1415852_at	NA	Impdh2	inosine 5'-phosphate dehydrogenase 2	23918	ENSMUSG00000062867
1415864_at	NA	Bpgm	2,3-bisphosphoglycerate mutase	12183	ENSMUSG00000038871
1416069_at	NA	Pfkp	phosphofructokinase, platelet	56421	ENSMUSG00000021196
1416283_at	NA	Gart	phosphoribosylglycinamide formyltransferase	14450	ENSMUSG00000022962
1416448_at	NA	Itpa	inosine triphosphatase (nucleoside triphosphate pyrophosphatase)	16434	ENSMUSG00000074797
1416531_at	NA	Gsto1	glutathione S-transferase omega 1	14873	ENSMUSG00000025068
1416592_at	NA	Glrx	glutaredoxin	93692	ENSMUSG00000021591
1417125_at	NA	Ahcy	S-adenosylhomocysteine hydrolase	269378	ENSMUSG00000027597
1417193_at	NA	Sod2	superoxide dismutase 2, mitochondrial	20656	ENSMUSG00000006818
1417952_at	NA	Cyp2j6	cytochrome P450, family 2, subfamily j, polypeptide 6	13110	ENSMUSG00000052914
1418045_at	NA	Inpp1	inositol polyphosphate-1-phosphatase	16329	ENSMUSG00000026102
1418204_s_at	NA	Aif1	allograft inflammatory factor 1	11629	ENSMUSG00000024397
1418311_at	NA	Fn3k	fructosamine 3 kinase	63828	ENSMUSG00000025175
1418503_at	NA	Hspa9	heat shock protein 9	15526	ENSMUSG00000024359
1419254_at	NA	Mthfd2	methylenetetrahydrofolate dehydrogenase (NAD+ dependent), methenyltetrahydrofolate cyclohydrolase	17768	ENSMUSG00000005667
1419456_at	NA	Dcxr	dicarbonyl L-xylulose reductase	67880	ENSMUSG00000039450
1419737_a_at	NA	Ldha	lactate dehydrogenase A	16828	ENSMUSG00000063229
1420502_at	NA	Sat1	spermidine/spermine N1-acetyl transferase 1	20229	ENSMUSG00000025283
1420636_a_at	NA	Dusp12	dual specificity phosphatase 12	80915	ENSMUSG00000026659
1420796_at	NA	Ahrr	aryl-hydrocarbon receptor repressor	11624	ENSMUSG00000021575
1420832_at	NA	Qsox1	quiescin Q6 sulfhydryl oxidase 1	104009	ENSMUSG00000033684
1421914_s_at	NA	Mrpl19	mitochondrial ribosomal protein L19	56284	ENSMUSG00000030045
1422428_at	NA	Acsbg1	acyl-CoA synthetase bubblegum family member 1	94180	ENSMUSG00000032281
1422517_a_at	NA	Znrd1	zinc ribbon domain containing, 1	66136	ENSMUSG00000036315
1422558_at	NA	Gamt	guanidinoacetate methyltransferase	14431	ENSMUSG00000020150
1422579_at	NA	Hspe1	heat shock protein 1 (chaperonin 10)	15528	ENSMUSG00000073676
1422849_a_at	NA	Pabpn1	poly(A) binding protein, nuclear 1	54196	ENSMUSG00000092232,ENSMUSG00000022194
1423159_at	NA	Dld	dihydrolipoamide dehydrogenase	13382	ENSMUSG00000020664
1423225_at	NA	Selk	selenoprotein K	80795	ENSMUSG00000042682
1423630_at	NA	Cygb	cytoglobin	114886	ENSMUSG00000020810
1423701_at	NA	Coasy	Coenzyme A synthase	71743	ENSMUSG00000001755
1423710_at	NA	Dlst	dihydrolipoamide S-succinyltransferase (E2 component of 2-oxo-glutarate complex)	78920	ENSMUSG00000004789
1423858_a_at	NA	Hmgcs2	3-hydroxy-3-methylglutaryl-Coenzyme A synthase 2	15360	ENSMUSG00000027875
1424142_at	NA	Ikbkap	inhibitor of kappa light polypeptide enhancer in B cells, kinase complex-associated protein	230233	ENSMUSG00000028431
1424172_at	NA	Hagh	hydroxyacyl glutathione hydrolase	14651	ENSMUSG00000024158
1424556_at	NA	Pycr1	pyrroline-5-carboxylate reductase 1	209027	ENSMUSG00000025140
1425129_a_at	NA	Taldo1	transaldolase 1	21351	ENSMUSG00000025503
1425798_a_at	NA	Recql	RecQ protein-like	19691	ENSMUSG00000030243
1426475_at	NA	Hmbs	hydroxymethylbilane synthase	15288	ENSMUSG00000032126
1426545_at	NA	Tnrc6b	trinucleotide repeat containing 6b	213988	ENSMUSG00000047888
1426756_at	NA	Galnt2	UDP-N-acetyl-alpha-D-galactosamine:polypeptide N-acetylgalactosaminyltransferase 2	108148	ENSMUSG00000089704,ENSMUSG00000092329
1427282_a_at	NA	Fxn	frataxin	14297	ENSMUSG00000059363
1428323_at	NA	Gpd2	glycerol phosphate dehydrogenase 2, mitochondrial	14571	ENSMUSG00000026827
1428387_at	NA	Acsl3	acyl-CoA synthetase long-chain family member 3	74205	ENSMUSG00000032883
1428440_at	NA	Slc25a12	solute carrier family 25 (mitochondrial carrier, Aralar), member 12	78830	ENSMUSG00000027010
1428477_at	NA	Elac2	elaC homolog 2 (E. coli)	68626	ENSMUSG00000020549
1428580_at	NA	Blvra	biliverdin reductase A	109778	ENSMUSG00000001999
1428598_at	NA	Tbc1d7	TBC1 domain family, member 7	67046	ENSMUSG00000021368
1428889_at	NA	Alkbh3	alkB, alkylation repair homolog 3 (E. coli)	69113	ENSMUSG00000040174
1430124_x_at	NA	Akr1a1	aldo-keto reductase family 1, member A1 (aldehyde reductase)	58810	ENSMUSG00000028692
1433972_at	NA	Camta1	calmodulin binding transcription activator 1	100072	ENSMUSG00000014592
1435011_x_at	NA	Akr1a1	aldo-keto reductase family 1, member A1 (aldehyde reductase)	58810	ENSMUSG00000028692
1435317_x_at	NA	Psma6	proteasome (prosome, macropain) subunit, alpha type 6	26443	ENSMUSG00000021024
1437044_a_at	NA	Gba	glucosidase, beta, acid	14466	ENSMUSG00000028048
1437398_a_at	NA	Aldh9a1	aldehyde dehydrogenase 9, subfamily A1	56752	ENSMUSG00000026687
1437679_a_at	NA	Glrx2	glutaredoxin 2 (thioltransferase)	69367	ENSMUSG00000018196
1437759_at	NA	Pfkp	phosphofructokinase, platelet	56421	ENSMUSG00000021196
1438033_at	NA	Tef	thyrotroph embryonic factor	21685	ENSMUSG00000022389
1439163_at	NA	Zbtb16	zinc finger and BTB domain containing 16	235320	ENSMUSG00000066687
1439953_at	NA	Pmm2	phosphomannomutase 2	54128	ENSMUSG00000022711
1440324_at	NA	Mrpl19	mitochondrial ribosomal protein L19	56284	ENSMUSG00000030045
1442277_at	NA	Chka	choline kinase alpha	12660	ENSMUSG00000024843
1444518_at	NA	Acox1	acyl-Coenzyme A oxidase 1, palmitoyl	11430	ENSMUSG00000020777
1448119_at	NA	Bpgm	2,3-bisphosphoglycerate mutase	12183	ENSMUSG00000038871
1448215_a_at	NA	Dpp3	dipeptidylpeptidase 3	75221	ENSMUSG00000063904
1448330_at	NA	Gstm1	glutathione S-transferase, mu 1	14862	ENSMUSG00000058135
1448736_a_at	NA	Hprt	hypoxanthine guanine phosphoribosyl transferase	15452	ENSMUSG00000025630
1449050_at	NA	Rfc1	replication factor C (activator 1) 1	19687	ENSMUSG00000029191
1449148_a_at	NA	Phtf1	putative homeodomain transcription factor 1	18685	ENSMUSG00000058388
1450099_a_at	NA	Gba	glucosidase, beta, acid	14466	ENSMUSG00000028048
1450405_at	NA	Mrpl19	mitochondrial ribosomal protein L19	56284	ENSMUSG00000030045
1450720_at	NA	Acp1	acid phosphatase 1, soluble	11431	ENSMUSG00000044573
1450871_a_at	NA	Bcat1	branched chain aminotransferase 1, cytosolic	12035	ENSMUSG00000030268
1451035_a_at	NA	Akr1a1	aldo-keto reductase family 1, member A1 (aldehyde reductase)	58810	ENSMUSG00000028692
1451050_at	NA	Nt5c3	5'-nucleotidase, cytosolic III	107569	ENSMUSG00000029780
1452691_at	NA	Rbm17	RNA binding motif protein 17	76938	ENSMUSG00000037197
1452770_at	NA	Vkorc1	vitamin K epoxide reductase complex, subunit 1	27973	ENSMUSG00000096145
1452823_at	NA	Gstk1	glutathione S-transferase kappa 1	76263	ENSMUSG00000029864
1453582_at	NA	Chka	choline kinase alpha	12660	ENSMUSG00000024843
1454268_a_at	NA	Cyba	cytochrome b-245, alpha polypeptide	13057	ENSMUSG00000006519
1454659_at	NA	Dctd	dCMP deaminase	320685	ENSMUSG00000031562
1454758_a_at	NA	Tsc22d1	TSC22 domain family, member 1	21807	ENSMUSG00000022010
1455699_at	NA	Bcat1	branched chain aminotransferase 1, cytosolic	12035	ENSMUSG00000030268
1456822_at	NA	Rad23b	RAD23b homolog (S. cerevisiae)	19359	ENSMUSG00000028426
1457155_at	NA	Aldh2	aldehyde dehydrogenase 2, mitochondrial	11669	ENSMUSG00000029455
1457584_at	NA	Suco	SUN domain containing ossification factor	226551	ENSMUSG00000040297
1458884_at	NA	Plekha1	pleckstrin homology domain containing, family A (phosphoinositide binding specific) member 1	101476	ENSMUSG00000040268
biological process::coenzyme metabolic process::GO:0006732
C=184;O=11;E=1.21;R=9.08;rawP=3.56e-08;adjP=2.40e-06
Probe Set	r (GSTO1)	Symbol	Name	Entrez ID	Ensemble Gene ID
1452770_at	NA	Vkorc1	vitamin K epoxide reductase complex, subunit 1	27973	ENSMUSG00000096145
1428323_at	NA	Gpd2	glycerol phosphate dehydrogenase 2, mitochondrial	14571	ENSMUSG00000026827
1425129_a_at	NA	Taldo1	transaldolase 1	21351	ENSMUSG00000025503
1423710_at	NA	Dlst	dihydrolipoamide S-succinyltransferase (E2 component of 2-oxo-glutarate complex)	78920	ENSMUSG00000004789
1423701_at	NA	Coasy	Coenzyme A synthase	71743	ENSMUSG00000001755
1423159_at	NA	Dld	dihydrolipoamide dehydrogenase	13382	ENSMUSG00000020664
1422558_at	NA	Gamt	guanidinoacetate methyltransferase	14431	ENSMUSG00000020150
1419737_a_at	NA	Ldha	lactate dehydrogenase A	16828	ENSMUSG00000063229
1419456_at	NA	Dcxr	dicarbonyl L-xylulose reductase	67880	ENSMUSG00000039450
1419254_at	NA	Mthfd2	methylenetetrahydrofolate dehydrogenase (NAD+ dependent), methenyltetrahydrofolate cyclohydrolase	17768	ENSMUSG00000005667
1416283_at	NA	Gart	phosphoribosylglycinamide formyltransferase	14450	ENSMUSG00000022962
molecular function::catalytic activity::GO:0003824
C=4669;O=71;E=31.31;R=2.27;rawP=4.24e-15;adjP=6.53e-13
Probe Set	r (GSTO1)	Symbol	Name	Entrez ID	Ensemble Gene ID
1415673_at	NA	Psph	phosphoserine phosphatase	100678	ENSMUSG00000029446
1415852_at	NA	Impdh2	inosine 5'-phosphate dehydrogenase 2	23918	ENSMUSG00000062867
1415864_at	NA	Bpgm	2,3-bisphosphoglycerate mutase	12183	ENSMUSG00000038871
1416069_at	NA	Pfkp	phosphofructokinase, platelet	56421	ENSMUSG00000021196
1416283_at	NA	Gart	phosphoribosylglycinamide formyltransferase	14450	ENSMUSG00000022962
1416448_at	NA	Itpa	inosine triphosphatase (nucleoside triphosphate pyrophosphatase)	16434	ENSMUSG00000074797
1416452_at	NA	Oat	ornithine aminotransferase	18242	ENSMUSG00000030934
1416531_at	NA	Gsto1	glutathione S-transferase omega 1	14873	ENSMUSG00000025068
1416592_at	NA	Glrx	glutaredoxin	93692	ENSMUSG00000021591
1417125_at	NA	Ahcy	S-adenosylhomocysteine hydrolase	269378	ENSMUSG00000027597
1417137_at	NA	Uck2	uridine-cytidine kinase 2	80914	ENSMUSG00000026558
1417193_at	NA	Sod2	superoxide dismutase 2, mitochondrial	20656	ENSMUSG00000006818
1417952_at	NA	Cyp2j6	cytochrome P450, family 2, subfamily j, polypeptide 6	13110	ENSMUSG00000052914
1418045_at	NA	Inpp1	inositol polyphosphate-1-phosphatase	16329	ENSMUSG00000026102
1418311_at	NA	Fn3k	fructosamine 3 kinase	63828	ENSMUSG00000025175
1419072_at	NA	Gstm7	glutathione S-transferase, mu 7	68312	ENSMUSG00000004035
1419254_at	NA	Mthfd2	methylenetetrahydrofolate dehydrogenase (NAD+ dependent), methenyltetrahydrofolate cyclohydrolase	17768	ENSMUSG00000005667
1419270_a_at	NA	Dut	deoxyuridine triphosphatase	110074	ENSMUSG00000027203
1419456_at	NA	Dcxr	dicarbonyl L-xylulose reductase	67880	ENSMUSG00000039450
1419737_a_at	NA	Ldha	lactate dehydrogenase A	16828	ENSMUSG00000063229
1420502_at	NA	Sat1	spermidine/spermine N1-acetyl transferase 1	20229	ENSMUSG00000025283
1420636_a_at	NA	Dusp12	dual specificity phosphatase 12	80915	ENSMUSG00000026659
1420832_at	NA	Qsox1	quiescin Q6 sulfhydryl oxidase 1	104009	ENSMUSG00000033684
1422428_at	NA	Acsbg1	acyl-CoA synthetase bubblegum family member 1	94180	ENSMUSG00000032281
1422517_a_at	NA	Znrd1	zinc ribbon domain containing, 1	66136	ENSMUSG00000036315
1422558_at	NA	Gamt	guanidinoacetate methyltransferase	14431	ENSMUSG00000020150
1423159_at	NA	Dld	dihydrolipoamide dehydrogenase	13382	ENSMUSG00000020664
1423630_at	NA	Cygb	cytoglobin	114886	ENSMUSG00000020810
1423701_at	NA	Coasy	Coenzyme A synthase	71743	ENSMUSG00000001755
1423710_at	NA	Dlst	dihydrolipoamide S-succinyltransferase (E2 component of 2-oxo-glutarate complex)	78920	ENSMUSG00000004789
1423858_a_at	NA	Hmgcs2	3-hydroxy-3-methylglutaryl-Coenzyme A synthase 2	15360	ENSMUSG00000027875
1424018_at	NA	Hint1	histidine triad nucleotide binding protein 1	15254	ENSMUSG00000020267
1424142_at	NA	Ikbkap	inhibitor of kappa light polypeptide enhancer in B cells, kinase complex-associated protein	230233	ENSMUSG00000028431
1424172_at	NA	Hagh	hydroxyacyl glutathione hydrolase	14651	ENSMUSG00000024158
1424182_at	NA	Acat1	acetyl-Coenzyme A acetyltransferase 1	110446	ENSMUSG00000032047
1424556_at	NA	Pycr1	pyrroline-5-carboxylate reductase 1	209027	ENSMUSG00000025140
1425129_a_at	NA	Taldo1	transaldolase 1	21351	ENSMUSG00000025503
1425798_a_at	NA	Recql	RecQ protein-like	19691	ENSMUSG00000030243
1426475_at	NA	Hmbs	hydroxymethylbilane synthase	15288	ENSMUSG00000032126
1426756_at	NA	Galnt2	UDP-N-acetyl-alpha-D-galactosamine:polypeptide N-acetylgalactosaminyltransferase 2	108148	ENSMUSG00000089704,ENSMUSG00000092329
1427282_a_at	NA	Fxn	frataxin	14297	ENSMUSG00000059363
1428323_at	NA	Gpd2	glycerol phosphate dehydrogenase 2, mitochondrial	14571	ENSMUSG00000026827
1428387_at	NA	Acsl3	acyl-CoA synthetase long-chain family member 3	74205	ENSMUSG00000032883
1428477_at	NA	Elac2	elaC homolog 2 (E. coli)	68626	ENSMUSG00000020549
1428580_at	NA	Blvra	biliverdin reductase A	109778	ENSMUSG00000001999
1428889_at	NA	Alkbh3	alkB, alkylation repair homolog 3 (E. coli)	69113	ENSMUSG00000040174
1430124_x_at	NA	Akr1a1	aldo-keto reductase family 1, member A1 (aldehyde reductase)	58810	ENSMUSG00000028692
1435011_x_at	NA	Akr1a1	aldo-keto reductase family 1, member A1 (aldehyde reductase)	58810	ENSMUSG00000028692
1435317_x_at	NA	Psma6	proteasome (prosome, macropain) subunit, alpha type 6	26443	ENSMUSG00000021024
1437044_a_at	NA	Gba	glucosidase, beta, acid	14466	ENSMUSG00000028048
1437398_a_at	NA	Aldh9a1	aldehyde dehydrogenase 9, subfamily A1	56752	ENSMUSG00000026687
1437679_a_at	NA	Glrx2	glutaredoxin 2 (thioltransferase)	69367	ENSMUSG00000018196
1437759_at	NA	Pfkp	phosphofructokinase, platelet	56421	ENSMUSG00000021196
1439953_at	NA	Pmm2	phosphomannomutase 2	54128	ENSMUSG00000022711
1442277_at	NA	Chka	choline kinase alpha	12660	ENSMUSG00000024843
1444518_at	NA	Acox1	acyl-Coenzyme A oxidase 1, palmitoyl	11430	ENSMUSG00000020777
1448119_at	NA	Bpgm	2,3-bisphosphoglycerate mutase	12183	ENSMUSG00000038871
1448215_a_at	NA	Dpp3	dipeptidylpeptidase 3	75221	ENSMUSG00000063904
1448330_at	NA	Gstm1	glutathione S-transferase, mu 1	14862	ENSMUSG00000058135
1448736_a_at	NA	Hprt	hypoxanthine guanine phosphoribosyl transferase	15452	ENSMUSG00000025630
1449050_at	NA	Rfc1	replication factor C (activator 1) 1	19687	ENSMUSG00000029191
1449981_a_at	NA	Nat2	N-acetyltransferase 2 (arylamine N-acetyltransferase)	17961	ENSMUSG00000051147
1450099_a_at	NA	Gba	glucosidase, beta, acid	14466	ENSMUSG00000028048
1450720_at	NA	Acp1	acid phosphatase 1, soluble	11431	ENSMUSG00000044573
1450871_a_at	NA	Bcat1	branched chain aminotransferase 1, cytosolic	12035	ENSMUSG00000030268
1450969_at	NA	Pccb	propionyl Coenzyme A carboxylase, beta polypeptide	66904	ENSMUSG00000032527
1451035_a_at	NA	Akr1a1	aldo-keto reductase family 1, member A1 (aldehyde reductase)	58810	ENSMUSG00000028692
1451050_at	NA	Nt5c3	5'-nucleotidase, cytosolic III	107569	ENSMUSG00000029780
1451405_at	NA	Pcca	propionyl-Coenzyme A carboxylase, alpha polypeptide	110821	ENSMUSG00000041650
1451733_at	NA	Gcnt2	glucosaminyl (N-acetyl) transferase 2, I-branching enzyme	14538	ENSMUSG00000021360
1452770_at	NA	Vkorc1	vitamin K epoxide reductase complex, subunit 1	27973	ENSMUSG00000096145
1452823_at	NA	Gstk1	glutathione S-transferase kappa 1	76263	ENSMUSG00000029864
1453582_at	NA	Chka	choline kinase alpha	12660	ENSMUSG00000024843
1454268_a_at	NA	Cyba	cytochrome b-245, alpha polypeptide	13057	ENSMUSG00000006519
1454659_at	NA	Dctd	dCMP deaminase	320685	ENSMUSG00000031562
1455525_at	NA	Exog	endo/exonuclease (5'-3'), endonuclease G-like	208194	ENSMUSG00000042787
1455699_at	NA	Bcat1	branched chain aminotransferase 1, cytosolic	12035	ENSMUSG00000030268
1457155_at	NA	Aldh2	aldehyde dehydrogenase 2, mitochondrial	11669	ENSMUSG00000029455
molecular function::oxidoreductase activity::GO:0016491
C=654;O=24;E=4.39;R=5.47;rawP=7.32e-12;adjP=5.64e-10
Probe Set	r (GSTO1)	Symbol	Name	Entrez ID	Ensemble Gene ID
1457155_at	NA	Aldh2	aldehyde dehydrogenase 2, mitochondrial	11669	ENSMUSG00000029455
1454268_a_at	NA	Cyba	cytochrome b-245, alpha polypeptide	13057	ENSMUSG00000006519
1452823_at	NA	Gstk1	glutathione S-transferase kappa 1	76263	ENSMUSG00000029864
1452770_at	NA	Vkorc1	vitamin K epoxide reductase complex, subunit 1	27973	ENSMUSG00000096145
1451035_a_at	NA	Akr1a1	aldo-keto reductase family 1, member A1 (aldehyde reductase)	58810	ENSMUSG00000028692
1444518_at	NA	Acox1	acyl-Coenzyme A oxidase 1, palmitoyl	11430	ENSMUSG00000020777
1437679_a_at	NA	Glrx2	glutaredoxin 2 (thioltransferase)	69367	ENSMUSG00000018196
1437398_a_at	NA	Aldh9a1	aldehyde dehydrogenase 9, subfamily A1	56752	ENSMUSG00000026687
1435011_x_at	NA	Akr1a1	aldo-keto reductase family 1, member A1 (aldehyde reductase)	58810	ENSMUSG00000028692
1430124_x_at	NA	Akr1a1	aldo-keto reductase family 1, member A1 (aldehyde reductase)	58810	ENSMUSG00000028692
1428889_at	NA	Alkbh3	alkB, alkylation repair homolog 3 (E. coli)	69113	ENSMUSG00000040174
1428580_at	NA	Blvra	biliverdin reductase A	109778	ENSMUSG00000001999
1428323_at	NA	Gpd2	glycerol phosphate dehydrogenase 2, mitochondrial	14571	ENSMUSG00000026827
1427282_a_at	NA	Fxn	frataxin	14297	ENSMUSG00000059363
1424556_at	NA	Pycr1	pyrroline-5-carboxylate reductase 1	209027	ENSMUSG00000025140
1423630_at	NA	Cygb	cytoglobin	114886	ENSMUSG00000020810
1423159_at	NA	Dld	dihydrolipoamide dehydrogenase	13382	ENSMUSG00000020664
1420832_at	NA	Qsox1	quiescin Q6 sulfhydryl oxidase 1	104009	ENSMUSG00000033684
1419737_a_at	NA	Ldha	lactate dehydrogenase A	16828	ENSMUSG00000063229
1419456_at	NA	Dcxr	dicarbonyl L-xylulose reductase	67880	ENSMUSG00000039450
1419254_at	NA	Mthfd2	methylenetetrahydrofolate dehydrogenase (NAD+ dependent), methenyltetrahydrofolate cyclohydrolase	17768	ENSMUSG00000005667
1417952_at	NA	Cyp2j6	cytochrome P450, family 2, subfamily j, polypeptide 6	13110	ENSMUSG00000052914
1417193_at	NA	Sod2	superoxide dismutase 2, mitochondrial	20656	ENSMUSG00000006818
1416592_at	NA	Glrx	glutaredoxin	93692	ENSMUSG00000021591
1416531_at	NA	Gsto1	glutathione S-transferase omega 1	14873	ENSMUSG00000025068
1415852_at	NA	Impdh2	inosine 5'-phosphate dehydrogenase 2	23918	ENSMUSG00000062867
molecular function::oxidoreductase activity, acting on a sulfur group of donors::GO:0016667
C=48;O=6;E=0.32;R=18.64;rawP=7.74e-07;adjP=3.97e-05
Probe Set	r (GSTO1)	Symbol	Name	Entrez ID	Ensemble Gene ID
1416531_at	NA	Gsto1	glutathione S-transferase omega 1	14873	ENSMUSG00000025068
1416592_at	NA	Glrx	glutaredoxin	93692	ENSMUSG00000021591
1420832_at	NA	Qsox1	quiescin Q6 sulfhydryl oxidase 1	104009	ENSMUSG00000033684
1423159_at	NA	Dld	dihydrolipoamide dehydrogenase	13382	ENSMUSG00000020664
1437679_a_at	NA	Glrx2	glutaredoxin 2 (thioltransferase)	69367	ENSMUSG00000018196
1452823_at	NA	Gstk1	glutathione S-transferase kappa 1	76263	ENSMUSG00000029864
molecular function::transferase activity::GO:0016740
C=1574;O=27;E=10.55;R=2.56;rawP=3.74e-06;adjP=0.0001
Probe Set	r (GSTO1)	Symbol	Name	Entrez ID	Ensemble Gene ID
1455699_at	NA	Bcat1	branched chain aminotransferase 1, cytosolic	12035	ENSMUSG00000030268
1453582_at	NA	Chka	choline kinase alpha	12660	ENSMUSG00000024843
1452823_at	NA	Gstk1	glutathione S-transferase kappa 1	76263	ENSMUSG00000029864
1451733_at	NA	Gcnt2	glucosaminyl (N-acetyl) transferase 2, I-branching enzyme	14538	ENSMUSG00000021360
1451050_at	NA	Nt5c3	5'-nucleotidase, cytosolic III	107569	ENSMUSG00000029780
1450871_a_at	NA	Bcat1	branched chain aminotransferase 1, cytosolic	12035	ENSMUSG00000030268
1449981_a_at	NA	Nat2	N-acetyltransferase 2 (arylamine N-acetyltransferase)	17961	ENSMUSG00000051147
1448736_a_at	NA	Hprt	hypoxanthine guanine phosphoribosyl transferase	15452	ENSMUSG00000025630
1448330_at	NA	Gstm1	glutathione S-transferase, mu 1	14862	ENSMUSG00000058135
1442277_at	NA	Chka	choline kinase alpha	12660	ENSMUSG00000024843
1437759_at	NA	Pfkp	phosphofructokinase, platelet	56421	ENSMUSG00000021196
1437679_a_at	NA	Glrx2	glutaredoxin 2 (thioltransferase)	69367	ENSMUSG00000018196
1426756_at	NA	Galnt2	UDP-N-acetyl-alpha-D-galactosamine:polypeptide N-acetylgalactosaminyltransferase 2	108148	ENSMUSG00000089704,ENSMUSG00000092329
1426475_at	NA	Hmbs	hydroxymethylbilane synthase	15288	ENSMUSG00000032126
1425129_a_at	NA	Taldo1	transaldolase 1	21351	ENSMUSG00000025503
1424182_at	NA	Acat1	acetyl-Coenzyme A acetyltransferase 1	110446	ENSMUSG00000032047
1424142_at	NA	Ikbkap	inhibitor of kappa light polypeptide enhancer in B cells, kinase complex-associated protein	230233	ENSMUSG00000028431
1423858_a_at	NA	Hmgcs2	3-hydroxy-3-methylglutaryl-Coenzyme A synthase 2	15360	ENSMUSG00000027875
1423710_at	NA	Dlst	dihydrolipoamide S-succinyltransferase (E2 component of 2-oxo-glutarate complex)	78920	ENSMUSG00000004789
1423701_at	NA	Coasy	Coenzyme A synthase	71743	ENSMUSG00000001755
1422558_at	NA	Gamt	guanidinoacetate methyltransferase	14431	ENSMUSG00000020150
1422517_a_at	NA	Znrd1	zinc ribbon domain containing, 1	66136	ENSMUSG00000036315
1420502_at	NA	Sat1	spermidine/spermine N1-acetyl transferase 1	20229	ENSMUSG00000025283
1419072_at	NA	Gstm7	glutathione S-transferase, mu 7	68312	ENSMUSG00000004035
1418311_at	NA	Fn3k	fructosamine 3 kinase	63828	ENSMUSG00000025175
1417137_at	NA	Uck2	uridine-cytidine kinase 2	80914	ENSMUSG00000026558
1416531_at	NA	Gsto1	glutathione S-transferase omega 1	14873	ENSMUSG00000025068
1416452_at	NA	Oat	ornithine aminotransferase	18242	ENSMUSG00000030934
1416283_at	NA	Gart	phosphoribosylglycinamide formyltransferase	14450	ENSMUSG00000022962
1416069_at	NA	Pfkp	phosphofructokinase, platelet	56421	ENSMUSG00000021196
molecular function::ion binding::GO:0043167
C=4787;O=54;E=32.10;R=1.68;rawP=8.49e-06;adjP=0.0003
Probe Set	r (GSTO1)	Symbol	Name	Entrez ID	Ensemble Gene ID
1415673_at	NA	Psph	phosphoserine phosphatase	100678	ENSMUSG00000029446
1415852_at	NA	Impdh2	inosine 5'-phosphate dehydrogenase 2	23918	ENSMUSG00000062867
1415870_at	NA	Calu	calumenin	12321	ENSMUSG00000029767
1416069_at	NA	Pfkp	phosphofructokinase, platelet	56421	ENSMUSG00000021196
1416137_at	NA	Anxa7	annexin A7	11750	ENSMUSG00000021814
1416283_at	NA	Gart	phosphoribosylglycinamide formyltransferase	14450	ENSMUSG00000022962
1416448_at	NA	Itpa	inosine triphosphatase (nucleoside triphosphate pyrophosphatase)	16434	ENSMUSG00000074797
1416452_at	NA	Oat	ornithine aminotransferase	18242	ENSMUSG00000030934
1417125_at	NA	Ahcy	S-adenosylhomocysteine hydrolase	269378	ENSMUSG00000027597
1417137_at	NA	Uck2	uridine-cytidine kinase 2	80914	ENSMUSG00000026558
1417193_at	NA	Sod2	superoxide dismutase 2, mitochondrial	20656	ENSMUSG00000006818
1417952_at	NA	Cyp2j6	cytochrome P450, family 2, subfamily j, polypeptide 6	13110	ENSMUSG00000052914
1418045_at	NA	Inpp1	inositol polyphosphate-1-phosphatase	16329	ENSMUSG00000026102
1418204_s_at	NA	Aif1	allograft inflammatory factor 1	11629	ENSMUSG00000024397
1418503_at	NA	Hspa9	heat shock protein 9	15526	ENSMUSG00000024359
1419254_at	NA	Mthfd2	methylenetetrahydrofolate dehydrogenase (NAD+ dependent), methenyltetrahydrofolate cyclohydrolase	17768	ENSMUSG00000005667
1420502_at	NA	Sat1	spermidine/spermine N1-acetyl transferase 1	20229	ENSMUSG00000025283
1420636_a_at	NA	Dusp12	dual specificity phosphatase 12	80915	ENSMUSG00000026659
1422428_at	NA	Acsbg1	acyl-CoA synthetase bubblegum family member 1	94180	ENSMUSG00000032281
1422517_a_at	NA	Znrd1	zinc ribbon domain containing, 1	66136	ENSMUSG00000036315
1422579_at	NA	Hspe1	heat shock protein 1 (chaperonin 10)	15528	ENSMUSG00000073676
1423159_at	NA	Dld	dihydrolipoamide dehydrogenase	13382	ENSMUSG00000020664
1423534_at	NA	Pdcd2	programmed cell death 2	18567	ENSMUSG00000014771
1423630_at	NA	Cygb	cytoglobin	114886	ENSMUSG00000020810
1423701_at	NA	Coasy	Coenzyme A synthase	71743	ENSMUSG00000001755
1424142_at	NA	Ikbkap	inhibitor of kappa light polypeptide enhancer in B cells, kinase complex-associated protein	230233	ENSMUSG00000028431
1424172_at	NA	Hagh	hydroxyacyl glutathione hydrolase	14651	ENSMUSG00000024158
1424182_at	NA	Acat1	acetyl-Coenzyme A acetyltransferase 1	110446	ENSMUSG00000032047
1425798_a_at	NA	Recql	RecQ protein-like	19691	ENSMUSG00000030243
1426475_at	NA	Hmbs	hydroxymethylbilane synthase	15288	ENSMUSG00000032126
1426756_at	NA	Galnt2	UDP-N-acetyl-alpha-D-galactosamine:polypeptide N-acetylgalactosaminyltransferase 2	108148	ENSMUSG00000089704,ENSMUSG00000092329
1427282_a_at	NA	Fxn	frataxin	14297	ENSMUSG00000059363
1428323_at	NA	Gpd2	glycerol phosphate dehydrogenase 2, mitochondrial	14571	ENSMUSG00000026827
1428387_at	NA	Acsl3	acyl-CoA synthetase long-chain family member 3	74205	ENSMUSG00000032883
1428440_at	NA	Slc25a12	solute carrier family 25 (mitochondrial carrier, Aralar), member 12	78830	ENSMUSG00000027010
1428477_at	NA	Elac2	elaC homolog 2 (E. coli)	68626	ENSMUSG00000020549
1428580_at	NA	Blvra	biliverdin reductase A	109778	ENSMUSG00000001999
1428889_at	NA	Alkbh3	alkB, alkylation repair homolog 3 (E. coli)	69113	ENSMUSG00000040174
1437044_a_at	NA	Gba	glucosidase, beta, acid	14466	ENSMUSG00000028048
1437679_a_at	NA	Glrx2	glutaredoxin 2 (thioltransferase)	69367	ENSMUSG00000018196
1437759_at	NA	Pfkp	phosphofructokinase, platelet	56421	ENSMUSG00000021196
1438764_at	NA	Anxa7	annexin A7	11750	ENSMUSG00000021814
1439163_at	NA	Zbtb16	zinc finger and BTB domain containing 16	235320	ENSMUSG00000066687
1442277_at	NA	Chka	choline kinase alpha	12660	ENSMUSG00000024843
1444518_at	NA	Acox1	acyl-Coenzyme A oxidase 1, palmitoyl	11430	ENSMUSG00000020777
1448215_a_at	NA	Dpp3	dipeptidylpeptidase 3	75221	ENSMUSG00000063904
1448736_a_at	NA	Hprt	hypoxanthine guanine phosphoribosyl transferase	15452	ENSMUSG00000025630
1449050_at	NA	Rfc1	replication factor C (activator 1) 1	19687	ENSMUSG00000029191
1450099_a_at	NA	Gba	glucosidase, beta, acid	14466	ENSMUSG00000028048
1450380_at	NA	Epdr1	ependymin related protein 1 (zebrafish)	105298	ENSMUSG00000002808
1450969_at	NA	Pccb	propionyl Coenzyme A carboxylase, beta polypeptide	66904	ENSMUSG00000032527
1451050_at	NA	Nt5c3	5'-nucleotidase, cytosolic III	107569	ENSMUSG00000029780
1451405_at	NA	Pcca	propionyl-Coenzyme A carboxylase, alpha polypeptide	110821	ENSMUSG00000041650
1453582_at	NA	Chka	choline kinase alpha	12660	ENSMUSG00000024843
1454268_a_at	NA	Cyba	cytochrome b-245, alpha polypeptide	13057	ENSMUSG00000006519
1454659_at	NA	Dctd	dCMP deaminase	320685	ENSMUSG00000031562
1455525_at	NA	Exog	endo/exonuclease (5'-3'), endonuclease G-like	208194	ENSMUSG00000042787
1458884_at	NA	Plekha1	pleckstrin homology domain containing, family A (phosphoinositide binding specific) member 1	101476	ENSMUSG00000040268
molecular function::glutathione transferase activity::GO:0004364
C=23;O=4;E=0.15;R=25.93;rawP=1.54e-05;adjP=0.0004
Probe Set	r (GSTO1)	Symbol	Name	Entrez ID	Ensemble Gene ID
1452823_at	NA	Gstk1	glutathione S-transferase kappa 1	76263	ENSMUSG00000029864
1448330_at	NA	Gstm1	glutathione S-transferase, mu 1	14862	ENSMUSG00000058135
1419072_at	NA	Gstm7	glutathione S-transferase, mu 7	68312	ENSMUSG00000004035
1416531_at	NA	Gsto1	glutathione S-transferase omega 1	14873	ENSMUSG00000025068
molecular function::transferase activity, transferring alkyl or aryl (other than methyl) groups::GO:0016765
C=48;O=5;E=0.32;R=15.53;rawP=1.69e-05;adjP=0.0004
Probe Set	r (GSTO1)	Symbol	Name	Entrez ID	Ensemble Gene ID
1416531_at	NA	Gsto1	glutathione S-transferase omega 1	14873	ENSMUSG00000025068
1419072_at	NA	Gstm7	glutathione S-transferase, mu 7	68312	ENSMUSG00000004035
1426475_at	NA	Hmbs	hydroxymethylbilane synthase	15288	ENSMUSG00000032126
1448330_at	NA	Gstm1	glutathione S-transferase, mu 1	14862	ENSMUSG00000058135
1452823_at	NA	Gstk1	glutathione S-transferase kappa 1	76263	ENSMUSG00000029864
molecular function::nucleoside phosphate binding::GO:1901265
C=2134;O=30;E=14.31;R=2.10;rawP=4.91e-05;adjP=0.0007
Probe Set	r (GSTO1)	Symbol	Name	Entrez ID	Ensemble Gene ID
1453582_at	NA	Chka	choline kinase alpha	12660	ENSMUSG00000024843
1452691_at	NA	Rbm17	RNA binding motif protein 17	76938	ENSMUSG00000037197
1451405_at	NA	Pcca	propionyl-Coenzyme A carboxylase, alpha polypeptide	110821	ENSMUSG00000041650
1451050_at	NA	Nt5c3	5'-nucleotidase, cytosolic III	107569	ENSMUSG00000029780
1450969_at	NA	Pccb	propionyl Coenzyme A carboxylase, beta polypeptide	66904	ENSMUSG00000032527
1449050_at	NA	Rfc1	replication factor C (activator 1) 1	19687	ENSMUSG00000029191
1448736_a_at	NA	Hprt	hypoxanthine guanine phosphoribosyl transferase	15452	ENSMUSG00000025630
1444518_at	NA	Acox1	acyl-Coenzyme A oxidase 1, palmitoyl	11430	ENSMUSG00000020777
1442277_at	NA	Chka	choline kinase alpha	12660	ENSMUSG00000024843
1437759_at	NA	Pfkp	phosphofructokinase, platelet	56421	ENSMUSG00000021196
1437398_a_at	NA	Aldh9a1	aldehyde dehydrogenase 9, subfamily A1	56752	ENSMUSG00000026687
1428580_at	NA	Blvra	biliverdin reductase A	109778	ENSMUSG00000001999
1428387_at	NA	Acsl3	acyl-CoA synthetase long-chain family member 3	74205	ENSMUSG00000032883
1426545_at	NA	Tnrc6b	trinucleotide repeat containing 6b	213988	ENSMUSG00000047888
1425798_a_at	NA	Recql	RecQ protein-like	19691	ENSMUSG00000030243
1424556_at	NA	Pycr1	pyrroline-5-carboxylate reductase 1	209027	ENSMUSG00000025140
1424142_at	NA	Ikbkap	inhibitor of kappa light polypeptide enhancer in B cells, kinase complex-associated protein	230233	ENSMUSG00000028431
1423701_at	NA	Coasy	Coenzyme A synthase	71743	ENSMUSG00000001755
1423159_at	NA	Dld	dihydrolipoamide dehydrogenase	13382	ENSMUSG00000020664
1422849_a_at	NA	Pabpn1	poly(A) binding protein, nuclear 1	54196	ENSMUSG00000092232,ENSMUSG00000022194
1422579_at	NA	Hspe1	heat shock protein 1 (chaperonin 10)	15528	ENSMUSG00000073676
1422428_at	NA	Acsbg1	acyl-CoA synthetase bubblegum family member 1	94180	ENSMUSG00000032281
1419737_a_at	NA	Ldha	lactate dehydrogenase A	16828	ENSMUSG00000063229
1419456_at	NA	Dcxr	dicarbonyl L-xylulose reductase	67880	ENSMUSG00000039450
1419254_at	NA	Mthfd2	methylenetetrahydrofolate dehydrogenase (NAD+ dependent), methenyltetrahydrofolate cyclohydrolase	17768	ENSMUSG00000005667
1418503_at	NA	Hspa9	heat shock protein 9	15526	ENSMUSG00000024359
1417137_at	NA	Uck2	uridine-cytidine kinase 2	80914	ENSMUSG00000026558
1417125_at	NA	Ahcy	S-adenosylhomocysteine hydrolase	269378	ENSMUSG00000027597
1416448_at	NA	Itpa	inosine triphosphatase (nucleoside triphosphate pyrophosphatase)	16434	ENSMUSG00000074797
1416283_at	NA	Gart	phosphoribosylglycinamide formyltransferase	14450	ENSMUSG00000022962
1416069_at	NA	Pfkp	phosphofructokinase, platelet	56421	ENSMUSG00000021196
1415852_at	NA	Impdh2	inosine 5'-phosphate dehydrogenase 2	23918	ENSMUSG00000062867
molecular function::disulfide oxidoreductase activity::GO:0015036
C=28;O=4;E=0.19;R=21.30;rawP=3.46e-05;adjP=0.0007
Probe Set	r (GSTO1)	Symbol	Name	Entrez ID	Ensemble Gene ID
1416531_at	NA	Gsto1	glutathione S-transferase omega 1	14873	ENSMUSG00000025068
1416592_at	NA	Glrx	glutaredoxin	93692	ENSMUSG00000021591
1437679_a_at	NA	Glrx2	glutaredoxin 2 (thioltransferase)	69367	ENSMUSG00000018196
1452823_at	NA	Gstk1	glutathione S-transferase kappa 1	76263	ENSMUSG00000029864
molecular function::propionyl-CoA carboxylase activity::GO:0004658
C=2;O=2;E=0.01;R=149.13;rawP=4.46e-05;adjP=0.0007
Probe Set	r (GSTO1)	Symbol	Name	Entrez ID	Ensemble Gene ID
1451405_at	NA	Pcca	propionyl-Coenzyme A carboxylase, alpha polypeptide	110821	ENSMUSG00000041650
1450969_at	NA	Pccb	propionyl Coenzyme A carboxylase, beta polypeptide	66904	ENSMUSG00000032527
cellular component::cytoplasm::GO:0005737
C=7828;O=92;E=51.66;R=1.78;rawP=3.39e-15;adjP=3.25e-13
Probe Set	r (GSTO1)	Symbol	Name	Entrez ID	Ensemble Gene ID
1415852_at	NA	Impdh2	inosine 5'-phosphate dehydrogenase 2	23918	ENSMUSG00000062867
1415870_at	NA	Calu	calumenin	12321	ENSMUSG00000029767
1416069_at	NA	Pfkp	phosphofructokinase, platelet	56421	ENSMUSG00000021196
1416137_at	NA	Anxa7	annexin A7	11750	ENSMUSG00000021814
1416283_at	NA	Gart	phosphoribosylglycinamide formyltransferase	14450	ENSMUSG00000022962
1416448_at	NA	Itpa	inosine triphosphatase (nucleoside triphosphate pyrophosphatase)	16434	ENSMUSG00000074797
1416452_at	NA	Oat	ornithine aminotransferase	18242	ENSMUSG00000030934
1416531_at	NA	Gsto1	glutathione S-transferase omega 1	14873	ENSMUSG00000025068
1416592_at	NA	Glrx	glutaredoxin	93692	ENSMUSG00000021591
1417125_at	NA	Ahcy	S-adenosylhomocysteine hydrolase	269378	ENSMUSG00000027597
1417137_at	NA	Uck2	uridine-cytidine kinase 2	80914	ENSMUSG00000026558
1417193_at	NA	Sod2	superoxide dismutase 2, mitochondrial	20656	ENSMUSG00000006818
1417952_at	NA	Cyp2j6	cytochrome P450, family 2, subfamily j, polypeptide 6	13110	ENSMUSG00000052914
1418204_s_at	NA	Aif1	allograft inflammatory factor 1	11629	ENSMUSG00000024397
1418311_at	NA	Fn3k	fructosamine 3 kinase	63828	ENSMUSG00000025175
1418503_at	NA	Hspa9	heat shock protein 9	15526	ENSMUSG00000024359
1419072_at	NA	Gstm7	glutathione S-transferase, mu 7	68312	ENSMUSG00000004035
1419254_at	NA	Mthfd2	methylenetetrahydrofolate dehydrogenase (NAD+ dependent), methenyltetrahydrofolate cyclohydrolase	17768	ENSMUSG00000005667
1419270_a_at	NA	Dut	deoxyuridine triphosphatase	110074	ENSMUSG00000027203
1419737_a_at	NA	Ldha	lactate dehydrogenase A	16828	ENSMUSG00000063229
1420502_at	NA	Sat1	spermidine/spermine N1-acetyl transferase 1	20229	ENSMUSG00000025283
1420636_a_at	NA	Dusp12	dual specificity phosphatase 12	80915	ENSMUSG00000026659
1420678_a_at	NA	Il17rb	interleukin 17 receptor B	50905	ENSMUSG00000015966
1420796_at	NA	Ahrr	aryl-hydrocarbon receptor repressor	11624	ENSMUSG00000021575
1420832_at	NA	Qsox1	quiescin Q6 sulfhydryl oxidase 1	104009	ENSMUSG00000033684
1421914_s_at	NA	Mrpl19	mitochondrial ribosomal protein L19	56284	ENSMUSG00000030045
1422428_at	NA	Acsbg1	acyl-CoA synthetase bubblegum family member 1	94180	ENSMUSG00000032281
1422579_at	NA	Hspe1	heat shock protein 1 (chaperonin 10)	15528	ENSMUSG00000073676
1422849_a_at	NA	Pabpn1	poly(A) binding protein, nuclear 1	54196	ENSMUSG00000092232,ENSMUSG00000022194
1423159_at	NA	Dld	dihydrolipoamide dehydrogenase	13382	ENSMUSG00000020664
1423225_at	NA	Selk	selenoprotein K	80795	ENSMUSG00000042682
1423534_at	NA	Pdcd2	programmed cell death 2	18567	ENSMUSG00000014771
1423630_at	NA	Cygb	cytoglobin	114886	ENSMUSG00000020810
1423701_at	NA	Coasy	Coenzyme A synthase	71743	ENSMUSG00000001755
1423710_at	NA	Dlst	dihydrolipoamide S-succinyltransferase (E2 component of 2-oxo-glutarate complex)	78920	ENSMUSG00000004789
1423858_a_at	NA	Hmgcs2	3-hydroxy-3-methylglutaryl-Coenzyme A synthase 2	15360	ENSMUSG00000027875
1424018_at	NA	Hint1	histidine triad nucleotide binding protein 1	15254	ENSMUSG00000020267
1424142_at	NA	Ikbkap	inhibitor of kappa light polypeptide enhancer in B cells, kinase complex-associated protein	230233	ENSMUSG00000028431
1424172_at	NA	Hagh	hydroxyacyl glutathione hydrolase	14651	ENSMUSG00000024158
1424182_at	NA	Acat1	acetyl-Coenzyme A acetyltransferase 1	110446	ENSMUSG00000032047
1424556_at	NA	Pycr1	pyrroline-5-carboxylate reductase 1	209027	ENSMUSG00000025140
1425129_a_at	NA	Taldo1	transaldolase 1	21351	ENSMUSG00000025503
1426475_at	NA	Hmbs	hydroxymethylbilane synthase	15288	ENSMUSG00000032126
1426545_at	NA	Tnrc6b	trinucleotide repeat containing 6b	213988	ENSMUSG00000047888
1426756_at	NA	Galnt2	UDP-N-acetyl-alpha-D-galactosamine:polypeptide N-acetylgalactosaminyltransferase 2	108148	ENSMUSG00000089704,ENSMUSG00000092329
1427282_a_at	NA	Fxn	frataxin	14297	ENSMUSG00000059363
1428253_at	NA	Chmp2b	charged multivesicular body protein 2B	68942	ENSMUSG00000004843
1428323_at	NA	Gpd2	glycerol phosphate dehydrogenase 2, mitochondrial	14571	ENSMUSG00000026827
1428387_at	NA	Acsl3	acyl-CoA synthetase long-chain family member 3	74205	ENSMUSG00000032883
1428440_at	NA	Slc25a12	solute carrier family 25 (mitochondrial carrier, Aralar), member 12	78830	ENSMUSG00000027010
1428477_at	NA	Elac2	elaC homolog 2 (E. coli)	68626	ENSMUSG00000020549
1428580_at	NA	Blvra	biliverdin reductase A	109778	ENSMUSG00000001999
1428598_at	NA	Tbc1d7	TBC1 domain family, member 7	67046	ENSMUSG00000021368
1428729_at	NA	Krit1	KRIT1, ankyrin repeat containing	79264	ENSMUSG00000000600
1428889_at	NA	Alkbh3	alkB, alkylation repair homolog 3 (E. coli)	69113	ENSMUSG00000040174
1429778_at	NA	Optn	optineurin	71648	ENSMUSG00000026672
1430124_x_at	NA	Akr1a1	aldo-keto reductase family 1, member A1 (aldehyde reductase)	58810	ENSMUSG00000028692
1433972_at	NA	Camta1	calmodulin binding transcription activator 1	100072	ENSMUSG00000014592
1435011_x_at	NA	Akr1a1	aldo-keto reductase family 1, member A1 (aldehyde reductase)	58810	ENSMUSG00000028692
1435317_x_at	NA	Psma6	proteasome (prosome, macropain) subunit, alpha type 6	26443	ENSMUSG00000021024
1437044_a_at	NA	Gba	glucosidase, beta, acid	14466	ENSMUSG00000028048
1437398_a_at	NA	Aldh9a1	aldehyde dehydrogenase 9, subfamily A1	56752	ENSMUSG00000026687
1437679_a_at	NA	Glrx2	glutaredoxin 2 (thioltransferase)	69367	ENSMUSG00000018196
1437759_at	NA	Pfkp	phosphofructokinase, platelet	56421	ENSMUSG00000021196
1438764_at	NA	Anxa7	annexin A7	11750	ENSMUSG00000021814
1439163_at	NA	Zbtb16	zinc finger and BTB domain containing 16	235320	ENSMUSG00000066687
1439953_at	NA	Pmm2	phosphomannomutase 2	54128	ENSMUSG00000022711
1440324_at	NA	Mrpl19	mitochondrial ribosomal protein L19	56284	ENSMUSG00000030045
1441829_s_at	NA	Akap10	A kinase (PRKA) anchor protein 10	56697	ENSMUSG00000047804
1442277_at	NA	Chka	choline kinase alpha	12660	ENSMUSG00000024843
1444518_at	NA	Acox1	acyl-Coenzyme A oxidase 1, palmitoyl	11430	ENSMUSG00000020777
1448139_at	NA	Mlc1	megalencephalic leukoencephalopathy with subcortical cysts 1 homolog (human)	170790	ENSMUSG00000035805
1448148_at	NA	Grn	granulin	14824	ENSMUSG00000034708
1448215_a_at	NA	Dpp3	dipeptidylpeptidase 3	75221	ENSMUSG00000063904
1448330_at	NA	Gstm1	glutathione S-transferase, mu 1	14862	ENSMUSG00000058135
1448736_a_at	NA	Hprt	hypoxanthine guanine phosphoribosyl transferase	15452	ENSMUSG00000025630
1449050_at	NA	Rfc1	replication factor C (activator 1) 1	19687	ENSMUSG00000029191
1449148_a_at	NA	Phtf1	putative homeodomain transcription factor 1	18685	ENSMUSG00000058388
1449981_a_at	NA	Nat2	N-acetyltransferase 2 (arylamine N-acetyltransferase)	17961	ENSMUSG00000051147
1450099_a_at	NA	Gba	glucosidase, beta, acid	14466	ENSMUSG00000028048
1450380_at	NA	Epdr1	ependymin related protein 1 (zebrafish)	105298	ENSMUSG00000002808
1450405_at	NA	Mrpl19	mitochondrial ribosomal protein L19	56284	ENSMUSG00000030045
1450720_at	NA	Acp1	acid phosphatase 1, soluble	11431	ENSMUSG00000044573
1450871_a_at	NA	Bcat1	branched chain aminotransferase 1, cytosolic	12035	ENSMUSG00000030268
1450969_at	NA	Pccb	propionyl Coenzyme A carboxylase, beta polypeptide	66904	ENSMUSG00000032527
1451035_a_at	NA	Akr1a1	aldo-keto reductase family 1, member A1 (aldehyde reductase)	58810	ENSMUSG00000028692
1451050_at	NA	Nt5c3	5'-nucleotidase, cytosolic III	107569	ENSMUSG00000029780
1451405_at	NA	Pcca	propionyl-Coenzyme A carboxylase, alpha polypeptide	110821	ENSMUSG00000041650
1452770_at	NA	Vkorc1	vitamin K epoxide reductase complex, subunit 1	27973	ENSMUSG00000096145
1452823_at	NA	Gstk1	glutathione S-transferase kappa 1	76263	ENSMUSG00000029864
1453124_at	NA	Tnpo3	transportin 3	320938	ENSMUSG00000012535
1453582_at	NA	Chka	choline kinase alpha	12660	ENSMUSG00000024843
1454268_a_at	NA	Cyba	cytochrome b-245, alpha polypeptide	13057	ENSMUSG00000006519
1454758_a_at	NA	Tsc22d1	TSC22 domain family, member 1	21807	ENSMUSG00000022010
1455525_at	NA	Exog	endo/exonuclease (5'-3'), endonuclease G-like	208194	ENSMUSG00000042787
1455699_at	NA	Bcat1	branched chain aminotransferase 1, cytosolic	12035	ENSMUSG00000030268
1456822_at	NA	Rad23b	RAD23b homolog (S. cerevisiae)	19359	ENSMUSG00000028426
1457155_at	NA	Aldh2	aldehyde dehydrogenase 2, mitochondrial	11669	ENSMUSG00000029455
1457584_at	NA	Suco	SUN domain containing ossification factor	226551	ENSMUSG00000040297
1457799_at	NA	Kcns3	potassium voltage-gated channel, delayed-rectifier, subfamily S, member 3	238076	ENSMUSG00000043673
1458884_at	NA	Plekha1	pleckstrin homology domain containing, family A (phosphoinositide binding specific) member 1	101476	ENSMUSG00000040268
cellular component::mitochondrion::GO:0005739
C=1480;O=36;E=9.77;R=3.69;rawP=1.92e-12;adjP=9.22e-11
Probe Set	r (GSTO1)	Symbol	Name	Entrez ID	Ensemble Gene ID
1457155_at	NA	Aldh2	aldehyde dehydrogenase 2, mitochondrial	11669	ENSMUSG00000029455
1455699_at	NA	Bcat1	branched chain aminotransferase 1, cytosolic	12035	ENSMUSG00000030268
1455525_at	NA	Exog	endo/exonuclease (5'-3'), endonuclease G-like	208194	ENSMUSG00000042787
1454268_a_at	NA	Cyba	cytochrome b-245, alpha polypeptide	13057	ENSMUSG00000006519
1452823_at	NA	Gstk1	glutathione S-transferase kappa 1	76263	ENSMUSG00000029864
1451405_at	NA	Pcca	propionyl-Coenzyme A carboxylase, alpha polypeptide	110821	ENSMUSG00000041650
1451050_at	NA	Nt5c3	5'-nucleotidase, cytosolic III	107569	ENSMUSG00000029780
1450969_at	NA	Pccb	propionyl Coenzyme A carboxylase, beta polypeptide	66904	ENSMUSG00000032527
1450871_a_at	NA	Bcat1	branched chain aminotransferase 1, cytosolic	12035	ENSMUSG00000030268
1450405_at	NA	Mrpl19	mitochondrial ribosomal protein L19	56284	ENSMUSG00000030045
1448148_at	NA	Grn	granulin	14824	ENSMUSG00000034708
1444518_at	NA	Acox1	acyl-Coenzyme A oxidase 1, palmitoyl	11430	ENSMUSG00000020777
1441829_s_at	NA	Akap10	A kinase (PRKA) anchor protein 10	56697	ENSMUSG00000047804
1440324_at	NA	Mrpl19	mitochondrial ribosomal protein L19	56284	ENSMUSG00000030045
1437679_a_at	NA	Glrx2	glutaredoxin 2 (thioltransferase)	69367	ENSMUSG00000018196
1437398_a_at	NA	Aldh9a1	aldehyde dehydrogenase 9, subfamily A1	56752	ENSMUSG00000026687
1435317_x_at	NA	Psma6	proteasome (prosome, macropain) subunit, alpha type 6	26443	ENSMUSG00000021024
1428889_at	NA	Alkbh3	alkB, alkylation repair homolog 3 (E. coli)	69113	ENSMUSG00000040174
1428477_at	NA	Elac2	elaC homolog 2 (E. coli)	68626	ENSMUSG00000020549
1428440_at	NA	Slc25a12	solute carrier family 25 (mitochondrial carrier, Aralar), member 12	78830	ENSMUSG00000027010
1428387_at	NA	Acsl3	acyl-CoA synthetase long-chain family member 3	74205	ENSMUSG00000032883
1428323_at	NA	Gpd2	glycerol phosphate dehydrogenase 2, mitochondrial	14571	ENSMUSG00000026827
1428253_at	NA	Chmp2b	charged multivesicular body protein 2B	68942	ENSMUSG00000004843
1427282_a_at	NA	Fxn	frataxin	14297	ENSMUSG00000059363
1424556_at	NA	Pycr1	pyrroline-5-carboxylate reductase 1	209027	ENSMUSG00000025140
1424182_at	NA	Acat1	acetyl-Coenzyme A acetyltransferase 1	110446	ENSMUSG00000032047
1424172_at	NA	Hagh	hydroxyacyl glutathione hydrolase	14651	ENSMUSG00000024158
1423858_a_at	NA	Hmgcs2	3-hydroxy-3-methylglutaryl-Coenzyme A synthase 2	15360	ENSMUSG00000027875
1423710_at	NA	Dlst	dihydrolipoamide S-succinyltransferase (E2 component of 2-oxo-glutarate complex)	78920	ENSMUSG00000004789
1423159_at	NA	Dld	dihydrolipoamide dehydrogenase	13382	ENSMUSG00000020664
1422579_at	NA	Hspe1	heat shock protein 1 (chaperonin 10)	15528	ENSMUSG00000073676
1421914_s_at	NA	Mrpl19	mitochondrial ribosomal protein L19	56284	ENSMUSG00000030045
1419737_a_at	NA	Ldha	lactate dehydrogenase A	16828	ENSMUSG00000063229
1419270_a_at	NA	Dut	deoxyuridine triphosphatase	110074	ENSMUSG00000027203
1419254_at	NA	Mthfd2	methylenetetrahydrofolate dehydrogenase (NAD+ dependent), methenyltetrahydrofolate cyclohydrolase	17768	ENSMUSG00000005667
1418503_at	NA	Hspa9	heat shock protein 9	15526	ENSMUSG00000024359
1417193_at	NA	Sod2	superoxide dismutase 2, mitochondrial	20656	ENSMUSG00000006818
1416592_at	NA	Glrx	glutaredoxin	93692	ENSMUSG00000021591
1416452_at	NA	Oat	ornithine aminotransferase	18242	ENSMUSG00000030934
cellular component::intracellular part::GO:0044424
C=10262;O=97;E=67.73;R=1.43;rawP=1.06e-09;adjP=3.39e-08
Probe Set	r (GSTO1)	Symbol	Name	Entrez ID	Ensemble Gene ID
1415852_at	NA	Impdh2	inosine 5'-phosphate dehydrogenase 2	23918	ENSMUSG00000062867
1415870_at	NA	Calu	calumenin	12321	ENSMUSG00000029767
1416069_at	NA	Pfkp	phosphofructokinase, platelet	56421	ENSMUSG00000021196
1416137_at	NA	Anxa7	annexin A7	11750	ENSMUSG00000021814
1416283_at	NA	Gart	phosphoribosylglycinamide formyltransferase	14450	ENSMUSG00000022962
1416448_at	NA	Itpa	inosine triphosphatase (nucleoside triphosphate pyrophosphatase)	16434	ENSMUSG00000074797
1416452_at	NA	Oat	ornithine aminotransferase	18242	ENSMUSG00000030934
1416531_at	NA	Gsto1	glutathione S-transferase omega 1	14873	ENSMUSG00000025068
1416592_at	NA	Glrx	glutaredoxin	93692	ENSMUSG00000021591
1417125_at	NA	Ahcy	S-adenosylhomocysteine hydrolase	269378	ENSMUSG00000027597
1417137_at	NA	Uck2	uridine-cytidine kinase 2	80914	ENSMUSG00000026558
1417193_at	NA	Sod2	superoxide dismutase 2, mitochondrial	20656	ENSMUSG00000006818
1417952_at	NA	Cyp2j6	cytochrome P450, family 2, subfamily j, polypeptide 6	13110	ENSMUSG00000052914
1418204_s_at	NA	Aif1	allograft inflammatory factor 1	11629	ENSMUSG00000024397
1418311_at	NA	Fn3k	fructosamine 3 kinase	63828	ENSMUSG00000025175
1418503_at	NA	Hspa9	heat shock protein 9	15526	ENSMUSG00000024359
1419072_at	NA	Gstm7	glutathione S-transferase, mu 7	68312	ENSMUSG00000004035
1419254_at	NA	Mthfd2	methylenetetrahydrofolate dehydrogenase (NAD+ dependent), methenyltetrahydrofolate cyclohydrolase	17768	ENSMUSG00000005667
1419270_a_at	NA	Dut	deoxyuridine triphosphatase	110074	ENSMUSG00000027203
1419737_a_at	NA	Ldha	lactate dehydrogenase A	16828	ENSMUSG00000063229
1420502_at	NA	Sat1	spermidine/spermine N1-acetyl transferase 1	20229	ENSMUSG00000025283
1420636_a_at	NA	Dusp12	dual specificity phosphatase 12	80915	ENSMUSG00000026659
1420678_a_at	NA	Il17rb	interleukin 17 receptor B	50905	ENSMUSG00000015966
1420796_at	NA	Ahrr	aryl-hydrocarbon receptor repressor	11624	ENSMUSG00000021575
1420832_at	NA	Qsox1	quiescin Q6 sulfhydryl oxidase 1	104009	ENSMUSG00000033684
1421914_s_at	NA	Mrpl19	mitochondrial ribosomal protein L19	56284	ENSMUSG00000030045
1422428_at	NA	Acsbg1	acyl-CoA synthetase bubblegum family member 1	94180	ENSMUSG00000032281
1422517_a_at	NA	Znrd1	zinc ribbon domain containing, 1	66136	ENSMUSG00000036315
1422579_at	NA	Hspe1	heat shock protein 1 (chaperonin 10)	15528	ENSMUSG00000073676
1422849_a_at	NA	Pabpn1	poly(A) binding protein, nuclear 1	54196	ENSMUSG00000092232,ENSMUSG00000022194
1423159_at	NA	Dld	dihydrolipoamide dehydrogenase	13382	ENSMUSG00000020664
1423225_at	NA	Selk	selenoprotein K	80795	ENSMUSG00000042682
1423534_at	NA	Pdcd2	programmed cell death 2	18567	ENSMUSG00000014771
1423630_at	NA	Cygb	cytoglobin	114886	ENSMUSG00000020810
1423701_at	NA	Coasy	Coenzyme A synthase	71743	ENSMUSG00000001755
1423710_at	NA	Dlst	dihydrolipoamide S-succinyltransferase (E2 component of 2-oxo-glutarate complex)	78920	ENSMUSG00000004789
1423858_a_at	NA	Hmgcs2	3-hydroxy-3-methylglutaryl-Coenzyme A synthase 2	15360	ENSMUSG00000027875
1424018_at	NA	Hint1	histidine triad nucleotide binding protein 1	15254	ENSMUSG00000020267
1424142_at	NA	Ikbkap	inhibitor of kappa light polypeptide enhancer in B cells, kinase complex-associated protein	230233	ENSMUSG00000028431
1424172_at	NA	Hagh	hydroxyacyl glutathione hydrolase	14651	ENSMUSG00000024158
1424182_at	NA	Acat1	acetyl-Coenzyme A acetyltransferase 1	110446	ENSMUSG00000032047
1424556_at	NA	Pycr1	pyrroline-5-carboxylate reductase 1	209027	ENSMUSG00000025140
1425129_a_at	NA	Taldo1	transaldolase 1	21351	ENSMUSG00000025503
1425798_a_at	NA	Recql	RecQ protein-like	19691	ENSMUSG00000030243
1426475_at	NA	Hmbs	hydroxymethylbilane synthase	15288	ENSMUSG00000032126
1426481_at	NA	Klhl22	kelch-like 22 (Drosophila)	224023	ENSMUSG00000022750
1426545_at	NA	Tnrc6b	trinucleotide repeat containing 6b	213988	ENSMUSG00000047888
1426756_at	NA	Galnt2	UDP-N-acetyl-alpha-D-galactosamine:polypeptide N-acetylgalactosaminyltransferase 2	108148	ENSMUSG00000089704,ENSMUSG00000092329
1427282_a_at	NA	Fxn	frataxin	14297	ENSMUSG00000059363
1428253_at	NA	Chmp2b	charged multivesicular body protein 2B	68942	ENSMUSG00000004843
1428323_at	NA	Gpd2	glycerol phosphate dehydrogenase 2, mitochondrial	14571	ENSMUSG00000026827
1428387_at	NA	Acsl3	acyl-CoA synthetase long-chain family member 3	74205	ENSMUSG00000032883
1428440_at	NA	Slc25a12	solute carrier family 25 (mitochondrial carrier, Aralar), member 12	78830	ENSMUSG00000027010
1428477_at	NA	Elac2	elaC homolog 2 (E. coli)	68626	ENSMUSG00000020549
1428580_at	NA	Blvra	biliverdin reductase A	109778	ENSMUSG00000001999
1428598_at	NA	Tbc1d7	TBC1 domain family, member 7	67046	ENSMUSG00000021368
1428729_at	NA	Krit1	KRIT1, ankyrin repeat containing	79264	ENSMUSG00000000600
1428889_at	NA	Alkbh3	alkB, alkylation repair homolog 3 (E. coli)	69113	ENSMUSG00000040174
1429778_at	NA	Optn	optineurin	71648	ENSMUSG00000026672
1430124_x_at	NA	Akr1a1	aldo-keto reductase family 1, member A1 (aldehyde reductase)	58810	ENSMUSG00000028692
1433972_at	NA	Camta1	calmodulin binding transcription activator 1	100072	ENSMUSG00000014592
1435011_x_at	NA	Akr1a1	aldo-keto reductase family 1, member A1 (aldehyde reductase)	58810	ENSMUSG00000028692
1435317_x_at	NA	Psma6	proteasome (prosome, macropain) subunit, alpha type 6	26443	ENSMUSG00000021024
1437044_a_at	NA	Gba	glucosidase, beta, acid	14466	ENSMUSG00000028048
1437398_a_at	NA	Aldh9a1	aldehyde dehydrogenase 9, subfamily A1	56752	ENSMUSG00000026687
1437679_a_at	NA	Glrx2	glutaredoxin 2 (thioltransferase)	69367	ENSMUSG00000018196
1437759_at	NA	Pfkp	phosphofructokinase, platelet	56421	ENSMUSG00000021196
1438033_at	NA	Tef	thyrotroph embryonic factor	21685	ENSMUSG00000022389
1438764_at	NA	Anxa7	annexin A7	11750	ENSMUSG00000021814
1439163_at	NA	Zbtb16	zinc finger and BTB domain containing 16	235320	ENSMUSG00000066687
1439953_at	NA	Pmm2	phosphomannomutase 2	54128	ENSMUSG00000022711
1440324_at	NA	Mrpl19	mitochondrial ribosomal protein L19	56284	ENSMUSG00000030045
1441829_s_at	NA	Akap10	A kinase (PRKA) anchor protein 10	56697	ENSMUSG00000047804
1442277_at	NA	Chka	choline kinase alpha	12660	ENSMUSG00000024843
1444518_at	NA	Acox1	acyl-Coenzyme A oxidase 1, palmitoyl	11430	ENSMUSG00000020777
1448139_at	NA	Mlc1	megalencephalic leukoencephalopathy with subcortical cysts 1 homolog (human)	170790	ENSMUSG00000035805
1448148_at	NA	Grn	granulin	14824	ENSMUSG00000034708
1448215_a_at	NA	Dpp3	dipeptidylpeptidase 3	75221	ENSMUSG00000063904
1448330_at	NA	Gstm1	glutathione S-transferase, mu 1	14862	ENSMUSG00000058135
1448736_a_at	NA	Hprt	hypoxanthine guanine phosphoribosyl transferase	15452	ENSMUSG00000025630
1449050_at	NA	Rfc1	replication factor C (activator 1) 1	19687	ENSMUSG00000029191
1449148_a_at	NA	Phtf1	putative homeodomain transcription factor 1	18685	ENSMUSG00000058388
1449981_a_at	NA	Nat2	N-acetyltransferase 2 (arylamine N-acetyltransferase)	17961	ENSMUSG00000051147
1450099_a_at	NA	Gba	glucosidase, beta, acid	14466	ENSMUSG00000028048
1450380_at	NA	Epdr1	ependymin related protein 1 (zebrafish)	105298	ENSMUSG00000002808
1450405_at	NA	Mrpl19	mitochondrial ribosomal protein L19	56284	ENSMUSG00000030045
1450720_at	NA	Acp1	acid phosphatase 1, soluble	11431	ENSMUSG00000044573
1450871_a_at	NA	Bcat1	branched chain aminotransferase 1, cytosolic	12035	ENSMUSG00000030268
1450969_at	NA	Pccb	propionyl Coenzyme A carboxylase, beta polypeptide	66904	ENSMUSG00000032527
1451035_a_at	NA	Akr1a1	aldo-keto reductase family 1, member A1 (aldehyde reductase)	58810	ENSMUSG00000028692
1451050_at	NA	Nt5c3	5'-nucleotidase, cytosolic III	107569	ENSMUSG00000029780
1451405_at	NA	Pcca	propionyl-Coenzyme A carboxylase, alpha polypeptide	110821	ENSMUSG00000041650
1452691_at	NA	Rbm17	RNA binding motif protein 17	76938	ENSMUSG00000037197
1452770_at	NA	Vkorc1	vitamin K epoxide reductase complex, subunit 1	27973	ENSMUSG00000096145
1452823_at	NA	Gstk1	glutathione S-transferase kappa 1	76263	ENSMUSG00000029864
1453124_at	NA	Tnpo3	transportin 3	320938	ENSMUSG00000012535
1453582_at	NA	Chka	choline kinase alpha	12660	ENSMUSG00000024843
1454268_a_at	NA	Cyba	cytochrome b-245, alpha polypeptide	13057	ENSMUSG00000006519
1454758_a_at	NA	Tsc22d1	TSC22 domain family, member 1	21807	ENSMUSG00000022010
1455525_at	NA	Exog	endo/exonuclease (5'-3'), endonuclease G-like	208194	ENSMUSG00000042787
1455699_at	NA	Bcat1	branched chain aminotransferase 1, cytosolic	12035	ENSMUSG00000030268
1456822_at	NA	Rad23b	RAD23b homolog (S. cerevisiae)	19359	ENSMUSG00000028426
1457155_at	NA	Aldh2	aldehyde dehydrogenase 2, mitochondrial	11669	ENSMUSG00000029455
1457584_at	NA	Suco	SUN domain containing ossification factor	226551	ENSMUSG00000040297
1457799_at	NA	Kcns3	potassium voltage-gated channel, delayed-rectifier, subfamily S, member 3	238076	ENSMUSG00000043673
1458884_at	NA	Plekha1	pleckstrin homology domain containing, family A (phosphoinositide binding specific) member 1	101476	ENSMUSG00000040268
cellular component::intracellular::GO:0005622
C=10480;O=97;E=69.17;R=1.40;rawP=5.11e-09;adjP=1.23e-07
Probe Set	r (GSTO1)	Symbol	Name	Entrez ID	Ensemble Gene ID
1458884_at	NA	Plekha1	pleckstrin homology domain containing, family A (phosphoinositide binding specific) member 1	101476	ENSMUSG00000040268
1457799_at	NA	Kcns3	potassium voltage-gated channel, delayed-rectifier, subfamily S, member 3	238076	ENSMUSG00000043673
1457584_at	NA	Suco	SUN domain containing ossification factor	226551	ENSMUSG00000040297
1457155_at	NA	Aldh2	aldehyde dehydrogenase 2, mitochondrial	11669	ENSMUSG00000029455
1456822_at	NA	Rad23b	RAD23b homolog (S. cerevisiae)	19359	ENSMUSG00000028426
1455699_at	NA	Bcat1	branched chain aminotransferase 1, cytosolic	12035	ENSMUSG00000030268
1455525_at	NA	Exog	endo/exonuclease (5'-3'), endonuclease G-like	208194	ENSMUSG00000042787
1454758_a_at	NA	Tsc22d1	TSC22 domain family, member 1	21807	ENSMUSG00000022010
1454268_a_at	NA	Cyba	cytochrome b-245, alpha polypeptide	13057	ENSMUSG00000006519
1453582_at	NA	Chka	choline kinase alpha	12660	ENSMUSG00000024843
1453124_at	NA	Tnpo3	transportin 3	320938	ENSMUSG00000012535
1452823_at	NA	Gstk1	glutathione S-transferase kappa 1	76263	ENSMUSG00000029864
1452770_at	NA	Vkorc1	vitamin K epoxide reductase complex, subunit 1	27973	ENSMUSG00000096145
1452691_at	NA	Rbm17	RNA binding motif protein 17	76938	ENSMUSG00000037197
1451405_at	NA	Pcca	propionyl-Coenzyme A carboxylase, alpha polypeptide	110821	ENSMUSG00000041650
1451050_at	NA	Nt5c3	5'-nucleotidase, cytosolic III	107569	ENSMUSG00000029780
1451035_a_at	NA	Akr1a1	aldo-keto reductase family 1, member A1 (aldehyde reductase)	58810	ENSMUSG00000028692
1450969_at	NA	Pccb	propionyl Coenzyme A carboxylase, beta polypeptide	66904	ENSMUSG00000032527
1450871_a_at	NA	Bcat1	branched chain aminotransferase 1, cytosolic	12035	ENSMUSG00000030268
1450720_at	NA	Acp1	acid phosphatase 1, soluble	11431	ENSMUSG00000044573
1450405_at	NA	Mrpl19	mitochondrial ribosomal protein L19	56284	ENSMUSG00000030045
1450380_at	NA	Epdr1	ependymin related protein 1 (zebrafish)	105298	ENSMUSG00000002808
1450099_a_at	NA	Gba	glucosidase, beta, acid	14466	ENSMUSG00000028048
1449981_a_at	NA	Nat2	N-acetyltransferase 2 (arylamine N-acetyltransferase)	17961	ENSMUSG00000051147
1449148_a_at	NA	Phtf1	putative homeodomain transcription factor 1	18685	ENSMUSG00000058388
1449050_at	NA	Rfc1	replication factor C (activator 1) 1	19687	ENSMUSG00000029191
1448736_a_at	NA	Hprt	hypoxanthine guanine phosphoribosyl transferase	15452	ENSMUSG00000025630
1448330_at	NA	Gstm1	glutathione S-transferase, mu 1	14862	ENSMUSG00000058135
1448215_a_at	NA	Dpp3	dipeptidylpeptidase 3	75221	ENSMUSG00000063904
1448148_at	NA	Grn	granulin	14824	ENSMUSG00000034708
1448139_at	NA	Mlc1	megalencephalic leukoencephalopathy with subcortical cysts 1 homolog (human)	170790	ENSMUSG00000035805
1444518_at	NA	Acox1	acyl-Coenzyme A oxidase 1, palmitoyl	11430	ENSMUSG00000020777
1442277_at	NA	Chka	choline kinase alpha	12660	ENSMUSG00000024843
1441829_s_at	NA	Akap10	A kinase (PRKA) anchor protein 10	56697	ENSMUSG00000047804
1440324_at	NA	Mrpl19	mitochondrial ribosomal protein L19	56284	ENSMUSG00000030045
1439953_at	NA	Pmm2	phosphomannomutase 2	54128	ENSMUSG00000022711
1439163_at	NA	Zbtb16	zinc finger and BTB domain containing 16	235320	ENSMUSG00000066687
1438764_at	NA	Anxa7	annexin A7	11750	ENSMUSG00000021814
1438033_at	NA	Tef	thyrotroph embryonic factor	21685	ENSMUSG00000022389
1437759_at	NA	Pfkp	phosphofructokinase, platelet	56421	ENSMUSG00000021196
1437679_a_at	NA	Glrx2	glutaredoxin 2 (thioltransferase)	69367	ENSMUSG00000018196
1437398_a_at	NA	Aldh9a1	aldehyde dehydrogenase 9, subfamily A1	56752	ENSMUSG00000026687
1437044_a_at	NA	Gba	glucosidase, beta, acid	14466	ENSMUSG00000028048
1435317_x_at	NA	Psma6	proteasome (prosome, macropain) subunit, alpha type 6	26443	ENSMUSG00000021024
1435011_x_at	NA	Akr1a1	aldo-keto reductase family 1, member A1 (aldehyde reductase)	58810	ENSMUSG00000028692
1433972_at	NA	Camta1	calmodulin binding transcription activator 1	100072	ENSMUSG00000014592
1430124_x_at	NA	Akr1a1	aldo-keto reductase family 1, member A1 (aldehyde reductase)	58810	ENSMUSG00000028692
1429778_at	NA	Optn	optineurin	71648	ENSMUSG00000026672
1428889_at	NA	Alkbh3	alkB, alkylation repair homolog 3 (E. coli)	69113	ENSMUSG00000040174
1428729_at	NA	Krit1	KRIT1, ankyrin repeat containing	79264	ENSMUSG00000000600
1428598_at	NA	Tbc1d7	TBC1 domain family, member 7	67046	ENSMUSG00000021368
1428580_at	NA	Blvra	biliverdin reductase A	109778	ENSMUSG00000001999
1428477_at	NA	Elac2	elaC homolog 2 (E. coli)	68626	ENSMUSG00000020549
1428440_at	NA	Slc25a12	solute carrier family 25 (mitochondrial carrier, Aralar), member 12	78830	ENSMUSG00000027010
1428387_at	NA	Acsl3	acyl-CoA synthetase long-chain family member 3	74205	ENSMUSG00000032883
1428323_at	NA	Gpd2	glycerol phosphate dehydrogenase 2, mitochondrial	14571	ENSMUSG00000026827
1428253_at	NA	Chmp2b	charged multivesicular body protein 2B	68942	ENSMUSG00000004843
1427282_a_at	NA	Fxn	frataxin	14297	ENSMUSG00000059363
1426756_at	NA	Galnt2	UDP-N-acetyl-alpha-D-galactosamine:polypeptide N-acetylgalactosaminyltransferase 2	108148	ENSMUSG00000089704,ENSMUSG00000092329
1426545_at	NA	Tnrc6b	trinucleotide repeat containing 6b	213988	ENSMUSG00000047888
1426481_at	NA	Klhl22	kelch-like 22 (Drosophila)	224023	ENSMUSG00000022750
1426475_at	NA	Hmbs	hydroxymethylbilane synthase	15288	ENSMUSG00000032126
1425798_a_at	NA	Recql	RecQ protein-like	19691	ENSMUSG00000030243
1425129_a_at	NA	Taldo1	transaldolase 1	21351	ENSMUSG00000025503
1424556_at	NA	Pycr1	pyrroline-5-carboxylate reductase 1	209027	ENSMUSG00000025140
1424182_at	NA	Acat1	acetyl-Coenzyme A acetyltransferase 1	110446	ENSMUSG00000032047
1424172_at	NA	Hagh	hydroxyacyl glutathione hydrolase	14651	ENSMUSG00000024158
1424142_at	NA	Ikbkap	inhibitor of kappa light polypeptide enhancer in B cells, kinase complex-associated protein	230233	ENSMUSG00000028431
1424018_at	NA	Hint1	histidine triad nucleotide binding protein 1	15254	ENSMUSG00000020267
1423858_a_at	NA	Hmgcs2	3-hydroxy-3-methylglutaryl-Coenzyme A synthase 2	15360	ENSMUSG00000027875
1423710_at	NA	Dlst	dihydrolipoamide S-succinyltransferase (E2 component of 2-oxo-glutarate complex)	78920	ENSMUSG00000004789
1423701_at	NA	Coasy	Coenzyme A synthase	71743	ENSMUSG00000001755
1423630_at	NA	Cygb	cytoglobin	114886	ENSMUSG00000020810
1423534_at	NA	Pdcd2	programmed cell death 2	18567	ENSMUSG00000014771
1423225_at	NA	Selk	selenoprotein K	80795	ENSMUSG00000042682
1423159_at	NA	Dld	dihydrolipoamide dehydrogenase	13382	ENSMUSG00000020664
1422849_a_at	NA	Pabpn1	poly(A) binding protein, nuclear 1	54196	ENSMUSG00000092232,ENSMUSG00000022194
1422579_at	NA	Hspe1	heat shock protein 1 (chaperonin 10)	15528	ENSMUSG00000073676
1422517_a_at	NA	Znrd1	zinc ribbon domain containing, 1	66136	ENSMUSG00000036315
1422428_at	NA	Acsbg1	acyl-CoA synthetase bubblegum family member 1	94180	ENSMUSG00000032281
1421914_s_at	NA	Mrpl19	mitochondrial ribosomal protein L19	56284	ENSMUSG00000030045
1420832_at	NA	Qsox1	quiescin Q6 sulfhydryl oxidase 1	104009	ENSMUSG00000033684
1420796_at	NA	Ahrr	aryl-hydrocarbon receptor repressor	11624	ENSMUSG00000021575
1420678_a_at	NA	Il17rb	interleukin 17 receptor B	50905	ENSMUSG00000015966
1420636_a_at	NA	Dusp12	dual specificity phosphatase 12	80915	ENSMUSG00000026659
1420502_at	NA	Sat1	spermidine/spermine N1-acetyl transferase 1	20229	ENSMUSG00000025283
1419737_a_at	NA	Ldha	lactate dehydrogenase A	16828	ENSMUSG00000063229
1419270_a_at	NA	Dut	deoxyuridine triphosphatase	110074	ENSMUSG00000027203
1419254_at	NA	Mthfd2	methylenetetrahydrofolate dehydrogenase (NAD+ dependent), methenyltetrahydrofolate cyclohydrolase	17768	ENSMUSG00000005667
1419072_at	NA	Gstm7	glutathione S-transferase, mu 7	68312	ENSMUSG00000004035
1418503_at	NA	Hspa9	heat shock protein 9	15526	ENSMUSG00000024359
1418311_at	NA	Fn3k	fructosamine 3 kinase	63828	ENSMUSG00000025175
1418204_s_at	NA	Aif1	allograft inflammatory factor 1	11629	ENSMUSG00000024397
1417952_at	NA	Cyp2j6	cytochrome P450, family 2, subfamily j, polypeptide 6	13110	ENSMUSG00000052914
1417193_at	NA	Sod2	superoxide dismutase 2, mitochondrial	20656	ENSMUSG00000006818
1417137_at	NA	Uck2	uridine-cytidine kinase 2	80914	ENSMUSG00000026558
1417125_at	NA	Ahcy	S-adenosylhomocysteine hydrolase	269378	ENSMUSG00000027597
1416592_at	NA	Glrx	glutaredoxin	93692	ENSMUSG00000021591
1416531_at	NA	Gsto1	glutathione S-transferase omega 1	14873	ENSMUSG00000025068
1416452_at	NA	Oat	ornithine aminotransferase	18242	ENSMUSG00000030934
1416448_at	NA	Itpa	inosine triphosphatase (nucleoside triphosphate pyrophosphatase)	16434	ENSMUSG00000074797
1416283_at	NA	Gart	phosphoribosylglycinamide formyltransferase	14450	ENSMUSG00000022962
1416137_at	NA	Anxa7	annexin A7	11750	ENSMUSG00000021814
1416069_at	NA	Pfkp	phosphofructokinase, platelet	56421	ENSMUSG00000021196
1415870_at	NA	Calu	calumenin	12321	ENSMUSG00000029767
1415852_at	NA	Impdh2	inosine 5'-phosphate dehydrogenase 2	23918	ENSMUSG00000062867
cellular component::cytoplasmic part::GO:0044444
C=5198;O=63;E=34.31;R=1.84;rawP=1.53e-08;adjP=2.94e-07
Probe Set	r (GSTO1)	Symbol	Name	Entrez ID	Ensemble Gene ID
1415852_at	NA	Impdh2	inosine 5'-phosphate dehydrogenase 2	23918	ENSMUSG00000062867
1415870_at	NA	Calu	calumenin	12321	ENSMUSG00000029767
1416069_at	NA	Pfkp	phosphofructokinase, platelet	56421	ENSMUSG00000021196
1416137_at	NA	Anxa7	annexin A7	11750	ENSMUSG00000021814
1416452_at	NA	Oat	ornithine aminotransferase	18242	ENSMUSG00000030934
1416531_at	NA	Gsto1	glutathione S-transferase omega 1	14873	ENSMUSG00000025068
1416592_at	NA	Glrx	glutaredoxin	93692	ENSMUSG00000021591
1417125_at	NA	Ahcy	S-adenosylhomocysteine hydrolase	269378	ENSMUSG00000027597
1417137_at	NA	Uck2	uridine-cytidine kinase 2	80914	ENSMUSG00000026558
1417193_at	NA	Sod2	superoxide dismutase 2, mitochondrial	20656	ENSMUSG00000006818
1417952_at	NA	Cyp2j6	cytochrome P450, family 2, subfamily j, polypeptide 6	13110	ENSMUSG00000052914
1418204_s_at	NA	Aif1	allograft inflammatory factor 1	11629	ENSMUSG00000024397
1418311_at	NA	Fn3k	fructosamine 3 kinase	63828	ENSMUSG00000025175
1418503_at	NA	Hspa9	heat shock protein 9	15526	ENSMUSG00000024359
1419254_at	NA	Mthfd2	methylenetetrahydrofolate dehydrogenase (NAD+ dependent), methenyltetrahydrofolate cyclohydrolase	17768	ENSMUSG00000005667
1419270_a_at	NA	Dut	deoxyuridine triphosphatase	110074	ENSMUSG00000027203
1419737_a_at	NA	Ldha	lactate dehydrogenase A	16828	ENSMUSG00000063229
1420832_at	NA	Qsox1	quiescin Q6 sulfhydryl oxidase 1	104009	ENSMUSG00000033684
1421914_s_at	NA	Mrpl19	mitochondrial ribosomal protein L19	56284	ENSMUSG00000030045
1422428_at	NA	Acsbg1	acyl-CoA synthetase bubblegum family member 1	94180	ENSMUSG00000032281
1422579_at	NA	Hspe1	heat shock protein 1 (chaperonin 10)	15528	ENSMUSG00000073676
1423159_at	NA	Dld	dihydrolipoamide dehydrogenase	13382	ENSMUSG00000020664
1423225_at	NA	Selk	selenoprotein K	80795	ENSMUSG00000042682
1423710_at	NA	Dlst	dihydrolipoamide S-succinyltransferase (E2 component of 2-oxo-glutarate complex)	78920	ENSMUSG00000004789
1423858_a_at	NA	Hmgcs2	3-hydroxy-3-methylglutaryl-Coenzyme A synthase 2	15360	ENSMUSG00000027875
1424172_at	NA	Hagh	hydroxyacyl glutathione hydrolase	14651	ENSMUSG00000024158
1424182_at	NA	Acat1	acetyl-Coenzyme A acetyltransferase 1	110446	ENSMUSG00000032047
1424556_at	NA	Pycr1	pyrroline-5-carboxylate reductase 1	209027	ENSMUSG00000025140
1425129_a_at	NA	Taldo1	transaldolase 1	21351	ENSMUSG00000025503
1426756_at	NA	Galnt2	UDP-N-acetyl-alpha-D-galactosamine:polypeptide N-acetylgalactosaminyltransferase 2	108148	ENSMUSG00000089704,ENSMUSG00000092329
1427282_a_at	NA	Fxn	frataxin	14297	ENSMUSG00000059363
1428253_at	NA	Chmp2b	charged multivesicular body protein 2B	68942	ENSMUSG00000004843
1428323_at	NA	Gpd2	glycerol phosphate dehydrogenase 2, mitochondrial	14571	ENSMUSG00000026827
1428387_at	NA	Acsl3	acyl-CoA synthetase long-chain family member 3	74205	ENSMUSG00000032883
1428440_at	NA	Slc25a12	solute carrier family 25 (mitochondrial carrier, Aralar), member 12	78830	ENSMUSG00000027010
1428477_at	NA	Elac2	elaC homolog 2 (E. coli)	68626	ENSMUSG00000020549
1428598_at	NA	Tbc1d7	TBC1 domain family, member 7	67046	ENSMUSG00000021368
1428889_at	NA	Alkbh3	alkB, alkylation repair homolog 3 (E. coli)	69113	ENSMUSG00000040174
1429778_at	NA	Optn	optineurin	71648	ENSMUSG00000026672
1430124_x_at	NA	Akr1a1	aldo-keto reductase family 1, member A1 (aldehyde reductase)	58810	ENSMUSG00000028692
1435011_x_at	NA	Akr1a1	aldo-keto reductase family 1, member A1 (aldehyde reductase)	58810	ENSMUSG00000028692
1435317_x_at	NA	Psma6	proteasome (prosome, macropain) subunit, alpha type 6	26443	ENSMUSG00000021024
1437044_a_at	NA	Gba	glucosidase, beta, acid	14466	ENSMUSG00000028048
1437398_a_at	NA	Aldh9a1	aldehyde dehydrogenase 9, subfamily A1	56752	ENSMUSG00000026687
1437679_a_at	NA	Glrx2	glutaredoxin 2 (thioltransferase)	69367	ENSMUSG00000018196
1437759_at	NA	Pfkp	phosphofructokinase, platelet	56421	ENSMUSG00000021196
1438764_at	NA	Anxa7	annexin A7	11750	ENSMUSG00000021814
1439163_at	NA	Zbtb16	zinc finger and BTB domain containing 16	235320	ENSMUSG00000066687
1440324_at	NA	Mrpl19	mitochondrial ribosomal protein L19	56284	ENSMUSG00000030045
1441829_s_at	NA	Akap10	A kinase (PRKA) anchor protein 10	56697	ENSMUSG00000047804
1444518_at	NA	Acox1	acyl-Coenzyme A oxidase 1, palmitoyl	11430	ENSMUSG00000020777
1448139_at	NA	Mlc1	megalencephalic leukoencephalopathy with subcortical cysts 1 homolog (human)	170790	ENSMUSG00000035805
1448148_at	NA	Grn	granulin	14824	ENSMUSG00000034708
1449148_a_at	NA	Phtf1	putative homeodomain transcription factor 1	18685	ENSMUSG00000058388
1449981_a_at	NA	Nat2	N-acetyltransferase 2 (arylamine N-acetyltransferase)	17961	ENSMUSG00000051147
1450099_a_at	NA	Gba	glucosidase, beta, acid	14466	ENSMUSG00000028048
1450380_at	NA	Epdr1	ependymin related protein 1 (zebrafish)	105298	ENSMUSG00000002808
1450405_at	NA	Mrpl19	mitochondrial ribosomal protein L19	56284	ENSMUSG00000030045
1450871_a_at	NA	Bcat1	branched chain aminotransferase 1, cytosolic	12035	ENSMUSG00000030268
1450969_at	NA	Pccb	propionyl Coenzyme A carboxylase, beta polypeptide	66904	ENSMUSG00000032527
1451035_a_at	NA	Akr1a1	aldo-keto reductase family 1, member A1 (aldehyde reductase)	58810	ENSMUSG00000028692
1451050_at	NA	Nt5c3	5'-nucleotidase, cytosolic III	107569	ENSMUSG00000029780
1451405_at	NA	Pcca	propionyl-Coenzyme A carboxylase, alpha polypeptide	110821	ENSMUSG00000041650
1452770_at	NA	Vkorc1	vitamin K epoxide reductase complex, subunit 1	27973	ENSMUSG00000096145
1452823_at	NA	Gstk1	glutathione S-transferase kappa 1	76263	ENSMUSG00000029864
1454268_a_at	NA	Cyba	cytochrome b-245, alpha polypeptide	13057	ENSMUSG00000006519
1455525_at	NA	Exog	endo/exonuclease (5'-3'), endonuclease G-like	208194	ENSMUSG00000042787
1455699_at	NA	Bcat1	branched chain aminotransferase 1, cytosolic	12035	ENSMUSG00000030268
1457155_at	NA	Aldh2	aldehyde dehydrogenase 2, mitochondrial	11669	ENSMUSG00000029455
1457584_at	NA	Suco	SUN domain containing ossification factor	226551	ENSMUSG00000040297
1457799_at	NA	Kcns3	potassium voltage-gated channel, delayed-rectifier, subfamily S, member 3	238076	ENSMUSG00000043673
cellular component::cell::GO:0005623
C=11823;O=102;E=78.03;R=1.31;rawP=4.30e-08;adjP=5.90e-07
Probe Set	r (GSTO1)	Symbol	Name	Entrez ID	Ensemble Gene ID
1458884_at	NA	Plekha1	pleckstrin homology domain containing, family A (phosphoinositide binding specific) member 1	101476	ENSMUSG00000040268
1457799_at	NA	Kcns3	potassium voltage-gated channel, delayed-rectifier, subfamily S, member 3	238076	ENSMUSG00000043673
1457584_at	NA	Suco	SUN domain containing ossification factor	226551	ENSMUSG00000040297
1457155_at	NA	Aldh2	aldehyde dehydrogenase 2, mitochondrial	11669	ENSMUSG00000029455
1456822_at	NA	Rad23b	RAD23b homolog (S. cerevisiae)	19359	ENSMUSG00000028426
1455699_at	NA	Bcat1	branched chain aminotransferase 1, cytosolic	12035	ENSMUSG00000030268
1455636_at	NA	Lsamp	limbic system-associated membrane protein	268890	ENSMUSG00000061080
1455525_at	NA	Exog	endo/exonuclease (5'-3'), endonuclease G-like	208194	ENSMUSG00000042787
1454758_a_at	NA	Tsc22d1	TSC22 domain family, member 1	21807	ENSMUSG00000022010
1454268_a_at	NA	Cyba	cytochrome b-245, alpha polypeptide	13057	ENSMUSG00000006519
1453582_at	NA	Chka	choline kinase alpha	12660	ENSMUSG00000024843
1453124_at	NA	Tnpo3	transportin 3	320938	ENSMUSG00000012535
1452823_at	NA	Gstk1	glutathione S-transferase kappa 1	76263	ENSMUSG00000029864
1452770_at	NA	Vkorc1	vitamin K epoxide reductase complex, subunit 1	27973	ENSMUSG00000096145
1452691_at	NA	Rbm17	RNA binding motif protein 17	76938	ENSMUSG00000037197
1451405_at	NA	Pcca	propionyl-Coenzyme A carboxylase, alpha polypeptide	110821	ENSMUSG00000041650
1451050_at	NA	Nt5c3	5'-nucleotidase, cytosolic III	107569	ENSMUSG00000029780
1451035_a_at	NA	Akr1a1	aldo-keto reductase family 1, member A1 (aldehyde reductase)	58810	ENSMUSG00000028692
1450969_at	NA	Pccb	propionyl Coenzyme A carboxylase, beta polypeptide	66904	ENSMUSG00000032527
1450871_a_at	NA	Bcat1	branched chain aminotransferase 1, cytosolic	12035	ENSMUSG00000030268
1450720_at	NA	Acp1	acid phosphatase 1, soluble	11431	ENSMUSG00000044573
1450405_at	NA	Mrpl19	mitochondrial ribosomal protein L19	56284	ENSMUSG00000030045
1450380_at	NA	Epdr1	ependymin related protein 1 (zebrafish)	105298	ENSMUSG00000002808
1450099_a_at	NA	Gba	glucosidase, beta, acid	14466	ENSMUSG00000028048
1449981_a_at	NA	Nat2	N-acetyltransferase 2 (arylamine N-acetyltransferase)	17961	ENSMUSG00000051147
1449148_a_at	NA	Phtf1	putative homeodomain transcription factor 1	18685	ENSMUSG00000058388
1449050_at	NA	Rfc1	replication factor C (activator 1) 1	19687	ENSMUSG00000029191
1448736_a_at	NA	Hprt	hypoxanthine guanine phosphoribosyl transferase	15452	ENSMUSG00000025630
1448330_at	NA	Gstm1	glutathione S-transferase, mu 1	14862	ENSMUSG00000058135
1448215_a_at	NA	Dpp3	dipeptidylpeptidase 3	75221	ENSMUSG00000063904
1448148_at	NA	Grn	granulin	14824	ENSMUSG00000034708
1448139_at	NA	Mlc1	megalencephalic leukoencephalopathy with subcortical cysts 1 homolog (human)	170790	ENSMUSG00000035805
1444518_at	NA	Acox1	acyl-Coenzyme A oxidase 1, palmitoyl	11430	ENSMUSG00000020777
1442277_at	NA	Chka	choline kinase alpha	12660	ENSMUSG00000024843
1441829_s_at	NA	Akap10	A kinase (PRKA) anchor protein 10	56697	ENSMUSG00000047804
1441315_s_at	NA	Slc19a2	solute carrier family 19 (thiamine transporter), member 2	116914	ENSMUSG00000040918
1440324_at	NA	Mrpl19	mitochondrial ribosomal protein L19	56284	ENSMUSG00000030045
1439953_at	NA	Pmm2	phosphomannomutase 2	54128	ENSMUSG00000022711
1439163_at	NA	Zbtb16	zinc finger and BTB domain containing 16	235320	ENSMUSG00000066687
1438764_at	NA	Anxa7	annexin A7	11750	ENSMUSG00000021814
1438033_at	NA	Tef	thyrotroph embryonic factor	21685	ENSMUSG00000022389
1437759_at	NA	Pfkp	phosphofructokinase, platelet	56421	ENSMUSG00000021196
1437679_a_at	NA	Glrx2	glutaredoxin 2 (thioltransferase)	69367	ENSMUSG00000018196
1437398_a_at	NA	Aldh9a1	aldehyde dehydrogenase 9, subfamily A1	56752	ENSMUSG00000026687
1437044_a_at	NA	Gba	glucosidase, beta, acid	14466	ENSMUSG00000028048
1435317_x_at	NA	Psma6	proteasome (prosome, macropain) subunit, alpha type 6	26443	ENSMUSG00000021024
1435011_x_at	NA	Akr1a1	aldo-keto reductase family 1, member A1 (aldehyde reductase)	58810	ENSMUSG00000028692
1433972_at	NA	Camta1	calmodulin binding transcription activator 1	100072	ENSMUSG00000014592
1430124_x_at	NA	Akr1a1	aldo-keto reductase family 1, member A1 (aldehyde reductase)	58810	ENSMUSG00000028692
1429778_at	NA	Optn	optineurin	71648	ENSMUSG00000026672
1428889_at	NA	Alkbh3	alkB, alkylation repair homolog 3 (E. coli)	69113	ENSMUSG00000040174
1428729_at	NA	Krit1	KRIT1, ankyrin repeat containing	79264	ENSMUSG00000000600
1428598_at	NA	Tbc1d7	TBC1 domain family, member 7	67046	ENSMUSG00000021368
1428580_at	NA	Blvra	biliverdin reductase A	109778	ENSMUSG00000001999
1428477_at	NA	Elac2	elaC homolog 2 (E. coli)	68626	ENSMUSG00000020549
1428440_at	NA	Slc25a12	solute carrier family 25 (mitochondrial carrier, Aralar), member 12	78830	ENSMUSG00000027010
1428387_at	NA	Acsl3	acyl-CoA synthetase long-chain family member 3	74205	ENSMUSG00000032883
1428323_at	NA	Gpd2	glycerol phosphate dehydrogenase 2, mitochondrial	14571	ENSMUSG00000026827
1428253_at	NA	Chmp2b	charged multivesicular body protein 2B	68942	ENSMUSG00000004843
1427282_a_at	NA	Fxn	frataxin	14297	ENSMUSG00000059363
1426756_at	NA	Galnt2	UDP-N-acetyl-alpha-D-galactosamine:polypeptide N-acetylgalactosaminyltransferase 2	108148	ENSMUSG00000089704,ENSMUSG00000092329
1426545_at	NA	Tnrc6b	trinucleotide repeat containing 6b	213988	ENSMUSG00000047888
1426481_at	NA	Klhl22	kelch-like 22 (Drosophila)	224023	ENSMUSG00000022750
1426475_at	NA	Hmbs	hydroxymethylbilane synthase	15288	ENSMUSG00000032126
1425798_a_at	NA	Recql	RecQ protein-like	19691	ENSMUSG00000030243
1425129_a_at	NA	Taldo1	transaldolase 1	21351	ENSMUSG00000025503
1424556_at	NA	Pycr1	pyrroline-5-carboxylate reductase 1	209027	ENSMUSG00000025140
1424182_at	NA	Acat1	acetyl-Coenzyme A acetyltransferase 1	110446	ENSMUSG00000032047
1424172_at	NA	Hagh	hydroxyacyl glutathione hydrolase	14651	ENSMUSG00000024158
1424142_at	NA	Ikbkap	inhibitor of kappa light polypeptide enhancer in B cells, kinase complex-associated protein	230233	ENSMUSG00000028431
1424018_at	NA	Hint1	histidine triad nucleotide binding protein 1	15254	ENSMUSG00000020267
1423858_a_at	NA	Hmgcs2	3-hydroxy-3-methylglutaryl-Coenzyme A synthase 2	15360	ENSMUSG00000027875
1423710_at	NA	Dlst	dihydrolipoamide S-succinyltransferase (E2 component of 2-oxo-glutarate complex)	78920	ENSMUSG00000004789
1423701_at	NA	Coasy	Coenzyme A synthase	71743	ENSMUSG00000001755
1423630_at	NA	Cygb	cytoglobin	114886	ENSMUSG00000020810
1423534_at	NA	Pdcd2	programmed cell death 2	18567	ENSMUSG00000014771
1423225_at	NA	Selk	selenoprotein K	80795	ENSMUSG00000042682
1423159_at	NA	Dld	dihydrolipoamide dehydrogenase	13382	ENSMUSG00000020664
1422849_a_at	NA	Pabpn1	poly(A) binding protein, nuclear 1	54196	ENSMUSG00000092232,ENSMUSG00000022194
1422579_at	NA	Hspe1	heat shock protein 1 (chaperonin 10)	15528	ENSMUSG00000073676
1422558_at	NA	Gamt	guanidinoacetate methyltransferase	14431	ENSMUSG00000020150
1422517_a_at	NA	Znrd1	zinc ribbon domain containing, 1	66136	ENSMUSG00000036315
1422428_at	NA	Acsbg1	acyl-CoA synthetase bubblegum family member 1	94180	ENSMUSG00000032281
1421914_s_at	NA	Mrpl19	mitochondrial ribosomal protein L19	56284	ENSMUSG00000030045
1420832_at	NA	Qsox1	quiescin Q6 sulfhydryl oxidase 1	104009	ENSMUSG00000033684
1420796_at	NA	Ahrr	aryl-hydrocarbon receptor repressor	11624	ENSMUSG00000021575
1420678_a_at	NA	Il17rb	interleukin 17 receptor B	50905	ENSMUSG00000015966
1420636_a_at	NA	Dusp12	dual specificity phosphatase 12	80915	ENSMUSG00000026659
1420502_at	NA	Sat1	spermidine/spermine N1-acetyl transferase 1	20229	ENSMUSG00000025283
1419737_a_at	NA	Ldha	lactate dehydrogenase A	16828	ENSMUSG00000063229
1419456_at	NA	Dcxr	dicarbonyl L-xylulose reductase	67880	ENSMUSG00000039450
1419270_a_at	NA	Dut	deoxyuridine triphosphatase	110074	ENSMUSG00000027203
1419254_at	NA	Mthfd2	methylenetetrahydrofolate dehydrogenase (NAD+ dependent), methenyltetrahydrofolate cyclohydrolase	17768	ENSMUSG00000005667
1419072_at	NA	Gstm7	glutathione S-transferase, mu 7	68312	ENSMUSG00000004035
1418503_at	NA	Hspa9	heat shock protein 9	15526	ENSMUSG00000024359
1418311_at	NA	Fn3k	fructosamine 3 kinase	63828	ENSMUSG00000025175
1418204_s_at	NA	Aif1	allograft inflammatory factor 1	11629	ENSMUSG00000024397
1417952_at	NA	Cyp2j6	cytochrome P450, family 2, subfamily j, polypeptide 6	13110	ENSMUSG00000052914
1417193_at	NA	Sod2	superoxide dismutase 2, mitochondrial	20656	ENSMUSG00000006818
1417137_at	NA	Uck2	uridine-cytidine kinase 2	80914	ENSMUSG00000026558
1417125_at	NA	Ahcy	S-adenosylhomocysteine hydrolase	269378	ENSMUSG00000027597
1416592_at	NA	Glrx	glutaredoxin	93692	ENSMUSG00000021591
1416531_at	NA	Gsto1	glutathione S-transferase omega 1	14873	ENSMUSG00000025068
1416452_at	NA	Oat	ornithine aminotransferase	18242	ENSMUSG00000030934
1416448_at	NA	Itpa	inosine triphosphatase (nucleoside triphosphate pyrophosphatase)	16434	ENSMUSG00000074797
1416283_at	NA	Gart	phosphoribosylglycinamide formyltransferase	14450	ENSMUSG00000022962
1416137_at	NA	Anxa7	annexin A7	11750	ENSMUSG00000021814
1416069_at	NA	Pfkp	phosphofructokinase, platelet	56421	ENSMUSG00000021196
1415870_at	NA	Calu	calumenin	12321	ENSMUSG00000029767
1415852_at	NA	Impdh2	inosine 5'-phosphate dehydrogenase 2	23918	ENSMUSG00000062867
1415673_at	NA	Psph	phosphoserine phosphatase	100678	ENSMUSG00000029446
cellular component::cell part::GO:0044464
C=11822;O=102;E=78.02;R=1.31;rawP=4.27e-08;adjP=5.90e-07
Probe Set	r (GSTO1)	Symbol	Name	Entrez ID	Ensemble Gene ID
1415673_at	NA	Psph	phosphoserine phosphatase	100678	ENSMUSG00000029446
1415852_at	NA	Impdh2	inosine 5'-phosphate dehydrogenase 2	23918	ENSMUSG00000062867
1415870_at	NA	Calu	calumenin	12321	ENSMUSG00000029767
1416069_at	NA	Pfkp	phosphofructokinase, platelet	56421	ENSMUSG00000021196
1416137_at	NA	Anxa7	annexin A7	11750	ENSMUSG00000021814
1416283_at	NA	Gart	phosphoribosylglycinamide formyltransferase	14450	ENSMUSG00000022962
1416448_at	NA	Itpa	inosine triphosphatase (nucleoside triphosphate pyrophosphatase)	16434	ENSMUSG00000074797
1416452_at	NA	Oat	ornithine aminotransferase	18242	ENSMUSG00000030934
1416531_at	NA	Gsto1	glutathione S-transferase omega 1	14873	ENSMUSG00000025068
1416592_at	NA	Glrx	glutaredoxin	93692	ENSMUSG00000021591
1417125_at	NA	Ahcy	S-adenosylhomocysteine hydrolase	269378	ENSMUSG00000027597
1417137_at	NA	Uck2	uridine-cytidine kinase 2	80914	ENSMUSG00000026558
1417193_at	NA	Sod2	superoxide dismutase 2, mitochondrial	20656	ENSMUSG00000006818
1417952_at	NA	Cyp2j6	cytochrome P450, family 2, subfamily j, polypeptide 6	13110	ENSMUSG00000052914
1418204_s_at	NA	Aif1	allograft inflammatory factor 1	11629	ENSMUSG00000024397
1418311_at	NA	Fn3k	fructosamine 3 kinase	63828	ENSMUSG00000025175
1418503_at	NA	Hspa9	heat shock protein 9	15526	ENSMUSG00000024359
1419072_at	NA	Gstm7	glutathione S-transferase, mu 7	68312	ENSMUSG00000004035
1419254_at	NA	Mthfd2	methylenetetrahydrofolate dehydrogenase (NAD+ dependent), methenyltetrahydrofolate cyclohydrolase	17768	ENSMUSG00000005667
1419270_a_at	NA	Dut	deoxyuridine triphosphatase	110074	ENSMUSG00000027203
1419456_at	NA	Dcxr	dicarbonyl L-xylulose reductase	67880	ENSMUSG00000039450
1419737_a_at	NA	Ldha	lactate dehydrogenase A	16828	ENSMUSG00000063229
1420502_at	NA	Sat1	spermidine/spermine N1-acetyl transferase 1	20229	ENSMUSG00000025283
1420636_a_at	NA	Dusp12	dual specificity phosphatase 12	80915	ENSMUSG00000026659
1420678_a_at	NA	Il17rb	interleukin 17 receptor B	50905	ENSMUSG00000015966
1420796_at	NA	Ahrr	aryl-hydrocarbon receptor repressor	11624	ENSMUSG00000021575
1420832_at	NA	Qsox1	quiescin Q6 sulfhydryl oxidase 1	104009	ENSMUSG00000033684
1421914_s_at	NA	Mrpl19	mitochondrial ribosomal protein L19	56284	ENSMUSG00000030045
1422428_at	NA	Acsbg1	acyl-CoA synthetase bubblegum family member 1	94180	ENSMUSG00000032281
1422517_a_at	NA	Znrd1	zinc ribbon domain containing, 1	66136	ENSMUSG00000036315
1422558_at	NA	Gamt	guanidinoacetate methyltransferase	14431	ENSMUSG00000020150
1422579_at	NA	Hspe1	heat shock protein 1 (chaperonin 10)	15528	ENSMUSG00000073676
1422849_a_at	NA	Pabpn1	poly(A) binding protein, nuclear 1	54196	ENSMUSG00000092232,ENSMUSG00000022194
1423159_at	NA	Dld	dihydrolipoamide dehydrogenase	13382	ENSMUSG00000020664
1423225_at	NA	Selk	selenoprotein K	80795	ENSMUSG00000042682
1423534_at	NA	Pdcd2	programmed cell death 2	18567	ENSMUSG00000014771
1423630_at	NA	Cygb	cytoglobin	114886	ENSMUSG00000020810
1423701_at	NA	Coasy	Coenzyme A synthase	71743	ENSMUSG00000001755
1423710_at	NA	Dlst	dihydrolipoamide S-succinyltransferase (E2 component of 2-oxo-glutarate complex)	78920	ENSMUSG00000004789
1423858_a_at	NA	Hmgcs2	3-hydroxy-3-methylglutaryl-Coenzyme A synthase 2	15360	ENSMUSG00000027875
1424018_at	NA	Hint1	histidine triad nucleotide binding protein 1	15254	ENSMUSG00000020267
1424142_at	NA	Ikbkap	inhibitor of kappa light polypeptide enhancer in B cells, kinase complex-associated protein	230233	ENSMUSG00000028431
1424172_at	NA	Hagh	hydroxyacyl glutathione hydrolase	14651	ENSMUSG00000024158
1424182_at	NA	Acat1	acetyl-Coenzyme A acetyltransferase 1	110446	ENSMUSG00000032047
1424556_at	NA	Pycr1	pyrroline-5-carboxylate reductase 1	209027	ENSMUSG00000025140
1425129_a_at	NA	Taldo1	transaldolase 1	21351	ENSMUSG00000025503
1425798_a_at	NA	Recql	RecQ protein-like	19691	ENSMUSG00000030243
1426475_at	NA	Hmbs	hydroxymethylbilane synthase	15288	ENSMUSG00000032126
1426481_at	NA	Klhl22	kelch-like 22 (Drosophila)	224023	ENSMUSG00000022750
1426545_at	NA	Tnrc6b	trinucleotide repeat containing 6b	213988	ENSMUSG00000047888
1426756_at	NA	Galnt2	UDP-N-acetyl-alpha-D-galactosamine:polypeptide N-acetylgalactosaminyltransferase 2	108148	ENSMUSG00000089704,ENSMUSG00000092329
1427282_a_at	NA	Fxn	frataxin	14297	ENSMUSG00000059363
1428253_at	NA	Chmp2b	charged multivesicular body protein 2B	68942	ENSMUSG00000004843
1428323_at	NA	Gpd2	glycerol phosphate dehydrogenase 2, mitochondrial	14571	ENSMUSG00000026827
1428387_at	NA	Acsl3	acyl-CoA synthetase long-chain family member 3	74205	ENSMUSG00000032883
1428440_at	NA	Slc25a12	solute carrier family 25 (mitochondrial carrier, Aralar), member 12	78830	ENSMUSG00000027010
1428477_at	NA	Elac2	elaC homolog 2 (E. coli)	68626	ENSMUSG00000020549
1428580_at	NA	Blvra	biliverdin reductase A	109778	ENSMUSG00000001999
1428598_at	NA	Tbc1d7	TBC1 domain family, member 7	67046	ENSMUSG00000021368
1428729_at	NA	Krit1	KRIT1, ankyrin repeat containing	79264	ENSMUSG00000000600
1428889_at	NA	Alkbh3	alkB, alkylation repair homolog 3 (E. coli)	69113	ENSMUSG00000040174
1429778_at	NA	Optn	optineurin	71648	ENSMUSG00000026672
1430124_x_at	NA	Akr1a1	aldo-keto reductase family 1, member A1 (aldehyde reductase)	58810	ENSMUSG00000028692
1433972_at	NA	Camta1	calmodulin binding transcription activator 1	100072	ENSMUSG00000014592
1435011_x_at	NA	Akr1a1	aldo-keto reductase family 1, member A1 (aldehyde reductase)	58810	ENSMUSG00000028692
1435317_x_at	NA	Psma6	proteasome (prosome, macropain) subunit, alpha type 6	26443	ENSMUSG00000021024
1437044_a_at	NA	Gba	glucosidase, beta, acid	14466	ENSMUSG00000028048
1437398_a_at	NA	Aldh9a1	aldehyde dehydrogenase 9, subfamily A1	56752	ENSMUSG00000026687
1437679_a_at	NA	Glrx2	glutaredoxin 2 (thioltransferase)	69367	ENSMUSG00000018196
1437759_at	NA	Pfkp	phosphofructokinase, platelet	56421	ENSMUSG00000021196
1438033_at	NA	Tef	thyrotroph embryonic factor	21685	ENSMUSG00000022389
1438764_at	NA	Anxa7	annexin A7	11750	ENSMUSG00000021814
1439163_at	NA	Zbtb16	zinc finger and BTB domain containing 16	235320	ENSMUSG00000066687
1439953_at	NA	Pmm2	phosphomannomutase 2	54128	ENSMUSG00000022711
1440324_at	NA	Mrpl19	mitochondrial ribosomal protein L19	56284	ENSMUSG00000030045
1441315_s_at	NA	Slc19a2	solute carrier family 19 (thiamine transporter), member 2	116914	ENSMUSG00000040918
1441829_s_at	NA	Akap10	A kinase (PRKA) anchor protein 10	56697	ENSMUSG00000047804
1442277_at	NA	Chka	choline kinase alpha	12660	ENSMUSG00000024843
1444518_at	NA	Acox1	acyl-Coenzyme A oxidase 1, palmitoyl	11430	ENSMUSG00000020777
1448139_at	NA	Mlc1	megalencephalic leukoencephalopathy with subcortical cysts 1 homolog (human)	170790	ENSMUSG00000035805
1448148_at	NA	Grn	granulin	14824	ENSMUSG00000034708
1448215_a_at	NA	Dpp3	dipeptidylpeptidase 3	75221	ENSMUSG00000063904
1448330_at	NA	Gstm1	glutathione S-transferase, mu 1	14862	ENSMUSG00000058135
1448736_a_at	NA	Hprt	hypoxanthine guanine phosphoribosyl transferase	15452	ENSMUSG00000025630
1449050_at	NA	Rfc1	replication factor C (activator 1) 1	19687	ENSMUSG00000029191
1449148_a_at	NA	Phtf1	putative homeodomain transcription factor 1	18685	ENSMUSG00000058388
1449981_a_at	NA	Nat2	N-acetyltransferase 2 (arylamine N-acetyltransferase)	17961	ENSMUSG00000051147
1450099_a_at	NA	Gba	glucosidase, beta, acid	14466	ENSMUSG00000028048
1450380_at	NA	Epdr1	ependymin related protein 1 (zebrafish)	105298	ENSMUSG00000002808
1450405_at	NA	Mrpl19	mitochondrial ribosomal protein L19	56284	ENSMUSG00000030045
1450720_at	NA	Acp1	acid phosphatase 1, soluble	11431	ENSMUSG00000044573
1450871_a_at	NA	Bcat1	branched chain aminotransferase 1, cytosolic	12035	ENSMUSG00000030268
1450969_at	NA	Pccb	propionyl Coenzyme A carboxylase, beta polypeptide	66904	ENSMUSG00000032527
1451035_a_at	NA	Akr1a1	aldo-keto reductase family 1, member A1 (aldehyde reductase)	58810	ENSMUSG00000028692
1451050_at	NA	Nt5c3	5'-nucleotidase, cytosolic III	107569	ENSMUSG00000029780
1451405_at	NA	Pcca	propionyl-Coenzyme A carboxylase, alpha polypeptide	110821	ENSMUSG00000041650
1452691_at	NA	Rbm17	RNA binding motif protein 17	76938	ENSMUSG00000037197
1452770_at	NA	Vkorc1	vitamin K epoxide reductase complex, subunit 1	27973	ENSMUSG00000096145
1452823_at	NA	Gstk1	glutathione S-transferase kappa 1	76263	ENSMUSG00000029864
1453124_at	NA	Tnpo3	transportin 3	320938	ENSMUSG00000012535
1453582_at	NA	Chka	choline kinase alpha	12660	ENSMUSG00000024843
1454268_a_at	NA	Cyba	cytochrome b-245, alpha polypeptide	13057	ENSMUSG00000006519
1454758_a_at	NA	Tsc22d1	TSC22 domain family, member 1	21807	ENSMUSG00000022010
1455525_at	NA	Exog	endo/exonuclease (5'-3'), endonuclease G-like	208194	ENSMUSG00000042787
1455636_at	NA	Lsamp	limbic system-associated membrane protein	268890	ENSMUSG00000061080
1455699_at	NA	Bcat1	branched chain aminotransferase 1, cytosolic	12035	ENSMUSG00000030268
1456822_at	NA	Rad23b	RAD23b homolog (S. cerevisiae)	19359	ENSMUSG00000028426
1457155_at	NA	Aldh2	aldehyde dehydrogenase 2, mitochondrial	11669	ENSMUSG00000029455
1457584_at	NA	Suco	SUN domain containing ossification factor	226551	ENSMUSG00000040297
1457799_at	NA	Kcns3	potassium voltage-gated channel, delayed-rectifier, subfamily S, member 3	238076	ENSMUSG00000043673
1458884_at	NA	Plekha1	pleckstrin homology domain containing, family A (phosphoinositide binding specific) member 1	101476	ENSMUSG00000040268
cellular component::membrane-bounded organelle::GO:0043227
C=8055;O=78;E=53.16;R=1.47;rawP=1.58e-06;adjP=1.69e-05
Probe Set	r (GSTO1)	Symbol	Name	Entrez ID	Ensemble Gene ID
1458884_at	NA	Plekha1	pleckstrin homology domain containing, family A (phosphoinositide binding specific) member 1	101476	ENSMUSG00000040268
1457799_at	NA	Kcns3	potassium voltage-gated channel, delayed-rectifier, subfamily S, member 3	238076	ENSMUSG00000043673
1457584_at	NA	Suco	SUN domain containing ossification factor	226551	ENSMUSG00000040297
1457155_at	NA	Aldh2	aldehyde dehydrogenase 2, mitochondrial	11669	ENSMUSG00000029455
1456822_at	NA	Rad23b	RAD23b homolog (S. cerevisiae)	19359	ENSMUSG00000028426
1455699_at	NA	Bcat1	branched chain aminotransferase 1, cytosolic	12035	ENSMUSG00000030268
1455525_at	NA	Exog	endo/exonuclease (5'-3'), endonuclease G-like	208194	ENSMUSG00000042787
1454758_a_at	NA	Tsc22d1	TSC22 domain family, member 1	21807	ENSMUSG00000022010
1454268_a_at	NA	Cyba	cytochrome b-245, alpha polypeptide	13057	ENSMUSG00000006519
1453124_at	NA	Tnpo3	transportin 3	320938	ENSMUSG00000012535
1452823_at	NA	Gstk1	glutathione S-transferase kappa 1	76263	ENSMUSG00000029864
1452770_at	NA	Vkorc1	vitamin K epoxide reductase complex, subunit 1	27973	ENSMUSG00000096145
1452691_at	NA	Rbm17	RNA binding motif protein 17	76938	ENSMUSG00000037197
1451405_at	NA	Pcca	propionyl-Coenzyme A carboxylase, alpha polypeptide	110821	ENSMUSG00000041650
1451050_at	NA	Nt5c3	5'-nucleotidase, cytosolic III	107569	ENSMUSG00000029780
1450969_at	NA	Pccb	propionyl Coenzyme A carboxylase, beta polypeptide	66904	ENSMUSG00000032527
1450871_a_at	NA	Bcat1	branched chain aminotransferase 1, cytosolic	12035	ENSMUSG00000030268
1450720_at	NA	Acp1	acid phosphatase 1, soluble	11431	ENSMUSG00000044573
1450405_at	NA	Mrpl19	mitochondrial ribosomal protein L19	56284	ENSMUSG00000030045
1450380_at	NA	Epdr1	ependymin related protein 1 (zebrafish)	105298	ENSMUSG00000002808
1450099_a_at	NA	Gba	glucosidase, beta, acid	14466	ENSMUSG00000028048
1449148_a_at	NA	Phtf1	putative homeodomain transcription factor 1	18685	ENSMUSG00000058388
1449050_at	NA	Rfc1	replication factor C (activator 1) 1	19687	ENSMUSG00000029191
1448215_a_at	NA	Dpp3	dipeptidylpeptidase 3	75221	ENSMUSG00000063904
1448148_at	NA	Grn	granulin	14824	ENSMUSG00000034708
1448139_at	NA	Mlc1	megalencephalic leukoencephalopathy with subcortical cysts 1 homolog (human)	170790	ENSMUSG00000035805
1444518_at	NA	Acox1	acyl-Coenzyme A oxidase 1, palmitoyl	11430	ENSMUSG00000020777
1441829_s_at	NA	Akap10	A kinase (PRKA) anchor protein 10	56697	ENSMUSG00000047804
1440324_at	NA	Mrpl19	mitochondrial ribosomal protein L19	56284	ENSMUSG00000030045
1439163_at	NA	Zbtb16	zinc finger and BTB domain containing 16	235320	ENSMUSG00000066687
1438764_at	NA	Anxa7	annexin A7	11750	ENSMUSG00000021814
1438033_at	NA	Tef	thyrotroph embryonic factor	21685	ENSMUSG00000022389
1437679_a_at	NA	Glrx2	glutaredoxin 2 (thioltransferase)	69367	ENSMUSG00000018196
1437398_a_at	NA	Aldh9a1	aldehyde dehydrogenase 9, subfamily A1	56752	ENSMUSG00000026687
1437044_a_at	NA	Gba	glucosidase, beta, acid	14466	ENSMUSG00000028048
1435317_x_at	NA	Psma6	proteasome (prosome, macropain) subunit, alpha type 6	26443	ENSMUSG00000021024
1433972_at	NA	Camta1	calmodulin binding transcription activator 1	100072	ENSMUSG00000014592
1429778_at	NA	Optn	optineurin	71648	ENSMUSG00000026672
1428889_at	NA	Alkbh3	alkB, alkylation repair homolog 3 (E. coli)	69113	ENSMUSG00000040174
1428477_at	NA	Elac2	elaC homolog 2 (E. coli)	68626	ENSMUSG00000020549
1428440_at	NA	Slc25a12	solute carrier family 25 (mitochondrial carrier, Aralar), member 12	78830	ENSMUSG00000027010
1428387_at	NA	Acsl3	acyl-CoA synthetase long-chain family member 3	74205	ENSMUSG00000032883
1428323_at	NA	Gpd2	glycerol phosphate dehydrogenase 2, mitochondrial	14571	ENSMUSG00000026827
1428253_at	NA	Chmp2b	charged multivesicular body protein 2B	68942	ENSMUSG00000004843
1427282_a_at	NA	Fxn	frataxin	14297	ENSMUSG00000059363
1426756_at	NA	Galnt2	UDP-N-acetyl-alpha-D-galactosamine:polypeptide N-acetylgalactosaminyltransferase 2	108148	ENSMUSG00000089704,ENSMUSG00000092329
1426475_at	NA	Hmbs	hydroxymethylbilane synthase	15288	ENSMUSG00000032126
1425798_a_at	NA	Recql	RecQ protein-like	19691	ENSMUSG00000030243
1425129_a_at	NA	Taldo1	transaldolase 1	21351	ENSMUSG00000025503
1424556_at	NA	Pycr1	pyrroline-5-carboxylate reductase 1	209027	ENSMUSG00000025140
1424182_at	NA	Acat1	acetyl-Coenzyme A acetyltransferase 1	110446	ENSMUSG00000032047
1424172_at	NA	Hagh	hydroxyacyl glutathione hydrolase	14651	ENSMUSG00000024158
1424142_at	NA	Ikbkap	inhibitor of kappa light polypeptide enhancer in B cells, kinase complex-associated protein	230233	ENSMUSG00000028431
1424018_at	NA	Hint1	histidine triad nucleotide binding protein 1	15254	ENSMUSG00000020267
1423858_a_at	NA	Hmgcs2	3-hydroxy-3-methylglutaryl-Coenzyme A synthase 2	15360	ENSMUSG00000027875
1423710_at	NA	Dlst	dihydrolipoamide S-succinyltransferase (E2 component of 2-oxo-glutarate complex)	78920	ENSMUSG00000004789
1423701_at	NA	Coasy	Coenzyme A synthase	71743	ENSMUSG00000001755
1423534_at	NA	Pdcd2	programmed cell death 2	18567	ENSMUSG00000014771
1423225_at	NA	Selk	selenoprotein K	80795	ENSMUSG00000042682
1423159_at	NA	Dld	dihydrolipoamide dehydrogenase	13382	ENSMUSG00000020664
1422849_a_at	NA	Pabpn1	poly(A) binding protein, nuclear 1	54196	ENSMUSG00000092232,ENSMUSG00000022194
1422579_at	NA	Hspe1	heat shock protein 1 (chaperonin 10)	15528	ENSMUSG00000073676
1422517_a_at	NA	Znrd1	zinc ribbon domain containing, 1	66136	ENSMUSG00000036315
1422428_at	NA	Acsbg1	acyl-CoA synthetase bubblegum family member 1	94180	ENSMUSG00000032281
1421914_s_at	NA	Mrpl19	mitochondrial ribosomal protein L19	56284	ENSMUSG00000030045
1420832_at	NA	Qsox1	quiescin Q6 sulfhydryl oxidase 1	104009	ENSMUSG00000033684
1420796_at	NA	Ahrr	aryl-hydrocarbon receptor repressor	11624	ENSMUSG00000021575
1420636_a_at	NA	Dusp12	dual specificity phosphatase 12	80915	ENSMUSG00000026659
1419737_a_at	NA	Ldha	lactate dehydrogenase A	16828	ENSMUSG00000063229
1419270_a_at	NA	Dut	deoxyuridine triphosphatase	110074	ENSMUSG00000027203
1419254_at	NA	Mthfd2	methylenetetrahydrofolate dehydrogenase (NAD+ dependent), methenyltetrahydrofolate cyclohydrolase	17768	ENSMUSG00000005667
1418503_at	NA	Hspa9	heat shock protein 9	15526	ENSMUSG00000024359
1418204_s_at	NA	Aif1	allograft inflammatory factor 1	11629	ENSMUSG00000024397
1417952_at	NA	Cyp2j6	cytochrome P450, family 2, subfamily j, polypeptide 6	13110	ENSMUSG00000052914
1417193_at	NA	Sod2	superoxide dismutase 2, mitochondrial	20656	ENSMUSG00000006818
1417137_at	NA	Uck2	uridine-cytidine kinase 2	80914	ENSMUSG00000026558
1417125_at	NA	Ahcy	S-adenosylhomocysteine hydrolase	269378	ENSMUSG00000027597
1416592_at	NA	Glrx	glutaredoxin	93692	ENSMUSG00000021591
1416531_at	NA	Gsto1	glutathione S-transferase omega 1	14873	ENSMUSG00000025068
1416452_at	NA	Oat	ornithine aminotransferase	18242	ENSMUSG00000030934
1416137_at	NA	Anxa7	annexin A7	11750	ENSMUSG00000021814
1415870_at	NA	Calu	calumenin	12321	ENSMUSG00000029767
1415852_at	NA	Impdh2	inosine 5'-phosphate dehydrogenase 2	23918	ENSMUSG00000062867
cellular component::intracellular membrane-bounded organelle::GO:0043231
C=8037;O=78;E=53.04;R=1.47;rawP=1.42e-06;adjP=1.69e-05
Probe Set	r (GSTO1)	Symbol	Name	Entrez ID	Ensemble Gene ID
1415852_at	NA	Impdh2	inosine 5'-phosphate dehydrogenase 2	23918	ENSMUSG00000062867
1415870_at	NA	Calu	calumenin	12321	ENSMUSG00000029767
1416137_at	NA	Anxa7	annexin A7	11750	ENSMUSG00000021814
1416452_at	NA	Oat	ornithine aminotransferase	18242	ENSMUSG00000030934
1416531_at	NA	Gsto1	glutathione S-transferase omega 1	14873	ENSMUSG00000025068
1416592_at	NA	Glrx	glutaredoxin	93692	ENSMUSG00000021591
1417125_at	NA	Ahcy	S-adenosylhomocysteine hydrolase	269378	ENSMUSG00000027597
1417137_at	NA	Uck2	uridine-cytidine kinase 2	80914	ENSMUSG00000026558
1417193_at	NA	Sod2	superoxide dismutase 2, mitochondrial	20656	ENSMUSG00000006818
1417952_at	NA	Cyp2j6	cytochrome P450, family 2, subfamily j, polypeptide 6	13110	ENSMUSG00000052914
1418204_s_at	NA	Aif1	allograft inflammatory factor 1	11629	ENSMUSG00000024397
1418503_at	NA	Hspa9	heat shock protein 9	15526	ENSMUSG00000024359
1419254_at	NA	Mthfd2	methylenetetrahydrofolate dehydrogenase (NAD+ dependent), methenyltetrahydrofolate cyclohydrolase	17768	ENSMUSG00000005667
1419270_a_at	NA	Dut	deoxyuridine triphosphatase	110074	ENSMUSG00000027203
1419737_a_at	NA	Ldha	lactate dehydrogenase A	16828	ENSMUSG00000063229
1420636_a_at	NA	Dusp12	dual specificity phosphatase 12	80915	ENSMUSG00000026659
1420796_at	NA	Ahrr	aryl-hydrocarbon receptor repressor	11624	ENSMUSG00000021575
1420832_at	NA	Qsox1	quiescin Q6 sulfhydryl oxidase 1	104009	ENSMUSG00000033684
1421914_s_at	NA	Mrpl19	mitochondrial ribosomal protein L19	56284	ENSMUSG00000030045
1422428_at	NA	Acsbg1	acyl-CoA synthetase bubblegum family member 1	94180	ENSMUSG00000032281
1422517_a_at	NA	Znrd1	zinc ribbon domain containing, 1	66136	ENSMUSG00000036315
1422579_at	NA	Hspe1	heat shock protein 1 (chaperonin 10)	15528	ENSMUSG00000073676
1422849_a_at	NA	Pabpn1	poly(A) binding protein, nuclear 1	54196	ENSMUSG00000092232,ENSMUSG00000022194
1423159_at	NA	Dld	dihydrolipoamide dehydrogenase	13382	ENSMUSG00000020664
1423225_at	NA	Selk	selenoprotein K	80795	ENSMUSG00000042682
1423534_at	NA	Pdcd2	programmed cell death 2	18567	ENSMUSG00000014771
1423701_at	NA	Coasy	Coenzyme A synthase	71743	ENSMUSG00000001755
1423710_at	NA	Dlst	dihydrolipoamide S-succinyltransferase (E2 component of 2-oxo-glutarate complex)	78920	ENSMUSG00000004789
1423858_a_at	NA	Hmgcs2	3-hydroxy-3-methylglutaryl-Coenzyme A synthase 2	15360	ENSMUSG00000027875
1424018_at	NA	Hint1	histidine triad nucleotide binding protein 1	15254	ENSMUSG00000020267
1424142_at	NA	Ikbkap	inhibitor of kappa light polypeptide enhancer in B cells, kinase complex-associated protein	230233	ENSMUSG00000028431
1424172_at	NA	Hagh	hydroxyacyl glutathione hydrolase	14651	ENSMUSG00000024158
1424182_at	NA	Acat1	acetyl-Coenzyme A acetyltransferase 1	110446	ENSMUSG00000032047
1424556_at	NA	Pycr1	pyrroline-5-carboxylate reductase 1	209027	ENSMUSG00000025140
1425129_a_at	NA	Taldo1	transaldolase 1	21351	ENSMUSG00000025503
1425798_a_at	NA	Recql	RecQ protein-like	19691	ENSMUSG00000030243
1426475_at	NA	Hmbs	hydroxymethylbilane synthase	15288	ENSMUSG00000032126
1426756_at	NA	Galnt2	UDP-N-acetyl-alpha-D-galactosamine:polypeptide N-acetylgalactosaminyltransferase 2	108148	ENSMUSG00000089704,ENSMUSG00000092329
1427282_a_at	NA	Fxn	frataxin	14297	ENSMUSG00000059363
1428253_at	NA	Chmp2b	charged multivesicular body protein 2B	68942	ENSMUSG00000004843
1428323_at	NA	Gpd2	glycerol phosphate dehydrogenase 2, mitochondrial	14571	ENSMUSG00000026827
1428387_at	NA	Acsl3	acyl-CoA synthetase long-chain family member 3	74205	ENSMUSG00000032883
1428440_at	NA	Slc25a12	solute carrier family 25 (mitochondrial carrier, Aralar), member 12	78830	ENSMUSG00000027010
1428477_at	NA	Elac2	elaC homolog 2 (E. coli)	68626	ENSMUSG00000020549
1428889_at	NA	Alkbh3	alkB, alkylation repair homolog 3 (E. coli)	69113	ENSMUSG00000040174
1429778_at	NA	Optn	optineurin	71648	ENSMUSG00000026672
1433972_at	NA	Camta1	calmodulin binding transcription activator 1	100072	ENSMUSG00000014592
1435317_x_at	NA	Psma6	proteasome (prosome, macropain) subunit, alpha type 6	26443	ENSMUSG00000021024
1437044_a_at	NA	Gba	glucosidase, beta, acid	14466	ENSMUSG00000028048
1437398_a_at	NA	Aldh9a1	aldehyde dehydrogenase 9, subfamily A1	56752	ENSMUSG00000026687
1437679_a_at	NA	Glrx2	glutaredoxin 2 (thioltransferase)	69367	ENSMUSG00000018196
1438033_at	NA	Tef	thyrotroph embryonic factor	21685	ENSMUSG00000022389
1438764_at	NA	Anxa7	annexin A7	11750	ENSMUSG00000021814
1439163_at	NA	Zbtb16	zinc finger and BTB domain containing 16	235320	ENSMUSG00000066687
1440324_at	NA	Mrpl19	mitochondrial ribosomal protein L19	56284	ENSMUSG00000030045
1441829_s_at	NA	Akap10	A kinase (PRKA) anchor protein 10	56697	ENSMUSG00000047804
1444518_at	NA	Acox1	acyl-Coenzyme A oxidase 1, palmitoyl	11430	ENSMUSG00000020777
1448139_at	NA	Mlc1	megalencephalic leukoencephalopathy with subcortical cysts 1 homolog (human)	170790	ENSMUSG00000035805
1448148_at	NA	Grn	granulin	14824	ENSMUSG00000034708
1448215_a_at	NA	Dpp3	dipeptidylpeptidase 3	75221	ENSMUSG00000063904
1449050_at	NA	Rfc1	replication factor C (activator 1) 1	19687	ENSMUSG00000029191
1449148_a_at	NA	Phtf1	putative homeodomain transcription factor 1	18685	ENSMUSG00000058388
1450099_a_at	NA	Gba	glucosidase, beta, acid	14466	ENSMUSG00000028048
1450380_at	NA	Epdr1	ependymin related protein 1 (zebrafish)	105298	ENSMUSG00000002808
1450405_at	NA	Mrpl19	mitochondrial ribosomal protein L19	56284	ENSMUSG00000030045
1450720_at	NA	Acp1	acid phosphatase 1, soluble	11431	ENSMUSG00000044573
1450871_a_at	NA	Bcat1	branched chain aminotransferase 1, cytosolic	12035	ENSMUSG00000030268
1450969_at	NA	Pccb	propionyl Coenzyme A carboxylase, beta polypeptide	66904	ENSMUSG00000032527
1451050_at	NA	Nt5c3	5'-nucleotidase, cytosolic III	107569	ENSMUSG00000029780
1451405_at	NA	Pcca	propionyl-Coenzyme A carboxylase, alpha polypeptide	110821	ENSMUSG00000041650
1452691_at	NA	Rbm17	RNA binding motif protein 17	76938	ENSMUSG00000037197
1452770_at	NA	Vkorc1	vitamin K epoxide reductase complex, subunit 1	27973	ENSMUSG00000096145
1452823_at	NA	Gstk1	glutathione S-transferase kappa 1	76263	ENSMUSG00000029864
1453124_at	NA	Tnpo3	transportin 3	320938	ENSMUSG00000012535
1454268_a_at	NA	Cyba	cytochrome b-245, alpha polypeptide	13057	ENSMUSG00000006519
1454758_a_at	NA	Tsc22d1	TSC22 domain family, member 1	21807	ENSMUSG00000022010
1455525_at	NA	Exog	endo/exonuclease (5'-3'), endonuclease G-like	208194	ENSMUSG00000042787
1455699_at	NA	Bcat1	branched chain aminotransferase 1, cytosolic	12035	ENSMUSG00000030268
1456822_at	NA	Rad23b	RAD23b homolog (S. cerevisiae)	19359	ENSMUSG00000028426
1457155_at	NA	Aldh2	aldehyde dehydrogenase 2, mitochondrial	11669	ENSMUSG00000029455
1457584_at	NA	Suco	SUN domain containing ossification factor	226551	ENSMUSG00000040297
1457799_at	NA	Kcns3	potassium voltage-gated channel, delayed-rectifier, subfamily S, member 3	238076	ENSMUSG00000043673
1458884_at	NA	Plekha1	pleckstrin homology domain containing, family A (phosphoinositide binding specific) member 1	101476	ENSMUSG00000040268
cellular component::mitochondrial matrix::GO:0005759
C=142;O=8;E=0.94;R=8.54;rawP=4.51e-06;adjP=4.33e-05
Probe Set	r (GSTO1)	Symbol	Name	Entrez ID	Ensemble Gene ID
1452823_at	NA	Gstk1	glutathione S-transferase kappa 1	76263	ENSMUSG00000029864
1450405_at	NA	Mrpl19	mitochondrial ribosomal protein L19	56284	ENSMUSG00000030045
1440324_at	NA	Mrpl19	mitochondrial ribosomal protein L19	56284	ENSMUSG00000030045
1424182_at	NA	Acat1	acetyl-Coenzyme A acetyltransferase 1	110446	ENSMUSG00000032047
1424172_at	NA	Hagh	hydroxyacyl glutathione hydrolase	14651	ENSMUSG00000024158
1423858_a_at	NA	Hmgcs2	3-hydroxy-3-methylglutaryl-Coenzyme A synthase 2	15360	ENSMUSG00000027875
1422579_at	NA	Hspe1	heat shock protein 1 (chaperonin 10)	15528	ENSMUSG00000073676
1421914_s_at	NA	Mrpl19	mitochondrial ribosomal protein L19	56284	ENSMUSG00000030045
1418503_at	NA	Hspa9	heat shock protein 9	15526	ENSMUSG00000024359
1417193_at	NA	Sod2	superoxide dismutase 2, mitochondrial	20656	ENSMUSG00000006818
C = Reference genes in category; O = Actual gene set overlap; E = Expected gene set overlap; R = Ratio of enrichment; rawP = p-value based on hypergeometric distribution; adjP = p-value based on hypergeometric distribution corrected for multiple testing
