# Supplementary material for: The Genetic Architecture of Murine Glutathione Transferases
Source: PLoS One. 2016 Feb 1;11(2):e0148230. doi: 10.1371/journal.pone.0148230 (PMC4734686; doi:10.1371/journal.pone.0148230)
Supplement: S11 Table — (XLSX) [file pone.0148230.s017.xlsx]

## Sheet: S11 Table
S11 Table. Downstream targets of Mgst3.
Database	ProbeSetID / RecordID	Symbol	Description	Correlation with Mgst3	Chr	Mb	QTL_Chr	QTL_Mb	Locus_at_Peak	Max_LRS	Mean_Expression
Hippocampus Consortium M430v2 (Jun06) RMA	1431117_x_at	Tma16	translation machinery associated 16	0.259	8	47.5516	1	169.153	rs4222799	9.98627	8.57732
Hippocampus Consortium M430v2 (Jun06) RMA	1428281_at	Trub1	TruB pseudouridine (psi) synthase homolog 1 (E. coli)	-0.443	19	57.5628	1	169.153	rs4222799	12.8873	8.96431
Hippocampus Consortium M430v2 (Jun06) RMA	1430585_at	5930436O19Rik	RIKEN cDNA 5930436O19 gene	0.292	17	88.457	1	169.153	rs4222799	17.1982	8.75306
Hippocampus Consortium M430v2 (Jun06) RMA	1423822_a_at	Tmem168	transmembrane protein 168	-0.472	6	13.532	1	169.153	rs4222799	10.961	8.75528
Hippocampus Consortium M430v2 (Jun06) RMA	1427206_at	Afg3l2	AFG3(ATPase family gene 3)-like 2 (spastic paraplegia)	-0.287	18	67.5649	1	169.153	rs4222799	12.4491	8.04499
Hippocampus Consortium M430v2 (Jun06) RMA	1430124_x_at	Akr1a1	aldo-keto reductase family 1, member A4 (aldehyde reductase, homolog of human AKR1A1)	-0.288	4	116.309	1	169.153	rs4222799	10.4654	12.8801
Hippocampus Consortium M430v2 (Jun06) RMA	1415680_at	Anapc1	anaphase promoting complex subunit 1	-0.471	2	128.438	1	169.153	rs4222799	15.9782	9.38163
Hippocampus Consortium M430v2 (Jun06) RMA	1434630_at	Ankrd28	ankyrin repeat domain 28	-0.494	14	32.5136	1	169.153	rs4222799	12.9614	9.21334
Hippocampus Consortium M430v2 (Jun06) RMA	1416374_at	Ap3m1	adaptor-related protein complex 3, mu 1 subunit	-0.466	14	21.8554	1	169.153	rs4222799	16.9508	8.61562
Hippocampus Consortium M430v2 (Jun06) RMA	1425934_a_at	B4galt4	UDP-Gal:betaGlcNAc beta 1,4-galactosyltransferase, polypeptide 4	-0.414	16	38.7661	1	169.153	rs4222799	10.4749	8.38769
Hippocampus Consortium M430v2 (Jun06) RMA	1428845_at	Bclaf1	BCL2-associated transcription factor 1	-0.567	10	20.0614	1	169.153	rs4222799	18.4843	11.2741
Hippocampus Consortium M430v2 (Jun06) RMA	1452368_at	Bcr	breakpoint cluster region (myelogenous leukemia)	0.246	10	74.6451	1	168.913	rs13476221	12.6108	9.8859
Hippocampus Consortium M430v2 (Jun06) RMA	1433463_at	Brox	BRO1 domain and CAAX motif containing	-0.406	6	112.558	1	168.913	rs13476221	13.3859	10.9537
Hippocampus Consortium M430v2 (Jun06) RMA	1441679_at	Cacna1c	calcium channel, voltage-dependent, L type, alpha 1C subunit (bipolar disease, Timothy syndrome)	0.163	6	119.001	1	168.913	rs13476221	12.8569	8.74901
Hippocampus Consortium M430v2 (Jun06) RMA	1421122_at	Cbll1	Casitas B-lineage lymphoma-like 1	0.226	12	32.1719	1	168.913	rs13476221	13.6152	9.17863
Hippocampus Consortium M430v2 (Jun06) RMA	1449407_at	Ift81	intraflagellar transport 81	-0.364	5	123.001	1	169.153	rs4222799	12.6688	9.11163
Hippocampus Consortium M430v2 (Jun06) RMA	1423409_a_at	Chtop	chromatin target of PRMT1	-0.305	3	90.3036	1	168.913	rs13476221	25.807	10.8374
Hippocampus Consortium M430v2 (Jun06) RMA	1437349_at	Ckap5	cytoskeleton associated protein 5	-0.272	2	91.4565	1	169.153	rs4222799	12.1621	11.2303
Hippocampus Consortium M430v2 (Jun06) RMA	1419429_at	Cntfr	ciliary neurotrophic factor receptor	0.444	4	41.6045	1	169.153	rs4222799	10.2003	8.88593
Hippocampus Consortium M430v2 (Jun06) RMA	1452102_at	Copb2	coatomer protein complex, subunit beta 2 (beta prime)	-0.307	9	98.4864	1	169.153	rs4222799	12.5381	11.1423
Hippocampus Consortium M430v2 (Jun06) RMA	1436351_at	Coq3	coenzyme Q3 homolog, methyltransferase (yeast)	-0.178	4	21.8377	1	168.913	rs13476221	15.2662	8.84323
Hippocampus Consortium M430v2 (Jun06) RMA	1456964_at	Rbm12	RNA binding motif protein 12	-0.255	2	155.919	1	168.323	UT_1_169.988189	17.6945	8.17182
Hippocampus Consortium M430v2 (Jun06) RMA	1430529_at	Csnk1a1	casein kinase 1, alpha 1 (clock regulator kinase)	0.211	18	61.7173	1	168.913	rs13476221	11.1505	8.41077
Hippocampus Consortium M430v2 (Jun06) RMA	1428287_at	Cul5	cullin 5	-0.507	9	53.4231	1	169.153	rs4222799	10.6915	9.29327
Hippocampus Consortium M430v2 (Jun06) RMA	1416329_at	Cyfip1	cytoplasmic FMR1 interacting protein 1	-0.504	7	63.1836	1	169.153	rs4222799	11.7639	11.2393
Hippocampus Consortium M430v2 (Jun06) RMA	1451402_at	Ecd	ecdysoneless (suppressor of S. cerevisiae gcr2)	-0.339	14	21.1399	1	168.913	rs13476221	11.4511	10.1135
Hippocampus Consortium M430v2 (Jun06) RMA	1448819_at	Eif2s2	eukaryotic translation initiation factor 2, subunit 2 (beta)	-0.36	2	154.697	1	169.153	rs4222799	12.377	9.02762
Hippocampus Consortium M430v2 (Jun06) RMA	1446224_at	Hectd2	HECT domain containing 2	0.218	19	36.6652	1	168.913	rs13476221	12.185	8.0921
Hippocampus Consortium M430v2 (Jun06) RMA	1420093_s_at	Hnrnpdl	heterogeneous nuclear ribonucleoprotein D-like	-0.552	5	100.463	1	169.153	rs4222799	14.8548	11.361
Hippocampus Consortium M430v2 (Jun06) RMA	1435646_at	Ikbkg	inhibitor of kappaB kinase gamma	-0.373	X	71.6953	1	169.153	rs4222799	15.4761	8.48052
Hippocampus Consortium M430v2 (Jun06) RMA	1435319_at	Ip6k2	inositol hexaphosphate kinase 2	0.136	9	108.709	1	168.913	rs13476221	16.9877	11.3097
Hippocampus Consortium M430v2 (Jun06) RMA	1427145_at	Iqsec1	IQ motif and Sec7 domain 1	0.423	6	90.6096	1	168.913	rs13476221	11.357	10.2558
Hippocampus Consortium M430v2 (Jun06) RMA	1425051_at	Isoc1	isochorismatase domain containing 1	-0.463	18	58.8387	1	169.153	rs4222799	9.63766	8.85851
Hippocampus Consortium M430v2 (Jun06) RMA	1435637_at	Itfg1	integrin alpha FG-GAP repeat containing 1 (T-cell immunomodulatory protein)	-0.441	8	88.242	1	169.153	rs4222799	14.6432	11.7287
Hippocampus Consortium M430v2 (Jun06) RMA	1447883_x_at	Map1lc3a	microtubule-associated protein 1 light chain 3 alpha (autophagy-related protein LC3 A)	0.512	2	155.104	1	169.153	rs4222799	17.632	13.4573
Hippocampus Consortium M430v2 (Jun06) RMA	1416030_a_at	Mcm7	minichromosome maintenance deficient 7 (S. cerevisiae)	-0.215	5	138.607	1	168.913	rs13476221	16.7661	8.54345
Hippocampus Consortium M430v2 (Jun06) RMA	1424804_at	Mios	missing oocyte, meiosis regulator (WD repeat-containing protein mio)	-0.408	6	8.18307	1	169.153	rs4222799	11.127	8.99185
Hippocampus Consortium M430v2 (Jun06) RMA	1434704_at	Kmt2e	lysine (K)-specific methyltransferase 2E	0.061	5	23.0093	1	168.913	rs13476221	14.9714	10.5312
Hippocampus Consortium M430v2 (Jun06) RMA	1424164_at	Mrpl50	mitochondrial ribosomal protein L50.	-0.047	4	49.527	1	168.913	rs13476221	19.929	10.0615
Hippocampus Consortium M430v2 (Jun06) RMA	1435563_at	Mrps5	mitochondrial ribosomal protein S5 (longevity candidate)	-0.009	2	127.432	1	168.913	rs13476221	14.4146	8.98328
Hippocampus Consortium M430v2 (Jun06) RMA	1448083_at	Nalcn	sodium leak channel, non-selective	-0.49	14	123.676	1	169.153	rs4222799	12.7573	9.98332
Hippocampus Consortium M430v2 (Jun06) RMA	1423748_at	Pdk1	pyruvate dehydrogenase kinase isoenzyme 1	-0.296	2	71.7395	1	168.913	rs13476221	9.8986	9.53272
Hippocampus Consortium M430v2 (Jun06) RMA	1426611_at	Psmc2	proteasome (prosome, macropain) 26S subunit, ATPase 2	-0.203	5	21.3089	1	169.153	rs4222799	13.374	11.9662
Hippocampus Consortium M430v2 (Jun06) RMA	1460166_at	Rit2	Ras-like without CAAX 2	-0.311	18	31.1348	1	168.913	rs13476221	14.1352	9.37646
Hippocampus Consortium M430v2 (Jun06) RMA	1448157_s_at	Rpl10-ps3	ribosomal protein L10, pseudogene 3	0.379	X	71.518	1	169.153	rs4222799	17.3761	13.8611
Hippocampus Consortium M430v2 (Jun06) RMA	1423763_x_at	Gm10263	40S ribosomal protein S28 pseudogene	0.386	17	33.96	1	169.153	rs4222799	12.4192	14.3042
Hippocampus Consortium M430v2 (Jun06) RMA	1424201_a_at	Seh1l	sec13-like nucleoporin protein (nup107-160 sub complex subunit)	-0.362	18	67.9515	1	169.153	rs4222799	10.4827	8.10223
Hippocampus Consortium M430v2 (Jun06) RMA	1433973_at	Sephs1	selenophosphate synthetase 1	-0.465	2	4.8283	1	169.153	rs4222799	10.4475	9.15593
Hippocampus Consortium M430v2 (Jun06) RMA	1460561_x_at	Sepw1	selenoprotein W, muscle 1	0.344	7	16.5026	1	169.153	rs4222799	12.3809	14.6818
Hippocampus Consortium M430v2 (Jun06) RMA	1460687_at	Setd8	SET domain-containing protein	0.092	5	124.912	1	168.913	rs13476221	14.9177	10.4968
Hippocampus Consortium M430v2 (Jun06) RMA	1416721_s_at	Srsf6	arginine/serine-rich splicing factor 6	-0.404	2	162.762	1	168.913	rs13476221	12.5078	10.8167
Hippocampus Consortium M430v2 (Jun06) RMA	1421871_at	Sh3bgrl	SH3-binding domain glutamic acid-rich protein like	-0.473	X	106.356	1	169.153	rs4222799	16.2272	11.3824
Hippocampus Consortium M430v2 (Jun06) RMA	1434211_at	Sh3bgrl2	SH3 domain binding glutamic acid-rich protein like 2	-0.162	9	83.4944	1	168.913	rs13476221	12.2401	8.50996
Hippocampus Consortium M430v2 (Jun06) RMA	1416549_at	Slc35b4	solute carrier family 35, member B4	-0.429	6	34.1066	1	169.153	rs4222799	13.6597	9.58059
Hippocampus Consortium M430v2 (Jun06) RMA	1448643_at	Ssna1	Sjogren's syndrome nuclear autoantigen 1	-0.051	2	25.1267	1	168.913	rs13476221	13.9598	11.0903
Hippocampus Consortium M430v2 (Jun06) RMA	1416974_at	Stam2	signal transducing adaptor molecule (SH3 domain and ITAM motif) 2	-0.171	2	52.5489	1	168.913	rs13476221	10.1605	9.69983
Hippocampus Consortium M430v2 (Jun06) RMA	1443734_at	Stx18	syntaxin 18	0.308	5	38.5197	1	169.153	rs4222799	13.2797	8.32551
Hippocampus Consortium M430v2 (Jun06) RMA	1421033_a_at	Tcerg1	transcription elongation regulator 1 (CA150)	-0.448	18	42.7315	1	169.153	rs4222799	16.1515	9.77662
Hippocampus Consortium M430v2 (Jun06) RMA	1452661_at	Tfrc	transferrin receptor	-0.499	16	32.6323	1	169.153	rs4222799	17.6947	11.3957
Hippocampus Consortium M430v2 (Jun06) RMA	1417192_at	Tomm70a	translocase of outer mitochondrial membrane 70 homolog A	-0.369	16	57.1499	1	169.153	rs4222799	13.9937	9.15008
Hippocampus Consortium M430v2 (Jun06) RMA	1455252_at	Tsc1	tuberous sclerosis 1	0.227	2	28.5461	1	168.913	rs13476221	12.6624	9.59058
Hippocampus Consortium M430v2 (Jun06) RMA	1423846_x_at	Tuba1b	tubulin, alpha 2	0.258	15	98.7619	1	169.153	rs4222799	13.1337	14.1917
Hippocampus Consortium M430v2 (Jun06) RMA	1455868_a_at	Tubgcp2	tubulin, gamma complex associated protein 2	-0.342	7	147.185	1	169.153	rs4222799	17.1309	10.7224
Hippocampus Consortium M430v2 (Jun06) RMA	1423112_at	Ube2d3	ubiquitin-conjugating enzyme E2D 3 (UBC4/5 homolog, yeast)	-0.409	3	135.131	1	169.153	rs4222799	15.5728	10.2344
Hippocampus Consortium M430v2 (Jun06) RMA	1453156_s_at	Ptgr2	Prostaglandin reductase 2	-0.368	12	85.656	1	169.153	rs4222799	12.2759	8.50172
Hippocampus Consortium M430v2 (Jun06) RMA	1439900_at	Zfhx2	zinc finger homeobox 2	0.293	14	55.6793	1	169.153	rs4222799	17.373	8.59489
Hippocampus Consortium M430v2 (Jun06) RMA	1451216_at	Zfp330	zinc finger protein 330	-0.449	8	85.2876	1	169.153	rs4222799	15.4221	10.0737
VU BXD Midbrain Agilent SurePrint G3 Mouse GE (May12) Quantile	A_51_P443618	0610011F06Rik	RIKEN cDNA 0610011F06 gene	0.548	17	26.014	1	168.323	UT_1_169.988189	17.9299	10.9936
VU BXD Midbrain Agilent SurePrint G3 Mouse GE (May12) Quantile	A_55_P2290443	2310076G05Rik	RIKEN cDNA 2310076G05 gene	-0.334	9	81.5225	1	168.323	UT_1_169.988189	11.4519	9.11976
VU BXD Midbrain Agilent SurePrint G3 Mouse GE (May12) Quantile	A_55_P2286675	9430099O15Rik	RIKEN cDNA 9430099O15 gene	0.364	16	18.8335	1	169.153	rs4222799	10.3213	8.38497
VU BXD Midbrain Agilent SurePrint G3 Mouse GE (May12) Quantile	A_30_P01018869	AgG3MoGE_A_30_P01018869	Agilent SurePrint G3 Mouse GE probe set A_30_P01018869	0.449	5	52.5066	1	168.323	UT_1_169.988189	11.6187	9.16473
VU BXD Midbrain Agilent SurePrint G3 Mouse GE (May12) Quantile	A_30_P01020001	AgG3MoGE_A_30_P01020001	Agilent SurePrint G3 Mouse GE probe set A_30_P01020001	-0.46	12	53.6727	1	169.153	rs4222799	12.8125	9.51408
VU BXD Midbrain Agilent SurePrint G3 Mouse GE (May12) Quantile	A_30_P01020392	AgG3MoGE_A_30_P01020392	Agilent SurePrint G3 Mouse GE probe set A_30_P01020392	0.443	11	76.4027	1	168.323	UT_1_169.988189	11.6901	8.93059
VU BXD Midbrain Agilent SurePrint G3 Mouse GE (May12) Quantile	A_30_P01027361	AgG3MoGE_A_30_P01027361	Agilent SurePrint G3 Mouse GE probe set A_30_P01027361	0.452	6	135.3	1	169.153	rs4222799	11.1492	8.21935
VU BXD Midbrain Agilent SurePrint G3 Mouse GE (May12) Quantile	A_30_P01030505	AgG3MoGE_A_30_P01030505	Agilent SurePrint G3 Mouse GE probe set A_30_P01030505	0.514	14	65.2063	1	169.153	rs4222799	13.1241	9.05284
VU BXD Midbrain Agilent SurePrint G3 Mouse GE (May12) Quantile	A_30_P01030954	AgG3MoGE_A_30_P01030954	Agilent SurePrint G3 Mouse GE probe set A_30_P01030954	0.408	X	138.968	1	168.323	UT_1_169.988189	12.3305	10.2969
VU BXD Midbrain Agilent SurePrint G3 Mouse GE (May12) Quantile	A_30_P01031337	AgG3MoGE_A_30_P01031337	Agilent SurePrint G3 Mouse GE probe set A_30_P01031337	-0.338	12	53.6725	1	168.323	UT_1_169.988189	10.7744	9.46614
VU BXD Midbrain Agilent SurePrint G3 Mouse GE (May12) Quantile	A_55_P2093770	AgG3MoGE_A_55_P2093770	Agilent SurePrint G3 Mouse GE probe set A_55_P2093770	0.994	5	148.138	1	169.153	rs4222799	87.6102	11.1257
VU BXD Midbrain Agilent SurePrint G3 Mouse GE (May12) Quantile	A_55_P1987261	B230312A22Rik	RIKEN cDNA B230312A22 gene	0.396	4	43.0454	1	169.153	rs4222799	10.1457	10.8385
VU BXD Midbrain Agilent SurePrint G3 Mouse GE (May12) Quantile	A_55_P2000224	Cd63	CD63 antigen	-0.447	10	128.35	1	168.323	UT_1_169.988189	11.0729	12.2793
VU BXD Midbrain Agilent SurePrint G3 Mouse GE (May12) Quantile	A_51_P114826	Cdh13	cadherin 13	0.426	8	121.838	1	168.323	UT_1_169.988189	15.0315	11.3336
VU BXD Midbrain Agilent SurePrint G3 Mouse GE (May12) Quantile	A_52_P402897	Cdh4	cadherin 4	0.507	2	179.634	1	169.153	rs4222799	15.0128	9.46376
VU BXD Midbrain Agilent SurePrint G3 Mouse GE (May12) Quantile	A_51_P453856	Csnk1a1	casein kinase 1, alpha 1 (clock regulator kinase)	-0.37	18	61.7478	1	168.323	UT_1_169.988189	12.8159	10.9095
VU BXD Midbrain Agilent SurePrint G3 Mouse GE (May12) Quantile	A_52_P213181	Cul4b	cullin 4B	-0.441	X	35.885	1	168.323	UT_1_169.988189	14.3298	10.0561
VU BXD Midbrain Agilent SurePrint G3 Mouse GE (May12) Quantile	A_55_P1974243	Dbh	dopamine beta hydroxylase (catecholamine biosynthesis, adrenaline, norepinephine)	-0.465	2	27.0387	1	168.323	UT_1_169.988189	12.4559	9.97403
VU BXD Midbrain Agilent SurePrint G3 Mouse GE (May12) Quantile	A_55_P1984391	Depdc5	DEP domain containing 5	0.549	5	33.236	1	168.323	UT_1_169.988189	14.9183	8.52854
VU BXD Midbrain Agilent SurePrint G3 Mouse GE (May12) Quantile	A_55_P2153111	Dtnb	dystrobrevin, beta	0.511	12	3.63283	1	169.153	rs4222799	20.0715	9.00327
VU BXD Midbrain Agilent SurePrint G3 Mouse GE (May12) Quantile	A_52_P278154	Eif1ad	eukaryotic translation initiation factor 1A domain containing	-0.302	19	5.37136	1	169.153	rs4222799	9.79607	9.53276
VU BXD Midbrain Agilent SurePrint G3 Mouse GE (May12) Quantile	A_55_P2107502	Fat1	FAT tumor suppressor homolog 1	-0.402	8	46.1375	1	168.323	UT_1_169.988189	11.9369	10.5897
VU BXD Midbrain Agilent SurePrint G3 Mouse GE (May12) Quantile	A_52_P612928	Gabbr2	gamma-aminobutyric acid (GABA) B receptor, 2	0.329	4	46.7318	1	168.323	UT_1_169.988189	10.1908	8.27959
VU BXD Midbrain Agilent SurePrint G3 Mouse GE (May12) Quantile	A_55_P2090607	Gm5126	predicted pseudogene 5126	-0.65	X	100.127	1	169.153	rs4222799	23.0213	8.42016
VU BXD Midbrain Agilent SurePrint G3 Mouse GE (May12) Quantile	A_55_P1982404	Gpm6b	glycoprotein m6b	-0.422	X	162.827	1	168.323	UT_1_169.988189	14.7419	12.7605
VU BXD Midbrain Agilent SurePrint G3 Mouse GE (May12) Quantile	A_51_P357664	Hras1	Harvey rat sarcoma virus oncogene 1 (RAS)	0.473	7	148.377	1	168.323	UT_1_169.988189	13.8002	11.5414
VU BXD Midbrain Agilent SurePrint G3 Mouse GE (May12) Quantile	A_52_P180917	Kcnq2	potassium voltage-gated channel, subfamily Q, member 2	0.551	2	180.816	1	168.323	UT_1_169.988189	15.4804	8.24719
VU BXD Midbrain Agilent SurePrint G3 Mouse GE (May12) Quantile	A_55_P2139615	Ldoc1l	leucine zipper, down-regulated in cancer 1-like	0.463	15	84.3843	1	168.323	UT_1_169.988189	13.5757	10.1064
VU BXD Midbrain Agilent SurePrint G3 Mouse GE (May12) Quantile	A_55_P2159259	Lifr	leukemia inhibitory factor receptor	-0.392	15	7.14732	1	168.323	UT_1_169.988189	14.8988	10.3651
VU BXD Midbrain Agilent SurePrint G3 Mouse GE (May12) Quantile	A_55_P1995572	Meis1	Meis homeobox 1 (restless leg syndrome)	-0.451	11	18.7807	1	168.323	UT_1_169.988189	15.5477	10.3739
VU BXD Midbrain Agilent SurePrint G3 Mouse GE (May12) Quantile	A_51_P173906	Mto1	mitochondrial translation optimization 1 homolog	0.48	9	78.3128	1	169.153	rs4222799	11.0614	9.68189
VU BXD Midbrain Agilent SurePrint G3 Mouse GE (May12) Quantile	A_55_P1999349	Nudt4	nudix (nucleoside diphosphate linked moiety X)-type motif 4	-0.517	10	95.0097	1	168.323	UT_1_169.988189	15.2611	11.4858
VU BXD Midbrain Agilent SurePrint G3 Mouse GE (May12) Quantile	A_55_P2134387	Olfr544	olfactory receptor 544	0.539	7	109.633	1	168.323	UT_1_169.988189	20.4971	10.4313
VU BXD Midbrain Agilent SurePrint G3 Mouse GE (May12) Quantile	A_52_P417620	Pacs1	phosphofurin acidic cluster sorting protein 1	0.513	19	5.13426	1	168.323	UT_1_169.988189	16.2224	9.53524
VU BXD Midbrain Agilent SurePrint G3 Mouse GE (May12) Quantile	A_51_P468294	Polg	polymerase (DNA directed), gamma (mitochondrial polymerase)	0.555	7	86.5947	1	168.323	UT_1_169.988189	15.7604	10.1019
VU BXD Midbrain Agilent SurePrint G3 Mouse GE (May12) Quantile	A_51_P314111	Psip1	PC4 and SFRS1 interacting protein 1	-0.367	4	83.1017	1	169.153	rs4222799	12.8837	10.3382
VU BXD Midbrain Agilent SurePrint G3 Mouse GE (May12) Quantile	A_55_P1973643	Raf1	v-raf-leukemia viral oncogene 1	-0.436	6	115.569	1	169.153	rs4222799	10.3966	11.2528
VU BXD Midbrain Agilent SurePrint G3 Mouse GE (May12) Quantile	A_51_P163173	Rbm12b	RNA binding motif protein 12B	-0.39	4	12.0736	1	168.323	UT_1_169.988189	12.2805	8.75178
VU BXD Midbrain Agilent SurePrint G3 Mouse GE (May12) Quantile	A_66_P138289	Rdh5	retinol dehydrogenase 5	-0.647	10	128.351	1	168.323	UT_1_169.988189	16.7871	10.1185
VU BXD Midbrain Agilent SurePrint G3 Mouse GE (May12) Quantile	A_51_P430950	Rdx	radixin	-0.419	9	51.8962	1	168.323	UT_1_169.988189	14.1349	10.3036
VU BXD Midbrain Agilent SurePrint G3 Mouse GE (May12) Quantile	A_55_P2024799	Rpl7a	ribosomal protein L7A (60S ribosomal protein L7a, thyroid hormone receptor uncoupling protein)	-0.566	2	26.7679	1	168.323	UT_1_169.988189	13.0011	11.356
VU BXD Midbrain Agilent SurePrint G3 Mouse GE (May12) Quantile	A_52_P605546	Sdccag3	serologically defined colon cancer antigen 3	0.469	2	26.2441	1	168.323	UT_1_169.988189	13.0627	8.04854
VU BXD Midbrain Agilent SurePrint G3 Mouse GE (May12) Quantile	A_55_P2143015	Sema6c	sema domain, transmembrane domain (TM), and cytoplasmic domain, (semaphorin) 6C	0.555	3	94.9772	1	169.153	rs4222799	18.4659	9.71092
VU BXD Midbrain Agilent SurePrint G3 Mouse GE (May12) Quantile	A_52_P393607	Sez6	seizure related gene 6	0.495	11	77.7922	1	168.323	UT_1_169.988189	9.30004	10.3837
VU BXD Midbrain Agilent SurePrint G3 Mouse GE (May12) Quantile	A_55_P1993864	Sh2b3	SH2B adaptor protein 3	0.551	5	122.267	1	168.323	UT_1_169.988189	15.1514	9.95832
VU BXD Midbrain Agilent SurePrint G3 Mouse GE (May12) Quantile	A_52_P98614	Slc6a2	solute carrier family 6 (neurotransmitter transporter, noradrenalin), member 2	-0.443	8	95.5252	1	168.323	UT_1_169.988189	11.6987	8.7353
VU BXD Midbrain Agilent SurePrint G3 Mouse GE (May12) Quantile	A_55_P2037712	Smc4	structural maintenance of chromosomes 4	-0.499	3	68.8384	1	168.323	UT_1_169.988189	16.3059	8.93646
VU BXD Midbrain Agilent SurePrint G3 Mouse GE (May12) Quantile	A_55_P2025840	Spred2	sprouty-related, EVH1 domain containing 2	-0.389	11	19.9224	1	168.323	UT_1_169.988189	11.9733	9.0587
VU BXD Midbrain Agilent SurePrint G3 Mouse GE (May12) Quantile	A_55_P2133310	Steap2	six transmembrane epithelial antigen of prostate 2	-0.433	5	5.66667	1	168.323	UT_1_169.988189	15.0253	8.2477
VU BXD Midbrain Agilent SurePrint G3 Mouse GE (May12) Quantile	A_55_P2133315	Steap2	six transmembrane epithelial antigen of prostate 2	-0.35	5	5.67187	1	169.153	rs4222799	10.7526	9.65884
VU BXD Midbrain Agilent SurePrint G3 Mouse GE (May12) Quantile	A_51_P307316	Syde1	synapse defective 1, Rho GTPase, homolog 1 (C. elegans)	0.617	10	78.0474	1	168.323	UT_1_169.988189	16.6337	9.92065
VU BXD Midbrain Agilent SurePrint G3 Mouse GE (May12) Quantile	A_55_P2178327	Tll1	tolloid-like	-0.42	8	66.4936	1	168.323	UT_1_169.988189	14.3517	8.39324
VU BXD Midbrain Agilent SurePrint G3 Mouse GE (May12) Quantile	A_55_P2145879	Tpt1	tumor protein, translationally-controlled 1	-0.333	14	76.2479	1	168.323	UT_1_169.988189	14.1192	13.61
VU BXD Midbrain Agilent SurePrint G3 Mouse GE (May12) Quantile	A_55_P2032823	Trim2	tripartite motif-containing 2	-0.361	3	83.9658	1	168.323	UT_1_169.988189	13.2515	10.1071
VU BXD Midbrain Agilent SurePrint G3 Mouse GE (May12) Quantile	A_55_P1967119	Trim39	tripartite motif-containing 39	0.508	17	36.4007	1	168.323	UT_1_169.988189	11.4747	8.75281
VU BXD Midbrain Agilent SurePrint G3 Mouse GE (May12) Quantile	A_51_P475580	Ugp2	UDP-glucose pyrophosphorylase 2	-0.482	11	21.2213	1	168.323	UT_1_169.988189	17.8033	10.2624
VU BXD Midbrain Agilent SurePrint G3 Mouse GE (May12) Quantile	A_51_P216593	Wfs1	Wolfram syndrome 1 homolog (human)	0.432	5	37.3574	1	169.153	rs4222799	10.811	10.7979
VU BXD Midbrain Agilent SurePrint G3 Mouse GE (May12) Quantile	A_55_P2160412	Xylt2	xylosyltransferase II	0.488	11	94.526	1	168.323	UT_1_169.988189	15.4958	9.42141
VU BXD Midbrain Agilent SurePrint G3 Mouse GE (May12) Quantile	A_55_P2015585	Zcchc24	zinc finger, CCHC domain containing 24	-0.452	14	26.5311	1	168.323	UT_1_169.988189	12.5961	11.6232
VU BXD Midbrain Agilent SurePrint G3 Mouse GE (May12) Quantile	A_55_P2002884	Zcchc24	zinc finger, CCHC domain containing 24	-0.464	14	26.5311	1	169.153	rs4222799	13.5714	11.5854
VU BXD Midbrain Agilent SurePrint G3 Mouse GE (May12) Quantile	A_55_P2082653	Zfp711	zinc finger protein 711	-0.549	X	109.749	1	169.153	rs4222799	14.1108	9.39892
VU BXD Midbrain Agilent SurePrint G3 Mouse GE (May12) Quantile	A_55_P2048036	Zfx	zinc finger protein X-linked	-0.504	X	91.3201	1	169.153	rs4222799	13.5909	9.54454
