# Supplementary material for: The Genetic Architecture of Murine Glutathione Transferases
Source: PLoS One. 2016 Feb 1;11(2):e0148230. doi: 10.1371/journal.pone.0148230 (PMC4734686; doi:10.1371/journal.pone.0148230)
Supplement: S12 Table — (XLSX) [file pone.0148230.s018.xlsx]

## Sheet: S12 Table
S12 Table. Gene enrichment for top 500 correlates of Mgst3 in Mouse
molecular function::proton-transporting ATPase activity, rotational mechanism::GO:0046961
C=11;O=3;E=0.17;R=17.77;rawP=0.0005;adjP=0.0100
Probe Set	r (midbrain)	Symbol	Name	Entrez ID	Ensemble Gene ID
A_55_P2061690	0.6326	Atp5d	ATP synthase, H+ transporting, mitochondrial F1 complex, delta subunit	66043	ENSMUSG00000003072
A_55_P1973486	0.6025	Atp6v1f	ATPase, H+ transporting, lysosomal V1 subunit F	66144	ENSMUSG00000004285
A_51_P362054	0.5858	Atp5e	ATP synthase, H+ transporting, mitochondrial F1 complex, epsilon subunit	67126	ENSMUSG00000016252
molecular function::profilin binding::GO:0005522
C=9;O=3;E=0.14;R=21.72;rawP=0.0003;adjP=0.0100
Probe Set	r (midbrain)	Symbol	Name	Entrez ID	Ensemble Gene ID
A_55_P2014750	0.5987	Pclo	piccolo (presynaptic cytomatrix protein)	26875	ENSMUSG00000061601
A_55_P2107667	0.5623	Enah	enabled homolog (Drosophila)	13800	ENSMUSG00000022995
A_55_P2135331	0.7067	Evl	Ena-vasodilator stimulated phosphoprotein	14026	ENSMUSG00000021262
molecular function::ATPase activity, coupled to transmembrane movement of substances::GO:0042626
C=86;O=7;E=1.32;R=5.30;rawP=0.0004;adjP=0.0100
Probe Set	r (midbrain)	Symbol	Name	Entrez ID	Ensemble Gene ID
A_52_P394395	-0.6275	Abcd3	ATP-binding cassette, sub-family D (ALD), member 3	19299	ENSMUSG00000028127
A_55_P2030373	0.6214	Atp1a2	ATPase, Na+/K+ transporting, alpha 2 polypeptide	98660	ENSMUSG00000007097
A_55_P2061690	0.6326	Atp5d	ATP synthase, H+ transporting, mitochondrial F1 complex, delta subunit	66043	ENSMUSG00000003072
A_55_P1965416	0.5889	Atp9a	ATPase, class II, type 9A	11981	ENSMUSG00000027546
A_55_P1973486	0.6025	Atp6v1f	ATPase, H+ transporting, lysosomal V1 subunit F	66144	ENSMUSG00000004285
A_55_P2009787	0.6543	Atp1a4	ATPase, Na+/K+ transporting, alpha 4 polypeptide	27222	ENSMUSG00000007107
A_55_P2184123	0.6536	Atp1a4	ATPase, Na+/K+ transporting, alpha 4 polypeptide	27222	ENSMUSG00000007107
A_51_P362054	0.5858	Atp5e	ATP synthase, H+ transporting, mitochondrial F1 complex, epsilon subunit	67126	ENSMUSG00000016252
molecular function::hydrogen ion transporting ATP synthase activity, rotational mechanism::GO:0046933
C=8;O=3;E=0.12;R=24.44;rawP=0.0002;adjP=0.0100
Probe Set	r (midbrain)	Symbol	Name	Entrez ID	Ensemble Gene ID
A_55_P2061690	0.6326	Atp5d	ATP synthase, H+ transporting, mitochondrial F1 complex, delta subunit	66043	ENSMUSG00000003072
A_55_P1973486	0.6025	Atp6v1f	ATPase, H+ transporting, lysosomal V1 subunit F	66144	ENSMUSG00000004285
A_51_P362054	0.5858	Atp5e	ATP synthase, H+ transporting, mitochondrial F1 complex, epsilon subunit	67126	ENSMUSG00000016252
molecular function::ATPase activity, coupled to movement of substances::GO:0043492
C=88;O=7;E=1.35;R=5.18;rawP=0.0004;adjP=0.0100
Probe Set	r (midbrain)	Symbol	Name	Entrez ID	Ensemble Gene ID
A_52_P394395	-0.6275	Abcd3	ATP-binding cassette, sub-family D (ALD), member 3	19299	ENSMUSG00000028127
A_55_P2030373	0.6214	Atp1a2	ATPase, Na+/K+ transporting, alpha 2 polypeptide	98660	ENSMUSG00000007097
A_55_P2061690	0.6326	Atp5d	ATP synthase, H+ transporting, mitochondrial F1 complex, delta subunit	66043	ENSMUSG00000003072
A_55_P1965416	0.5889	Atp9a	ATPase, class II, type 9A	11981	ENSMUSG00000027546
A_55_P1973486	0.6025	Atp6v1f	ATPase, H+ transporting, lysosomal V1 subunit F	66144	ENSMUSG00000004285
A_55_P2009787	0.6543	Atp1a4	ATPase, Na+/K+ transporting, alpha 4 polypeptide	27222	ENSMUSG00000007107
A_55_P2184123	0.6536	Atp1a4	ATPase, Na+/K+ transporting, alpha 4 polypeptide	27222	ENSMUSG00000007107
A_51_P362054	0.5858	Atp5e	ATP synthase, H+ transporting, mitochondrial F1 complex, epsilon subunit	67126	ENSMUSG00000016252
molecular function::cation-transporting ATPase activity::GO:0019829
C=19;O=4;E=0.29;R=13.72;rawP=0.0002;adjP=0.0100
Probe Set	r (midbrain)	Symbol	Name	Entrez ID	Ensemble Gene ID
A_55_P2030373	0.6214	Atp1a2	ATPase, Na+/K+ transporting, alpha 2 polypeptide	98660	ENSMUSG00000007097
A_55_P2061690	0.6326	Atp5d	ATP synthase, H+ transporting, mitochondrial F1 complex, delta subunit	66043	ENSMUSG00000003072
A_55_P1973486	0.6025	Atp6v1f	ATPase, H+ transporting, lysosomal V1 subunit F	66144	ENSMUSG00000004285
A_51_P362054	0.5858	Atp5e	ATP synthase, H+ transporting, mitochondrial F1 complex, epsilon subunit	67126	ENSMUSG00000016252
molecular function::ATPase activity, coupled to transmembrane movement of ions::GO:0042625
C=58;O=6;E=0.89;R=6.74;rawP=0.0003;adjP=0.0100
Probe Set	r (midbrain)	Symbol	Name	Entrez ID	Ensemble Gene ID
A_55_P2030373	0.6214	Atp1a2	ATPase, Na+/K+ transporting, alpha 2 polypeptide	98660	ENSMUSG00000007097
A_55_P2061690	0.6326	Atp5d	ATP synthase, H+ transporting, mitochondrial F1 complex, delta subunit	66043	ENSMUSG00000003072
A_55_P1965416	0.5889	Atp9a	ATPase, class II, type 9A	11981	ENSMUSG00000027546
A_55_P1973486	0.6025	Atp6v1f	ATPase, H+ transporting, lysosomal V1 subunit F	66144	ENSMUSG00000004285
A_55_P2009787	0.6543	Atp1a4	ATPase, Na+/K+ transporting, alpha 4 polypeptide	27222	ENSMUSG00000007107
A_55_P2184123	0.6536	Atp1a4	ATPase, Na+/K+ transporting, alpha 4 polypeptide	27222	ENSMUSG00000007107
A_51_P362054	0.5858	Atp5e	ATP synthase, H+ transporting, mitochondrial F1 complex, epsilon subunit	67126	ENSMUSG00000016252
molecular function::P-P-bond-hydrolysis-driven transmembrane transporter activity::GO:0015405
C=92;O=7;E=1.41;R=4.96;rawP=0.0005;adjP=0.0100
Probe Set	r (midbrain)	Symbol	Name	Entrez ID	Ensemble Gene ID
A_52_P394395	-0.6275	Abcd3	ATP-binding cassette, sub-family D (ALD), member 3	19299	ENSMUSG00000028127
A_55_P2030373	0.6214	Atp1a2	ATPase, Na+/K+ transporting, alpha 2 polypeptide	98660	ENSMUSG00000007097
A_55_P2061690	0.6326	Atp5d	ATP synthase, H+ transporting, mitochondrial F1 complex, delta subunit	66043	ENSMUSG00000003072
A_55_P1965416	0.5889	Atp9a	ATPase, class II, type 9A	11981	ENSMUSG00000027546
A_55_P1973486	0.6025	Atp6v1f	ATPase, H+ transporting, lysosomal V1 subunit F	66144	ENSMUSG00000004285
A_55_P2009787	0.6543	Atp1a4	ATPase, Na+/K+ transporting, alpha 4 polypeptide	27222	ENSMUSG00000007107
A_55_P2184123	0.6536	Atp1a4	ATPase, Na+/K+ transporting, alpha 4 polypeptide	27222	ENSMUSG00000007107
A_51_P362054	0.5858	Atp5e	ATP synthase, H+ transporting, mitochondrial F1 complex, epsilon subunit	67126	ENSMUSG00000016252
molecular function::hydrolase activity, acting on acid anhydrides, catalyzing transmembrane movement of substances::GO:0016820
C=87;O=7;E=1.34;R=5.24;rawP=0.0004;adjP=0.0100
Probe Set	r (midbrain)	Symbol	Name	Entrez ID	Ensemble Gene ID
A_52_P394395	-0.6275	Abcd3	ATP-binding cassette, sub-family D (ALD), member 3	19299	ENSMUSG00000028127
A_55_P2030373	0.6214	Atp1a2	ATPase, Na+/K+ transporting, alpha 2 polypeptide	98660	ENSMUSG00000007097
A_55_P2061690	0.6326	Atp5d	ATP synthase, H+ transporting, mitochondrial F1 complex, delta subunit	66043	ENSMUSG00000003072
A_55_P1965416	0.5889	Atp9a	ATPase, class II, type 9A	11981	ENSMUSG00000027546
A_55_P1973486	0.6025	Atp6v1f	ATPase, H+ transporting, lysosomal V1 subunit F	66144	ENSMUSG00000004285
A_55_P2009787	0.6543	Atp1a4	ATPase, Na+/K+ transporting, alpha 4 polypeptide	27222	ENSMUSG00000007107
A_55_P2184123	0.6536	Atp1a4	ATPase, Na+/K+ transporting, alpha 4 polypeptide	27222	ENSMUSG00000007107
A_51_P362054	0.5858	Atp5e	ATP synthase, H+ transporting, mitochondrial F1 complex, epsilon subunit	67126	ENSMUSG00000016252
molecular function::primary active transmembrane transporter activity::GO:0015399
C=92;O=7;E=1.41;R=4.96;rawP=0.0005;adjP=0.0100
Probe Set	r (midbrain)	Symbol	Name	Entrez ID	Ensemble Gene ID
A_52_P394395	-0.6275	Abcd3	ATP-binding cassette, sub-family D (ALD), member 3	19299	ENSMUSG00000028127
A_55_P2030373	0.6214	Atp1a2	ATPase, Na+/K+ transporting, alpha 2 polypeptide	98660	ENSMUSG00000007097
A_55_P2061690	0.6326	Atp5d	ATP synthase, H+ transporting, mitochondrial F1 complex, delta subunit	66043	ENSMUSG00000003072
A_55_P1965416	0.5889	Atp9a	ATPase, class II, type 9A	11981	ENSMUSG00000027546
A_55_P1973486	0.6025	Atp6v1f	ATPase, H+ transporting, lysosomal V1 subunit F	66144	ENSMUSG00000004285
A_55_P2009787	0.6543	Atp1a4	ATPase, Na+/K+ transporting, alpha 4 polypeptide	27222	ENSMUSG00000007107
A_55_P2184123	0.6536	Atp1a4	ATPase, Na+/K+ transporting, alpha 4 polypeptide	27222	ENSMUSG00000007107
A_51_P362054	0.5858	Atp5e	ATP synthase, H+ transporting, mitochondrial F1 complex, epsilon subunit	67126	ENSMUSG00000016252
cellular component::membrane-bounded organelle::GO:0043227
C=8140;O=156;E=125.29;R=1.25;rawP=0.0001;adjP=0.0085
Probe Set	r (midbrain)	Symbol	Name	Entrez ID	Ensemble Gene ID
A_55_P2085170	0.5805	42619	septin 6	56526	ENSMUSG00000050379
A_51_P501815	0.6033	1500032L24Rik	RIKEN cDNA 1500032L24 gene	69029	ENSMUSG00000022452
A_51_P190437	-0.7406	4930455F23Rik	RIKEN cDNA 4930455F23 gene	74895	ENSMUSG00000026578
A_52_P679205	0.6487	4930471M23Rik	RIKEN cDNA 4930471M23 gene	74919	ENSMUSG00000029175
A_52_P394395	-0.6275	Abcd3	ATP-binding cassette, sub-family D (ALD), member 3	19299	ENSMUSG00000028127
A_52_P183181	-0.5965	Adar	adenosine deaminase, RNA-specific	56417	ENSMUSG00000027951
A_52_P495471	-0.5779	Anapc10	anaphase promoting complex subunit 10	68999	ENSMUSG00000036977
A_55_P2064568	0.6571	Anks1	ankyrin repeat and SAM domain containing 1	224650	ENSMUSG00000024219
A_55_P2030373	0.6214	Atp1a2	ATPase, Na+/K+ transporting, alpha 2 polypeptide	98660	ENSMUSG00000007097
A_55_P2061690	0.6326	Atp5d	ATP synthase, H+ transporting, mitochondrial F1 complex, delta subunit	66043	ENSMUSG00000003072
A_51_P362054	0.5858	Atp5e	ATP synthase, H+ transporting, mitochondrial F1 complex, epsilon subunit	67126	ENSMUSG00000016252
A_55_P2081510	0.7129	Atp5j2	ATP synthase, H+ transporting, mitochondrial F0 complex, subunit F2	57423	ENSMUSG00000038690
A_55_P1973486	0.6025	Atp6v1f	ATPase, H+ transporting, lysosomal V1 subunit F	66144	ENSMUSG00000004285
A_55_P1965416	0.5889	Atp9a	ATPase, class II, type 9A	11981	ENSMUSG00000027546
A_55_P1991552	-0.5919	Atraid	all-trans retinoic acid induced differentiation factor	381629	ENSMUSG00000013622
A_55_P2184364	-0.5933	B4galt3	UDP-Gal:betaGlcNAc beta 1,4-galactosyltransferase, polypeptide 3	57370	ENSMUSG00000052423
A_55_P2137203	0.5797	B4galt3	UDP-Gal:betaGlcNAc beta 1,4-galactosyltransferase, polypeptide 3	57370	ENSMUSG00000052423
A_55_P2043317	0.5768	Bag1	BCL2-associated athanogene 1	12017	ENSMUSG00000028416
A_52_P559557	-0.8349	BC026585	cDNA sequence BC026585	226527	ENSMUSG00000033488
A_55_P2031021	-0.6302	Bex1	brain expressed gene 1	19716	ENSMUSG00000050071
A_65_P16753	-0.6534	Bex1	brain expressed gene 1	19716	ENSMUSG00000050071
A_51_P237668	-0.5849	Bex2	brain expressed X-linked 2	12069	ENSMUSG00000042750
A_52_P650108	-0.5678	C80913	expressed sequence C80913	19777	ENSMUSG00000030421
A_52_P673863	-0.6248	Cdkn1b	cyclin-dependent kinase inhibitor 1B	12576	ENSMUSG00000003031
A_55_P2157205	0.7481	Cdx1	caudal type homeobox 1	12590	ENSMUSG00000024619
A_55_P2077228	-0.694	Cenpl	centromere protein L	70454	ENSMUSG00000026708
A_65_P17827	0.8058	Cenpl	centromere protein L	70454	ENSMUSG00000026708
A_51_P493700	-0.7916	Cep350	centrosomal protein 350	74081	ENSMUSG00000033671
A_51_P362066	0.5954	Chi3l1	chitinase 3-like 1	12654	ENSMUSG00000064246
A_55_P2186439	-0.6004	Chtop	chromatin target of PRMT1	66511	ENSMUSG00000001017
A_51_P224983	-0.5871	Cln8	ceroid-lipofuscinosis, neuronal 8	26889	ENSMUSG00000026317
A_55_P1976012	-0.6325	Cnih4	cornichon homolog 4 (Drosophila)	98417	ENSMUSG00000062169
A_55_P1976017	0.5859	Cnih4	cornichon homolog 4 (Drosophila)	98417	ENSMUSG00000062169
A_51_P109335	-0.5965	Copa	coatomer protein complex subunit alpha	12847	ENSMUSG00000026553
A_55_P2185712	-0.5888	Copa	coatomer protein complex subunit alpha	12847	ENSMUSG00000026553
A_52_P349694	0.6405	Copg	coatomer protein complex, subunit gamma	54161	ENSMUSG00000030058
A_51_P144926	0.5821	Cops8	COP9 (constitutive photomorphogenic) homolog, subunit 8 (Arabidopsis thaliana)	108679	ENSMUSG00000034432
A_55_P2140646	-0.8227	Creg1	cellular repressor of E1A-stimulated genes 1	433375	ENSMUSG00000040713
A_55_P1963150	0.7528	Creg1	cellular repressor of E1A-stimulated genes 1	433375	ENSMUSG00000040713
A_52_P155708	-0.8706	Creg1	cellular repressor of E1A-stimulated genes 1	433375	ENSMUSG00000040713
A_55_P1955676	0.568	Csrp2bp	cysteine and glycine-rich protein 2 binding protein	228714	ENSMUSG00000027425
A_55_P1991802	0.5917	Csrp2bp	cysteine and glycine-rich protein 2 binding protein	228714	ENSMUSG00000027425
A_55_P1997126	0.6586	Ctse	cathepsin E	13034	ENSMUSG00000004552
A_55_P1956534	-0.5871	Dach2	dachshund 2 (Drosophila)	93837	ENSMUSG00000025592
A_52_P102559	-0.8492	Dars2	aspartyl-tRNA synthetase 2 (mitochondrial)	226539	ENSMUSG00000026709
A_51_P140797	0.8452	Dcaf6	DDB1 and CUL4 associated factor 6	74106	ENSMUSG00000026571
A_52_P589391	0.5651	Doc2a	double C2, alpha	13446	ENSMUSG00000052301
A_55_P2030638	-0.6198	Dusp23	dual specificity phosphatase 23	68440	ENSMUSG00000026544
A_55_P2002578	-0.6505	Ephx1	epoxide hydrolase 1, microsomal	13849	ENSMUSG00000038776
A_55_P2124676	-0.6615	Epm2aip1	EPM2A (laforin) interacting protein 1	77781	ENSMUSG00000046785
A_51_P482043	-0.7348	Epm2aip1	EPM2A (laforin) interacting protein 1	77781	ENSMUSG00000046785
A_30_P01023728	0.5652	Exoc8	exocyst complex component 8	102058	ENSMUSG00000074030
A_55_P2178247	0.7397	Fam20b	family with sequence similarity 20, member B	215015	ENSMUSG00000033557
A_55_P2053177	0.8182	Fam20b	family with sequence similarity 20, member B	215015	ENSMUSG00000033557
A_55_P1990891	-0.5649	Fam5c	family with sequence similarity 5, member C	215378	ENSMUSG00000035131
A_51_P141860	-0.583	Fbxw11	F-box and WD-40 domain protein 11	103583	ENSMUSG00000020271
A_55_P1961894	-0.6175	Fbxw11	F-box and WD-40 domain protein 11	103583	ENSMUSG00000020271
A_51_P359333	-0.6065	Fh1	fumarate hydratase 1	14194	ENSMUSG00000026526
A_55_P2074718	0.7265	Fh1	fumarate hydratase 1	14194	ENSMUSG00000026526
A_55_P2088018	0.5677	Fhod3	formin homology 2 domain containing 3	225288	ENSMUSG00000034295
A_55_P2159432	0.5838	Fndc4	fibronectin type III domain containing 4	64339	ENSMUSG00000038552
A_51_P198694	0.6085	Gckr	glucokinase regulatory protein	231103	ENSMUSG00000059434
A_55_P2180764	0.6296	Gls	glutaminase	14660	ENSMUSG00000026103
A_55_P2142146	-0.8268	Glul	glutamate-ammonia ligase (glutamine synthetase)	14645	ENSMUSG00000026473
A_55_P2050807	0.5597	Gtpbp5	GTP binding protein 5	52856	ENSMUSG00000039069
A_51_P269078	0.6014	Habp4	hyaluronic acid binding protein 4	56541	ENSMUSG00000021476
A_52_P339791	0.605	Hdgf	hepatoma-derived growth factor	15191	ENSMUSG00000004897
A_52_P234354	0.6369	Hic2	hypermethylated in cancer 2	58180	ENSMUSG00000050240
A_51_P468780	-0.5722	Hmg20a	high mobility group 20A	66867	ENSMUSG00000032329
A_52_P466887	-0.6275	Hnrnpd	heterogeneous nuclear ribonucleoprotein D	11991	ENSMUSG00000000568
A_52_P471395	0.5649	Ifngr2	interferon gamma receptor 2	15980	ENSMUSG00000022965
A_55_P2041738	0.5614	Il15ra	interleukin 15 receptor, alpha chain	16169	ENSMUSG00000023206
A_55_P1960581	0.5577	Kdm5b	lysine (K)-specific demethylase 5B	75605	ENSMUSG00000042207
A_51_P425962	0.5945	Khdrbs3	KH domain containing, RNA binding, signal transduction associated 3	13992	ENSMUSG00000022332
A_55_P2037478	-0.8662	Kifap3	kinesin-associated protein 3	16579	ENSMUSG00000026585
A_55_P2455725	-0.7505	Klhl20	kelch-like 20 (Drosophila)	226541	ENSMUSG00000026705
A_51_P428505	0.6304	Krtcap2	keratinocyte associated protein 2	66059	ENSMUSG00000042747
A_55_P2105673	0.609	Lhx4	LIM homeobox protein 4	16872	ENSMUSG00000026468
A_55_P2111264	0.5726	Lhx9	LIM homeobox protein 9	16876	ENSMUSG00000019230
A_55_P2005908	0.5944	Lin9	lin-9 homolog (C. elegans)	72568	ENSMUSG00000058729
A_55_P2146314	0.6626	Lmx1a	LIM homeobox transcription factor 1 alpha	110648	ENSMUSG00000026686
A_55_P2118391	-0.6218	Lrp6	low density lipoprotein receptor-related protein 6	16974	ENSMUSG00000030201
A_52_P583973	0.5796	Lrpap1	low density lipoprotein receptor-related protein associated protein 1	16976	ENSMUSG00000029103
A_52_P498355	-0.57	Lyrm4	LYR motif containing 4	380840	ENSMUSG00000046573
A_52_P204689	0.6019	Map4k2	mitogen-activated protein kinase kinase kinase kinase 2	26412	ENSMUSG00000024948
A_55_P2473316	-0.5911	Mapre1	microtubule-associated protein, RP/EB family, member 1	13589	ENSMUSG00000027479
A_65_P17492	0.6805	Med29	mediator complex subunit 29	67224	ENSMUSG00000003444
A_55_P2036894	0.684	Med29	mediator complex subunit 29	67224	ENSMUSG00000003444
A_51_P215077	0.9953	Mgst3	microsomal glutathione S-transferase 3	66447	ENSMUSG00000026688
A_55_P2056342	1	Mgst3	microsomal glutathione S-transferase 3	66447	ENSMUSG00000026688
A_52_P10181	-0.5897	Mmaa	methylmalonic aciduria (cobalamin deficiency) type A	109136	ENSMUSG00000037022
A_65_P17218	-0.7172	Mndal	myeloid nuclear differentiation antigen like	100040462	ENSMUSG00000090272
A_51_P129317	-0.5928	Mob4	MOB family member 4, phocein	19070	ENSMUSG00000025979
A_51_P103975	-0.849	Mpc2	mitochondrial pyruvate carrier 2	70456	ENSMUSG00000026568
A_51_P160913	-0.5586	Mr1	major histocompatibility complex, class I-related	15064	ENSMUSG00000026471
A_52_P180335	0.6232	Mrpl28	mitochondrial ribosomal protein L28	68611	ENSMUSG00000024181
A_51_P107433	0.5749	Mrpl34	mitochondrial ribosomal protein L34	94065	ENSMUSG00000034880
A_51_P372312	0.6616	Mrpl54	mitochondrial ribosomal protein L54	66047	ENSMUSG00000034932
A_51_P293607	0.8717	Mrps14	mitochondrial ribosomal protein S14	64659	ENSMUSG00000058267
A_55_P2036978	0.6096	Mrps14	mitochondrial ribosomal protein S14	64659	ENSMUSG00000058267
A_55_P2070786	-0.8577	Mrps14	mitochondrial ribosomal protein S14	64659	ENSMUSG00000058267
A_55_P2101426	0.5593	Mrps25	mitochondrial ribosomal protein S25	64658	ENSMUSG00000014551
A_52_P184149	-0.5832	Mthfd2	methylenetetrahydrofolate dehydrogenase (NAD+ dependent), methenyltetrahydrofolate cyclohydrolase	17768	ENSMUSG00000005667
A_51_P366207	-0.6458	Nap1l2	nucleosome assembly protein 1-like 2	17954	ENSMUSG00000082229
A_51_P315555	-0.5695	Nars	asparaginyl-tRNA synthetase	70223	ENSMUSG00000024587
A_66_P100021	0.5986	Ncaph2	non-SMC condensin II complex, subunit H2	52683	ENSMUSG00000008690
A_51_P329541	0.5677	Nckipsd	NCK interacting protein with SH3 domain	80987	ENSMUSG00000032598
A_51_P134007	-0.6158	Ncl	nucleolin	17975	ENSMUSG00000026234
A_51_P114062	0.5885	Ncs1	neuronal calcium sensor 1	14299	ENSMUSG00000062661
A_51_P384946	0.6207	Ndufa2	NADH dehydrogenase (ubiquinone) 1 alpha subcomplex, 2	17991	ENSMUSG00000014294
A_65_P13910	0.6169	Ndufb2	NADH dehydrogenase (ubiquinone) 1 beta subcomplex, 2	68198	ENSMUSG00000002416
A_51_P416869	0.6955	Nedd8	neural precursor cell expressed, developmentally down-regulated gene 8	18002	ENSMUSG00000010376
A_52_P632191	0.5795	Nfx1	nuclear transcription factor, X-box binding 1	74164	ENSMUSG00000028423
A_51_P514449	0.5741	Nr5a2	nuclear receptor subfamily 5, group A, member 2	26424	ENSMUSG00000026398
A_55_P2038162	0.5595	Nt5c	5',3'-nucleotidase, cytosolic	50773	ENSMUSG00000020736
A_55_P2158319	0.5757	Ntan1	N-terminal Asn amidase	18203	ENSMUSG00000022681
A_51_P219721	-0.5633	Ola1	Obg-like ATPase 1	67059	ENSMUSG00000027108
A_66_P134501	0.5833	Olfm1	olfactomedin 1	56177	ENSMUSG00000026833
A_55_P2051696	0.7533	Pbx1	pre B cell leukemia homeobox 1	18514	ENSMUSG00000052534
A_51_P428781	0.6046	Pbx4	pre B cell leukemia homeobox 4	80720	ENSMUSG00000031860
A_51_P418259	0.5683	Pccb	propionyl Coenzyme A carboxylase, beta polypeptide	66904	ENSMUSG00000032527
A_55_P1974827	0.6642	Pde1b	phosphodiesterase 1B, Ca2+-calmodulin dependent	18574	ENSMUSG00000022489
A_51_P327778	0.6167	Pfdn2	prefoldin 2	18637	ENSMUSG00000006412
A_55_P2002150	0.5707	Pgs1	phosphatidylglycerophosphate synthase 1	74451	ENSMUSG00000017715
A_55_P2144766	-0.6938	Pigc	phosphatidylinositol glycan anchor biosynthesis, class C	67292	ENSMUSG00000026698
A_55_P1987979	-0.5563	Plrg1	pleiotropic regulator 1, PRL1 homolog (Arabidopsis)	53317	ENSMUSG00000027998
A_65_P02327	0.5565	Pogk	pogo transposable element with KRAB domain	71592	ENSMUSG00000040596
A_52_P612693	0.6053	Polb	polymerase (DNA directed), beta	18970	ENSMUSG00000031536
A_51_P236197	-0.6508	Polr1a	polymerase (RNA) I polypeptide A	20019	ENSMUSG00000049553
A_51_P361492	-0.8556	Pou2f1	POU domain, class 2, transcription factor 1	18986	ENSMUSG00000026565
A_30_P01031620	-0.6346	Pou2f1	POU domain, class 2, transcription factor 1	18986	ENSMUSG00000026565
A_30_P01017969	-0.6209	Pou2f1	POU domain, class 2, transcription factor 1	18986	ENSMUSG00000026565
A_55_P2209912	-0.8588	Pou2f1	POU domain, class 2, transcription factor 1	18986	ENSMUSG00000026565
A_51_P310949	-0.6022	Ppox	protoporphyrinogen oxidase	19044	ENSMUSG00000062729
A_51_P309501	0.5676	Praf2	PRA1 domain family 2	54637	ENSMUSG00000031149
A_55_P2131915	-0.8178	Prrx1	paired related homeobox 1	18933	ENSMUSG00000026586
A_55_P2036280	0.5923	Psen2	presenilin 2	19165	ENSMUSG00000010609
A_55_P2008651	-0.5707	Qdpr	quinoid dihydropteridine reductase	110391	ENSMUSG00000015806
A_55_P2134790	0.8067	Qsox1	quiescin Q6 sulfhydryl oxidase 1	104009	ENSMUSG00000033684
A_55_P2010116	-0.674	Rab27b	RAB27b, member RAS oncogene family	80718	ENSMUSG00000024511
A_55_P2002819	0.8217	Rabgap1l	RAB GTPase activating protein 1-like	29809	ENSMUSG00000026721
A_55_P1974283	-0.6104	Rbmx	RNA binding motif protein, X chromosome	19655	ENSMUSG00000031134
A_55_P2022104	-0.8662	Rfwd2	ring finger and WD repeat domain 2	26374	ENSMUSG00000040782
A_55_P2042521	-0.8198	Rfwd2	ring finger and WD repeat domain 2	26374	ENSMUSG00000040782
A_55_P2089198	-0.6044	Rgs7	regulator of G protein signaling 7	24012	ENSMUSG00000026527
A_51_P417469	0.6461	Rnaseh2c	ribonuclease H2, subunit C	68209	ENSMUSG00000024925
A_51_P377760	-0.8026	Rnasel	ribonuclease L (2', 5'-oligoisoadenylate synthetase-dependent)	24014	ENSMUSG00000066800
A_55_P2096340	0.5866	Rnf170	ring finger protein 170	77733	ENSMUSG00000013878
A_52_P303077	0.6092	Rogdi	rogdi homolog (Drosophila)	66049	ENSMUSG00000022540
A_55_P2111870	0.5679	Rogdi	rogdi homolog (Drosophila)	66049	ENSMUSG00000022540
A_51_P155747	-0.8791	Scyl3	SCY1-like 3 (S. cerevisiae)	240880	ENSMUSG00000026584
A_55_P2010622	0.6612	Sec16b	SEC16 homolog B (S. cerevisiae)	89867	ENSMUSG00000026589
A_52_P482925	-0.5963	Serbp1	serpine1 mRNA binding protein 1	66870	ENSMUSG00000036371
A_55_P2061061	-0.5828	Set	SET nuclear oncogene	56086	ENSMUSG00000054766
A_55_P1960837	-0.5624	Set	SET nuclear oncogene	56086	ENSMUSG00000054766
A_55_P2075140	0.5792	Sirt3	sirtuin 3 (silent mating type information regulation 2, homolog) 3 (S. cerevisiae)	64384	ENSMUSG00000025486
A_55_P1976690	-0.5663	Snrnp35	small nuclear ribonucleoprotein 35 (U11/U12)	76167	ENSMUSG00000029402
A_55_P1954001	-0.6036	Snrpc	U1 small nuclear ribonucleoprotein C	20630	ENSMUSG00000024217
A_52_P538470	0.5845	Spats2l	spermatogenesis associated, serine-rich 2-like	67198	ENSMUSG00000038305
A_51_P381584	-0.5646	Stx6	syntaxin 6	58244	ENSMUSG00000026470
A_52_P214891	0.5853	Stx6	syntaxin 6	58244	ENSMUSG00000026470
A_55_P1986103	-0.5605	Suco	SUN domain containing ossification factor	226551	ENSMUSG00000040297
A_51_P173384	-0.8869	Tada1	transcriptional adaptor 1	27878	ENSMUSG00000026563
A_51_P249930	-0.6	Tceal1	transcription elongation factor A (SII)-like 1	237052	ENSMUSG00000049536
A_55_P2038687	0.7126	Tmco1	transmembrane and coiled-coil domains 1	68944	ENSMUSG00000052428
A_55_P1974957	-0.6172	Tnr	tenascin R	21960	ENSMUSG00000015829
A_66_P105244	0.7728	Tor1aip1	torsin A interacting protein 1	208263	ENSMUSG00000026466
A_55_P1975714	-0.8013	Tor1aip1	torsin A interacting protein 1	208263	ENSMUSG00000026466
A_51_P111932	-0.6569	Tor1aip2	torsin A interacting protein 2	240832	ENSMUSG00000050565,ENSMUSG00000079252
A_66_P118091	0.7813	Tor3a	torsin family 3, member A	30935	ENSMUSG00000060519
A_30_P01020498	-0.5613	Ube2d3	ubiquitin-conjugating enzyme E2D 3	66105	ENSMUSG00000078578
A_51_P398878	-0.7438	Uck2	uridine-cytidine kinase 2	80914	ENSMUSG00000026558
A_55_P2058992	0.6262	Vamp4	vesicle-associated membrane protein 4	53330	ENSMUSG00000026696
A_55_P1961567	0.5658	Ypel3	yippee-like 3 (Drosophila)	66090	ENSMUSG00000042675
A_55_P2088870	-0.5784	Zbtb37	zinc finger and BTB domain containing 37	240869	ENSMUSG00000043467
A_30_P01029834	0.8427	Zbtb37	zinc finger and BTB domain containing 37	240869	ENSMUSG00000043467
A_55_P1985673	0.572	Zbtb37	zinc finger and BTB domain containing 37	240869	ENSMUSG00000043467
A_30_P01027660	0.811	Zbtb37	zinc finger and BTB domain containing 37	240869	ENSMUSG00000043467
A_65_P08867	0.826	Zbtb37	zinc finger and BTB domain containing 37	240869	ENSMUSG00000043467
A_30_P01021343	0.8441	Zbtb37	zinc finger and BTB domain containing 37	240869	ENSMUSG00000043467
A_30_P01017650	0.8389	Zbtb37	zinc finger and BTB domain containing 37	240869	ENSMUSG00000043467
A_52_P91402	0.5866	Zcchc17	zinc finger, CCHC domain containing 17	619605	ENSMUSG00000028772
A_52_P373798	0.5685	Zdhhc3	zinc finger, DHHC domain containing 3	69035	ENSMUSG00000025786
A_52_P644354	-0.5634	Zfp106	zinc finger protein 106	20402	ENSMUSG00000027288
A_55_P2034250	-0.6044	Zfp187	zinc finger protein 187	432731	ENSMUSG00000022228
A_55_P2083814	-0.57	Zzz3	zinc finger, ZZ domain containing 3	108946	ENSMUSG00000039068
cellular component::organelle::GO:0043226
C=9131;O=170;E=140.55;R=1.21;rawP=0.0003;adjP=0.0085
Probe Set	r (midbrain)	Symbol	Name	Entrez ID	Ensemble Gene ID
A_55_P2085170	0.5805	Sept6	septin 6	56526	ENSMUSG00000050379
A_51_P501815	0.6033	1500032L24Rik	RIKEN cDNA 1500032L24 gene	69029	ENSMUSG00000022452
A_51_P190437	-0.7406	4930455F23Rik	RIKEN cDNA 4930455F23 gene	74895	ENSMUSG00000026578
A_52_P679205	0.6487	4930471M23Rik	RIKEN cDNA 4930471M23 gene	74919	ENSMUSG00000029175
A_52_P394395	-0.6275	Abcd3	ATP-binding cassette, sub-family D (ALD), member 3	19299	ENSMUSG00000028127
A_52_P183181	-0.5965	Adar	adenosine deaminase, RNA-specific	56417	ENSMUSG00000027951
A_52_P495471	-0.5779	Anapc10	anaphase promoting complex subunit 10	68999	ENSMUSG00000036977
A_55_P2064568	0.6571	Anks1	ankyrin repeat and SAM domain containing 1	224650	ENSMUSG00000024219
A_55_P2000390	-0.5744	Arpc5	actin related protein 2/3 complex, subunit 5	67771	ENSMUSG00000008475
A_55_P2030373	0.6214	Atp1a2	ATPase, Na+/K+ transporting, alpha 2 polypeptide	98660	ENSMUSG00000007097
A_55_P2061690	0.6326	Atp5d	ATP synthase, H+ transporting, mitochondrial F1 complex, delta subunit	66043	ENSMUSG00000003072
A_51_P362054	0.5858	Atp5e	ATP synthase, H+ transporting, mitochondrial F1 complex, epsilon subunit	67126	ENSMUSG00000016252
A_55_P2081510	0.7129	Atp5j2	ATP synthase, H+ transporting, mitochondrial F0 complex, subunit F2	57423	ENSMUSG00000038690
A_55_P1973486	0.6025	Atp6v1f	ATPase, H+ transporting, lysosomal V1 subunit F	66144	ENSMUSG00000004285
A_55_P1965416	0.5889	Atp9a	ATPase, class II, type 9A	11981	ENSMUSG00000027546
A_55_P1991552	-0.5919	Atraid	all-trans retinoic acid induced differentiation factor	381629	ENSMUSG00000013622
A_55_P2184364	-0.5933	B4galt3	UDP-Gal:betaGlcNAc beta 1,4-galactosyltransferase, polypeptide 3	57370	ENSMUSG00000052423
A_55_P2137203	0.5797	B4galt3	UDP-Gal:betaGlcNAc beta 1,4-galactosyltransferase, polypeptide 3	57370	ENSMUSG00000052423
A_55_P2043317	0.5768	Bag1	BCL2-associated athanogene 1	12017	ENSMUSG00000028416
A_52_P559557	-0.8349	BC026585	cDNA sequence BC026585	226527	ENSMUSG00000033488
A_55_P2031021	-0.6302	Bex1	brain expressed gene 1	19716	ENSMUSG00000050071
A_65_P16753	-0.6534	Bex1	brain expressed gene 1	19716	ENSMUSG00000050071
A_51_P237668	-0.5849	Bex2	brain expressed X-linked 2	12069	ENSMUSG00000042750
A_52_P650108	-0.5678	C80913	expressed sequence C80913	19777	ENSMUSG00000030421
A_52_P673863	-0.6248	Cdkn1b	cyclin-dependent kinase inhibitor 1B	12576	ENSMUSG00000003031
A_55_P2157205	0.7481	Cdx1	caudal type homeobox 1	12590	ENSMUSG00000024619
A_55_P2077228	-0.694	Cenpl	centromere protein L	70454	ENSMUSG00000026708
A_65_P17827	0.8058	Cenpl	centromere protein L	70454	ENSMUSG00000026708
A_51_P493700	-0.7916	Cep350	centrosomal protein 350	74081	ENSMUSG00000033671
A_66_P102076	0.6328	Cep68	centrosomal protein 68	216543	ENSMUSG00000044066
A_51_P362066	0.5954	Chi3l1	chitinase 3-like 1	12654	ENSMUSG00000064246
A_55_P2186439	-0.6004	Chtop	chromatin target of PRMT1	66511	ENSMUSG00000001017
A_51_P224983	-0.5871	Cln8	ceroid-lipofuscinosis, neuronal 8	26889	ENSMUSG00000026317
A_55_P1976012	-0.6325	Cnih4	cornichon homolog 4 (Drosophila)	98417	ENSMUSG00000062169
A_55_P1976017	0.5859	Cnih4	cornichon homolog 4 (Drosophila)	98417	ENSMUSG00000062169
A_51_P109335	-0.5965	Copa	coatomer protein complex subunit alpha	12847	ENSMUSG00000026553
A_55_P2185712	-0.5888	Copa	coatomer protein complex subunit alpha	12847	ENSMUSG00000026553
A_52_P349694	0.6405	Copg	coatomer protein complex, subunit gamma	54161	ENSMUSG00000030058
A_51_P144926	0.5821	Cops8	COP9 (constitutive photomorphogenic) homolog, subunit 8 (Arabidopsis thaliana)	108679	ENSMUSG00000034432
A_55_P2140646	-0.8227	Creg1	cellular repressor of E1A-stimulated genes 1	433375	ENSMUSG00000040713
A_55_P1963150	0.7528	Creg1	cellular repressor of E1A-stimulated genes 1	433375	ENSMUSG00000040713
A_52_P155708	-0.8706	Creg1	cellular repressor of E1A-stimulated genes 1	433375	ENSMUSG00000040713
A_55_P1955676	0.568	Csrp2bp	cysteine and glycine-rich protein 2 binding protein	228714	ENSMUSG00000027425
A_55_P1991802	0.5917	Csrp2bp	cysteine and glycine-rich protein 2 binding protein	228714	ENSMUSG00000027425
A_55_P1997126	0.6586	Ctse	cathepsin E	13034	ENSMUSG00000004552
A_55_P1956534	-0.5871	Dach2	dachshund 2 (Drosophila)	93837	ENSMUSG00000025592
A_52_P102559	-0.8492	Dars2	aspartyl-tRNA synthetase 2 (mitochondrial)	226539	ENSMUSG00000026709
A_51_P140797	0.8452	Dcaf6	DDB1 and CUL4 associated factor 6	74106	ENSMUSG00000026571
A_30_P01027001	0.5562	Dennd1b	DENN/MADD domain containing 1B	329260	ENSMUSG00000056268
A_30_P01021467	0.5715	Dennd1b	DENN/MADD domain containing 1B	329260	ENSMUSG00000056268
A_30_P01018498	0.5849	Dennd1b	DENN/MADD domain containing 1B	329260	ENSMUSG00000056268
A_52_P589391	0.5651	Doc2a	double C2, alpha	13446	ENSMUSG00000052301
A_55_P2030638	-0.6198	Dusp23	dual specificity phosphatase 23	68440	ENSMUSG00000026544
A_52_P310981	-0.604	Eif4e	eukaryotic translation initiation factor 4E	13684	ENSMUSG00000028156
A_55_P2107667	0.5623	Enah	enabled homolog (Drosophila)	13800	ENSMUSG00000022995
A_55_P2002578	-0.6505	Ephx1	epoxide hydrolase 1, microsomal	13849	ENSMUSG00000038776
A_55_P2124676	-0.6615	Epm2aip1	EPM2A (laforin) interacting protein 1	77781	ENSMUSG00000046785
A_51_P482043	-0.7348	Epm2aip1	EPM2A (laforin) interacting protein 1	77781	ENSMUSG00000046785
A_55_P2135331	0.7067	Evl	Ena-vasodilator stimulated phosphoprotein	14026	ENSMUSG00000021262
A_30_P01023728	0.5652	Exoc8	exocyst complex component 8	102058	ENSMUSG00000074030
A_55_P2118302	0.5799	Fam110a	family with sequence similarity 110, member A	73847	ENSMUSG00000027459
A_55_P2178247	0.7397	Fam20b	family with sequence similarity 20, member B	215015	ENSMUSG00000033557
A_55_P2053177	0.8182	Fam20b	family with sequence similarity 20, member B	215015	ENSMUSG00000033557
A_55_P1990891	-0.5649	Fam5c	family with sequence similarity 5, member C	215378	ENSMUSG00000035131
A_51_P141860	-0.583	Fbxw11	F-box and WD-40 domain protein 11	103583	ENSMUSG00000020271
A_55_P1961894	-0.6175	Fbxw11	F-box and WD-40 domain protein 11	103583	ENSMUSG00000020271
A_51_P359333	-0.6065	Fh1	fumarate hydratase 1	14194	ENSMUSG00000026526
A_55_P2074718	0.7265	Fh1	fumarate hydratase 1	14194	ENSMUSG00000026526
A_55_P2088018	0.5677	Fhod3	formin homology 2 domain containing 3	225288	ENSMUSG00000034295
A_55_P2005426	-0.6407	Fmn2	formin 2	54418	ENSMUSG00000028354
A_55_P2159432	0.5838	Fndc4	fibronectin type III domain containing 4	64339	ENSMUSG00000038552
A_51_P198694	0.6085	Gckr	glucokinase regulatory protein	231103	ENSMUSG00000059434
A_55_P2180764	0.6296	Gls	glutaminase	14660	ENSMUSG00000026103
A_55_P2142146	-0.8268	Glul	glutamate-ammonia ligase (glutamine synthetase)	14645	ENSMUSG00000026473
A_55_P2050807	0.5597	Gtpbp5	GTP binding protein 5	52856	ENSMUSG00000039069
A_51_P269078	0.6014	Habp4	hyaluronic acid binding protein 4	56541	ENSMUSG00000021476
A_52_P339791	0.605	Hdgf	hepatoma-derived growth factor	15191	ENSMUSG00000004897
A_52_P234354	0.6369	Hic2	hypermethylated in cancer 2	58180	ENSMUSG00000050240
A_51_P468780	-0.5722	Hmg20a	high mobility group 20A	66867	ENSMUSG00000032329
A_52_P466887	-0.6275	Hnrnpd	heterogeneous nuclear ribonucleoprotein D	11991	ENSMUSG00000000568
A_52_P471395	0.5649	Ifngr2	interferon gamma receptor 2	15980	ENSMUSG00000022965
A_55_P2041738	0.5614	Il15ra	interleukin 15 receptor, alpha chain	16169	ENSMUSG00000023206
A_55_P1960581	0.5577	Kdm5b	lysine (K)-specific demethylase 5B	75605	ENSMUSG00000042207
A_51_P425962	0.5945	Khdrbs3	KH domain containing, RNA binding, signal transduction associated 3	13992	ENSMUSG00000022332
A_55_P2037478	-0.8662	Kifap3	kinesin-associated protein 3	16579	ENSMUSG00000026585
A_55_P2455725	-0.7505	Klhl20	kelch-like 20 (Drosophila)	226541	ENSMUSG00000026705
A_51_P428505	0.6304	Krtcap2	keratinocyte associated protein 2	66059	ENSMUSG00000042747
A_55_P2105673	0.609	Lhx4	LIM homeobox protein 4	16872	ENSMUSG00000026468
A_55_P2111264	0.5726	Lhx9	LIM homeobox protein 9	16876	ENSMUSG00000019230
A_55_P2005908	0.5944	Lin9	lin-9 homolog (C. elegans)	72568	ENSMUSG00000058729
A_55_P2146314	0.6626	Lmx1a	LIM homeobox transcription factor 1 alpha	110648	ENSMUSG00000026686
A_55_P2118391	-0.6218	Lrp6	low density lipoprotein receptor-related protein 6	16974	ENSMUSG00000030201
A_52_P583973	0.5796	Lrpap1	low density lipoprotein receptor-related protein associated protein 1	16976	ENSMUSG00000029103
A_52_P498355	-0.57	Lyrm4	LYR motif containing 4	380840	ENSMUSG00000046573
A_52_P204689	0.6019	Map4k2	mitogen-activated protein kinase kinase kinase kinase 2	26412	ENSMUSG00000024948
A_55_P2473316	-0.5911	Mapre1	microtubule-associated protein, RP/EB family, member 1	13589	ENSMUSG00000027479
A_65_P17492	0.6805	Med29	mediator complex subunit 29	67224	ENSMUSG00000003444
A_55_P2036894	0.684	Med29	mediator complex subunit 29	67224	ENSMUSG00000003444
A_51_P215077	0.9953	Mgst3	microsomal glutathione S-transferase 3	66447	ENSMUSG00000026688
A_55_P2056342	1	Mgst3	microsomal glutathione S-transferase 3	66447	ENSMUSG00000026688
A_52_P10181	-0.5897	Mmaa	methylmalonic aciduria (cobalamin deficiency) type A	109136	ENSMUSG00000037022
A_65_P17218	-0.7172	Mndal	myeloid nuclear differentiation antigen like	100040462	ENSMUSG00000090272
A_51_P129317	-0.5928	Mob4	MOB family member 4, phocein	19070	ENSMUSG00000025979
A_51_P103975	-0.849	Mpc2	mitochondrial pyruvate carrier 2	70456	ENSMUSG00000026568
A_51_P160913	-0.5586	Mr1	major histocompatibility complex, class I-related	15064	ENSMUSG00000026471
A_52_P180335	0.6232	Mrpl28	mitochondrial ribosomal protein L28	68611	ENSMUSG00000024181
A_51_P107433	0.5749	Mrpl34	mitochondrial ribosomal protein L34	94065	ENSMUSG00000034880
A_51_P372312	0.6616	Mrpl54	mitochondrial ribosomal protein L54	66047	ENSMUSG00000034932
A_51_P293607	0.8717	Mrps14	mitochondrial ribosomal protein S14	64659	ENSMUSG00000058267
A_55_P2036978	0.6096	Mrps14	mitochondrial ribosomal protein S14	64659	ENSMUSG00000058267
A_55_P2070786	-0.8577	Mrps14	mitochondrial ribosomal protein S14	64659	ENSMUSG00000058267
A_55_P2101426	0.5593	Mrps25	mitochondrial ribosomal protein S25	64658	ENSMUSG00000014551
A_52_P184149	-0.5832	Mthfd2	methylenetetrahydrofolate dehydrogenase (NAD+ dependent), methenyltetrahydrofolate cyclohydrolase	17768	ENSMUSG00000005667
A_55_P2152547	0.6154	Myl3	myosin, light polypeptide 3	17897	ENSMUSG00000059741
A_51_P366207	-0.6458	Nap1l2	nucleosome assembly protein 1-like 2	17954	ENSMUSG00000082229
A_51_P315555	-0.5695	Nars	asparaginyl-tRNA synthetase	70223	ENSMUSG00000024587
A_66_P100021	0.5986	Ncaph2	non-SMC condensin II complex, subunit H2	52683	ENSMUSG00000008690
A_51_P329541	0.5677	Nckipsd	NCK interacting protein with SH3 domain	80987	ENSMUSG00000032598
A_51_P134007	-0.6158	Ncl	nucleolin	17975	ENSMUSG00000026234
A_51_P114062	0.5885	Ncs1	neuronal calcium sensor 1	14299	ENSMUSG00000062661
A_51_P384946	0.6207	Ndufa2	NADH dehydrogenase (ubiquinone) 1 alpha subcomplex, 2	17991	ENSMUSG00000014294
A_65_P13910	0.6169	Ndufb2	NADH dehydrogenase (ubiquinone) 1 beta subcomplex, 2	68198	ENSMUSG00000002416
A_51_P416869	0.6955	Nedd8	neural precursor cell expressed, developmentally down-regulated gene 8	18002	ENSMUSG00000010376
A_52_P632191	0.5795	Nfx1	nuclear transcription factor, X-box binding 1	74164	ENSMUSG00000028423
A_52_P464629	0.7969	Nme7	NME/NM23 family member 7	171567	ENSMUSG00000026575
A_51_P514449	0.5741	Nr5a2	nuclear receptor subfamily 5, group A, member 2	26424	ENSMUSG00000026398
A_55_P2038162	0.5595	Nt5c	5',3'-nucleotidase, cytosolic	50773	ENSMUSG00000020736
A_55_P2158319	0.5757	Ntan1	N-terminal Asn amidase	18203	ENSMUSG00000022681
A_51_P219721	-0.5633	Ola1	Obg-like ATPase 1	67059	ENSMUSG00000027108
A_66_P134501	0.5833	Olfm1	olfactomedin 1	56177	ENSMUSG00000026833
A_55_P2051696	0.7533	Pbx1	pre B cell leukemia homeobox 1	18514	ENSMUSG00000052534
A_51_P428781	0.6046	Pbx4	pre B cell leukemia homeobox 4	80720	ENSMUSG00000031860
A_51_P418259	0.5683	Pccb	propionyl Coenzyme A carboxylase, beta polypeptide	66904	ENSMUSG00000032527
A_55_P1974827	0.6642	Pde1b	phosphodiesterase 1B, Ca2+-calmodulin dependent	18574	ENSMUSG00000022489
A_55_P2161865	0.5572	Pdlim7	PDZ and LIM domain 7	67399	ENSMUSG00000021493
A_51_P327778	0.6167	Pfdn2	prefoldin 2	18637	ENSMUSG00000006412
A_55_P2002150	0.5707	Pgs1	phosphatidylglycerophosphate synthase 1	74451	ENSMUSG00000017715
A_55_P2144766	-0.6938	Pigc	phosphatidylinositol glycan anchor biosynthesis, class C	67292	ENSMUSG00000026698
A_55_P1987979	-0.5563	Plrg1	pleiotropic regulator 1, PRL1 homolog (Arabidopsis)	53317	ENSMUSG00000027998
A_65_P02327	0.5565	Pogk	pogo transposable element with KRAB domain	71592	ENSMUSG00000040596
A_52_P612693	0.6053	Polb	polymerase (DNA directed), beta	18970	ENSMUSG00000031536
A_51_P236197	-0.6508	Polr1a	polymerase (RNA) I polypeptide A	20019	ENSMUSG00000049553
A_51_P361492	-0.8556	Pou2f1	POU domain, class 2, transcription factor 1	18986	ENSMUSG00000026565
A_30_P01031620	-0.6346	Pou2f1	POU domain, class 2, transcription factor 1	18986	ENSMUSG00000026565
A_30_P01017969	-0.6209	Pou2f1	POU domain, class 2, transcription factor 1	18986	ENSMUSG00000026565
A_55_P2209912	-0.8588	Pou2f1	POU domain, class 2, transcription factor 1	18986	ENSMUSG00000026565
A_51_P310949	-0.6022	Ppox	protoporphyrinogen oxidase	19044	ENSMUSG00000062729
A_51_P309501	0.5676	Praf2	PRA1 domain family 2	54637	ENSMUSG00000031149
A_55_P2131915	-0.8178	Prrx1	paired related homeobox 1	18933	ENSMUSG00000026586
A_55_P2036280	0.5923	Psen2	presenilin 2	19165	ENSMUSG00000010609
A_55_P2008651	-0.5707	Qdpr	quinoid dihydropteridine reductase	110391	ENSMUSG00000015806
A_55_P2134790	0.8067	Qsox1	quiescin Q6 sulfhydryl oxidase 1	104009	ENSMUSG00000033684
A_55_P2010116	-0.674	Rab27b	RAB27b, member RAS oncogene family	80718	ENSMUSG00000024511
A_55_P2002819	0.8217	Rabgap1l	RAB GTPase activating protein 1-like	29809	ENSMUSG00000026721
A_55_P1974283	-0.6104	Rbmx	RNA binding motif protein, X chromosome	19655	ENSMUSG00000031134
A_55_P2022104	-0.8662	Rfwd2	ring finger and WD repeat domain 2	26374	ENSMUSG00000040782
A_55_P2042521	-0.8198	Rfwd2	ring finger and WD repeat domain 2	26374	ENSMUSG00000040782
A_55_P2089198	-0.6044	Rgs7	regulator of G protein signaling 7	24012	ENSMUSG00000026527
A_51_P417469	0.6461	Rnaseh2c	ribonuclease H2, subunit C	68209	ENSMUSG00000024925
A_51_P377760	-0.8026	Rnasel	ribonuclease L (2', 5'-oligoisoadenylate synthetase-dependent)	24014	ENSMUSG00000066800
A_55_P2096340	0.5866	Rnf170	ring finger protein 170	77733	ENSMUSG00000013878
A_52_P303077	0.6092	Rogdi	rogdi homolog (Drosophila)	66049	ENSMUSG00000022540
A_55_P2111870	0.5679	Rogdi	rogdi homolog (Drosophila)	66049	ENSMUSG00000022540
A_55_P2154240	0.5588	Rps29	ribosomal protein S29	20090	ENSMUSG00000034892
A_51_P155747	-0.8791	Scyl3	SCY1-like 3 (S. cerevisiae)	240880	ENSMUSG00000026584
A_55_P2010622	0.6612	Sec16b	SEC16 homolog B (S. cerevisiae)	89867	ENSMUSG00000026589
A_52_P482925	-0.5963	Serbp1	serpine1 mRNA binding protein 1	66870	ENSMUSG00000036371
A_55_P2061061	-0.5828	Set	SET nuclear oncogene	56086	ENSMUSG00000054766
A_55_P1960837	-0.5624	Set	SET nuclear oncogene	56086	ENSMUSG00000054766
A_55_P2075140	0.5792	Sirt3	sirtuin 3 (silent mating type information regulation 2, homolog) 3 (S. cerevisiae)	64384	ENSMUSG00000025486
A_55_P1976690	-0.5663	Snrnp35	small nuclear ribonucleoprotein 35 (U11/U12)	76167	ENSMUSG00000029402
A_55_P1954001	-0.6036	Snrpc	U1 small nuclear ribonucleoprotein C	20630	ENSMUSG00000024217
A_52_P538470	0.5845	Spats2l	spermatogenesis associated, serine-rich 2-like	67198	ENSMUSG00000038305
A_51_P381584	-0.5646	Stx6	syntaxin 6	58244	ENSMUSG00000026470
A_52_P214891	0.5853	Stx6	syntaxin 6	58244	ENSMUSG00000026470
A_55_P1986103	-0.5605	Suco	SUN domain containing ossification factor	226551	ENSMUSG00000040297
A_51_P173384	-0.8869	Tada1	transcriptional adaptor 1	27878	ENSMUSG00000026563
A_51_P249930	-0.6	Tceal1	transcription elongation factor A (SII)-like 1	237052	ENSMUSG00000049536
A_66_P137943	0.5739	Tctn2	tectonic family member 2	67978	ENSMUSG00000029386
A_55_P2142575	0.5597	Tdrd5	tudor domain containing 5	214575	ENSMUSG00000060985
A_55_P2272979	0.791	Tdrd5	tudor domain containing 5	214575	ENSMUSG00000060985
A_55_P1965160	0.5929	Tdrd5	tudor domain containing 5	214575	ENSMUSG00000060985
A_55_P2038687	0.7126	Tmco1	transmembrane and coiled-coil domains 1	68944	ENSMUSG00000052428
A_55_P1974957	-0.6172	Tnr	tenascin R	21960	ENSMUSG00000015829
A_66_P105244	0.7728	Tor1aip1	torsin A interacting protein 1	208263	ENSMUSG00000026466
A_55_P1975714	-0.8013	Tor1aip1	torsin A interacting protein 1	208263	ENSMUSG00000026466
A_51_P111932	-0.6569	Tor1aip2	torsin A interacting protein 2	240832	ENSMUSG00000050565,ENSMUSG00000079252
A_66_P118091	0.7813	Tor3a	torsin family 3, member A	30935	ENSMUSG00000060519
A_30_P01020498	-0.5613	Ube2d3	ubiquitin-conjugating enzyme E2D 3	66105	ENSMUSG00000078578
A_51_P398878	-0.7438	Uck2	uridine-cytidine kinase 2	80914	ENSMUSG00000026558
A_55_P2058992	0.6262	Vamp4	vesicle-associated membrane protein 4	53330	ENSMUSG00000026696
A_55_P1961567	0.5658	Ypel3	yippee-like 3 (Drosophila)	66090	ENSMUSG00000042675
A_55_P2088870	-0.5784	Zbtb37	zinc finger and BTB domain containing 37	240869	ENSMUSG00000043467
A_30_P01029834	0.8427	Zbtb37	zinc finger and BTB domain containing 37	240869	ENSMUSG00000043467
A_55_P1985673	0.572	Zbtb37	zinc finger and BTB domain containing 37	240869	ENSMUSG00000043467
A_30_P01027660	0.811	Zbtb37	zinc finger and BTB domain containing 37	240869	ENSMUSG00000043467
A_65_P08867	0.826	Zbtb37	zinc finger and BTB domain containing 37	240869	ENSMUSG00000043467
A_30_P01021343	0.8441	Zbtb37	zinc finger and BTB domain containing 37	240869	ENSMUSG00000043467
A_30_P01017650	0.8389	Zbtb37	zinc finger and BTB domain containing 37	240869	ENSMUSG00000043467
A_52_P91402	0.5866	Zcchc17	zinc finger, CCHC domain containing 17	619605	ENSMUSG00000028772
A_52_P373798	0.5685	Zdhhc3	zinc finger, DHHC domain containing 3	69035	ENSMUSG00000025786
A_52_P644354	-0.5634	Zfp106	zinc finger protein 106	20402	ENSMUSG00000027288
A_55_P2034250	-0.6044	Zfp187	zinc finger protein 187	432731	ENSMUSG00000022228
A_55_P2083814	-0.57	Zzz3	zinc finger, ZZ domain containing 3	108946	ENSMUSG00000039068
cellular component::intracellular membrane-bounded organelle::GO:0043231
C=8122;O=156;E=125.02;R=1.25;rawP=0.0001;adjP=0.0085
Probe Set	r (midbrain)	Symbol	Name	Entrez ID	Ensemble Gene ID
A_55_P2085170	0.5805	Sept6	septin 6	56526	ENSMUSG00000050379
A_51_P501815	0.6033	1500032L24Rik	RIKEN cDNA 1500032L24 gene	69029	ENSMUSG00000022452
A_51_P190437	-0.7406	4930455F23Rik	RIKEN cDNA 4930455F23 gene	74895	ENSMUSG00000026578
A_52_P679205	0.6487	4930471M23Rik	RIKEN cDNA 4930471M23 gene	74919	ENSMUSG00000029175
A_52_P394395	-0.6275	Abcd3	ATP-binding cassette, sub-family D (ALD), member 3	19299	ENSMUSG00000028127
A_52_P183181	-0.5965	Adar	adenosine deaminase, RNA-specific	56417	ENSMUSG00000027951
A_52_P495471	-0.5779	Anapc10	anaphase promoting complex subunit 10	68999	ENSMUSG00000036977
A_55_P2064568	0.6571	Anks1	ankyrin repeat and SAM domain containing 1	224650	ENSMUSG00000024219
A_55_P2030373	0.6214	Atp1a2	ATPase, Na+/K+ transporting, alpha 2 polypeptide	98660	ENSMUSG00000007097
A_55_P2061690	0.6326	Atp5d	ATP synthase, H+ transporting, mitochondrial F1 complex, delta subunit	66043	ENSMUSG00000003072
A_51_P362054	0.5858	Atp5e	ATP synthase, H+ transporting, mitochondrial F1 complex, epsilon subunit	67126	ENSMUSG00000016252
A_55_P2081510	0.7129	Atp5j2	ATP synthase, H+ transporting, mitochondrial F0 complex, subunit F2	57423	ENSMUSG00000038690
A_55_P1973486	0.6025	Atp6v1f	ATPase, H+ transporting, lysosomal V1 subunit F	66144	ENSMUSG00000004285
A_55_P1965416	0.5889	Atp9a	ATPase, class II, type 9A	11981	ENSMUSG00000027546
A_55_P1991552	-0.5919	Atraid	all-trans retinoic acid induced differentiation factor	381629	ENSMUSG00000013622
A_55_P2184364	-0.5933	B4galt3	UDP-Gal:betaGlcNAc beta 1,4-galactosyltransferase, polypeptide 3	57370	ENSMUSG00000052423
A_55_P2137203	0.5797	B4galt3	UDP-Gal:betaGlcNAc beta 1,4-galactosyltransferase, polypeptide 3	57370	ENSMUSG00000052423
A_55_P2043317	0.5768	Bag1	BCL2-associated athanogene 1	12017	ENSMUSG00000028416
A_52_P559557	-0.8349	BC026585	cDNA sequence BC026585	226527	ENSMUSG00000033488
A_55_P2031021	-0.6302	Bex1	brain expressed gene 1	19716	ENSMUSG00000050071
A_65_P16753	-0.6534	Bex1	brain expressed gene 1	19716	ENSMUSG00000050071
A_51_P237668	-0.5849	Bex2	brain expressed X-linked 2	12069	ENSMUSG00000042750
A_52_P650108	-0.5678	C80913	expressed sequence C80913	19777	ENSMUSG00000030421
A_52_P673863	-0.6248	Cdkn1b	cyclin-dependent kinase inhibitor 1B	12576	ENSMUSG00000003031
A_55_P2157205	0.7481	Cdx1	caudal type homeobox 1	12590	ENSMUSG00000024619
A_55_P2077228	-0.694	Cenpl	centromere protein L	70454	ENSMUSG00000026708
A_65_P17827	0.8058	Cenpl	centromere protein L	70454	ENSMUSG00000026708
A_51_P493700	-0.7916	Cep350	centrosomal protein 350	74081	ENSMUSG00000033671
A_51_P362066	0.5954	Chi3l1	chitinase 3-like 1	12654	ENSMUSG00000064246
A_55_P2186439	-0.6004	Chtop	chromatin target of PRMT1	66511	ENSMUSG00000001017
A_51_P224983	-0.5871	Cln8	ceroid-lipofuscinosis, neuronal 8	26889	ENSMUSG00000026317
A_55_P1976012	-0.6325	Cnih4	cornichon homolog 4 (Drosophila)	98417	ENSMUSG00000062169
A_55_P1976017	0.5859	Cnih4	cornichon homolog 4 (Drosophila)	98417	ENSMUSG00000062169
A_51_P109335	-0.5965	Copa	coatomer protein complex subunit alpha	12847	ENSMUSG00000026553
A_55_P2185712	-0.5888	Copa	coatomer protein complex subunit alpha	12847	ENSMUSG00000026553
A_52_P349694	0.6405	Copg	coatomer protein complex, subunit gamma	54161	ENSMUSG00000030058
A_51_P144926	0.5821	Cops8	COP9 (constitutive photomorphogenic) homolog, subunit 8 (Arabidopsis thaliana)	108679	ENSMUSG00000034432
A_55_P2140646	-0.8227	Creg1	cellular repressor of E1A-stimulated genes 1	433375	ENSMUSG00000040713
A_55_P1963150	0.7528	Creg1	cellular repressor of E1A-stimulated genes 1	433375	ENSMUSG00000040713
A_52_P155708	-0.8706	Creg1	cellular repressor of E1A-stimulated genes 1	433375	ENSMUSG00000040713
A_55_P1955676	0.568	Csrp2bp	cysteine and glycine-rich protein 2 binding protein	228714	ENSMUSG00000027425
A_55_P1991802	0.5917	Csrp2bp	cysteine and glycine-rich protein 2 binding protein	228714	ENSMUSG00000027425
A_55_P1997126	0.6586	Ctse	cathepsin E	13034	ENSMUSG00000004552
A_55_P1956534	-0.5871	Dach2	dachshund 2 (Drosophila)	93837	ENSMUSG00000025592
A_52_P102559	-0.8492	Dars2	aspartyl-tRNA synthetase 2 (mitochondrial)	226539	ENSMUSG00000026709
A_51_P140797	0.8452	Dcaf6	DDB1 and CUL4 associated factor 6	74106	ENSMUSG00000026571
A_52_P589391	0.5651	Doc2a	double C2, alpha	13446	ENSMUSG00000052301
A_55_P2030638	-0.6198	Dusp23	dual specificity phosphatase 23	68440	ENSMUSG00000026544
A_55_P2002578	-0.6505	Ephx1	epoxide hydrolase 1, microsomal	13849	ENSMUSG00000038776
A_55_P2124676	-0.6615	Epm2aip1	EPM2A (laforin) interacting protein 1	77781	ENSMUSG00000046785
A_51_P482043	-0.7348	Epm2aip1	EPM2A (laforin) interacting protein 1	77781	ENSMUSG00000046785
A_30_P01023728	0.5652	Exoc8	exocyst complex component 8	102058	ENSMUSG00000074030
A_55_P2178247	0.7397	Fam20b	family with sequence similarity 20, member B	215015	ENSMUSG00000033557
A_55_P2053177	0.8182	Fam20b	family with sequence similarity 20, member B	215015	ENSMUSG00000033557
A_55_P1990891	-0.5649	Fam5c	family with sequence similarity 5, member C	215378	ENSMUSG00000035131
A_51_P141860	-0.583	Fbxw11	F-box and WD-40 domain protein 11	103583	ENSMUSG00000020271
A_55_P1961894	-0.6175	Fbxw11	F-box and WD-40 domain protein 11	103583	ENSMUSG00000020271
A_51_P359333	-0.6065	Fh1	fumarate hydratase 1	14194	ENSMUSG00000026526
A_55_P2074718	0.7265	Fh1	fumarate hydratase 1	14194	ENSMUSG00000026526
A_55_P2088018	0.5677	Fhod3	formin homology 2 domain containing 3	225288	ENSMUSG00000034295
A_55_P2159432	0.5838	Fndc4	fibronectin type III domain containing 4	64339	ENSMUSG00000038552
A_51_P198694	0.6085	Gckr	glucokinase regulatory protein	231103	ENSMUSG00000059434
A_55_P2180764	0.6296	Gls	glutaminase	14660	ENSMUSG00000026103
A_55_P2142146	-0.8268	Glul	glutamate-ammonia ligase (glutamine synthetase)	14645	ENSMUSG00000026473
A_55_P2050807	0.5597	Gtpbp5	GTP binding protein 5	52856	ENSMUSG00000039069
A_51_P269078	0.6014	Habp4	hyaluronic acid binding protein 4	56541	ENSMUSG00000021476
A_52_P339791	0.605	Hdgf	hepatoma-derived growth factor	15191	ENSMUSG00000004897
A_52_P234354	0.6369	Hic2	hypermethylated in cancer 2	58180	ENSMUSG00000050240
A_51_P468780	-0.5722	Hmg20a	high mobility group 20A	66867	ENSMUSG00000032329
A_52_P466887	-0.6275	Hnrnpd	heterogeneous nuclear ribonucleoprotein D	11991	ENSMUSG00000000568
A_52_P471395	0.5649	Ifngr2	interferon gamma receptor 2	15980	ENSMUSG00000022965
A_55_P2041738	0.5614	Il15ra	interleukin 15 receptor, alpha chain	16169	ENSMUSG00000023206
A_55_P1960581	0.5577	Kdm5b	lysine (K)-specific demethylase 5B	75605	ENSMUSG00000042207
A_51_P425962	0.5945	Khdrbs3	KH domain containing, RNA binding, signal transduction associated 3	13992	ENSMUSG00000022332
A_55_P2037478	-0.8662	Kifap3	kinesin-associated protein 3	16579	ENSMUSG00000026585
A_55_P2455725	-0.7505	Klhl20	kelch-like 20 (Drosophila)	226541	ENSMUSG00000026705
A_51_P428505	0.6304	Krtcap2	keratinocyte associated protein 2	66059	ENSMUSG00000042747
A_55_P2105673	0.609	Lhx4	LIM homeobox protein 4	16872	ENSMUSG00000026468
A_55_P2111264	0.5726	Lhx9	LIM homeobox protein 9	16876	ENSMUSG00000019230
A_55_P2005908	0.5944	Lin9	lin-9 homolog (C. elegans)	72568	ENSMUSG00000058729
A_55_P2146314	0.6626	Lmx1a	LIM homeobox transcription factor 1 alpha	110648	ENSMUSG00000026686
A_55_P2118391	-0.6218	Lrp6	low density lipoprotein receptor-related protein 6	16974	ENSMUSG00000030201
A_52_P583973	0.5796	Lrpap1	low density lipoprotein receptor-related protein associated protein 1	16976	ENSMUSG00000029103
A_52_P498355	-0.57	Lyrm4	LYR motif containing 4	380840	ENSMUSG00000046573
A_52_P204689	0.6019	Map4k2	mitogen-activated protein kinase kinase kinase kinase 2	26412	ENSMUSG00000024948
A_55_P2473316	-0.5911	Mapre1	microtubule-associated protein, RP/EB family, member 1	13589	ENSMUSG00000027479
A_65_P17492	0.6805	Med29	mediator complex subunit 29	67224	ENSMUSG00000003444
A_55_P2036894	0.684	Med29	mediator complex subunit 29	67224	ENSMUSG00000003444
A_51_P215077	0.9953	Mgst3	microsomal glutathione S-transferase 3	66447	ENSMUSG00000026688
A_55_P2056342	1	Mgst3	microsomal glutathione S-transferase 3	66447	ENSMUSG00000026688
A_52_P10181	-0.5897	Mmaa	methylmalonic aciduria (cobalamin deficiency) type A	109136	ENSMUSG00000037022
A_65_P17218	-0.7172	Mndal	myeloid nuclear differentiation antigen like	100040462	ENSMUSG00000090272
A_51_P129317	-0.5928	Mob4	MOB family member 4, phocein	19070	ENSMUSG00000025979
A_51_P103975	-0.849	Mpc2	mitochondrial pyruvate carrier 2	70456	ENSMUSG00000026568
A_51_P160913	-0.5586	Mr1	major histocompatibility complex, class I-related	15064	ENSMUSG00000026471
A_52_P180335	0.6232	Mrpl28	mitochondrial ribosomal protein L28	68611	ENSMUSG00000024181
A_51_P107433	0.5749	Mrpl34	mitochondrial ribosomal protein L34	94065	ENSMUSG00000034880
A_51_P372312	0.6616	Mrpl54	mitochondrial ribosomal protein L54	66047	ENSMUSG00000034932
A_51_P293607	0.8717	Mrps14	mitochondrial ribosomal protein S14	64659	ENSMUSG00000058267
A_55_P2036978	0.6096	Mrps14	mitochondrial ribosomal protein S14	64659	ENSMUSG00000058267
A_55_P2070786	-0.8577	Mrps14	mitochondrial ribosomal protein S14	64659	ENSMUSG00000058267
A_55_P2101426	0.5593	Mrps25	mitochondrial ribosomal protein S25	64658	ENSMUSG00000014551
A_52_P184149	-0.5832	Mthfd2	methylenetetrahydrofolate dehydrogenase (NAD+ dependent), methenyltetrahydrofolate cyclohydrolase	17768	ENSMUSG00000005667
A_51_P366207	-0.6458	Nap1l2	nucleosome assembly protein 1-like 2	17954	ENSMUSG00000082229
A_51_P315555	-0.5695	Nars	asparaginyl-tRNA synthetase	70223	ENSMUSG00000024587
A_66_P100021	0.5986	Ncaph2	non-SMC condensin II complex, subunit H2	52683	ENSMUSG00000008690
A_51_P329541	0.5677	Nckipsd	NCK interacting protein with SH3 domain	80987	ENSMUSG00000032598
A_51_P134007	-0.6158	Ncl	nucleolin	17975	ENSMUSG00000026234
A_51_P114062	0.5885	Ncs1	neuronal calcium sensor 1	14299	ENSMUSG00000062661
A_51_P384946	0.6207	Ndufa2	NADH dehydrogenase (ubiquinone) 1 alpha subcomplex, 2	17991	ENSMUSG00000014294
A_65_P13910	0.6169	Ndufb2	NADH dehydrogenase (ubiquinone) 1 beta subcomplex, 2	68198	ENSMUSG00000002416
A_51_P416869	0.6955	Nedd8	neural precursor cell expressed, developmentally down-regulated gene 8	18002	ENSMUSG00000010376
A_52_P632191	0.5795	Nfx1	nuclear transcription factor, X-box binding 1	74164	ENSMUSG00000028423
A_51_P514449	0.5741	Nr5a2	nuclear receptor subfamily 5, group A, member 2	26424	ENSMUSG00000026398
A_55_P2038162	0.5595	Nt5c	5',3'-nucleotidase, cytosolic	50773	ENSMUSG00000020736
A_55_P2158319	0.5757	Ntan1	N-terminal Asn amidase	18203	ENSMUSG00000022681
A_51_P219721	-0.5633	Ola1	Obg-like ATPase 1	67059	ENSMUSG00000027108
A_66_P134501	0.5833	Olfm1	olfactomedin 1	56177	ENSMUSG00000026833
A_55_P2051696	0.7533	Pbx1	pre B cell leukemia homeobox 1	18514	ENSMUSG00000052534
A_51_P428781	0.6046	Pbx4	pre B cell leukemia homeobox 4	80720	ENSMUSG00000031860
A_51_P418259	0.5683	Pccb	propionyl Coenzyme A carboxylase, beta polypeptide	66904	ENSMUSG00000032527
A_55_P1974827	0.6642	Pde1b	phosphodiesterase 1B, Ca2+-calmodulin dependent	18574	ENSMUSG00000022489
A_51_P327778	0.6167	Pfdn2	prefoldin 2	18637	ENSMUSG00000006412
A_55_P2002150	0.5707	Pgs1	phosphatidylglycerophosphate synthase 1	74451	ENSMUSG00000017715
A_55_P2144766	-0.6938	Pigc	phosphatidylinositol glycan anchor biosynthesis, class C	67292	ENSMUSG00000026698
A_55_P1987979	-0.5563	Plrg1	pleiotropic regulator 1, PRL1 homolog (Arabidopsis)	53317	ENSMUSG00000027998
A_65_P02327	0.5565	Pogk	pogo transposable element with KRAB domain	71592	ENSMUSG00000040596
A_52_P612693	0.6053	Polb	polymerase (DNA directed), beta	18970	ENSMUSG00000031536
A_51_P236197	-0.6508	Polr1a	polymerase (RNA) I polypeptide A	20019	ENSMUSG00000049553
A_51_P361492	-0.8556	Pou2f1	POU domain, class 2, transcription factor 1	18986	ENSMUSG00000026565
A_30_P01031620	-0.6346	Pou2f1	POU domain, class 2, transcription factor 1	18986	ENSMUSG00000026565
A_30_P01017969	-0.6209	Pou2f1	POU domain, class 2, transcription factor 1	18986	ENSMUSG00000026565
A_55_P2209912	-0.8588	Pou2f1	POU domain, class 2, transcription factor 1	18986	ENSMUSG00000026565
A_51_P310949	-0.6022	Ppox	protoporphyrinogen oxidase	19044	ENSMUSG00000062729
A_51_P309501	0.5676	Praf2	PRA1 domain family 2	54637	ENSMUSG00000031149
A_55_P2131915	-0.8178	Prrx1	paired related homeobox 1	18933	ENSMUSG00000026586
A_55_P2036280	0.5923	Psen2	presenilin 2	19165	ENSMUSG00000010609
A_55_P2008651	-0.5707	Qdpr	quinoid dihydropteridine reductase	110391	ENSMUSG00000015806
A_55_P2134790	0.8067	Qsox1	quiescin Q6 sulfhydryl oxidase 1	104009	ENSMUSG00000033684
A_55_P2010116	-0.674	Rab27b	RAB27b, member RAS oncogene family	80718	ENSMUSG00000024511
A_55_P2002819	0.8217	Rabgap1l	RAB GTPase activating protein 1-like	29809	ENSMUSG00000026721
A_55_P1974283	-0.6104	Rbmx	RNA binding motif protein, X chromosome	19655	ENSMUSG00000031134
A_55_P2022104	-0.8662	Rfwd2	ring finger and WD repeat domain 2	26374	ENSMUSG00000040782
A_55_P2042521	-0.8198	Rfwd2	ring finger and WD repeat domain 2	26374	ENSMUSG00000040782
A_55_P2089198	-0.6044	Rgs7	regulator of G protein signaling 7	24012	ENSMUSG00000026527
A_51_P417469	0.6461	Rnaseh2c	ribonuclease H2, subunit C	68209	ENSMUSG00000024925
A_51_P377760	-0.8026	Rnasel	ribonuclease L (2', 5'-oligoisoadenylate synthetase-dependent)	24014	ENSMUSG00000066800
A_55_P2096340	0.5866	Rnf170	ring finger protein 170	77733	ENSMUSG00000013878
A_52_P303077	0.6092	Rogdi	rogdi homolog (Drosophila)	66049	ENSMUSG00000022540
A_55_P2111870	0.5679	Rogdi	rogdi homolog (Drosophila)	66049	ENSMUSG00000022540
A_51_P155747	-0.8791	Scyl3	SCY1-like 3 (S. cerevisiae)	240880	ENSMUSG00000026584
A_55_P2010622	0.6612	Sec16b	SEC16 homolog B (S. cerevisiae)	89867	ENSMUSG00000026589
A_52_P482925	-0.5963	Serbp1	serpine1 mRNA binding protein 1	66870	ENSMUSG00000036371
A_55_P2061061	-0.5828	Set	SET nuclear oncogene	56086	ENSMUSG00000054766
A_55_P1960837	-0.5624	Set	SET nuclear oncogene	56086	ENSMUSG00000054766
A_55_P2075140	0.5792	Sirt3	sirtuin 3 (silent mating type information regulation 2, homolog) 3 (S. cerevisiae)	64384	ENSMUSG00000025486
A_55_P1976690	-0.5663	Snrnp35	small nuclear ribonucleoprotein 35 (U11/U12)	76167	ENSMUSG00000029402
A_55_P1954001	-0.6036	Snrpc	U1 small nuclear ribonucleoprotein C	20630	ENSMUSG00000024217
A_52_P538470	0.5845	Spats2l	spermatogenesis associated, serine-rich 2-like	67198	ENSMUSG00000038305
A_51_P381584	-0.5646	Stx6	syntaxin 6	58244	ENSMUSG00000026470
A_52_P214891	0.5853	Stx6	syntaxin 6	58244	ENSMUSG00000026470
A_55_P1986103	-0.5605	Suco	SUN domain containing ossification factor	226551	ENSMUSG00000040297
A_51_P173384	-0.8869	Tada1	transcriptional adaptor 1	27878	ENSMUSG00000026563
A_51_P249930	-0.6	Tceal1	transcription elongation factor A (SII)-like 1	237052	ENSMUSG00000049536
A_55_P2038687	0.7126	Tmco1	transmembrane and coiled-coil domains 1	68944	ENSMUSG00000052428
A_55_P1974957	-0.6172	Tnr	tenascin R	21960	ENSMUSG00000015829
A_66_P105244	0.7728	Tor1aip1	torsin A interacting protein 1	208263	ENSMUSG00000026466
A_55_P1975714	-0.8013	Tor1aip1	torsin A interacting protein 1	208263	ENSMUSG00000026466
A_51_P111932	-0.6569	Tor1aip2	torsin A interacting protein 2	240832	ENSMUSG00000050565,ENSMUSG00000079252
A_66_P118091	0.7813	Tor3a	torsin family 3, member A	30935	ENSMUSG00000060519
A_30_P01020498	-0.5613	Ube2d3	ubiquitin-conjugating enzyme E2D 3	66105	ENSMUSG00000078578
A_51_P398878	-0.7438	Uck2	uridine-cytidine kinase 2	80914	ENSMUSG00000026558
A_55_P2058992	0.6262	Vamp4	vesicle-associated membrane protein 4	53330	ENSMUSG00000026696
A_55_P1961567	0.5658	Ypel3	yippee-like 3 (Drosophila)	66090	ENSMUSG00000042675
A_55_P2088870	-0.5784	Zbtb37	zinc finger and BTB domain containing 37	240869	ENSMUSG00000043467
A_30_P01029834	0.8427	Zbtb37	zinc finger and BTB domain containing 37	240869	ENSMUSG00000043467
A_55_P1985673	0.572	Zbtb37	zinc finger and BTB domain containing 37	240869	ENSMUSG00000043467
A_30_P01027660	0.811	Zbtb37	zinc finger and BTB domain containing 37	240869	ENSMUSG00000043467
A_65_P08867	0.826	Zbtb37	zinc finger and BTB domain containing 37	240869	ENSMUSG00000043467
A_30_P01021343	0.8441	Zbtb37	zinc finger and BTB domain containing 37	240869	ENSMUSG00000043467
A_30_P01017650	0.8389	Zbtb37	zinc finger and BTB domain containing 37	240869	ENSMUSG00000043467
A_52_P91402	0.5866	Zcchc17	zinc finger, CCHC domain containing 17	619605	ENSMUSG00000028772
A_52_P373798	0.5685	Zdhhc3	zinc finger, DHHC domain containing 3	69035	ENSMUSG00000025786
A_52_P644354	-0.5634	Zfp106	zinc finger protein 106	20402	ENSMUSG00000027288
A_55_P2034250	-0.6044	Zfp187	zinc finger protein 187	432731	ENSMUSG00000022228
A_55_P2083814	-0.57	Zzz3	zinc finger, ZZ domain containing 3	108946	ENSMUSG00000039068
cellular component::cell part::GO:0044464
C=12312;O=216;E=189.51;R=1.14;rawP=0.0003;adjP=0.0085
Probe Set	r (midbrain)	Symbol	Name	Entrez ID	Ensemble Gene ID
A_55_P2085170	0.5805	Sept6	septin 6	56526	ENSMUSG00000050379
A_51_P501815	0.6033	1500032L24Rik	RIKEN cDNA 1500032L24 gene	69029	ENSMUSG00000022452
A_55_P1982986	0.5742	1810043G02Rik	RIKEN cDNA 1810043G02 gene	67884	ENSMUSG00000020284
A_51_P190437	-0.7406	4930455F23Rik	RIKEN cDNA 4930455F23 gene	74895	ENSMUSG00000026578
A_52_P679205	0.6487	4930471M23Rik	RIKEN cDNA 4930471M23 gene	74919	ENSMUSG00000029175
A_52_P394395	-0.6275	Abcd3	ATP-binding cassette, sub-family D (ALD), member 3	19299	ENSMUSG00000028127
A_55_P2104988	0.6136	Accn2	amiloride-sensitive cation channel 2, neuronal	11419	ENSMUSG00000023017
A_52_P183181	-0.5965	Adar	adenosine deaminase, RNA-specific	56417	ENSMUSG00000027951
A_30_P01019456	0.657	Agrn	agrin	11603	ENSMUSG00000041936
A_30_P01030529	0.5866	Agrn	agrin	11603	ENSMUSG00000041936
A_30_P01029969	0.572	Agrn	agrin	11603	ENSMUSG00000041936
A_30_P01033628	0.6365	Agrn	agrin	11603	ENSMUSG00000041936
A_52_P495471	-0.5779	Anapc10	anaphase promoting complex subunit 10	68999	ENSMUSG00000036977
A_55_P2064568	0.6571	Anks1	ankyrin repeat and SAM domain containing 1	224650	ENSMUSG00000024219
A_55_P2096762	0.6664	Arhgdig	Rho GDP dissociation inhibitor (GDI) gamma	14570	ENSMUSG00000073433
A_51_P172085	0.5788	Arhgdig	Rho GDP dissociation inhibitor (GDI) gamma	14570	ENSMUSG00000073433
A_55_P1963863	0.592	Arhgef17	Rho guanine nucleotide exchange factor (GEF) 17	207212	ENSMUSG00000032875
A_55_P2000390	-0.5744	Arpc5	actin related protein 2/3 complex, subunit 5	67771	ENSMUSG00000008475
A_55_P2030373	0.6214	Atp1a2	ATPase, Na+/K+ transporting, alpha 2 polypeptide	98660	ENSMUSG00000007097
A_55_P2009787	0.6543	Atp1a4	ATPase, Na+/K+ transporting, alpha 4 polypeptide	27222	ENSMUSG00000007107
A_55_P2184123	0.6536	Atp1a4	ATPase, Na+/K+ transporting, alpha 4 polypeptide	27222	ENSMUSG00000007107
A_55_P2061690	0.6326	Atp5d	ATP synthase, H+ transporting, mitochondrial F1 complex, delta subunit	66043	ENSMUSG00000003072
A_51_P362054	0.5858	Atp5e	ATP synthase, H+ transporting, mitochondrial F1 complex, epsilon subunit	67126	ENSMUSG00000016252
A_55_P2081510	0.7129	Atp5j2	ATP synthase, H+ transporting, mitochondrial F0 complex, subunit F2	57423	ENSMUSG00000038690
A_55_P1973486	0.6025	Atp6v1f	ATPase, H+ transporting, lysosomal V1 subunit F	66144	ENSMUSG00000004285
A_55_P1965416	0.5889	Atp9a	ATPase, class II, type 9A	11981	ENSMUSG00000027546
A_55_P1991552	-0.5919	Atraid	all-trans retinoic acid induced differentiation factor	381629	ENSMUSG00000013622
A_55_P2184364	-0.5933	B4galt3	UDP-Gal:betaGlcNAc beta 1,4-galactosyltransferase, polypeptide 3	57370	ENSMUSG00000052423
A_55_P2137203	0.5797	B4galt3	UDP-Gal:betaGlcNAc beta 1,4-galactosyltransferase, polypeptide 3	57370	ENSMUSG00000052423
A_55_P2043317	0.5768	Bag1	BCL2-associated athanogene 1	12017	ENSMUSG00000028416
A_52_P559557	-0.8349	BC026585	cDNA sequence BC026585	226527	ENSMUSG00000033488
A_55_P2031021	-0.6302	Bex1	brain expressed gene 1	19716	ENSMUSG00000050071
A_65_P16753	-0.6534	Bex1	brain expressed gene 1	19716	ENSMUSG00000050071
A_51_P237668	-0.5849	Bex2	brain expressed X-linked 2	12069	ENSMUSG00000042750
A_52_P650108	-0.5678	C80913	expressed sequence C80913	19777	ENSMUSG00000030421
A_52_P1180358	0.7431	Cacna1e	calcium channel, voltage-dependent, R type, alpha 1E subunit	12290	ENSMUSG00000004110
A_55_P2132756	0.5653	Cacna1g	calcium channel, voltage-dependent, T type, alpha 1G subunit	12291	ENSMUSG00000020866
A_51_P244194	0.5749	Cadm3	cell adhesion molecule 3	94332	ENSMUSG00000005338
A_52_P673863	-0.6248	Cdkn1b	cyclin-dependent kinase inhibitor 1B	12576	ENSMUSG00000003031
A_55_P2157205	0.7481	Cdx1	caudal type homeobox 1	12590	ENSMUSG00000024619
A_55_P2077228	-0.694	Cenpl	centromere protein L	70454	ENSMUSG00000026708
A_65_P17827	0.8058	Cenpl	centromere protein L	70454	ENSMUSG00000026708
A_51_P493700	-0.7916	Cep350	centrosomal protein 350	74081	ENSMUSG00000033671
A_66_P102076	0.6328	Cep68	centrosomal protein 68	216543	ENSMUSG00000044066
A_51_P362066	0.5954	Chi3l1	chitinase 3-like 1	12654	ENSMUSG00000064246
A_55_P2186439	-0.6004	Chtop	chromatin target of PRMT1	66511	ENSMUSG00000001017
A_51_P224983	-0.5871	Cln8	ceroid-lipofuscinosis, neuronal 8	26889	ENSMUSG00000026317
A_55_P1976012	-0.6325	Cnih4	cornichon homolog 4 (Drosophila)	98417	ENSMUSG00000062169
A_55_P1976017	0.5859	Cnih4	cornichon homolog 4 (Drosophila)	98417	ENSMUSG00000062169
A_52_P365732	0.6007	Cntn2	contactin 2	21367	ENSMUSG00000053024
A_51_P109335	-0.5965	Copa	coatomer protein complex subunit alpha	12847	ENSMUSG00000026553
A_55_P2185712	-0.5888	Copa	coatomer protein complex subunit alpha	12847	ENSMUSG00000026553
A_52_P349694	0.6405	Copg	coatomer protein complex, subunit gamma	54161	ENSMUSG00000030058
A_51_P144926	0.5821	Cops8	COP9 (constitutive photomorphogenic) homolog, subunit 8 (Arabidopsis thaliana)	108679	ENSMUSG00000034432
A_30_P01032048	0.5811	Cpne5	copine V	240058	ENSMUSG00000024008
A_55_P2140646	-0.8227	Creg1	cellular repressor of E1A-stimulated genes 1	433375	ENSMUSG00000040713
A_55_P1963150	0.7528	Creg1	cellular repressor of E1A-stimulated genes 1	433375	ENSMUSG00000040713
A_52_P155708	-0.8706	Creg1	cellular repressor of E1A-stimulated genes 1	433375	ENSMUSG00000040713
A_55_P1955676	0.568	Csrp2bp	cysteine and glycine-rich protein 2 binding protein	228714	ENSMUSG00000027425
A_55_P1991802	0.5917	Csrp2bp	cysteine and glycine-rich protein 2 binding protein	228714	ENSMUSG00000027425
A_55_P1997126	0.6586	Ctse	cathepsin E	13034	ENSMUSG00000004552
A_55_P1956534	-0.5871	Dach2	dachshund 2 (Drosophila)	93837	ENSMUSG00000025592
A_52_P102559	-0.8492	Dars2	aspartyl-tRNA synthetase 2 (mitochondrial)	226539	ENSMUSG00000026709
A_51_P140797	0.8452	Dcaf6	DDB1 and CUL4 associated factor 6	74106	ENSMUSG00000026571
A_52_P409055	-0.5734	Dcaf8	DDB1 and CUL4 associated factor 8	98193	ENSMUSG00000026554
A_55_P1956572	-0.6114	Dcaf8	DDB1 and CUL4 associated factor 8	98193	ENSMUSG00000026554
A_30_P01027001	0.5562	Dennd1b	DENN/MADD domain containing 1B	329260	ENSMUSG00000056268
A_30_P01021467	0.5715	Dennd1b	DENN/MADD domain containing 1B	329260	ENSMUSG00000056268
A_30_P01018498	0.5849	Dennd1b	DENN/MADD domain containing 1B	329260	ENSMUSG00000056268
A_52_P589391	0.5651	Doc2a	double C2, alpha	13446	ENSMUSG00000052301
A_55_P2155312	-0.7986	Dock3	dedicator of cyto-kinesis 3	208869	ENSMUSG00000039716
A_55_P2062826	0.5863	Dpysl5	dihydropyrimidinase-like 5	65254	ENSMUSG00000029168
A_55_P2030638	-0.6198	Dusp23	dual specificity phosphatase 23	68440	ENSMUSG00000026544
A_52_P310981	-0.604	Eif4e	eukaryotic translation initiation factor 4E	13684	ENSMUSG00000028156
A_55_P1954221	0.5782	Emp1	epithelial membrane protein 1	13730	ENSMUSG00000030208
A_55_P2107667	0.5623	Enah	enabled homolog (Drosophila)	13800	ENSMUSG00000022995
A_55_P2002578	-0.6505	Ephx1	epoxide hydrolase 1, microsomal	13849	ENSMUSG00000038776
A_55_P2124676	-0.6615	Epm2aip1	EPM2A (laforin) interacting protein 1	77781	ENSMUSG00000046785
A_51_P482043	-0.7348	Epm2aip1	EPM2A (laforin) interacting protein 1	77781	ENSMUSG00000046785
A_55_P2135331	0.7067	Evl	Ena-vasodilator stimulated phosphoprotein	14026	ENSMUSG00000021262
A_30_P01023728	0.5652	Exoc8	exocyst complex component 8	102058	ENSMUSG00000074030
A_51_P458866	0.705	F11r	F11 receptor	16456	ENSMUSG00000038235
A_55_P2160910	0.562	Faim2	Fas apoptotic inhibitory molecule 2	72393	ENSMUSG00000023011
A_55_P2118302	0.5799	Fam110a	family with sequence similarity 110, member A	73847	ENSMUSG00000027459
A_55_P2178247	0.7397	Fam20b	family with sequence similarity 20, member B	215015	ENSMUSG00000033557
A_55_P2053177	0.8182	Fam20b	family with sequence similarity 20, member B	215015	ENSMUSG00000033557
A_55_P1990891	-0.5649	Fam5c	family with sequence similarity 5, member C	215378	ENSMUSG00000035131
A_51_P141860	-0.583	Fbxw11	F-box and WD-40 domain protein 11	103583	ENSMUSG00000020271
A_55_P1961894	-0.6175	Fbxw11	F-box and WD-40 domain protein 11	103583	ENSMUSG00000020271
A_51_P359333	-0.6065	Fh1	fumarate hydratase 1	14194	ENSMUSG00000026526
A_55_P2074718	0.7265	Fh1	fumarate hydratase 1	14194	ENSMUSG00000026526
A_55_P2088018	0.5677	Fhod3	formin homology 2 domain containing 3	225288	ENSMUSG00000034295
A_55_P2005426	-0.6407	Fmn2	formin 2	54418	ENSMUSG00000028354
A_55_P2159432	0.5838	Fndc4	fibronectin type III domain containing 4	64339	ENSMUSG00000038552
A_52_P111145	0.5766	Gabbr2	gamma-aminobutyric acid (GABA) B receptor, 2	242425	ENSMUSG00000039809
A_51_P198694	0.6085	Gckr	glucokinase regulatory protein	231103	ENSMUSG00000059434
A_55_P2039190	0.6011	Gfra4	glial cell line derived neurotrophic factor family receptor alpha 4	14588	ENSMUSG00000027316
A_55_P1984119	0.6145	Gfra4	glial cell line derived neurotrophic factor family receptor alpha 4	14588	ENSMUSG00000027316
A_55_P1984118	0.7073	Gfra4	glial cell line derived neurotrophic factor family receptor alpha 4	14588	ENSMUSG00000027316
A_55_P1985005	0.5644	Ghrh	growth hormone releasing hormone	14601	ENSMUSG00000027643
A_55_P2180764	0.6296	Gls	glutaminase	14660	ENSMUSG00000026103
A_55_P2142146	-0.8268	Glul	glutamate-ammonia ligase (glutamine synthetase)	14645	ENSMUSG00000026473
A_55_P2081630	0.7223	Gpa33	glycoprotein A33 (transmembrane)	59290	ENSMUSG00000000544
A_30_P01023318	-0.6064	Gpr19	G protein-coupled receptor 19	14760	ENSMUSG00000032641
A_30_P01027109	-0.6201	Gpr19	G protein-coupled receptor 19	14760	ENSMUSG00000032641
A_55_P2050807	0.5597	Gtpbp5	GTP binding protein 5	52856	ENSMUSG00000039069
A_51_P269078	0.6014	Habp4	hyaluronic acid binding protein 4	56541	ENSMUSG00000021476
A_52_P339791	0.605	Hdgf	hepatoma-derived growth factor	15191	ENSMUSG00000004897
A_52_P234354	0.6369	Hic2	hypermethylated in cancer 2	58180	ENSMUSG00000050240
A_51_P468780	-0.5722	Hmg20a	high mobility group 20A	66867	ENSMUSG00000032329
A_52_P466887	-0.6275	Hnrnpd	heterogeneous nuclear ribonucleoprotein D	11991	ENSMUSG00000000568
A_52_P471395	0.5649	Ifngr2	interferon gamma receptor 2	15980	ENSMUSG00000022965
A_55_P2026218	-0.6349	Igsf8	immunoglobulin superfamily, member 8	140559	ENSMUSG00000038034
A_55_P2041738	0.5614	Il15ra	interleukin 15 receptor, alpha chain	16169	ENSMUSG00000023206
A_55_P2027083	0.6116	Kcnj10	potassium inwardly-rectifying channel, subfamily J, member 10	16513	ENSMUSG00000044708
A_51_P511285	0.7095	Kcnj9	potassium inwardly-rectifying channel, subfamily J, member 9	16524	ENSMUSG00000038026
A_55_P1960581	0.5577	Kdm5b	lysine (K)-specific demethylase 5B	75605	ENSMUSG00000042207
A_51_P425962	0.5945	Khdrbs3	KH domain containing, RNA binding, signal transduction associated 3	13992	ENSMUSG00000022332
A_55_P2037478	-0.8662	Kifap3	kinesin-associated protein 3	16579	ENSMUSG00000026585
A_55_P2455725	-0.7505	Klhl20	kelch-like 20 (Drosophila)	226541	ENSMUSG00000026705
A_51_P428505	0.6304	Krtcap2	keratinocyte associated protein 2	66059	ENSMUSG00000042747
A_55_P2105673	0.609	Lhx4	LIM homeobox protein 4	16872	ENSMUSG00000026468
A_55_P2111264	0.5726	Lhx9	LIM homeobox protein 9	16876	ENSMUSG00000019230
A_51_P325223	0.6563	Lin7b	lin-7 homolog B (C. elegans)	22342	ENSMUSG00000003872
A_55_P2005908	0.5944	Lin9	lin-9 homolog (C. elegans)	72568	ENSMUSG00000058729
A_55_P2146314	0.6626	Lmx1a	LIM homeobox transcription factor 1 alpha	110648	ENSMUSG00000026686
A_55_P2118391	-0.6218	Lrp6	low density lipoprotein receptor-related protein 6	16974	ENSMUSG00000030201
A_52_P583973	0.5796	Lrpap1	low density lipoprotein receptor-related protein associated protein 1	16976	ENSMUSG00000029103
A_52_P498355	-0.57	Lyrm4	LYR motif containing 4	380840	ENSMUSG00000046573
A_52_P204689	0.6019	Map4k2	mitogen-activated protein kinase kinase kinase kinase 2	26412	ENSMUSG00000024948
A_55_P2473316	-0.5911	Mapre1	microtubule-associated protein, RP/EB family, member 1	13589	ENSMUSG00000027479
A_55_P2185910	0.6498	Mbtps2	membrane-bound transcription factor peptidase, site 2	270669	ENSMUSG00000046873
A_55_P2055063	-0.6478	Mcts1	malignant T cell amplified sequence 1	68995	ENSMUSG00000000355
A_65_P17492	0.6805	Med29	mediator complex subunit 29	67224	ENSMUSG00000003444
A_55_P2036894	0.684	Med29	mediator complex subunit 29	67224	ENSMUSG00000003444
A_55_P1953157	-0.8938	Mettl18	methyltransferase like 18	69962	ENSMUSG00000041396
A_55_P2179726	-0.8833	Mettl18	methyltransferase like 18	69962	ENSMUSG00000041396
A_51_P215077	0.9953	Mgst3	microsomal glutathione S-transferase 3	66447	ENSMUSG00000026688
A_55_P2056342	1	Mgst3	microsomal glutathione S-transferase 3	66447	ENSMUSG00000026688
A_51_P379660	0.5995	Mllt11	myeloid/lymphoid or mixed-lineage leukemia (trithorax homolog, Drosophila); translocated to, 11	56772	ENSMUSG00000053192
A_52_P10181	-0.5897	Mmaa	methylmalonic aciduria (cobalamin deficiency) type A	109136	ENSMUSG00000037022
A_51_P508770	0.6555	Mmp17	matrix metallopeptidase 17	23948	ENSMUSG00000029436
A_65_P17218	-0.7172	Mndal	myeloid nuclear differentiation antigen like	100040462	ENSMUSG00000090272
A_51_P129317	-0.5928	Mob4	MOB family member 4, phocein	19070	ENSMUSG00000025979
A_51_P103975	-0.849	Mpc2	mitochondrial pyruvate carrier 2	70456	ENSMUSG00000026568
A_51_P160913	-0.5586	Mr1	major histocompatibility complex, class I-related	15064	ENSMUSG00000026471
A_52_P203798	0.6008	Mras	muscle and microspikes RAS	17532	ENSMUSG00000032470
A_52_P180335	0.6232	Mrpl28	mitochondrial ribosomal protein L28	68611	ENSMUSG00000024181
A_51_P107433	0.5749	Mrpl34	mitochondrial ribosomal protein L34	94065	ENSMUSG00000034880
A_51_P372312	0.6616	Mrpl54	mitochondrial ribosomal protein L54	66047	ENSMUSG00000034932
A_51_P293607	0.8717	Mrps14	mitochondrial ribosomal protein S14	64659	ENSMUSG00000058267
A_55_P2036978	0.6096	Mrps14	mitochondrial ribosomal protein S14	64659	ENSMUSG00000058267
A_55_P2070786	-0.8577	Mrps14	mitochondrial ribosomal protein S14	64659	ENSMUSG00000058267
A_55_P2101426	0.5593	Mrps25	mitochondrial ribosomal protein S25	64658	ENSMUSG00000014551
A_52_P184149	-0.5832	Mthfd2	methylenetetrahydrofolate dehydrogenase (NAD+ dependent), methenyltetrahydrofolate cyclohydrolase	17768	ENSMUSG00000005667
A_55_P2152547	0.6154	Myl3	myosin, light polypeptide 3	17897	ENSMUSG00000059741
A_51_P366207	-0.6458	Nap1l2	nucleosome assembly protein 1-like 2	17954	ENSMUSG00000082229
A_51_P315555	-0.5695	Nars	asparaginyl-tRNA synthetase	70223	ENSMUSG00000024587
A_66_P100021	0.5986	Ncaph2	non-SMC condensin II complex, subunit H2	52683	ENSMUSG00000008690
A_51_P329541	0.5677	Nckipsd	NCK interacting protein with SH3 domain	80987	ENSMUSG00000032598
A_51_P134007	-0.6158	Ncl	nucleolin	17975	ENSMUSG00000026234
A_51_P114062	0.5885	Ncs1	neuronal calcium sensor 1	14299	ENSMUSG00000062661
A_51_P384946	0.6207	Ndufa2	NADH dehydrogenase (ubiquinone) 1 alpha subcomplex, 2	17991	ENSMUSG00000014294
A_65_P13910	0.6169	Ndufb2	NADH dehydrogenase (ubiquinone) 1 beta subcomplex, 2	68198	ENSMUSG00000002416
A_51_P181341	0.6073	Necab2	N-terminal EF-hand calcium binding protein 2	117148	ENSMUSG00000031837
A_51_P416869	0.6955	Nedd8	neural precursor cell expressed, developmentally down-regulated gene 8	18002	ENSMUSG00000010376
A_52_P632191	0.5795	Nfx1	nuclear transcription factor, X-box binding 1	74164	ENSMUSG00000028423
A_52_P464629	0.7969	Nme7	NME/NM23 family member 7	171567	ENSMUSG00000026575
A_55_P1996484	0.7369	Nphs2	nephrosis 2 homolog, podocin (human)	170484	ENSMUSG00000026602
A_51_P514449	0.5741	Nr5a2	nuclear receptor subfamily 5, group A, member 2	26424	ENSMUSG00000026398
A_55_P2038162	0.5595	Nt5c	5',3'-nucleotidase, cytosolic	50773	ENSMUSG00000020736
A_55_P2029583	0.5642	Nt5c1a	5'-nucleotidase, cytosolic IA	230718	ENSMUSG00000054958
A_55_P2156464	0.5938	Nt5c3l	5'-nucleotidase, cytosolic III-like	68106	ENSMUSG00000017176
A_55_P2156462	0.6293	Nt5c3l	5'-nucleotidase, cytosolic III-like	68106	ENSMUSG00000017176
A_55_P2158319	0.5757	Ntan1	N-terminal Asn amidase	18203	ENSMUSG00000022681
A_55_P2011290	0.5762	Odz2	odd Oz/ten-m homolog 2 (Drosophila)	23964	ENSMUSG00000049336
A_51_P219721	-0.5633	Ola1	Obg-like ATPase 1	67059	ENSMUSG00000027108
A_66_P134501	0.5833	Olfm1	olfactomedin 1	56177	ENSMUSG00000026833
A_55_P2051696	0.7533	Pbx1	pre B cell leukemia homeobox 1	18514	ENSMUSG00000052534
A_51_P428781	0.6046	Pbx4	pre B cell leukemia homeobox 4	80720	ENSMUSG00000031860
A_51_P418259	0.5683	Pccb	propionyl Coenzyme A carboxylase, beta polypeptide	66904	ENSMUSG00000032527
A_55_P1974827	0.6642	Pde1b	phosphodiesterase 1B, Ca2+-calmodulin dependent	18574	ENSMUSG00000022489
A_55_P2161865	0.5572	Pdlim7	PDZ and LIM domain 7	67399	ENSMUSG00000021493
A_51_P327778	0.6167	Pfdn2	prefoldin 2	18637	ENSMUSG00000006412
A_55_P2002150	0.5707	Pgs1	phosphatidylglycerophosphate synthase 1	74451	ENSMUSG00000017715
A_55_P2144766	-0.6938	Pigc	phosphatidylinositol glycan anchor biosynthesis, class C	67292	ENSMUSG00000026698
A_55_P1987979	-0.5563	Plrg1	pleiotropic regulator 1, PRL1 homolog (Arabidopsis)	53317	ENSMUSG00000027998
A_65_P02327	0.5565	Pogk	pogo transposable element with KRAB domain	71592	ENSMUSG00000040596
A_52_P612693	0.6053	Polb	polymerase (DNA directed), beta	18970	ENSMUSG00000031536
A_51_P236197	-0.6508	Polr1a	polymerase (RNA) I polypeptide A	20019	ENSMUSG00000049553
A_51_P361492	-0.8556	Pou2f1	POU domain, class 2, transcription factor 1	18986	ENSMUSG00000026565
A_30_P01031620	-0.6346	Pou2f1	POU domain, class 2, transcription factor 1	18986	ENSMUSG00000026565
A_30_P01017969	-0.6209	Pou2f1	POU domain, class 2, transcription factor 1	18986	ENSMUSG00000026565
A_55_P2209912	-0.8588	Pou2f1	POU domain, class 2, transcription factor 1	18986	ENSMUSG00000026565
A_51_P310949	-0.6022	Ppox	protoporphyrinogen oxidase	19044	ENSMUSG00000062729
A_51_P309501	0.5676	Praf2	PRA1 domain family 2	54637	ENSMUSG00000031149
A_55_P2131915	-0.8178	Prrx1	paired related homeobox 1	18933	ENSMUSG00000026586
A_55_P2036280	0.5923	Psen2	presenilin 2	19165	ENSMUSG00000010609
A_55_P2069350	-0.6596	Psph	phosphoserine phosphatase	100678	ENSMUSG00000029446
A_55_P2167040	-0.5968	Pvrl4	poliovirus receptor-related 4	71740	ENSMUSG00000006411
A_55_P2008651	-0.5707	Qdpr	quinoid dihydropteridine reductase	110391	ENSMUSG00000015806
A_55_P2134790	0.8067	Qsox1	quiescin Q6 sulfhydryl oxidase 1	104009	ENSMUSG00000033684
A_55_P2010116	-0.674	Rab27b	RAB27b, member RAS oncogene family	80718	ENSMUSG00000024511
A_55_P2002819	0.8217	Rabgap1l	RAB GTPase activating protein 1-like	29809	ENSMUSG00000026721
A_51_P115817	-0.7254	Ralgps2	Ral GEF with PH domain and SH3 binding motif 2	78255	ENSMUSG00000026594
A_55_P1974283	-0.6104	Rbmx	RNA binding motif protein, X chromosome	19655	ENSMUSG00000031134
A_55_P2022104	-0.8662	Rfwd2	ring finger and WD repeat domain 2	26374	ENSMUSG00000040782
A_55_P2042521	-0.8198	Rfwd2	ring finger and WD repeat domain 2	26374	ENSMUSG00000040782
A_55_P2089198	-0.6044	Rgs7	regulator of G protein signaling 7	24012	ENSMUSG00000026527
A_51_P417469	0.6461	Rnaseh2c	ribonuclease H2, subunit C	68209	ENSMUSG00000024925
A_51_P377760	-0.8026	Rnasel	ribonuclease L (2', 5'-oligoisoadenylate synthetase-dependent)	24014	ENSMUSG00000066800
A_55_P2096340	0.5866	Rnf170	ring finger protein 170	77733	ENSMUSG00000013878
A_52_P303077	0.6092	Rogdi	rogdi homolog (Drosophila)	66049	ENSMUSG00000022540
A_55_P2111870	0.5679	Rogdi	rogdi homolog (Drosophila)	66049	ENSMUSG00000022540
A_55_P2154240	0.5588	Rps29	ribosomal protein S29	20090	ENSMUSG00000034892
A_51_P155747	-0.8791	Scyl3	SCY1-like 3 (S. cerevisiae)	240880	ENSMUSG00000026584
A_55_P2010622	0.6612	Sec16b	SEC16 homolog B (S. cerevisiae)	89867	ENSMUSG00000026589
A_52_P482925	-0.5963	Serbp1	serpine1 mRNA binding protein 1	66870	ENSMUSG00000036371
A_55_P2061061	-0.5828	Set	SET nuclear oncogene	56086	ENSMUSG00000054766
A_55_P1960837	-0.5624	Set	SET nuclear oncogene	56086	ENSMUSG00000054766
A_55_P2075140	0.5792	Sirt3	sirtuin 3 (silent mating type information regulation 2, homolog) 3 (S. cerevisiae)	64384	ENSMUSG00000025486
A_55_P2142818	-0.6479	Slc5a7	solute carrier family 5 (choline transporter), member 7	63993	ENSMUSG00000023945
A_55_P1976690	-0.5663	Snrnp35	small nuclear ribonucleoprotein 35 (U11/U12)	76167	ENSMUSG00000029402
A_55_P1954001	-0.6036	Snrpc	U1 small nuclear ribonucleoprotein C	20630	ENSMUSG00000024217
A_52_P538470	0.5845	Spats2l	spermatogenesis associated, serine-rich 2-like	67198	ENSMUSG00000038305
A_55_P2112947	-0.6236	Srp9	signal recognition particle 9	27058	ENSMUSG00000026511
A_51_P381584	-0.5646	Stx6	syntaxin 6	58244	ENSMUSG00000026470
A_52_P214891	0.5853	Stx6	syntaxin 6	58244	ENSMUSG00000026470
A_55_P1986103	-0.5605	Suco	SUN domain containing ossification factor	226551	ENSMUSG00000040297
A_51_P173384	-0.8869	Tada1	transcriptional adaptor 1	27878	ENSMUSG00000026563
A_51_P249930	-0.6	Tceal1	transcription elongation factor A (SII)-like 1	237052	ENSMUSG00000049536
A_66_P137943	0.5739	Tctn2	tectonic family member 2	67978	ENSMUSG00000029386
A_55_P2142575	0.5597	Tdrd5	tudor domain containing 5	214575	ENSMUSG00000060985
A_55_P2272979	0.791	Tdrd5	tudor domain containing 5	214575	ENSMUSG00000060985
A_55_P1965160	0.5929	Tdrd5	tudor domain containing 5	214575	ENSMUSG00000060985
A_55_P2038687	0.7126	Tmco1	transmembrane and coiled-coil domains 1	68944	ENSMUSG00000052428
A_55_P1974957	-0.6172	Tnr	tenascin R	21960	ENSMUSG00000015829
A_66_P105244	0.7728	Tor1aip1	torsin A interacting protein 1	208263	ENSMUSG00000026466
A_55_P1975714	-0.8013	Tor1aip1	torsin A interacting protein 1	208263	ENSMUSG00000026466
A_51_P111932	-0.6569	Tor1aip2	torsin A interacting protein 2	240832	ENSMUSG00000050565,ENSMUSG00000079252
A_66_P118091	0.7813	Tor3a	torsin family 3, member A	30935	ENSMUSG00000060519
A_30_P01020498	-0.5613	Ube2d3	ubiquitin-conjugating enzyme E2D 3	66105	ENSMUSG00000078578
A_52_P457411	0.559	Ubl5	ubiquitin-like 5	66177	ENSMUSG00000084786
A_51_P398878	-0.7438	Uck2	uridine-cytidine kinase 2	80914	ENSMUSG00000026558
A_55_P2058992	0.6262	Vamp4	vesicle-associated membrane protein 4	53330	ENSMUSG00000026696
A_55_P2117764	-0.5668	Vangl2	vang-like 2 (van gogh, Drosophila)	93840	ENSMUSG00000026556
A_55_P2124233	-0.6181	Vsig8	V-set and immunoglobulin domain containing 8	240916	ENSMUSG00000049598
A_55_P1961567	0.5658	Ypel3	yippee-like 3 (Drosophila)	66090	ENSMUSG00000042675
A_55_P1969861	0.5615	Zap70	zeta-chain (TCR) associated protein kinase	22637	ENSMUSG00000026117
A_55_P2088870	-0.5784	Zbtb37	zinc finger and BTB domain containing 37	240869	ENSMUSG00000043467
A_30_P01029834	0.8427	Zbtb37	zinc finger and BTB domain containing 37	240869	ENSMUSG00000043467
A_55_P1985673	0.572	Zbtb37	zinc finger and BTB domain containing 37	240869	ENSMUSG00000043467
A_30_P01027660	0.811	Zbtb37	zinc finger and BTB domain containing 37	240869	ENSMUSG00000043467
A_65_P08867	0.826	Zbtb37	zinc finger and BTB domain containing 37	240869	ENSMUSG00000043467
A_30_P01021343	0.8441	Zbtb37	zinc finger and BTB domain containing 37	240869	ENSMUSG00000043467
A_30_P01017650	0.8389	Zbtb37	zinc finger and BTB domain containing 37	240869	ENSMUSG00000043467
A_52_P91402	0.5866	Zcchc17	zinc finger, CCHC domain containing 17	619605	ENSMUSG00000028772
A_52_P373798	0.5685	Zdhhc3	zinc finger, DHHC domain containing 3	69035	ENSMUSG00000025786
A_52_P644354	-0.5634	Zfp106	zinc finger protein 106	20402	ENSMUSG00000027288
A_55_P2034250	-0.6044	Zfp187	zinc finger protein 187	432731	ENSMUSG00000022228
A_55_P2083814	-0.57	Zzz3	zinc finger, ZZ domain containing 3	108946	ENSMUSG00000039068
cellular component::intracellular organelle::GO:0043229
C=9108;O=170;E=140.19;R=1.21;rawP=0.0002;adjP=0.0085
Probe Set	r (midbrain)	Symbol	Name	Entrez ID	Ensemble Gene ID
A_55_P2085170	0.5805	Sept6	septin 6	56526	ENSMUSG00000050379
A_51_P501815	0.6033	1500032L24Rik	RIKEN cDNA 1500032L24 gene	69029	ENSMUSG00000022452
A_51_P190437	-0.7406	4930455F23Rik	RIKEN cDNA 4930455F23 gene	74895	ENSMUSG00000026578
A_52_P679205	0.6487	4930471M23Rik	RIKEN cDNA 4930471M23 gene	74919	ENSMUSG00000029175
A_52_P394395	-0.6275	Abcd3	ATP-binding cassette, sub-family D (ALD), member 3	19299	ENSMUSG00000028127
A_52_P183181	-0.5965	Adar	adenosine deaminase, RNA-specific	56417	ENSMUSG00000027951
A_52_P495471	-0.5779	Anapc10	anaphase promoting complex subunit 10	68999	ENSMUSG00000036977
A_55_P2064568	0.6571	Anks1	ankyrin repeat and SAM domain containing 1	224650	ENSMUSG00000024219
A_55_P2000390	-0.5744	Arpc5	actin related protein 2/3 complex, subunit 5	67771	ENSMUSG00000008475
A_55_P2030373	0.6214	Atp1a2	ATPase, Na+/K+ transporting, alpha 2 polypeptide	98660	ENSMUSG00000007097
A_55_P2061690	0.6326	Atp5d	ATP synthase, H+ transporting, mitochondrial F1 complex, delta subunit	66043	ENSMUSG00000003072
A_51_P362054	0.5858	Atp5e	ATP synthase, H+ transporting, mitochondrial F1 complex, epsilon subunit	67126	ENSMUSG00000016252
A_55_P2081510	0.7129	Atp5j2	ATP synthase, H+ transporting, mitochondrial F0 complex, subunit F2	57423	ENSMUSG00000038690
A_55_P1973486	0.6025	Atp6v1f	ATPase, H+ transporting, lysosomal V1 subunit F	66144	ENSMUSG00000004285
A_55_P1965416	0.5889	Atp9a	ATPase, class II, type 9A	11981	ENSMUSG00000027546
A_55_P1991552	-0.5919	Atraid	all-trans retinoic acid induced differentiation factor	381629	ENSMUSG00000013622
A_55_P2184364	-0.5933	B4galt3	UDP-Gal:betaGlcNAc beta 1,4-galactosyltransferase, polypeptide 3	57370	ENSMUSG00000052423
A_55_P2137203	0.5797	B4galt3	UDP-Gal:betaGlcNAc beta 1,4-galactosyltransferase, polypeptide 3	57370	ENSMUSG00000052423
A_55_P2043317	0.5768	Bag1	BCL2-associated athanogene 1	12017	ENSMUSG00000028416
A_52_P559557	-0.8349	BC026585	cDNA sequence BC026585	226527	ENSMUSG00000033488
A_55_P2031021	-0.6302	Bex1	brain expressed gene 1	19716	ENSMUSG00000050071
A_65_P16753	-0.6534	Bex1	brain expressed gene 1	19716	ENSMUSG00000050071
A_51_P237668	-0.5849	Bex2	brain expressed X-linked 2	12069	ENSMUSG00000042750
A_52_P650108	-0.5678	C80913	expressed sequence C80913	19777	ENSMUSG00000030421
A_52_P673863	-0.6248	Cdkn1b	cyclin-dependent kinase inhibitor 1B	12576	ENSMUSG00000003031
A_55_P2157205	0.7481	Cdx1	caudal type homeobox 1	12590	ENSMUSG00000024619
A_55_P2077228	-0.694	Cenpl	centromere protein L	70454	ENSMUSG00000026708
A_65_P17827	0.8058	Cenpl	centromere protein L	70454	ENSMUSG00000026708
A_51_P493700	-0.7916	Cep350	centrosomal protein 350	74081	ENSMUSG00000033671
A_66_P102076	0.6328	Cep68	centrosomal protein 68	216543	ENSMUSG00000044066
A_51_P362066	0.5954	Chi3l1	chitinase 3-like 1	12654	ENSMUSG00000064246
A_55_P2186439	-0.6004	Chtop	chromatin target of PRMT1	66511	ENSMUSG00000001017
A_51_P224983	-0.5871	Cln8	ceroid-lipofuscinosis, neuronal 8	26889	ENSMUSG00000026317
A_55_P1976012	-0.6325	Cnih4	cornichon homolog 4 (Drosophila)	98417	ENSMUSG00000062169
A_55_P1976017	0.5859	Cnih4	cornichon homolog 4 (Drosophila)	98417	ENSMUSG00000062169
A_51_P109335	-0.5965	Copa	coatomer protein complex subunit alpha	12847	ENSMUSG00000026553
A_55_P2185712	-0.5888	Copa	coatomer protein complex subunit alpha	12847	ENSMUSG00000026553
A_52_P349694	0.6405	Copg	coatomer protein complex, subunit gamma	54161	ENSMUSG00000030058
A_51_P144926	0.5821	Cops8	COP9 (constitutive photomorphogenic) homolog, subunit 8 (Arabidopsis thaliana)	108679	ENSMUSG00000034432
A_55_P2140646	-0.8227	Creg1	cellular repressor of E1A-stimulated genes 1	433375	ENSMUSG00000040713
A_55_P1963150	0.7528	Creg1	cellular repressor of E1A-stimulated genes 1	433375	ENSMUSG00000040713
A_52_P155708	-0.8706	Creg1	cellular repressor of E1A-stimulated genes 1	433375	ENSMUSG00000040713
A_55_P1955676	0.568	Csrp2bp	cysteine and glycine-rich protein 2 binding protein	228714	ENSMUSG00000027425
A_55_P1991802	0.5917	Csrp2bp	cysteine and glycine-rich protein 2 binding protein	228714	ENSMUSG00000027425
A_55_P1997126	0.6586	Ctse	cathepsin E	13034	ENSMUSG00000004552
A_55_P1956534	-0.5871	Dach2	dachshund 2 (Drosophila)	93837	ENSMUSG00000025592
A_52_P102559	-0.8492	Dars2	aspartyl-tRNA synthetase 2 (mitochondrial)	226539	ENSMUSG00000026709
A_51_P140797	0.8452	Dcaf6	DDB1 and CUL4 associated factor 6	74106	ENSMUSG00000026571
A_30_P01027001	0.5562	Dennd1b	DENN/MADD domain containing 1B	329260	ENSMUSG00000056268
A_30_P01021467	0.5715	Dennd1b	DENN/MADD domain containing 1B	329260	ENSMUSG00000056268
A_30_P01018498	0.5849	Dennd1b	DENN/MADD domain containing 1B	329260	ENSMUSG00000056268
A_52_P589391	0.5651	Doc2a	double C2, alpha	13446	ENSMUSG00000052301
A_55_P2030638	-0.6198	Dusp23	dual specificity phosphatase 23	68440	ENSMUSG00000026544
A_52_P310981	-0.604	Eif4e	eukaryotic translation initiation factor 4E	13684	ENSMUSG00000028156
A_55_P2107667	0.5623	Enah	enabled homolog (Drosophila)	13800	ENSMUSG00000022995
A_55_P2002578	-0.6505	Ephx1	epoxide hydrolase 1, microsomal	13849	ENSMUSG00000038776
A_55_P2124676	-0.6615	Epm2aip1	EPM2A (laforin) interacting protein 1	77781	ENSMUSG00000046785
A_51_P482043	-0.7348	Epm2aip1	EPM2A (laforin) interacting protein 1	77781	ENSMUSG00000046785
A_55_P2135331	0.7067	Evl	Ena-vasodilator stimulated phosphoprotein	14026	ENSMUSG00000021262
A_30_P01023728	0.5652	Exoc8	exocyst complex component 8	102058	ENSMUSG00000074030
A_55_P2118302	0.5799	Fam110a	family with sequence similarity 110, member A	73847	ENSMUSG00000027459
A_55_P2178247	0.7397	Fam20b	family with sequence similarity 20, member B	215015	ENSMUSG00000033557
A_55_P2053177	0.8182	Fam20b	family with sequence similarity 20, member B	215015	ENSMUSG00000033557
A_55_P1990891	-0.5649	Fam5c	family with sequence similarity 5, member C	215378	ENSMUSG00000035131
A_51_P141860	-0.583	Fbxw11	F-box and WD-40 domain protein 11	103583	ENSMUSG00000020271
A_55_P1961894	-0.6175	Fbxw11	F-box and WD-40 domain protein 11	103583	ENSMUSG00000020271
A_51_P359333	-0.6065	Fh1	fumarate hydratase 1	14194	ENSMUSG00000026526
A_55_P2074718	0.7265	Fh1	fumarate hydratase 1	14194	ENSMUSG00000026526
A_55_P2088018	0.5677	Fhod3	formin homology 2 domain containing 3	225288	ENSMUSG00000034295
A_55_P2005426	-0.6407	Fmn2	formin 2	54418	ENSMUSG00000028354
A_55_P2159432	0.5838	Fndc4	fibronectin type III domain containing 4	64339	ENSMUSG00000038552
A_51_P198694	0.6085	Gckr	glucokinase regulatory protein	231103	ENSMUSG00000059434
A_55_P2180764	0.6296	Gls	glutaminase	14660	ENSMUSG00000026103
A_55_P2142146	-0.8268	Glul	glutamate-ammonia ligase (glutamine synthetase)	14645	ENSMUSG00000026473
A_55_P2050807	0.5597	Gtpbp5	GTP binding protein 5	52856	ENSMUSG00000039069
A_51_P269078	0.6014	Habp4	hyaluronic acid binding protein 4	56541	ENSMUSG00000021476
A_52_P339791	0.605	Hdgf	hepatoma-derived growth factor	15191	ENSMUSG00000004897
A_52_P234354	0.6369	Hic2	hypermethylated in cancer 2	58180	ENSMUSG00000050240
A_51_P468780	-0.5722	Hmg20a	high mobility group 20A	66867	ENSMUSG00000032329
A_52_P466887	-0.6275	Hnrnpd	heterogeneous nuclear ribonucleoprotein D	11991	ENSMUSG00000000568
A_52_P471395	0.5649	Ifngr2	interferon gamma receptor 2	15980	ENSMUSG00000022965
A_55_P2041738	0.5614	Il15ra	interleukin 15 receptor, alpha chain	16169	ENSMUSG00000023206
A_55_P1960581	0.5577	Kdm5b	lysine (K)-specific demethylase 5B	75605	ENSMUSG00000042207
A_51_P425962	0.5945	Khdrbs3	KH domain containing, RNA binding, signal transduction associated 3	13992	ENSMUSG00000022332
A_55_P2037478	-0.8662	Kifap3	kinesin-associated protein 3	16579	ENSMUSG00000026585
A_55_P2455725	-0.7505	Klhl20	kelch-like 20 (Drosophila)	226541	ENSMUSG00000026705
A_51_P428505	0.6304	Krtcap2	keratinocyte associated protein 2	66059	ENSMUSG00000042747
A_55_P2105673	0.609	Lhx4	LIM homeobox protein 4	16872	ENSMUSG00000026468
A_55_P2111264	0.5726	Lhx9	LIM homeobox protein 9	16876	ENSMUSG00000019230
A_55_P2005908	0.5944	Lin9	lin-9 homolog (C. elegans)	72568	ENSMUSG00000058729
A_55_P2146314	0.6626	Lmx1a	LIM homeobox transcription factor 1 alpha	110648	ENSMUSG00000026686
A_55_P2118391	-0.6218	Lrp6	low density lipoprotein receptor-related protein 6	16974	ENSMUSG00000030201
A_52_P583973	0.5796	Lrpap1	low density lipoprotein receptor-related protein associated protein 1	16976	ENSMUSG00000029103
A_52_P498355	-0.57	Lyrm4	LYR motif containing 4	380840	ENSMUSG00000046573
A_52_P204689	0.6019	Map4k2	mitogen-activated protein kinase kinase kinase kinase 2	26412	ENSMUSG00000024948
A_55_P2473316	-0.5911	Mapre1	microtubule-associated protein, RP/EB family, member 1	13589	ENSMUSG00000027479
A_65_P17492	0.6805	Med29	mediator complex subunit 29	67224	ENSMUSG00000003444
A_55_P2036894	0.684	Med29	mediator complex subunit 29	67224	ENSMUSG00000003444
A_51_P215077	0.9953	Mgst3	microsomal glutathione S-transferase 3	66447	ENSMUSG00000026688
A_55_P2056342	1	Mgst3	microsomal glutathione S-transferase 3	66447	ENSMUSG00000026688
A_52_P10181	-0.5897	Mmaa	methylmalonic aciduria (cobalamin deficiency) type A	109136	ENSMUSG00000037022
A_65_P17218	-0.7172	Mndal	myeloid nuclear differentiation antigen like	100040462	ENSMUSG00000090272
A_51_P129317	-0.5928	Mob4	MOB family member 4, phocein	19070	ENSMUSG00000025979
A_51_P103975	-0.849	Mpc2	mitochondrial pyruvate carrier 2	70456	ENSMUSG00000026568
A_51_P160913	-0.5586	Mr1	major histocompatibility complex, class I-related	15064	ENSMUSG00000026471
A_52_P180335	0.6232	Mrpl28	mitochondrial ribosomal protein L28	68611	ENSMUSG00000024181
A_51_P107433	0.5749	Mrpl34	mitochondrial ribosomal protein L34	94065	ENSMUSG00000034880
A_51_P372312	0.6616	Mrpl54	mitochondrial ribosomal protein L54	66047	ENSMUSG00000034932
A_51_P293607	0.8717	Mrps14	mitochondrial ribosomal protein S14	64659	ENSMUSG00000058267
A_55_P2036978	0.6096	Mrps14	mitochondrial ribosomal protein S14	64659	ENSMUSG00000058267
A_55_P2070786	-0.8577	Mrps14	mitochondrial ribosomal protein S14	64659	ENSMUSG00000058267
A_55_P2101426	0.5593	Mrps25	mitochondrial ribosomal protein S25	64658	ENSMUSG00000014551
A_52_P184149	-0.5832	Mthfd2	methylenetetrahydrofolate dehydrogenase (NAD+ dependent), methenyltetrahydrofolate cyclohydrolase	17768	ENSMUSG00000005667
A_55_P2152547	0.6154	Myl3	myosin, light polypeptide 3	17897	ENSMUSG00000059741
A_51_P366207	-0.6458	Nap1l2	nucleosome assembly protein 1-like 2	17954	ENSMUSG00000082229
A_51_P315555	-0.5695	Nars	asparaginyl-tRNA synthetase	70223	ENSMUSG00000024587
A_66_P100021	0.5986	Ncaph2	non-SMC condensin II complex, subunit H2	52683	ENSMUSG00000008690
A_51_P329541	0.5677	Nckipsd	NCK interacting protein with SH3 domain	80987	ENSMUSG00000032598
A_51_P134007	-0.6158	Ncl	nucleolin	17975	ENSMUSG00000026234
A_51_P114062	0.5885	Ncs1	neuronal calcium sensor 1	14299	ENSMUSG00000062661
A_51_P384946	0.6207	Ndufa2	NADH dehydrogenase (ubiquinone) 1 alpha subcomplex, 2	17991	ENSMUSG00000014294
A_65_P13910	0.6169	Ndufb2	NADH dehydrogenase (ubiquinone) 1 beta subcomplex, 2	68198	ENSMUSG00000002416
A_51_P416869	0.6955	Nedd8	neural precursor cell expressed, developmentally down-regulated gene 8	18002	ENSMUSG00000010376
A_52_P632191	0.5795	Nfx1	nuclear transcription factor, X-box binding 1	74164	ENSMUSG00000028423
A_52_P464629	0.7969	Nme7	NME/NM23 family member 7	171567	ENSMUSG00000026575
A_51_P514449	0.5741	Nr5a2	nuclear receptor subfamily 5, group A, member 2	26424	ENSMUSG00000026398
A_55_P2038162	0.5595	Nt5c	5',3'-nucleotidase, cytosolic	50773	ENSMUSG00000020736
A_55_P2158319	0.5757	Ntan1	N-terminal Asn amidase	18203	ENSMUSG00000022681
A_51_P219721	-0.5633	Ola1	Obg-like ATPase 1	67059	ENSMUSG00000027108
A_66_P134501	0.5833	Olfm1	olfactomedin 1	56177	ENSMUSG00000026833
A_55_P2051696	0.7533	Pbx1	pre B cell leukemia homeobox 1	18514	ENSMUSG00000052534
A_51_P428781	0.6046	Pbx4	pre B cell leukemia homeobox 4	80720	ENSMUSG00000031860
A_51_P418259	0.5683	Pccb	propionyl Coenzyme A carboxylase, beta polypeptide	66904	ENSMUSG00000032527
A_55_P1974827	0.6642	Pde1b	phosphodiesterase 1B, Ca2+-calmodulin dependent	18574	ENSMUSG00000022489
A_55_P2161865	0.5572	Pdlim7	PDZ and LIM domain 7	67399	ENSMUSG00000021493
A_51_P327778	0.6167	Pfdn2	prefoldin 2	18637	ENSMUSG00000006412
A_55_P2002150	0.5707	Pgs1	phosphatidylglycerophosphate synthase 1	74451	ENSMUSG00000017715
A_55_P2144766	-0.6938	Pigc	phosphatidylinositol glycan anchor biosynthesis, class C	67292	ENSMUSG00000026698
A_55_P1987979	-0.5563	Plrg1	pleiotropic regulator 1, PRL1 homolog (Arabidopsis)	53317	ENSMUSG00000027998
A_65_P02327	0.5565	Pogk	pogo transposable element with KRAB domain	71592	ENSMUSG00000040596
A_52_P612693	0.6053	Polb	polymerase (DNA directed), beta	18970	ENSMUSG00000031536
A_51_P236197	-0.6508	Polr1a	polymerase (RNA) I polypeptide A	20019	ENSMUSG00000049553
A_51_P361492	-0.8556	Pou2f1	POU domain, class 2, transcription factor 1	18986	ENSMUSG00000026565
A_30_P01031620	-0.6346	Pou2f1	POU domain, class 2, transcription factor 1	18986	ENSMUSG00000026565
A_30_P01017969	-0.6209	Pou2f1	POU domain, class 2, transcription factor 1	18986	ENSMUSG00000026565
A_55_P2209912	-0.8588	Pou2f1	POU domain, class 2, transcription factor 1	18986	ENSMUSG00000026565
A_51_P310949	-0.6022	Ppox	protoporphyrinogen oxidase	19044	ENSMUSG00000062729
A_51_P309501	0.5676	Praf2	PRA1 domain family 2	54637	ENSMUSG00000031149
A_55_P2131915	-0.8178	Prrx1	paired related homeobox 1	18933	ENSMUSG00000026586
A_55_P2036280	0.5923	Psen2	presenilin 2	19165	ENSMUSG00000010609
A_55_P2008651	-0.5707	Qdpr	quinoid dihydropteridine reductase	110391	ENSMUSG00000015806
A_55_P2134790	0.8067	Qsox1	quiescin Q6 sulfhydryl oxidase 1	104009	ENSMUSG00000033684
A_55_P2010116	-0.674	Rab27b	RAB27b, member RAS oncogene family	80718	ENSMUSG00000024511
A_55_P2002819	0.8217	Rabgap1l	RAB GTPase activating protein 1-like	29809	ENSMUSG00000026721
A_55_P1974283	-0.6104	Rbmx	RNA binding motif protein, X chromosome	19655	ENSMUSG00000031134
A_55_P2022104	-0.8662	Rfwd2	ring finger and WD repeat domain 2	26374	ENSMUSG00000040782
A_55_P2042521	-0.8198	Rfwd2	ring finger and WD repeat domain 2	26374	ENSMUSG00000040782
A_55_P2089198	-0.6044	Rgs7	regulator of G protein signaling 7	24012	ENSMUSG00000026527
A_51_P417469	0.6461	Rnaseh2c	ribonuclease H2, subunit C	68209	ENSMUSG00000024925
A_51_P377760	-0.8026	Rnasel	ribonuclease L (2', 5'-oligoisoadenylate synthetase-dependent)	24014	ENSMUSG00000066800
A_55_P2096340	0.5866	Rnf170	ring finger protein 170	77733	ENSMUSG00000013878
A_52_P303077	0.6092	Rogdi	rogdi homolog (Drosophila)	66049	ENSMUSG00000022540
A_55_P2111870	0.5679	Rogdi	rogdi homolog (Drosophila)	66049	ENSMUSG00000022540
A_55_P2154240	0.5588	Rps29	ribosomal protein S29	20090	ENSMUSG00000034892
A_51_P155747	-0.8791	Scyl3	SCY1-like 3 (S. cerevisiae)	240880	ENSMUSG00000026584
A_55_P2010622	0.6612	Sec16b	SEC16 homolog B (S. cerevisiae)	89867	ENSMUSG00000026589
A_52_P482925	-0.5963	Serbp1	serpine1 mRNA binding protein 1	66870	ENSMUSG00000036371
A_55_P2061061	-0.5828	Set	SET nuclear oncogene	56086	ENSMUSG00000054766
A_55_P1960837	-0.5624	Set	SET nuclear oncogene	56086	ENSMUSG00000054766
A_55_P2075140	0.5792	Sirt3	sirtuin 3 (silent mating type information regulation 2, homolog) 3 (S. cerevisiae)	64384	ENSMUSG00000025486
A_55_P1976690	-0.5663	Snrnp35	small nuclear ribonucleoprotein 35 (U11/U12)	76167	ENSMUSG00000029402
A_55_P1954001	-0.6036	Snrpc	U1 small nuclear ribonucleoprotein C	20630	ENSMUSG00000024217
A_52_P538470	0.5845	Spats2l	spermatogenesis associated, serine-rich 2-like	67198	ENSMUSG00000038305
A_51_P381584	-0.5646	Stx6	syntaxin 6	58244	ENSMUSG00000026470
A_52_P214891	0.5853	Stx6	syntaxin 6	58244	ENSMUSG00000026470
A_55_P1986103	-0.5605	Suco	SUN domain containing ossification factor	226551	ENSMUSG00000040297
A_51_P173384	-0.8869	Tada1	transcriptional adaptor 1	27878	ENSMUSG00000026563
A_51_P249930	-0.6	Tceal1	transcription elongation factor A (SII)-like 1	237052	ENSMUSG00000049536
A_66_P137943	0.5739	Tctn2	tectonic family member 2	67978	ENSMUSG00000029386
A_55_P2142575	0.5597	Tdrd5	tudor domain containing 5	214575	ENSMUSG00000060985
A_55_P2272979	0.791	Tdrd5	tudor domain containing 5	214575	ENSMUSG00000060985
A_55_P1965160	0.5929	Tdrd5	tudor domain containing 5	214575	ENSMUSG00000060985
A_55_P2038687	0.7126	Tmco1	transmembrane and coiled-coil domains 1	68944	ENSMUSG00000052428
A_55_P1974957	-0.6172	Tnr	tenascin R	21960	ENSMUSG00000015829
A_66_P105244	0.7728	Tor1aip1	torsin A interacting protein 1	208263	ENSMUSG00000026466
A_55_P1975714	-0.8013	Tor1aip1	torsin A interacting protein 1	208263	ENSMUSG00000026466
A_51_P111932	-0.6569	Tor1aip2	torsin A interacting protein 2	240832	ENSMUSG00000050565,ENSMUSG00000079252
A_66_P118091	0.7813	Tor3a	torsin family 3, member A	30935	ENSMUSG00000060519
A_30_P01020498	-0.5613	Ube2d3	ubiquitin-conjugating enzyme E2D 3	66105	ENSMUSG00000078578
A_51_P398878	-0.7438	Uck2	uridine-cytidine kinase 2	80914	ENSMUSG00000026558
A_55_P2058992	0.6262	Vamp4	vesicle-associated membrane protein 4	53330	ENSMUSG00000026696
A_55_P1961567	0.5658	Ypel3	yippee-like 3 (Drosophila)	66090	ENSMUSG00000042675
A_55_P2088870	-0.5784	Zbtb37	zinc finger and BTB domain containing 37	240869	ENSMUSG00000043467
A_30_P01029834	0.8427	Zbtb37	zinc finger and BTB domain containing 37	240869	ENSMUSG00000043467
A_55_P1985673	0.572	Zbtb37	zinc finger and BTB domain containing 37	240869	ENSMUSG00000043467
A_30_P01027660	0.811	Zbtb37	zinc finger and BTB domain containing 37	240869	ENSMUSG00000043467
A_65_P08867	0.826	Zbtb37	zinc finger and BTB domain containing 37	240869	ENSMUSG00000043467
A_30_P01021343	0.8441	Zbtb37	zinc finger and BTB domain containing 37	240869	ENSMUSG00000043467
A_30_P01017650	0.8389	Zbtb37	zinc finger and BTB domain containing 37	240869	ENSMUSG00000043467
A_52_P91402	0.5866	Zcchc17	zinc finger, CCHC domain containing 17	619605	ENSMUSG00000028772
A_52_P373798	0.5685	Zdhhc3	zinc finger, DHHC domain containing 3	69035	ENSMUSG00000025786
A_52_P644354	-0.5634	Zfp106	zinc finger protein 106	20402	ENSMUSG00000027288
A_55_P2034250	-0.6044	Zfp187	zinc finger protein 187	432731	ENSMUSG00000022228
A_55_P2083814	-0.57	Zzz3	zinc finger, ZZ domain containing 3	108946	ENSMUSG00000039068
cellular component::cell::GO:0005623
C=12313;O=216;E=189.52;R=1.14;rawP=0.0003;adjP=0.0085
Probe Set	r (midbrain)	Symbol	Name	Entrez ID	Ensemble Gene ID
A_55_P2085170	0.5805	Sept6	septin 6	56526	ENSMUSG00000050379
A_51_P501815	0.6033	1500032L24Rik	RIKEN cDNA 1500032L24 gene	69029	ENSMUSG00000022452
A_55_P1982986	0.5742	1810043G02Rik	RIKEN cDNA 1810043G02 gene	67884	ENSMUSG00000020284
A_51_P190437	-0.7406	4930455F23Rik	RIKEN cDNA 4930455F23 gene	74895	ENSMUSG00000026578
A_52_P679205	0.6487	4930471M23Rik	RIKEN cDNA 4930471M23 gene	74919	ENSMUSG00000029175
A_52_P394395	-0.6275	Abcd3	ATP-binding cassette, sub-family D (ALD), member 3	19299	ENSMUSG00000028127
A_55_P2104988	0.6136	Accn2	amiloride-sensitive cation channel 2, neuronal	11419	ENSMUSG00000023017
A_52_P183181	-0.5965	Adar	adenosine deaminase, RNA-specific	56417	ENSMUSG00000027951
A_30_P01019456	0.657	Agrn	agrin	11603	ENSMUSG00000041936
A_30_P01030529	0.5866	Agrn	agrin	11603	ENSMUSG00000041936
A_30_P01029969	0.572	Agrn	agrin	11603	ENSMUSG00000041936
A_30_P01033628	0.6365	Agrn	agrin	11603	ENSMUSG00000041936
A_52_P495471	-0.5779	Anapc10	anaphase promoting complex subunit 10	68999	ENSMUSG00000036977
A_55_P2064568	0.6571	Anks1	ankyrin repeat and SAM domain containing 1	224650	ENSMUSG00000024219
A_55_P2096762	0.6664	Arhgdig	Rho GDP dissociation inhibitor (GDI) gamma	14570	ENSMUSG00000073433
A_51_P172085	0.5788	Arhgdig	Rho GDP dissociation inhibitor (GDI) gamma	14570	ENSMUSG00000073433
A_55_P1963863	0.592	Arhgef17	Rho guanine nucleotide exchange factor (GEF) 17	207212	ENSMUSG00000032875
A_55_P2000390	-0.5744	Arpc5	actin related protein 2/3 complex, subunit 5	67771	ENSMUSG00000008475
A_55_P2030373	0.6214	Atp1a2	ATPase, Na+/K+ transporting, alpha 2 polypeptide	98660	ENSMUSG00000007097
A_55_P2009787	0.6543	Atp1a4	ATPase, Na+/K+ transporting, alpha 4 polypeptide	27222	ENSMUSG00000007107
A_55_P2184123	0.6536	Atp1a4	ATPase, Na+/K+ transporting, alpha 4 polypeptide	27222	ENSMUSG00000007107
A_55_P2061690	0.6326	Atp5d	ATP synthase, H+ transporting, mitochondrial F1 complex, delta subunit	66043	ENSMUSG00000003072
A_51_P362054	0.5858	Atp5e	ATP synthase, H+ transporting, mitochondrial F1 complex, epsilon subunit	67126	ENSMUSG00000016252
A_55_P2081510	0.7129	Atp5j2	ATP synthase, H+ transporting, mitochondrial F0 complex, subunit F2	57423	ENSMUSG00000038690
A_55_P1973486	0.6025	Atp6v1f	ATPase, H+ transporting, lysosomal V1 subunit F	66144	ENSMUSG00000004285
A_55_P1965416	0.5889	Atp9a	ATPase, class II, type 9A	11981	ENSMUSG00000027546
A_55_P1991552	-0.5919	Atraid	all-trans retinoic acid induced differentiation factor	381629	ENSMUSG00000013622
A_55_P2184364	-0.5933	B4galt3	UDP-Gal:betaGlcNAc beta 1,4-galactosyltransferase, polypeptide 3	57370	ENSMUSG00000052423
A_55_P2137203	0.5797	B4galt3	UDP-Gal:betaGlcNAc beta 1,4-galactosyltransferase, polypeptide 3	57370	ENSMUSG00000052423
A_55_P2043317	0.5768	Bag1	BCL2-associated athanogene 1	12017	ENSMUSG00000028416
A_52_P559557	-0.8349	BC026585	cDNA sequence BC026585	226527	ENSMUSG00000033488
A_55_P2031021	-0.6302	Bex1	brain expressed gene 1	19716	ENSMUSG00000050071
A_65_P16753	-0.6534	Bex1	brain expressed gene 1	19716	ENSMUSG00000050071
A_51_P237668	-0.5849	Bex2	brain expressed X-linked 2	12069	ENSMUSG00000042750
A_52_P650108	-0.5678	C80913	expressed sequence C80913	19777	ENSMUSG00000030421
A_52_P1180358	0.7431	Cacna1e	calcium channel, voltage-dependent, R type, alpha 1E subunit	12290	ENSMUSG00000004110
A_55_P2132756	0.5653	Cacna1g	calcium channel, voltage-dependent, T type, alpha 1G subunit	12291	ENSMUSG00000020866
A_51_P244194	0.5749	Cadm3	cell adhesion molecule 3	94332	ENSMUSG00000005338
A_52_P673863	-0.6248	Cdkn1b	cyclin-dependent kinase inhibitor 1B	12576	ENSMUSG00000003031
A_55_P2157205	0.7481	Cdx1	caudal type homeobox 1	12590	ENSMUSG00000024619
A_55_P2077228	-0.694	Cenpl	centromere protein L	70454	ENSMUSG00000026708
A_65_P17827	0.8058	Cenpl	centromere protein L	70454	ENSMUSG00000026708
A_51_P493700	-0.7916	Cep350	centrosomal protein 350	74081	ENSMUSG00000033671
A_66_P102076	0.6328	Cep68	centrosomal protein 68	216543	ENSMUSG00000044066
A_51_P362066	0.5954	Chi3l1	chitinase 3-like 1	12654	ENSMUSG00000064246
A_55_P2186439	-0.6004	Chtop	chromatin target of PRMT1	66511	ENSMUSG00000001017
A_51_P224983	-0.5871	Cln8	ceroid-lipofuscinosis, neuronal 8	26889	ENSMUSG00000026317
A_55_P1976012	-0.6325	Cnih4	cornichon homolog 4 (Drosophila)	98417	ENSMUSG00000062169
A_55_P1976017	0.5859	Cnih4	cornichon homolog 4 (Drosophila)	98417	ENSMUSG00000062169
A_52_P365732	0.6007	Cntn2	contactin 2	21367	ENSMUSG00000053024
A_51_P109335	-0.5965	Copa	coatomer protein complex subunit alpha	12847	ENSMUSG00000026553
A_55_P2185712	-0.5888	Copa	coatomer protein complex subunit alpha	12847	ENSMUSG00000026553
A_52_P349694	0.6405	Copg	coatomer protein complex, subunit gamma	54161	ENSMUSG00000030058
A_51_P144926	0.5821	Cops8	COP9 (constitutive photomorphogenic) homolog, subunit 8 (Arabidopsis thaliana)	108679	ENSMUSG00000034432
A_30_P01032048	0.5811	Cpne5	copine V	240058	ENSMUSG00000024008
A_55_P2140646	-0.8227	Creg1	cellular repressor of E1A-stimulated genes 1	433375	ENSMUSG00000040713
A_55_P1963150	0.7528	Creg1	cellular repressor of E1A-stimulated genes 1	433375	ENSMUSG00000040713
A_52_P155708	-0.8706	Creg1	cellular repressor of E1A-stimulated genes 1	433375	ENSMUSG00000040713
A_55_P1955676	0.568	Csrp2bp	cysteine and glycine-rich protein 2 binding protein	228714	ENSMUSG00000027425
A_55_P1991802	0.5917	Csrp2bp	cysteine and glycine-rich protein 2 binding protein	228714	ENSMUSG00000027425
A_55_P1997126	0.6586	Ctse	cathepsin E	13034	ENSMUSG00000004552
A_55_P1956534	-0.5871	Dach2	dachshund 2 (Drosophila)	93837	ENSMUSG00000025592
A_52_P102559	-0.8492	Dars2	aspartyl-tRNA synthetase 2 (mitochondrial)	226539	ENSMUSG00000026709
A_51_P140797	0.8452	Dcaf6	DDB1 and CUL4 associated factor 6	74106	ENSMUSG00000026571
A_52_P409055	-0.5734	Dcaf8	DDB1 and CUL4 associated factor 8	98193	ENSMUSG00000026554
A_55_P1956572	-0.6114	Dcaf8	DDB1 and CUL4 associated factor 8	98193	ENSMUSG00000026554
A_30_P01027001	0.5562	Dennd1b	DENN/MADD domain containing 1B	329260	ENSMUSG00000056268
A_30_P01021467	0.5715	Dennd1b	DENN/MADD domain containing 1B	329260	ENSMUSG00000056268
A_30_P01018498	0.5849	Dennd1b	DENN/MADD domain containing 1B	329260	ENSMUSG00000056268
A_52_P589391	0.5651	Doc2a	double C2, alpha	13446	ENSMUSG00000052301
A_55_P2155312	-0.7986	Dock3	dedicator of cyto-kinesis 3	208869	ENSMUSG00000039716
A_55_P2062826	0.5863	Dpysl5	dihydropyrimidinase-like 5	65254	ENSMUSG00000029168
A_55_P2030638	-0.6198	Dusp23	dual specificity phosphatase 23	68440	ENSMUSG00000026544
A_52_P310981	-0.604	Eif4e	eukaryotic translation initiation factor 4E	13684	ENSMUSG00000028156
A_55_P1954221	0.5782	Emp1	epithelial membrane protein 1	13730	ENSMUSG00000030208
A_55_P2107667	0.5623	Enah	enabled homolog (Drosophila)	13800	ENSMUSG00000022995
A_55_P2002578	-0.6505	Ephx1	epoxide hydrolase 1, microsomal	13849	ENSMUSG00000038776
A_55_P2124676	-0.6615	Epm2aip1	EPM2A (laforin) interacting protein 1	77781	ENSMUSG00000046785
A_51_P482043	-0.7348	Epm2aip1	EPM2A (laforin) interacting protein 1	77781	ENSMUSG00000046785
A_55_P2135331	0.7067	Evl	Ena-vasodilator stimulated phosphoprotein	14026	ENSMUSG00000021262
A_30_P01023728	0.5652	Exoc8	exocyst complex component 8	102058	ENSMUSG00000074030
A_51_P458866	0.705	F11r	F11 receptor	16456	ENSMUSG00000038235
A_55_P2160910	0.562	Faim2	Fas apoptotic inhibitory molecule 2	72393	ENSMUSG00000023011
A_55_P2118302	0.5799	Fam110a	family with sequence similarity 110, member A	73847	ENSMUSG00000027459
A_55_P2178247	0.7397	Fam20b	family with sequence similarity 20, member B	215015	ENSMUSG00000033557
A_55_P2053177	0.8182	Fam20b	family with sequence similarity 20, member B	215015	ENSMUSG00000033557
A_55_P1990891	-0.5649	Fam5c	family with sequence similarity 5, member C	215378	ENSMUSG00000035131
A_51_P141860	-0.583	Fbxw11	F-box and WD-40 domain protein 11	103583	ENSMUSG00000020271
A_55_P1961894	-0.6175	Fbxw11	F-box and WD-40 domain protein 11	103583	ENSMUSG00000020271
A_51_P359333	-0.6065	Fh1	fumarate hydratase 1	14194	ENSMUSG00000026526
A_55_P2074718	0.7265	Fh1	fumarate hydratase 1	14194	ENSMUSG00000026526
A_55_P2088018	0.5677	Fhod3	formin homology 2 domain containing 3	225288	ENSMUSG00000034295
A_55_P2005426	-0.6407	Fmn2	formin 2	54418	ENSMUSG00000028354
A_55_P2159432	0.5838	Fndc4	fibronectin type III domain containing 4	64339	ENSMUSG00000038552
A_52_P111145	0.5766	Gabbr2	gamma-aminobutyric acid (GABA) B receptor, 2	242425	ENSMUSG00000039809
A_51_P198694	0.6085	Gckr	glucokinase regulatory protein	231103	ENSMUSG00000059434
A_55_P2039190	0.6011	Gfra4	glial cell line derived neurotrophic factor family receptor alpha 4	14588	ENSMUSG00000027316
A_55_P1984119	0.6145	Gfra4	glial cell line derived neurotrophic factor family receptor alpha 4	14588	ENSMUSG00000027316
A_55_P1984118	0.7073	Gfra4	glial cell line derived neurotrophic factor family receptor alpha 4	14588	ENSMUSG00000027316
A_55_P1985005	0.5644	Ghrh	growth hormone releasing hormone	14601	ENSMUSG00000027643
A_55_P2180764	0.6296	Gls	glutaminase	14660	ENSMUSG00000026103
A_55_P2142146	-0.8268	Glul	glutamate-ammonia ligase (glutamine synthetase)	14645	ENSMUSG00000026473
A_55_P2081630	0.7223	Gpa33	glycoprotein A33 (transmembrane)	59290	ENSMUSG00000000544
A_30_P01023318	-0.6064	Gpr19	G protein-coupled receptor 19	14760	ENSMUSG00000032641
A_30_P01027109	-0.6201	Gpr19	G protein-coupled receptor 19	14760	ENSMUSG00000032641
A_55_P2050807	0.5597	Gtpbp5	GTP binding protein 5	52856	ENSMUSG00000039069
A_51_P269078	0.6014	Habp4	hyaluronic acid binding protein 4	56541	ENSMUSG00000021476
A_52_P339791	0.605	Hdgf	hepatoma-derived growth factor	15191	ENSMUSG00000004897
A_52_P234354	0.6369	Hic2	hypermethylated in cancer 2	58180	ENSMUSG00000050240
A_51_P468780	-0.5722	Hmg20a	high mobility group 20A	66867	ENSMUSG00000032329
A_52_P466887	-0.6275	Hnrnpd	heterogeneous nuclear ribonucleoprotein D	11991	ENSMUSG00000000568
A_52_P471395	0.5649	Ifngr2	interferon gamma receptor 2	15980	ENSMUSG00000022965
A_55_P2026218	-0.6349	Igsf8	immunoglobulin superfamily, member 8	140559	ENSMUSG00000038034
A_55_P2041738	0.5614	Il15ra	interleukin 15 receptor, alpha chain	16169	ENSMUSG00000023206
A_55_P2027083	0.6116	Kcnj10	potassium inwardly-rectifying channel, subfamily J, member 10	16513	ENSMUSG00000044708
A_51_P511285	0.7095	Kcnj9	potassium inwardly-rectifying channel, subfamily J, member 9	16524	ENSMUSG00000038026
A_55_P1960581	0.5577	Kdm5b	lysine (K)-specific demethylase 5B	75605	ENSMUSG00000042207
A_51_P425962	0.5945	Khdrbs3	KH domain containing, RNA binding, signal transduction associated 3	13992	ENSMUSG00000022332
A_55_P2037478	-0.8662	Kifap3	kinesin-associated protein 3	16579	ENSMUSG00000026585
A_55_P2455725	-0.7505	Klhl20	kelch-like 20 (Drosophila)	226541	ENSMUSG00000026705
A_51_P428505	0.6304	Krtcap2	keratinocyte associated protein 2	66059	ENSMUSG00000042747
A_55_P2105673	0.609	Lhx4	LIM homeobox protein 4	16872	ENSMUSG00000026468
A_55_P2111264	0.5726	Lhx9	LIM homeobox protein 9	16876	ENSMUSG00000019230
A_51_P325223	0.6563	Lin7b	lin-7 homolog B (C. elegans)	22342	ENSMUSG00000003872
A_55_P2005908	0.5944	Lin9	lin-9 homolog (C. elegans)	72568	ENSMUSG00000058729
A_55_P2146314	0.6626	Lmx1a	LIM homeobox transcription factor 1 alpha	110648	ENSMUSG00000026686
A_55_P2118391	-0.6218	Lrp6	low density lipoprotein receptor-related protein 6	16974	ENSMUSG00000030201
A_52_P583973	0.5796	Lrpap1	low density lipoprotein receptor-related protein associated protein 1	16976	ENSMUSG00000029103
A_52_P498355	-0.57	Lyrm4	LYR motif containing 4	380840	ENSMUSG00000046573
A_52_P204689	0.6019	Map4k2	mitogen-activated protein kinase kinase kinase kinase 2	26412	ENSMUSG00000024948
A_55_P2473316	-0.5911	Mapre1	microtubule-associated protein, RP/EB family, member 1	13589	ENSMUSG00000027479
A_55_P2185910	0.6498	Mbtps2	membrane-bound transcription factor peptidase, site 2	270669	ENSMUSG00000046873
A_55_P2055063	-0.6478	Mcts1	malignant T cell amplified sequence 1	68995	ENSMUSG00000000355
A_65_P17492	0.6805	Med29	mediator complex subunit 29	67224	ENSMUSG00000003444
A_55_P2036894	0.684	Med29	mediator complex subunit 29	67224	ENSMUSG00000003444
A_55_P1953157	-0.8938	Mettl18	methyltransferase like 18	69962	ENSMUSG00000041396
A_55_P2179726	-0.8833	Mettl18	methyltransferase like 18	69962	ENSMUSG00000041396
A_51_P215077	0.9953	Mgst3	microsomal glutathione S-transferase 3	66447	ENSMUSG00000026688
A_55_P2056342	1	Mgst3	microsomal glutathione S-transferase 3	66447	ENSMUSG00000026688
A_51_P379660	0.5995	Mllt11	myeloid/lymphoid or mixed-lineage leukemia (trithorax homolog, Drosophila); translocated to, 11	56772	ENSMUSG00000053192
A_52_P10181	-0.5897	Mmaa	methylmalonic aciduria (cobalamin deficiency) type A	109136	ENSMUSG00000037022
A_51_P508770	0.6555	Mmp17	matrix metallopeptidase 17	23948	ENSMUSG00000029436
A_65_P17218	-0.7172	Mndal	myeloid nuclear differentiation antigen like	100040462	ENSMUSG00000090272
A_51_P129317	-0.5928	Mob4	MOB family member 4, phocein	19070	ENSMUSG00000025979
A_51_P103975	-0.849	Mpc2	mitochondrial pyruvate carrier 2	70456	ENSMUSG00000026568
A_51_P160913	-0.5586	Mr1	major histocompatibility complex, class I-related	15064	ENSMUSG00000026471
A_52_P203798	0.6008	Mras	muscle and microspikes RAS	17532	ENSMUSG00000032470
A_52_P180335	0.6232	Mrpl28	mitochondrial ribosomal protein L28	68611	ENSMUSG00000024181
A_51_P107433	0.5749	Mrpl34	mitochondrial ribosomal protein L34	94065	ENSMUSG00000034880
A_51_P372312	0.6616	Mrpl54	mitochondrial ribosomal protein L54	66047	ENSMUSG00000034932
A_51_P293607	0.8717	Mrps14	mitochondrial ribosomal protein S14	64659	ENSMUSG00000058267
A_55_P2036978	0.6096	Mrps14	mitochondrial ribosomal protein S14	64659	ENSMUSG00000058267
A_55_P2070786	-0.8577	Mrps14	mitochondrial ribosomal protein S14	64659	ENSMUSG00000058267
A_55_P2101426	0.5593	Mrps25	mitochondrial ribosomal protein S25	64658	ENSMUSG00000014551
A_52_P184149	-0.5832	Mthfd2	methylenetetrahydrofolate dehydrogenase (NAD+ dependent), methenyltetrahydrofolate cyclohydrolase	17768	ENSMUSG00000005667
A_55_P2152547	0.6154	Myl3	myosin, light polypeptide 3	17897	ENSMUSG00000059741
A_51_P366207	-0.6458	Nap1l2	nucleosome assembly protein 1-like 2	17954	ENSMUSG00000082229
A_51_P315555	-0.5695	Nars	asparaginyl-tRNA synthetase	70223	ENSMUSG00000024587
A_66_P100021	0.5986	Ncaph2	non-SMC condensin II complex, subunit H2	52683	ENSMUSG00000008690
A_51_P329541	0.5677	Nckipsd	NCK interacting protein with SH3 domain	80987	ENSMUSG00000032598
A_51_P134007	-0.6158	Ncl	nucleolin	17975	ENSMUSG00000026234
A_51_P114062	0.5885	Ncs1	neuronal calcium sensor 1	14299	ENSMUSG00000062661
A_51_P384946	0.6207	Ndufa2	NADH dehydrogenase (ubiquinone) 1 alpha subcomplex, 2	17991	ENSMUSG00000014294
A_65_P13910	0.6169	Ndufb2	NADH dehydrogenase (ubiquinone) 1 beta subcomplex, 2	68198	ENSMUSG00000002416
A_51_P181341	0.6073	Necab2	N-terminal EF-hand calcium binding protein 2	117148	ENSMUSG00000031837
A_51_P416869	0.6955	Nedd8	neural precursor cell expressed, developmentally down-regulated gene 8	18002	ENSMUSG00000010376
A_52_P632191	0.5795	Nfx1	nuclear transcription factor, X-box binding 1	74164	ENSMUSG00000028423
A_52_P464629	0.7969	Nme7	NME/NM23 family member 7	171567	ENSMUSG00000026575
A_55_P1996484	0.7369	Nphs2	nephrosis 2 homolog, podocin (human)	170484	ENSMUSG00000026602
A_51_P514449	0.5741	Nr5a2	nuclear receptor subfamily 5, group A, member 2	26424	ENSMUSG00000026398
A_55_P2038162	0.5595	Nt5c	5',3'-nucleotidase, cytosolic	50773	ENSMUSG00000020736
A_55_P2029583	0.5642	Nt5c1a	5'-nucleotidase, cytosolic IA	230718	ENSMUSG00000054958
A_55_P2156464	0.5938	Nt5c3l	5'-nucleotidase, cytosolic III-like	68106	ENSMUSG00000017176
A_55_P2156462	0.6293	Nt5c3l	5'-nucleotidase, cytosolic III-like	68106	ENSMUSG00000017176
A_55_P2158319	0.5757	Ntan1	N-terminal Asn amidase	18203	ENSMUSG00000022681
A_55_P2011290	0.5762	Odz2	odd Oz/ten-m homolog 2 (Drosophila)	23964	ENSMUSG00000049336
A_51_P219721	-0.5633	Ola1	Obg-like ATPase 1	67059	ENSMUSG00000027108
A_66_P134501	0.5833	Olfm1	olfactomedin 1	56177	ENSMUSG00000026833
A_55_P2051696	0.7533	Pbx1	pre B cell leukemia homeobox 1	18514	ENSMUSG00000052534
A_51_P428781	0.6046	Pbx4	pre B cell leukemia homeobox 4	80720	ENSMUSG00000031860
A_51_P418259	0.5683	Pccb	propionyl Coenzyme A carboxylase, beta polypeptide	66904	ENSMUSG00000032527
A_55_P1974827	0.6642	Pde1b	phosphodiesterase 1B, Ca2+-calmodulin dependent	18574	ENSMUSG00000022489
A_55_P2161865	0.5572	Pdlim7	PDZ and LIM domain 7	67399	ENSMUSG00000021493
A_51_P327778	0.6167	Pfdn2	prefoldin 2	18637	ENSMUSG00000006412
A_55_P2002150	0.5707	Pgs1	phosphatidylglycerophosphate synthase 1	74451	ENSMUSG00000017715
A_55_P2144766	-0.6938	Pigc	phosphatidylinositol glycan anchor biosynthesis, class C	67292	ENSMUSG00000026698
A_55_P1987979	-0.5563	Plrg1	pleiotropic regulator 1, PRL1 homolog (Arabidopsis)	53317	ENSMUSG00000027998
A_65_P02327	0.5565	Pogk	pogo transposable element with KRAB domain	71592	ENSMUSG00000040596
A_52_P612693	0.6053	Polb	polymerase (DNA directed), beta	18970	ENSMUSG00000031536
A_51_P236197	-0.6508	Polr1a	polymerase (RNA) I polypeptide A	20019	ENSMUSG00000049553
A_51_P361492	-0.8556	Pou2f1	POU domain, class 2, transcription factor 1	18986	ENSMUSG00000026565
A_30_P01031620	-0.6346	Pou2f1	POU domain, class 2, transcription factor 1	18986	ENSMUSG00000026565
A_30_P01017969	-0.6209	Pou2f1	POU domain, class 2, transcription factor 1	18986	ENSMUSG00000026565
A_55_P2209912	-0.8588	Pou2f1	POU domain, class 2, transcription factor 1	18986	ENSMUSG00000026565
A_51_P310949	-0.6022	Ppox	protoporphyrinogen oxidase	19044	ENSMUSG00000062729
A_51_P309501	0.5676	Praf2	PRA1 domain family 2	54637	ENSMUSG00000031149
A_55_P2131915	-0.8178	Prrx1	paired related homeobox 1	18933	ENSMUSG00000026586
A_55_P2036280	0.5923	Psen2	presenilin 2	19165	ENSMUSG00000010609
A_55_P2069350	-0.6596	Psph	phosphoserine phosphatase	100678	ENSMUSG00000029446
A_55_P2167040	-0.5968	Pvrl4	poliovirus receptor-related 4	71740	ENSMUSG00000006411
A_55_P2008651	-0.5707	Qdpr	quinoid dihydropteridine reductase	110391	ENSMUSG00000015806
A_55_P2134790	0.8067	Qsox1	quiescin Q6 sulfhydryl oxidase 1	104009	ENSMUSG00000033684
A_55_P2010116	-0.674	Rab27b	RAB27b, member RAS oncogene family	80718	ENSMUSG00000024511
A_55_P2002819	0.8217	Rabgap1l	RAB GTPase activating protein 1-like	29809	ENSMUSG00000026721
A_51_P115817	-0.7254	Ralgps2	Ral GEF with PH domain and SH3 binding motif 2	78255	ENSMUSG00000026594
A_55_P1974283	-0.6104	Rbmx	RNA binding motif protein, X chromosome	19655	ENSMUSG00000031134
A_55_P2022104	-0.8662	Rfwd2	ring finger and WD repeat domain 2	26374	ENSMUSG00000040782
A_55_P2042521	-0.8198	Rfwd2	ring finger and WD repeat domain 2	26374	ENSMUSG00000040782
A_55_P2089198	-0.6044	Rgs7	regulator of G protein signaling 7	24012	ENSMUSG00000026527
A_51_P417469	0.6461	Rnaseh2c	ribonuclease H2, subunit C	68209	ENSMUSG00000024925
A_51_P377760	-0.8026	Rnasel	ribonuclease L (2', 5'-oligoisoadenylate synthetase-dependent)	24014	ENSMUSG00000066800
A_55_P2096340	0.5866	Rnf170	ring finger protein 170	77733	ENSMUSG00000013878
A_52_P303077	0.6092	Rogdi	rogdi homolog (Drosophila)	66049	ENSMUSG00000022540
A_55_P2111870	0.5679	Rogdi	rogdi homolog (Drosophila)	66049	ENSMUSG00000022540
A_55_P2154240	0.5588	Rps29	ribosomal protein S29	20090	ENSMUSG00000034892
A_51_P155747	-0.8791	Scyl3	SCY1-like 3 (S. cerevisiae)	240880	ENSMUSG00000026584
A_55_P2010622	0.6612	Sec16b	SEC16 homolog B (S. cerevisiae)	89867	ENSMUSG00000026589
A_52_P482925	-0.5963	Serbp1	serpine1 mRNA binding protein 1	66870	ENSMUSG00000036371
A_55_P2061061	-0.5828	Set	SET nuclear oncogene	56086	ENSMUSG00000054766
A_55_P1960837	-0.5624	Set	SET nuclear oncogene	56086	ENSMUSG00000054766
A_55_P2075140	0.5792	Sirt3	sirtuin 3 (silent mating type information regulation 2, homolog) 3 (S. cerevisiae)	64384	ENSMUSG00000025486
A_55_P2142818	-0.6479	Slc5a7	solute carrier family 5 (choline transporter), member 7	63993	ENSMUSG00000023945
A_55_P1976690	-0.5663	Snrnp35	small nuclear ribonucleoprotein 35 (U11/U12)	76167	ENSMUSG00000029402
A_55_P1954001	-0.6036	Snrpc	U1 small nuclear ribonucleoprotein C	20630	ENSMUSG00000024217
A_52_P538470	0.5845	Spats2l	spermatogenesis associated, serine-rich 2-like	67198	ENSMUSG00000038305
A_55_P2112947	-0.6236	Srp9	signal recognition particle 9	27058	ENSMUSG00000026511
A_51_P381584	-0.5646	Stx6	syntaxin 6	58244	ENSMUSG00000026470
A_52_P214891	0.5853	Stx6	syntaxin 6	58244	ENSMUSG00000026470
A_55_P1986103	-0.5605	Suco	SUN domain containing ossification factor	226551	ENSMUSG00000040297
A_51_P173384	-0.8869	Tada1	transcriptional adaptor 1	27878	ENSMUSG00000026563
A_51_P249930	-0.6	Tceal1	transcription elongation factor A (SII)-like 1	237052	ENSMUSG00000049536
A_66_P137943	0.5739	Tctn2	tectonic family member 2	67978	ENSMUSG00000029386
A_55_P2142575	0.5597	Tdrd5	tudor domain containing 5	214575	ENSMUSG00000060985
A_55_P2272979	0.791	Tdrd5	tudor domain containing 5	214575	ENSMUSG00000060985
A_55_P1965160	0.5929	Tdrd5	tudor domain containing 5	214575	ENSMUSG00000060985
A_55_P2038687	0.7126	Tmco1	transmembrane and coiled-coil domains 1	68944	ENSMUSG00000052428
A_55_P1974957	-0.6172	Tnr	tenascin R	21960	ENSMUSG00000015829
A_66_P105244	0.7728	Tor1aip1	torsin A interacting protein 1	208263	ENSMUSG00000026466
A_55_P1975714	-0.8013	Tor1aip1	torsin A interacting protein 1	208263	ENSMUSG00000026466
A_51_P111932	-0.6569	Tor1aip2	torsin A interacting protein 2	240832	ENSMUSG00000050565,ENSMUSG00000079252
A_66_P118091	0.7813	Tor3a	torsin family 3, member A	30935	ENSMUSG00000060519
A_30_P01020498	-0.5613	Ube2d3	ubiquitin-conjugating enzyme E2D 3	66105	ENSMUSG00000078578
A_52_P457411	0.559	Ubl5	ubiquitin-like 5	66177	ENSMUSG00000084786
A_51_P398878	-0.7438	Uck2	uridine-cytidine kinase 2	80914	ENSMUSG00000026558
A_55_P2058992	0.6262	Vamp4	vesicle-associated membrane protein 4	53330	ENSMUSG00000026696
A_55_P2117764	-0.5668	Vangl2	vang-like 2 (van gogh, Drosophila)	93840	ENSMUSG00000026556
A_55_P2124233	-0.6181	Vsig8	V-set and immunoglobulin domain containing 8	240916	ENSMUSG00000049598
A_55_P1961567	0.5658	Ypel3	yippee-like 3 (Drosophila)	66090	ENSMUSG00000042675
A_55_P1969861	0.5615	Zap70	zeta-chain (TCR) associated protein kinase	22637	ENSMUSG00000026117
A_55_P2088870	-0.5784	Zbtb37	zinc finger and BTB domain containing 37	240869	ENSMUSG00000043467
A_30_P01029834	0.8427	Zbtb37	zinc finger and BTB domain containing 37	240869	ENSMUSG00000043467
A_55_P1985673	0.572	Zbtb37	zinc finger and BTB domain containing 37	240869	ENSMUSG00000043467
A_30_P01027660	0.811	Zbtb37	zinc finger and BTB domain containing 37	240869	ENSMUSG00000043467
A_65_P08867	0.826	Zbtb37	zinc finger and BTB domain containing 37	240869	ENSMUSG00000043467
A_30_P01021343	0.8441	Zbtb37	zinc finger and BTB domain containing 37	240869	ENSMUSG00000043467
A_30_P01017650	0.8389	Zbtb37	zinc finger and BTB domain containing 37	240869	ENSMUSG00000043467
A_52_P91402	0.5866	Zcchc17	zinc finger, CCHC domain containing 17	619605	ENSMUSG00000028772
A_52_P373798	0.5685	Zdhhc3	zinc finger, DHHC domain containing 3	69035	ENSMUSG00000025786
A_52_P644354	-0.5634	Zfp106	zinc finger protein 106	20402	ENSMUSG00000027288
A_55_P2034250	-0.6044	Zfp187	zinc finger protein 187	432731	ENSMUSG00000022228
A_55_P2083814	-0.57	Zzz3	zinc finger, ZZ domain containing 3	108946	ENSMUSG00000039068
cellular component::cytoplasmic part::GO:0044444
C=5217;O=108;E=80.30;R=1.34;rawP=0.0002;adjP=0.0085
Probe Set	r (midbrain)	Symbol	Name	Entrez ID	Ensemble Gene ID
A_55_P2085170	0.5805	Sept6	septin 6	56526	ENSMUSG00000050379
A_51_P501815	0.6033	1500032L24Rik	RIKEN cDNA 1500032L24 gene	69029	ENSMUSG00000022452
A_52_P679205	0.6487	4930471M23Rik	RIKEN cDNA 4930471M23 gene	74919	ENSMUSG00000029175
A_52_P394395	-0.6275	Abcd3	ATP-binding cassette, sub-family D (ALD), member 3	19299	ENSMUSG00000028127
A_55_P2030373	0.6214	Atp1a2	ATPase, Na+/K+ transporting, alpha 2 polypeptide	98660	ENSMUSG00000007097
A_55_P2061690	0.6326	Atp5d	ATP synthase, H+ transporting, mitochondrial F1 complex, delta subunit	66043	ENSMUSG00000003072
A_51_P362054	0.5858	Atp5e	ATP synthase, H+ transporting, mitochondrial F1 complex, epsilon subunit	67126	ENSMUSG00000016252
A_55_P2081510	0.7129	Atp5j2	ATP synthase, H+ transporting, mitochondrial F0 complex, subunit F2	57423	ENSMUSG00000038690
A_55_P1973486	0.6025	Atp6v1f	ATPase, H+ transporting, lysosomal V1 subunit F	66144	ENSMUSG00000004285
A_55_P1965416	0.5889	Atp9a	ATPase, class II, type 9A	11981	ENSMUSG00000027546
A_55_P1991552	-0.5919	Atraid	all-trans retinoic acid induced differentiation factor	381629	ENSMUSG00000013622
A_55_P2184364	-0.5933	B4galt3	UDP-Gal:betaGlcNAc beta 1,4-galactosyltransferase, polypeptide 3	57370	ENSMUSG00000052423
A_55_P2137203	0.5797	B4galt3	UDP-Gal:betaGlcNAc beta 1,4-galactosyltransferase, polypeptide 3	57370	ENSMUSG00000052423
A_55_P2043317	0.5768	Bag1	BCL2-associated athanogene 1	12017	ENSMUSG00000028416
A_52_P559557	-0.8349	BC026585	cDNA sequence BC026585	226527	ENSMUSG00000033488
A_52_P650108	-0.5678	C80913	expressed sequence C80913	19777	ENSMUSG00000030421
A_55_P2132756	0.5653	Cacna1g	calcium channel, voltage-dependent, T type, alpha 1G subunit	12291	ENSMUSG00000020866
A_52_P673863	-0.6248	Cdkn1b	cyclin-dependent kinase inhibitor 1B	12576	ENSMUSG00000003031
A_51_P493700	-0.7916	Cep350	centrosomal protein 350	74081	ENSMUSG00000033671
A_66_P102076	0.6328	Cep68	centrosomal protein 68	216543	ENSMUSG00000044066
A_51_P362066	0.5954	Chi3l1	chitinase 3-like 1	12654	ENSMUSG00000064246
A_51_P224983	-0.5871	Cln8	ceroid-lipofuscinosis, neuronal 8	26889	ENSMUSG00000026317
A_55_P1976012	-0.6325	Cnih4	cornichon homolog 4 (Drosophila)	98417	ENSMUSG00000062169
A_55_P1976017	0.5859	Cnih4	cornichon homolog 4 (Drosophila)	98417	ENSMUSG00000062169
A_51_P109335	-0.5965	Copa	coatomer protein complex subunit alpha	12847	ENSMUSG00000026553
A_55_P2185712	-0.5888	Copa	coatomer protein complex subunit alpha	12847	ENSMUSG00000026553
A_52_P349694	0.6405	Copg	coatomer protein complex, subunit gamma	54161	ENSMUSG00000030058
A_55_P1997126	0.6586	Ctse	cathepsin E	13034	ENSMUSG00000004552
A_52_P102559	-0.8492	Dars2	aspartyl-tRNA synthetase 2 (mitochondrial)	226539	ENSMUSG00000026709
A_30_P01027001	0.5562	Dennd1b	DENN/MADD domain containing 1B	329260	ENSMUSG00000056268
A_30_P01021467	0.5715	Dennd1b	DENN/MADD domain containing 1B	329260	ENSMUSG00000056268
A_30_P01018498	0.5849	Dennd1b	DENN/MADD domain containing 1B	329260	ENSMUSG00000056268
A_52_P589391	0.5651	Doc2a	double C2, alpha	13446	ENSMUSG00000052301
A_52_P310981	-0.604	Eif4e	eukaryotic translation initiation factor 4E	13684	ENSMUSG00000028156
A_55_P2002578	-0.6505	Ephx1	epoxide hydrolase 1, microsomal	13849	ENSMUSG00000038776
A_55_P2124676	-0.6615	Epm2aip1	EPM2A (laforin) interacting protein 1	77781	ENSMUSG00000046785
A_51_P482043	-0.7348	Epm2aip1	EPM2A (laforin) interacting protein 1	77781	ENSMUSG00000046785
A_30_P01023728	0.5652	Exoc8	exocyst complex component 8	102058	ENSMUSG00000074030
A_55_P2178247	0.7397	Fam20b	family with sequence similarity 20, member B	215015	ENSMUSG00000033557
A_55_P2053177	0.8182	Fam20b	family with sequence similarity 20, member B	215015	ENSMUSG00000033557
A_55_P1990891	-0.5649	Fam5c	family with sequence similarity 5, member C	215378	ENSMUSG00000035131
A_51_P141860	-0.583	Fbxw11	F-box and WD-40 domain protein 11	103583	ENSMUSG00000020271
A_55_P1961894	-0.6175	Fbxw11	F-box and WD-40 domain protein 11	103583	ENSMUSG00000020271
A_51_P359333	-0.6065	Fh1	fumarate hydratase 1	14194	ENSMUSG00000026526
A_55_P2074718	0.7265	Fh1	fumarate hydratase 1	14194	ENSMUSG00000026526
A_55_P2088018	0.5677	Fhod3	formin homology 2 domain containing 3	225288	ENSMUSG00000034295
A_55_P2159432	0.5838	Fndc4	fibronectin type III domain containing 4	64339	ENSMUSG00000038552
A_51_P198694	0.6085	Gckr	glucokinase regulatory protein	231103	ENSMUSG00000059434
A_55_P2180764	0.6296	Gls	glutaminase	14660	ENSMUSG00000026103
A_55_P2142146	-0.8268	Glul	glutamate-ammonia ligase (glutamine synthetase)	14645	ENSMUSG00000026473
A_55_P2050807	0.5597	Gtpbp5	GTP binding protein 5	52856	ENSMUSG00000039069
A_51_P269078	0.6014	Habp4	hyaluronic acid binding protein 4	56541	ENSMUSG00000021476
A_52_P466887	-0.6275	Hnrnpd	heterogeneous nuclear ribonucleoprotein D	11991	ENSMUSG00000000568
A_52_P471395	0.5649	Ifngr2	interferon gamma receptor 2	15980	ENSMUSG00000022965
A_55_P2041738	0.5614	Il15ra	interleukin 15 receptor, alpha chain	16169	ENSMUSG00000023206
A_55_P2037478	-0.8662	Kifap3	kinesin-associated protein 3	16579	ENSMUSG00000026585
A_55_P2455725	-0.7505	Klhl20	kelch-like 20 (Drosophila)	226541	ENSMUSG00000026705
A_51_P428505	0.6304	Krtcap2	keratinocyte associated protein 2	66059	ENSMUSG00000042747
A_55_P2118391	-0.6218	Lrp6	low density lipoprotein receptor-related protein 6	16974	ENSMUSG00000030201
A_52_P583973	0.5796	Lrpap1	low density lipoprotein receptor-related protein associated protein 1	16976	ENSMUSG00000029103
A_52_P498355	-0.57	Lyrm4	LYR motif containing 4	380840	ENSMUSG00000046573
A_52_P204689	0.6019	Map4k2	mitogen-activated protein kinase kinase kinase kinase 2	26412	ENSMUSG00000024948
A_55_P2473316	-0.5911	Mapre1	microtubule-associated protein, RP/EB family, member 1	13589	ENSMUSG00000027479
A_51_P215077	0.9953	Mgst3	microsomal glutathione S-transferase 3	66447	ENSMUSG00000026688
A_55_P2056342	1	Mgst3	microsomal glutathione S-transferase 3	66447	ENSMUSG00000026688
A_52_P10181	-0.5897	Mmaa	methylmalonic aciduria (cobalamin deficiency) type A	109136	ENSMUSG00000037022
A_51_P129317	-0.5928	Mob4	MOB family member 4, phocein	19070	ENSMUSG00000025979
A_51_P103975	-0.849	Mpc2	mitochondrial pyruvate carrier 2	70456	ENSMUSG00000026568
A_51_P160913	-0.5586	Mr1	major histocompatibility complex, class I-related	15064	ENSMUSG00000026471
A_52_P180335	0.6232	Mrpl28	mitochondrial ribosomal protein L28	68611	ENSMUSG00000024181
A_51_P107433	0.5749	Mrpl34	mitochondrial ribosomal protein L34	94065	ENSMUSG00000034880
A_51_P372312	0.6616	Mrpl54	mitochondrial ribosomal protein L54	66047	ENSMUSG00000034932
A_51_P293607	0.8717	Mrps14	mitochondrial ribosomal protein S14	64659	ENSMUSG00000058267
A_55_P2036978	0.6096	Mrps14	mitochondrial ribosomal protein S14	64659	ENSMUSG00000058267
A_55_P2070786	-0.8577	Mrps14	mitochondrial ribosomal protein S14	64659	ENSMUSG00000058267
A_55_P2101426	0.5593	Mrps25	mitochondrial ribosomal protein S25	64658	ENSMUSG00000014551
A_52_P184149	-0.5832	Mthfd2	methylenetetrahydrofolate dehydrogenase (NAD+ dependent), methenyltetrahydrofolate cyclohydrolase	17768	ENSMUSG00000005667
A_55_P2152547	0.6154	Myl3	myosin, light polypeptide 3	17897	ENSMUSG00000059741
A_51_P315555	-0.5695	Nars	asparaginyl-tRNA synthetase	70223	ENSMUSG00000024587
A_51_P134007	-0.6158	Ncl	nucleolin	17975	ENSMUSG00000026234
A_51_P114062	0.5885	Ncs1	neuronal calcium sensor 1	14299	ENSMUSG00000062661
A_51_P384946	0.6207	Ndufa2	NADH dehydrogenase (ubiquinone) 1 alpha subcomplex, 2	17991	ENSMUSG00000014294
A_65_P13910	0.6169	Ndufb2	NADH dehydrogenase (ubiquinone) 1 beta subcomplex, 2	68198	ENSMUSG00000002416
A_52_P464629	0.7969	Nme7	NME/NM23 family member 7	171567	ENSMUSG00000026575
A_55_P2038162	0.5595	Nt5c	5',3'-nucleotidase, cytosolic	50773	ENSMUSG00000020736
A_66_P134501	0.5833	Olfm1	olfactomedin 1	56177	ENSMUSG00000026833
A_51_P418259	0.5683	Pccb	propionyl Coenzyme A carboxylase, beta polypeptide	66904	ENSMUSG00000032527
A_51_P327778	0.6167	Pfdn2	prefoldin 2	18637	ENSMUSG00000006412
A_55_P2002150	0.5707	Pgs1	phosphatidylglycerophosphate synthase 1	74451	ENSMUSG00000017715
A_55_P2144766	-0.6938	Pigc	phosphatidylinositol glycan anchor biosynthesis, class C	67292	ENSMUSG00000026698
A_51_P310949	-0.6022	Ppox	protoporphyrinogen oxidase	19044	ENSMUSG00000062729
A_51_P309501	0.5676	Praf2	PRA1 domain family 2	54637	ENSMUSG00000031149
A_55_P2036280	0.5923	Psen2	presenilin 2	19165	ENSMUSG00000010609
A_55_P2008651	-0.5707	Qdpr	quinoid dihydropteridine reductase	110391	ENSMUSG00000015806
A_55_P2134790	0.8067	Qsox1	quiescin Q6 sulfhydryl oxidase 1	104009	ENSMUSG00000033684
A_55_P2010116	-0.674	Rab27b	RAB27b, member RAS oncogene family	80718	ENSMUSG00000024511
A_55_P2002819	0.8217	Rabgap1l	RAB GTPase activating protein 1-like	29809	ENSMUSG00000026721
A_55_P2022104	-0.8662	Rfwd2	ring finger and WD repeat domain 2	26374	ENSMUSG00000040782
A_55_P2042521	-0.8198	Rfwd2	ring finger and WD repeat domain 2	26374	ENSMUSG00000040782
A_55_P2089198	-0.6044	Rgs7	regulator of G protein signaling 7	24012	ENSMUSG00000026527
A_51_P377760	-0.8026	Rnasel	ribonuclease L (2', 5'-oligoisoadenylate synthetase-dependent)	24014	ENSMUSG00000066800
A_55_P2096340	0.5866	Rnf170	ring finger protein 170	77733	ENSMUSG00000013878
A_55_P2154240	0.5588	Rps29	ribosomal protein S29	20090	ENSMUSG00000034892
A_51_P155747	-0.8791	Scyl3	SCY1-like 3 (S. cerevisiae)	240880	ENSMUSG00000026584
A_55_P2010622	0.6612	Sec16b	SEC16 homolog B (S. cerevisiae)	89867	ENSMUSG00000026589
A_55_P2061061	-0.5828	Set	SET nuclear oncogene	56086	ENSMUSG00000054766
A_55_P1960837	-0.5624	Set	SET nuclear oncogene	56086	ENSMUSG00000054766
A_55_P2075140	0.5792	Sirt3	sirtuin 3 (silent mating type information regulation 2, homolog) 3 (S. cerevisiae)	64384	ENSMUSG00000025486
A_55_P2112947	-0.6236	Srp9	signal recognition particle 9	27058	ENSMUSG00000026511
A_51_P381584	-0.5646	Stx6	syntaxin 6	58244	ENSMUSG00000026470
A_52_P214891	0.5853	Stx6	syntaxin 6	58244	ENSMUSG00000026470
A_55_P1986103	-0.5605	Suco	SUN domain containing ossification factor	226551	ENSMUSG00000040297
A_55_P2142575	0.5597	Tdrd5	tudor domain containing 5	214575	ENSMUSG00000060985
A_55_P2272979	0.791	Tdrd5	tudor domain containing 5	214575	ENSMUSG00000060985
A_55_P1965160	0.5929	Tdrd5	tudor domain containing 5	214575	ENSMUSG00000060985
A_55_P2038687	0.7126	Tmco1	transmembrane and coiled-coil domains 1	68944	ENSMUSG00000052428
A_51_P111932	-0.6569	Tor1aip2	torsin A interacting protein 2	240832	ENSMUSG00000050565,ENSMUSG00000079252
A_66_P118091	0.7813	Tor3a	torsin family 3, member A	30935	ENSMUSG00000060519
A_30_P01020498	-0.5613	Ube2d3	ubiquitin-conjugating enzyme E2D 3	66105	ENSMUSG00000078578
A_51_P398878	-0.7438	Uck2	uridine-cytidine kinase 2	80914	ENSMUSG00000026558
A_55_P2058992	0.6262	Vamp4	vesicle-associated membrane protein 4	53330	ENSMUSG00000026696
A_55_P1969861	0.5615	Zap70	zeta-chain (TCR) associated protein kinase	22637	ENSMUSG00000026117
A_52_P91402	0.5866	Zcchc17	zinc finger, CCHC domain containing 17	619605	ENSMUSG00000028772
A_52_P373798	0.5685	Zdhhc3	zinc finger, DHHC domain containing 3	69035	ENSMUSG00000025786
A_52_P644354	-0.5634	Zfp106	zinc finger protein 106	20402	ENSMUSG00000027288
cellular component::mitochondrial proton-transporting ATP synthase complex::GO:0005753
C=13;O=3;E=0.20;R=14.99;rawP=0.0009;adjP=0.0149
Probe Set	r (midbrain)	Symbol	Name	Entrez ID	Ensemble Gene ID
A_55_P2061690	0.6326	Atp5d	ATP synthase, H+ transporting, mitochondrial F1 complex, delta subunit	66043	ENSMUSG00000003072
A_55_P2081510	0.7129	Atp5j2	ATP synthase, H+ transporting, mitochondrial F0 complex, subunit F2	57423	ENSMUSG00000038690
A_51_P362054	0.5858	Atp5e	ATP synthase, H+ transporting, mitochondrial F1 complex, epsilon subunit	67126	ENSMUSG00000016252
cellular component::intracellular part::GO:0044424
C=10432;O=187;E=160.57;R=1.16;rawP=0.0008;adjP=0.0149
Probe Set	r (midbrain)	Symbol	Name	Entrez ID	Ensemble Gene ID
A_55_P2085170	0.5805	Sept6	septin 6	56526	ENSMUSG00000050379
A_51_P501815	0.6033	1500032L24Rik	RIKEN cDNA 1500032L24 gene	69029	ENSMUSG00000022452
A_55_P1982986	0.5742	1810043G02Rik	RIKEN cDNA 1810043G02 gene	67884	ENSMUSG00000020284
A_51_P190437	-0.7406	4930455F23Rik	RIKEN cDNA 4930455F23 gene	74895	ENSMUSG00000026578
A_52_P679205	0.6487	4930471M23Rik	RIKEN cDNA 4930471M23 gene	74919	ENSMUSG00000029175
A_52_P394395	-0.6275	Abcd3	ATP-binding cassette, sub-family D (ALD), member 3	19299	ENSMUSG00000028127
A_52_P183181	-0.5965	Adar	adenosine deaminase, RNA-specific	56417	ENSMUSG00000027951
A_52_P495471	-0.5779	Anapc10	anaphase promoting complex subunit 10	68999	ENSMUSG00000036977
A_55_P2064568	0.6571	Anks1	ankyrin repeat and SAM domain containing 1	224650	ENSMUSG00000024219
A_55_P2096762	0.6664	Arhgdig	Rho GDP dissociation inhibitor (GDI) gamma	14570	ENSMUSG00000073433
A_51_P172085	0.5788	Arhgdig	Rho GDP dissociation inhibitor (GDI) gamma	14570	ENSMUSG00000073433
A_55_P2000390	-0.5744	Arpc5	actin related protein 2/3 complex, subunit 5	67771	ENSMUSG00000008475
A_55_P2030373	0.6214	Atp1a2	ATPase, Na+/K+ transporting, alpha 2 polypeptide	98660	ENSMUSG00000007097
A_55_P2061690	0.6326	Atp5d	ATP synthase, H+ transporting, mitochondrial F1 complex, delta subunit	66043	ENSMUSG00000003072
A_51_P362054	0.5858	Atp5e	ATP synthase, H+ transporting, mitochondrial F1 complex, epsilon subunit	67126	ENSMUSG00000016252
A_55_P2081510	0.7129	Atp5j2	ATP synthase, H+ transporting, mitochondrial F0 complex, subunit F2	57423	ENSMUSG00000038690
A_55_P1973486	0.6025	Atp6v1f	ATPase, H+ transporting, lysosomal V1 subunit F	66144	ENSMUSG00000004285
A_55_P1965416	0.5889	Atp9a	ATPase, class II, type 9A	11981	ENSMUSG00000027546
A_55_P1991552	-0.5919	Atraid	all-trans retinoic acid induced differentiation factor	381629	ENSMUSG00000013622
A_55_P2184364	-0.5933	B4galt3	UDP-Gal:betaGlcNAc beta 1,4-galactosyltransferase, polypeptide 3	57370	ENSMUSG00000052423
A_55_P2137203	0.5797	B4galt3	UDP-Gal:betaGlcNAc beta 1,4-galactosyltransferase, polypeptide 3	57370	ENSMUSG00000052423
A_55_P2043317	0.5768	Bag1	BCL2-associated athanogene 1	12017	ENSMUSG00000028416
A_52_P559557	-0.8349	BC026585	cDNA sequence BC026585	226527	ENSMUSG00000033488
A_55_P2031021	-0.6302	Bex1	brain expressed gene 1	19716	ENSMUSG00000050071
A_65_P16753	-0.6534	Bex1	brain expressed gene 1	19716	ENSMUSG00000050071
A_51_P237668	-0.5849	Bex2	brain expressed X-linked 2	12069	ENSMUSG00000042750
A_52_P650108	-0.5678	C80913	expressed sequence C80913	19777	ENSMUSG00000030421
A_55_P2132756	0.5653	Cacna1g	calcium channel, voltage-dependent, T type, alpha 1G subunit	12291	ENSMUSG00000020866
A_52_P673863	-0.6248	Cdkn1b	cyclin-dependent kinase inhibitor 1B	12576	ENSMUSG00000003031
A_55_P2157205	0.7481	Cdx1	caudal type homeobox 1	12590	ENSMUSG00000024619
A_55_P2077228	-0.694	Cenpl	centromere protein L	70454	ENSMUSG00000026708
A_65_P17827	0.8058	Cenpl	centromere protein L	70454	ENSMUSG00000026708
A_51_P493700	-0.7916	Cep350	centrosomal protein 350	74081	ENSMUSG00000033671
A_66_P102076	0.6328	Cep68	centrosomal protein 68	216543	ENSMUSG00000044066
A_51_P362066	0.5954	Chi3l1	chitinase 3-like 1	12654	ENSMUSG00000064246
A_55_P2186439	-0.6004	Chtop	chromatin target of PRMT1	66511	ENSMUSG00000001017
A_51_P224983	-0.5871	Cln8	ceroid-lipofuscinosis, neuronal 8	26889	ENSMUSG00000026317
A_55_P1976012	-0.6325	Cnih4	cornichon homolog 4 (Drosophila)	98417	ENSMUSG00000062169
A_55_P1976017	0.5859	Cnih4	cornichon homolog 4 (Drosophila)	98417	ENSMUSG00000062169
A_51_P109335	-0.5965	Copa	coatomer protein complex subunit alpha	12847	ENSMUSG00000026553
A_55_P2185712	-0.5888	Copa	coatomer protein complex subunit alpha	12847	ENSMUSG00000026553
A_52_P349694	0.6405	Copg	coatomer protein complex, subunit gamma	54161	ENSMUSG00000030058
A_51_P144926	0.5821	Cops8	COP9 (constitutive photomorphogenic) homolog, subunit 8 (Arabidopsis thaliana)	108679	ENSMUSG00000034432
A_55_P2140646	-0.8227	Creg1	cellular repressor of E1A-stimulated genes 1	433375	ENSMUSG00000040713
A_55_P1963150	0.7528	Creg1	cellular repressor of E1A-stimulated genes 1	433375	ENSMUSG00000040713
A_52_P155708	-0.8706	Creg1	cellular repressor of E1A-stimulated genes 1	433375	ENSMUSG00000040713
A_55_P1955676	0.568	Csrp2bp	cysteine and glycine-rich protein 2 binding protein	228714	ENSMUSG00000027425
A_55_P1991802	0.5917	Csrp2bp	cysteine and glycine-rich protein 2 binding protein	228714	ENSMUSG00000027425
A_55_P1997126	0.6586	Ctse	cathepsin E	13034	ENSMUSG00000004552
A_55_P1956534	-0.5871	Dach2	dachshund 2 (Drosophila)	93837	ENSMUSG00000025592
A_52_P102559	-0.8492	Dars2	aspartyl-tRNA synthetase 2 (mitochondrial)	226539	ENSMUSG00000026709
A_51_P140797	0.8452	Dcaf6	DDB1 and CUL4 associated factor 6	74106	ENSMUSG00000026571
A_52_P409055	-0.5734	Dcaf8	DDB1 and CUL4 associated factor 8	98193	ENSMUSG00000026554
A_55_P1956572	-0.6114	Dcaf8	DDB1 and CUL4 associated factor 8	98193	ENSMUSG00000026554
A_30_P01027001	0.5562	Dennd1b	DENN/MADD domain containing 1B	329260	ENSMUSG00000056268
A_30_P01021467	0.5715	Dennd1b	DENN/MADD domain containing 1B	329260	ENSMUSG00000056268
A_30_P01018498	0.5849	Dennd1b	DENN/MADD domain containing 1B	329260	ENSMUSG00000056268
A_52_P589391	0.5651	Doc2a	double C2, alpha	13446	ENSMUSG00000052301
A_55_P2155312	-0.7986	Dock3	dedicator of cyto-kinesis 3	208869	ENSMUSG00000039716
A_55_P2062826	0.5863	Dpysl5	dihydropyrimidinase-like 5	65254	ENSMUSG00000029168
A_55_P2030638	-0.6198	Dusp23	dual specificity phosphatase 23	68440	ENSMUSG00000026544
A_52_P310981	-0.604	Eif4e	eukaryotic translation initiation factor 4E	13684	ENSMUSG00000028156
A_55_P2107667	0.5623	Enah	enabled homolog (Drosophila)	13800	ENSMUSG00000022995
A_55_P2002578	-0.6505	Ephx1	epoxide hydrolase 1, microsomal	13849	ENSMUSG00000038776
A_55_P2124676	-0.6615	Epm2aip1	EPM2A (laforin) interacting protein 1	77781	ENSMUSG00000046785
A_51_P482043	-0.7348	Epm2aip1	EPM2A (laforin) interacting protein 1	77781	ENSMUSG00000046785
A_55_P2135331	0.7067	Evl	Ena-vasodilator stimulated phosphoprotein	14026	ENSMUSG00000021262
A_30_P01023728	0.5652	Exoc8	exocyst complex component 8	102058	ENSMUSG00000074030
A_55_P2118302	0.5799	Fam110a	family with sequence similarity 110, member A	73847	ENSMUSG00000027459
A_55_P2178247	0.7397	Fam20b	family with sequence similarity 20, member B	215015	ENSMUSG00000033557
A_55_P2053177	0.8182	Fam20b	family with sequence similarity 20, member B	215015	ENSMUSG00000033557
A_55_P1990891	-0.5649	Fam5c	family with sequence similarity 5, member C	215378	ENSMUSG00000035131
A_51_P141860	-0.583	Fbxw11	F-box and WD-40 domain protein 11	103583	ENSMUSG00000020271
A_55_P1961894	-0.6175	Fbxw11	F-box and WD-40 domain protein 11	103583	ENSMUSG00000020271
A_51_P359333	-0.6065	Fh1	fumarate hydratase 1	14194	ENSMUSG00000026526
A_55_P2074718	0.7265	Fh1	fumarate hydratase 1	14194	ENSMUSG00000026526
A_55_P2088018	0.5677	Fhod3	formin homology 2 domain containing 3	225288	ENSMUSG00000034295
A_55_P2005426	-0.6407	Fmn2	formin 2	54418	ENSMUSG00000028354
A_55_P2159432	0.5838	Fndc4	fibronectin type III domain containing 4	64339	ENSMUSG00000038552
A_52_P111145	0.5766	Gabbr2	gamma-aminobutyric acid (GABA) B receptor, 2	242425	ENSMUSG00000039809
A_51_P198694	0.6085	Gckr	glucokinase regulatory protein	231103	ENSMUSG00000059434
A_55_P2180764	0.6296	Gls	glutaminase	14660	ENSMUSG00000026103
A_55_P2142146	-0.8268	Glul	glutamate-ammonia ligase (glutamine synthetase)	14645	ENSMUSG00000026473
A_55_P2050807	0.5597	Gtpbp5	GTP binding protein 5	52856	ENSMUSG00000039069
A_51_P269078	0.6014	Habp4	hyaluronic acid binding protein 4	56541	ENSMUSG00000021476
A_52_P339791	0.605	Hdgf	hepatoma-derived growth factor	15191	ENSMUSG00000004897
A_52_P234354	0.6369	Hic2	hypermethylated in cancer 2	58180	ENSMUSG00000050240
A_51_P468780	-0.5722	Hmg20a	high mobility group 20A	66867	ENSMUSG00000032329
A_52_P466887	-0.6275	Hnrnpd	heterogeneous nuclear ribonucleoprotein D	11991	ENSMUSG00000000568
A_52_P471395	0.5649	Ifngr2	interferon gamma receptor 2	15980	ENSMUSG00000022965
A_55_P2041738	0.5614	Il15ra	interleukin 15 receptor, alpha chain	16169	ENSMUSG00000023206
A_55_P1960581	0.5577	Kdm5b	lysine (K)-specific demethylase 5B	75605	ENSMUSG00000042207
A_51_P425962	0.5945	Khdrbs3	KH domain containing, RNA binding, signal transduction associated 3	13992	ENSMUSG00000022332
A_55_P2037478	-0.8662	Kifap3	kinesin-associated protein 3	16579	ENSMUSG00000026585
A_55_P2455725	-0.7505	Klhl20	kelch-like 20 (Drosophila)	226541	ENSMUSG00000026705
A_51_P428505	0.6304	Krtcap2	keratinocyte associated protein 2	66059	ENSMUSG00000042747
A_55_P2105673	0.609	Lhx4	LIM homeobox protein 4	16872	ENSMUSG00000026468
A_55_P2111264	0.5726	Lhx9	LIM homeobox protein 9	16876	ENSMUSG00000019230
A_55_P2005908	0.5944	Lin9	lin-9 homolog (C. elegans)	72568	ENSMUSG00000058729
A_55_P2146314	0.6626	Lmx1a	LIM homeobox transcription factor 1 alpha	110648	ENSMUSG00000026686
A_55_P2118391	-0.6218	Lrp6	low density lipoprotein receptor-related protein 6	16974	ENSMUSG00000030201
A_52_P583973	0.5796	Lrpap1	low density lipoprotein receptor-related protein associated protein 1	16976	ENSMUSG00000029103
A_52_P498355	-0.57	Lyrm4	LYR motif containing 4	380840	ENSMUSG00000046573
A_52_P204689	0.6019	Map4k2	mitogen-activated protein kinase kinase kinase kinase 2	26412	ENSMUSG00000024948
A_55_P2473316	-0.5911	Mapre1	microtubule-associated protein, RP/EB family, member 1	13589	ENSMUSG00000027479
A_55_P2185910	0.6498	Mbtps2	membrane-bound transcription factor peptidase, site 2	270669	ENSMUSG00000046873
A_55_P2055063	-0.6478	Mcts1	malignant T cell amplified sequence 1	68995	ENSMUSG00000000355
A_65_P17492	0.6805	Med29	mediator complex subunit 29	67224	ENSMUSG00000003444
A_55_P2036894	0.684	Med29	mediator complex subunit 29	67224	ENSMUSG00000003444
A_55_P1953157	-0.8938	Mettl18	methyltransferase like 18	69962	ENSMUSG00000041396
A_55_P2179726	-0.8833	Mettl18	methyltransferase like 18	69962	ENSMUSG00000041396
A_51_P215077	0.9953	Mgst3	microsomal glutathione S-transferase 3	66447	ENSMUSG00000026688
A_55_P2056342	1	Mgst3	microsomal glutathione S-transferase 3	66447	ENSMUSG00000026688
A_52_P10181	-0.5897	Mmaa	methylmalonic aciduria (cobalamin deficiency) type A	109136	ENSMUSG00000037022
A_65_P17218	-0.7172	Mndal	myeloid nuclear differentiation antigen like	100040462	ENSMUSG00000090272
A_51_P129317	-0.5928	Mob4	MOB family member 4, phocein	19070	ENSMUSG00000025979
A_51_P103975	-0.849	Mpc2	mitochondrial pyruvate carrier 2	70456	ENSMUSG00000026568
A_51_P160913	-0.5586	Mr1	major histocompatibility complex, class I-related	15064	ENSMUSG00000026471
A_52_P180335	0.6232	Mrpl28	mitochondrial ribosomal protein L28	68611	ENSMUSG00000024181
A_51_P107433	0.5749	Mrpl34	mitochondrial ribosomal protein L34	94065	ENSMUSG00000034880
A_51_P372312	0.6616	Mrpl54	mitochondrial ribosomal protein L54	66047	ENSMUSG00000034932
A_51_P293607	0.8717	Mrps14	mitochondrial ribosomal protein S14	64659	ENSMUSG00000058267
A_55_P2036978	0.6096	Mrps14	mitochondrial ribosomal protein S14	64659	ENSMUSG00000058267
A_55_P2070786	-0.8577	Mrps14	mitochondrial ribosomal protein S14	64659	ENSMUSG00000058267
A_55_P2101426	0.5593	Mrps25	mitochondrial ribosomal protein S25	64658	ENSMUSG00000014551
A_52_P184149	-0.5832	Mthfd2	methylenetetrahydrofolate dehydrogenase (NAD+ dependent), methenyltetrahydrofolate cyclohydrolase	17768	ENSMUSG00000005667
A_55_P2152547	0.6154	Myl3	myosin, light polypeptide 3	17897	ENSMUSG00000059741
A_51_P366207	-0.6458	Nap1l2	nucleosome assembly protein 1-like 2	17954	ENSMUSG00000082229
A_51_P315555	-0.5695	Nars	asparaginyl-tRNA synthetase	70223	ENSMUSG00000024587
A_66_P100021	0.5986	Ncaph2	non-SMC condensin II complex, subunit H2	52683	ENSMUSG00000008690
A_51_P329541	0.5677	Nckipsd	NCK interacting protein with SH3 domain	80987	ENSMUSG00000032598
A_51_P134007	-0.6158	Ncl	nucleolin	17975	ENSMUSG00000026234
A_51_P114062	0.5885	Ncs1	neuronal calcium sensor 1	14299	ENSMUSG00000062661
A_51_P384946	0.6207	Ndufa2	NADH dehydrogenase (ubiquinone) 1 alpha subcomplex, 2	17991	ENSMUSG00000014294
A_65_P13910	0.6169	Ndufb2	NADH dehydrogenase (ubiquinone) 1 beta subcomplex, 2	68198	ENSMUSG00000002416
A_51_P181341	0.6073	Necab2	N-terminal EF-hand calcium binding protein 2	117148	ENSMUSG00000031837
A_51_P416869	0.6955	Nedd8	neural precursor cell expressed, developmentally down-regulated gene 8	18002	ENSMUSG00000010376
A_52_P632191	0.5795	Nfx1	nuclear transcription factor, X-box binding 1	74164	ENSMUSG00000028423
A_52_P464629	0.7969	Nme7	NME/NM23 family member 7	171567	ENSMUSG00000026575
A_51_P514449	0.5741	Nr5a2	nuclear receptor subfamily 5, group A, member 2	26424	ENSMUSG00000026398
A_55_P2038162	0.5595	Nt5c	5',3'-nucleotidase, cytosolic	50773	ENSMUSG00000020736
A_55_P2029583	0.5642	Nt5c1a	5'-nucleotidase, cytosolic IA	230718	ENSMUSG00000054958
A_55_P2156464	0.5938	Nt5c3l	5'-nucleotidase, cytosolic III-like	68106	ENSMUSG00000017176
A_55_P2156462	0.6293	Nt5c3l	5'-nucleotidase, cytosolic III-like	68106	ENSMUSG00000017176
A_55_P2158319	0.5757	Ntan1	N-terminal Asn amidase	18203	ENSMUSG00000022681
A_51_P219721	-0.5633	Ola1	Obg-like ATPase 1	67059	ENSMUSG00000027108
A_66_P134501	0.5833	Olfm1	olfactomedin 1	56177	ENSMUSG00000026833
A_55_P2051696	0.7533	Pbx1	pre B cell leukemia homeobox 1	18514	ENSMUSG00000052534
A_51_P428781	0.6046	Pbx4	pre B cell leukemia homeobox 4	80720	ENSMUSG00000031860
A_51_P418259	0.5683	Pccb	propionyl Coenzyme A carboxylase, beta polypeptide	66904	ENSMUSG00000032527
A_55_P1974827	0.6642	Pde1b	phosphodiesterase 1B, Ca2+-calmodulin dependent	18574	ENSMUSG00000022489
A_55_P2161865	0.5572	Pdlim7	PDZ and LIM domain 7	67399	ENSMUSG00000021493
A_51_P327778	0.6167	Pfdn2	prefoldin 2	18637	ENSMUSG00000006412
A_55_P2002150	0.5707	Pgs1	phosphatidylglycerophosphate synthase 1	74451	ENSMUSG00000017715
A_55_P2144766	-0.6938	Pigc	phosphatidylinositol glycan anchor biosynthesis, class C	67292	ENSMUSG00000026698
A_55_P1987979	-0.5563	Plrg1	pleiotropic regulator 1, PRL1 homolog (Arabidopsis)	53317	ENSMUSG00000027998
A_65_P02327	0.5565	Pogk	pogo transposable element with KRAB domain	71592	ENSMUSG00000040596
A_52_P612693	0.6053	Polb	polymerase (DNA directed), beta	18970	ENSMUSG00000031536
A_51_P236197	-0.6508	Polr1a	polymerase (RNA) I polypeptide A	20019	ENSMUSG00000049553
A_51_P361492	-0.8556	Pou2f1	POU domain, class 2, transcription factor 1	18986	ENSMUSG00000026565
A_30_P01031620	-0.6346	Pou2f1	POU domain, class 2, transcription factor 1	18986	ENSMUSG00000026565
A_30_P01017969	-0.6209	Pou2f1	POU domain, class 2, transcription factor 1	18986	ENSMUSG00000026565
A_55_P2209912	-0.8588	Pou2f1	POU domain, class 2, transcription factor 1	18986	ENSMUSG00000026565
A_51_P310949	-0.6022	Ppox	protoporphyrinogen oxidase	19044	ENSMUSG00000062729
A_51_P309501	0.5676	Praf2	PRA1 domain family 2	54637	ENSMUSG00000031149
A_55_P2131915	-0.8178	Prrx1	paired related homeobox 1	18933	ENSMUSG00000026586
A_55_P2036280	0.5923	Psen2	presenilin 2	19165	ENSMUSG00000010609
A_55_P2008651	-0.5707	Qdpr	quinoid dihydropteridine reductase	110391	ENSMUSG00000015806
A_55_P2134790	0.8067	Qsox1	quiescin Q6 sulfhydryl oxidase 1	104009	ENSMUSG00000033684
A_55_P2010116	-0.674	Rab27b	RAB27b, member RAS oncogene family	80718	ENSMUSG00000024511
A_55_P2002819	0.8217	Rabgap1l	RAB GTPase activating protein 1-like	29809	ENSMUSG00000026721
A_51_P115817	-0.7254	Ralgps2	Ral GEF with PH domain and SH3 binding motif 2	78255	ENSMUSG00000026594
A_55_P1974283	-0.6104	Rbmx	RNA binding motif protein, X chromosome	19655	ENSMUSG00000031134
A_55_P2022104	-0.8662	Rfwd2	ring finger and WD repeat domain 2	26374	ENSMUSG00000040782
A_55_P2042521	-0.8198	Rfwd2	ring finger and WD repeat domain 2	26374	ENSMUSG00000040782
A_55_P2089198	-0.6044	Rgs7	regulator of G protein signaling 7	24012	ENSMUSG00000026527
A_51_P417469	0.6461	Rnaseh2c	ribonuclease H2, subunit C	68209	ENSMUSG00000024925
A_51_P377760	-0.8026	Rnasel	ribonuclease L (2', 5'-oligoisoadenylate synthetase-dependent)	24014	ENSMUSG00000066800
A_55_P2096340	0.5866	Rnf170	ring finger protein 170	77733	ENSMUSG00000013878
A_52_P303077	0.6092	Rogdi	rogdi homolog (Drosophila)	66049	ENSMUSG00000022540
A_55_P2111870	0.5679	Rogdi	rogdi homolog (Drosophila)	66049	ENSMUSG00000022540
A_55_P2154240	0.5588	Rps29	ribosomal protein S29	20090	ENSMUSG00000034892
A_51_P155747	-0.8791	Scyl3	SCY1-like 3 (S. cerevisiae)	240880	ENSMUSG00000026584
A_55_P2010622	0.6612	Sec16b	SEC16 homolog B (S. cerevisiae)	89867	ENSMUSG00000026589
A_52_P482925	-0.5963	Serbp1	serpine1 mRNA binding protein 1	66870	ENSMUSG00000036371
A_55_P2061061	-0.5828	Set	SET nuclear oncogene	56086	ENSMUSG00000054766
A_55_P1960837	-0.5624	Set	SET nuclear oncogene	56086	ENSMUSG00000054766
A_55_P2075140	0.5792	Sirt3	sirtuin 3 (silent mating type information regulation 2, homolog) 3 (S. cerevisiae)	64384	ENSMUSG00000025486
A_55_P1976690	-0.5663	Snrnp35	small nuclear ribonucleoprotein 35 (U11/U12)	76167	ENSMUSG00000029402
A_55_P1954001	-0.6036	Snrpc	U1 small nuclear ribonucleoprotein C	20630	ENSMUSG00000024217
A_52_P538470	0.5845	Spats2l	spermatogenesis associated, serine-rich 2-like	67198	ENSMUSG00000038305
A_55_P2112947	-0.6236	Srp9	signal recognition particle 9	27058	ENSMUSG00000026511
A_51_P381584	-0.5646	Stx6	syntaxin 6	58244	ENSMUSG00000026470
A_52_P214891	0.5853	Stx6	syntaxin 6	58244	ENSMUSG00000026470
A_55_P1986103	-0.5605	Suco	SUN domain containing ossification factor	226551	ENSMUSG00000040297
A_51_P173384	-0.8869	Tada1	transcriptional adaptor 1	27878	ENSMUSG00000026563
A_51_P249930	-0.6	Tceal1	transcription elongation factor A (SII)-like 1	237052	ENSMUSG00000049536
A_66_P137943	0.5739	Tctn2	tectonic family member 2	67978	ENSMUSG00000029386
A_55_P2142575	0.5597	Tdrd5	tudor domain containing 5	214575	ENSMUSG00000060985
A_55_P2272979	0.791	Tdrd5	tudor domain containing 5	214575	ENSMUSG00000060985
A_55_P1965160	0.5929	Tdrd5	tudor domain containing 5	214575	ENSMUSG00000060985
A_55_P2038687	0.7126	Tmco1	transmembrane and coiled-coil domains 1	68944	ENSMUSG00000052428
A_55_P1974957	-0.6172	Tnr	tenascin R	21960	ENSMUSG00000015829
A_66_P105244	0.7728	Tor1aip1	torsin A interacting protein 1	208263	ENSMUSG00000026466
A_55_P1975714	-0.8013	Tor1aip1	torsin A interacting protein 1	208263	ENSMUSG00000026466
A_51_P111932	-0.6569	Tor1aip2	torsin A interacting protein 2	240832	ENSMUSG00000050565,ENSMUSG00000079252
A_66_P118091	0.7813	Tor3a	torsin family 3, member A	30935	ENSMUSG00000060519
A_30_P01020498	-0.5613	Ube2d3	ubiquitin-conjugating enzyme E2D 3	66105	ENSMUSG00000078578
A_52_P457411	0.559	Ubl5	ubiquitin-like 5	66177	ENSMUSG00000084786
A_51_P398878	-0.7438	Uck2	uridine-cytidine kinase 2	80914	ENSMUSG00000026558
A_55_P2058992	0.6262	Vamp4	vesicle-associated membrane protein 4	53330	ENSMUSG00000026696
A_55_P1961567	0.5658	Ypel3	yippee-like 3 (Drosophila)	66090	ENSMUSG00000042675
A_55_P1969861	0.5615	Zap70	zeta-chain (TCR) associated protein kinase	22637	ENSMUSG00000026117
A_55_P2088870	-0.5784	Zbtb37	zinc finger and BTB domain containing 37	240869	ENSMUSG00000043467
A_30_P01029834	0.8427	Zbtb37	zinc finger and BTB domain containing 37	240869	ENSMUSG00000043467
A_55_P1985673	0.572	Zbtb37	zinc finger and BTB domain containing 37	240869	ENSMUSG00000043467
A_30_P01027660	0.811	Zbtb37	zinc finger and BTB domain containing 37	240869	ENSMUSG00000043467
A_65_P08867	0.826	Zbtb37	zinc finger and BTB domain containing 37	240869	ENSMUSG00000043467
A_30_P01021343	0.8441	Zbtb37	zinc finger and BTB domain containing 37	240869	ENSMUSG00000043467
A_30_P01017650	0.8389	Zbtb37	zinc finger and BTB domain containing 37	240869	ENSMUSG00000043467
A_52_P91402	0.5866	Zcchc17	zinc finger, CCHC domain containing 17	619605	ENSMUSG00000028772
A_52_P373798	0.5685	Zdhhc3	zinc finger, DHHC domain containing 3	69035	ENSMUSG00000025786
A_52_P644354	-0.5634	Zfp106	zinc finger protein 106	20402	ENSMUSG00000027288
A_55_P2034250	-0.6044	Zfp187	zinc finger protein 187	432731	ENSMUSG00000022228
A_55_P2083814	-0.57	Zzz3	zinc finger, ZZ domain containing 3	108946	ENSMUSG00000039068
cellular component::intracellular::GO:0005622
C=10663;O=190;E=164.13;R=1.16;rawP=0.0009;adjP=0.0149
Probe Set	r (midbrain)	Symbol	Name	Entrez ID	Ensemble Gene ID
A_55_P2085170	0.5805	Sept6	septin 6	56526	ENSMUSG00000050379
A_51_P501815	0.6033	1500032L24Rik	RIKEN cDNA 1500032L24 gene	69029	ENSMUSG00000022452
A_55_P1982986	0.5742	1810043G02Rik	RIKEN cDNA 1810043G02 gene	67884	ENSMUSG00000020284
A_51_P190437	-0.7406	4930455F23Rik	RIKEN cDNA 4930455F23 gene	74895	ENSMUSG00000026578
A_52_P679205	0.6487	4930471M23Rik	RIKEN cDNA 4930471M23 gene	74919	ENSMUSG00000029175
A_52_P394395	-0.6275	Abcd3	ATP-binding cassette, sub-family D (ALD), member 3	19299	ENSMUSG00000028127
A_52_P183181	-0.5965	Adar	adenosine deaminase, RNA-specific	56417	ENSMUSG00000027951
A_52_P495471	-0.5779	Anapc10	anaphase promoting complex subunit 10	68999	ENSMUSG00000036977
A_55_P2064568	0.6571	Anks1	ankyrin repeat and SAM domain containing 1	224650	ENSMUSG00000024219
A_55_P2096762	0.6664	Arhgdig	Rho GDP dissociation inhibitor (GDI) gamma	14570	ENSMUSG00000073433
A_51_P172085	0.5788	Arhgdig	Rho GDP dissociation inhibitor (GDI) gamma	14570	ENSMUSG00000073433
A_55_P1963863	0.592	Arhgef17	Rho guanine nucleotide exchange factor (GEF) 17	207212	ENSMUSG00000032875
A_55_P2000390	-0.5744	Arpc5	actin related protein 2/3 complex, subunit 5	67771	ENSMUSG00000008475
A_55_P2030373	0.6214	Atp1a2	ATPase, Na+/K+ transporting, alpha 2 polypeptide	98660	ENSMUSG00000007097
A_55_P2061690	0.6326	Atp5d	ATP synthase, H+ transporting, mitochondrial F1 complex, delta subunit	66043	ENSMUSG00000003072
A_51_P362054	0.5858	Atp5e	ATP synthase, H+ transporting, mitochondrial F1 complex, epsilon subunit	67126	ENSMUSG00000016252
A_55_P2081510	0.7129	Atp5j2	ATP synthase, H+ transporting, mitochondrial F0 complex, subunit F2	57423	ENSMUSG00000038690
A_55_P1973486	0.6025	Atp6v1f	ATPase, H+ transporting, lysosomal V1 subunit F	66144	ENSMUSG00000004285
A_55_P1965416	0.5889	Atp9a	ATPase, class II, type 9A	11981	ENSMUSG00000027546
A_55_P1991552	-0.5919	Atraid	all-trans retinoic acid induced differentiation factor	381629	ENSMUSG00000013622
A_55_P2184364	-0.5933	B4galt3	UDP-Gal:betaGlcNAc beta 1,4-galactosyltransferase, polypeptide 3	57370	ENSMUSG00000052423
A_55_P2137203	0.5797	B4galt3	UDP-Gal:betaGlcNAc beta 1,4-galactosyltransferase, polypeptide 3	57370	ENSMUSG00000052423
A_55_P2043317	0.5768	Bag1	BCL2-associated athanogene 1	12017	ENSMUSG00000028416
A_52_P559557	-0.8349	BC026585	cDNA sequence BC026585	226527	ENSMUSG00000033488
A_55_P2031021	-0.6302	Bex1	brain expressed gene 1	19716	ENSMUSG00000050071
A_65_P16753	-0.6534	Bex1	brain expressed gene 1	19716	ENSMUSG00000050071
A_51_P237668	-0.5849	Bex2	brain expressed X-linked 2	12069	ENSMUSG00000042750
A_52_P650108	-0.5678	C80913	expressed sequence C80913	19777	ENSMUSG00000030421
A_55_P2132756	0.5653	Cacna1g	calcium channel, voltage-dependent, T type, alpha 1G subunit	12291	ENSMUSG00000020866
A_52_P673863	-0.6248	Cdkn1b	cyclin-dependent kinase inhibitor 1B	12576	ENSMUSG00000003031
A_55_P2157205	0.7481	Cdx1	caudal type homeobox 1	12590	ENSMUSG00000024619
A_55_P2077228	-0.694	Cenpl	centromere protein L	70454	ENSMUSG00000026708
A_65_P17827	0.8058	Cenpl	centromere protein L	70454	ENSMUSG00000026708
A_51_P493700	-0.7916	Cep350	centrosomal protein 350	74081	ENSMUSG00000033671
A_66_P102076	0.6328	Cep68	centrosomal protein 68	216543	ENSMUSG00000044066
A_51_P362066	0.5954	Chi3l1	chitinase 3-like 1	12654	ENSMUSG00000064246
A_55_P2186439	-0.6004	Chtop	chromatin target of PRMT1	66511	ENSMUSG00000001017
A_51_P224983	-0.5871	Cln8	ceroid-lipofuscinosis, neuronal 8	26889	ENSMUSG00000026317
A_55_P1976012	-0.6325	Cnih4	cornichon homolog 4 (Drosophila)	98417	ENSMUSG00000062169
A_55_P1976017	0.5859	Cnih4	cornichon homolog 4 (Drosophila)	98417	ENSMUSG00000062169
A_51_P109335	-0.5965	Copa	coatomer protein complex subunit alpha	12847	ENSMUSG00000026553
A_55_P2185712	-0.5888	Copa	coatomer protein complex subunit alpha	12847	ENSMUSG00000026553
A_52_P349694	0.6405	Copg	coatomer protein complex, subunit gamma	54161	ENSMUSG00000030058
A_51_P144926	0.5821	Cops8	COP9 (constitutive photomorphogenic) homolog, subunit 8 (Arabidopsis thaliana)	108679	ENSMUSG00000034432
A_55_P2140646	-0.8227	Creg1	cellular repressor of E1A-stimulated genes 1	433375	ENSMUSG00000040713
A_55_P1963150	0.7528	Creg1	cellular repressor of E1A-stimulated genes 1	433375	ENSMUSG00000040713
A_52_P155708	-0.8706	Creg1	cellular repressor of E1A-stimulated genes 1	433375	ENSMUSG00000040713
A_55_P1955676	0.568	Csrp2bp	cysteine and glycine-rich protein 2 binding protein	228714	ENSMUSG00000027425
A_55_P1991802	0.5917	Csrp2bp	cysteine and glycine-rich protein 2 binding protein	228714	ENSMUSG00000027425
A_55_P1997126	0.6586	Ctse	cathepsin E	13034	ENSMUSG00000004552
A_55_P1956534	-0.5871	Dach2	dachshund 2 (Drosophila)	93837	ENSMUSG00000025592
A_52_P102559	-0.8492	Dars2	aspartyl-tRNA synthetase 2 (mitochondrial)	226539	ENSMUSG00000026709
A_51_P140797	0.8452	Dcaf6	DDB1 and CUL4 associated factor 6	74106	ENSMUSG00000026571
A_52_P409055	-0.5734	Dcaf8	DDB1 and CUL4 associated factor 8	98193	ENSMUSG00000026554
A_55_P1956572	-0.6114	Dcaf8	DDB1 and CUL4 associated factor 8	98193	ENSMUSG00000026554
A_30_P01027001	0.5562	Dennd1b	DENN/MADD domain containing 1B	329260	ENSMUSG00000056268
A_30_P01021467	0.5715	Dennd1b	DENN/MADD domain containing 1B	329260	ENSMUSG00000056268
A_30_P01018498	0.5849	Dennd1b	DENN/MADD domain containing 1B	329260	ENSMUSG00000056268
A_52_P589391	0.5651	Doc2a	double C2, alpha	13446	ENSMUSG00000052301
A_55_P2155312	-0.7986	Dock3	dedicator of cyto-kinesis 3	208869	ENSMUSG00000039716
A_55_P2062826	0.5863	Dpysl5	dihydropyrimidinase-like 5	65254	ENSMUSG00000029168
A_55_P2030638	-0.6198	Dusp23	dual specificity phosphatase 23	68440	ENSMUSG00000026544
A_52_P310981	-0.604	Eif4e	eukaryotic translation initiation factor 4E	13684	ENSMUSG00000028156
A_55_P2107667	0.5623	Enah	enabled homolog (Drosophila)	13800	ENSMUSG00000022995
A_55_P2002578	-0.6505	Ephx1	epoxide hydrolase 1, microsomal	13849	ENSMUSG00000038776
A_55_P2124676	-0.6615	Epm2aip1	EPM2A (laforin) interacting protein 1	77781	ENSMUSG00000046785
A_51_P482043	-0.7348	Epm2aip1	EPM2A (laforin) interacting protein 1	77781	ENSMUSG00000046785
A_55_P2135331	0.7067	Evl	Ena-vasodilator stimulated phosphoprotein	14026	ENSMUSG00000021262
A_30_P01023728	0.5652	Exoc8	exocyst complex component 8	102058	ENSMUSG00000074030
A_55_P2118302	0.5799	Fam110a	family with sequence similarity 110, member A	73847	ENSMUSG00000027459
A_55_P2178247	0.7397	Fam20b	family with sequence similarity 20, member B	215015	ENSMUSG00000033557
A_55_P2053177	0.8182	Fam20b	family with sequence similarity 20, member B	215015	ENSMUSG00000033557
A_55_P1990891	-0.5649	Fam5c	family with sequence similarity 5, member C	215378	ENSMUSG00000035131
A_51_P141860	-0.583	Fbxw11	F-box and WD-40 domain protein 11	103583	ENSMUSG00000020271
A_55_P1961894	-0.6175	Fbxw11	F-box and WD-40 domain protein 11	103583	ENSMUSG00000020271
A_51_P359333	-0.6065	Fh1	fumarate hydratase 1	14194	ENSMUSG00000026526
A_55_P2074718	0.7265	Fh1	fumarate hydratase 1	14194	ENSMUSG00000026526
A_55_P2088018	0.5677	Fhod3	formin homology 2 domain containing 3	225288	ENSMUSG00000034295
A_55_P2005426	-0.6407	Fmn2	formin 2	54418	ENSMUSG00000028354
A_55_P2159432	0.5838	Fndc4	fibronectin type III domain containing 4	64339	ENSMUSG00000038552
A_52_P111145	0.5766	Gabbr2	gamma-aminobutyric acid (GABA) B receptor, 2	242425	ENSMUSG00000039809
A_51_P198694	0.6085	Gckr	glucokinase regulatory protein	231103	ENSMUSG00000059434
A_55_P2180764	0.6296	Gls	glutaminase	14660	ENSMUSG00000026103
A_55_P2142146	-0.8268	Glul	glutamate-ammonia ligase (glutamine synthetase)	14645	ENSMUSG00000026473
A_55_P2050807	0.5597	Gtpbp5	GTP binding protein 5	52856	ENSMUSG00000039069
A_51_P269078	0.6014	Habp4	hyaluronic acid binding protein 4	56541	ENSMUSG00000021476
A_52_P339791	0.605	Hdgf	hepatoma-derived growth factor	15191	ENSMUSG00000004897
A_52_P234354	0.6369	Hic2	hypermethylated in cancer 2	58180	ENSMUSG00000050240
A_51_P468780	-0.5722	Hmg20a	high mobility group 20A	66867	ENSMUSG00000032329
A_52_P466887	-0.6275	Hnrnpd	heterogeneous nuclear ribonucleoprotein D	11991	ENSMUSG00000000568
A_52_P471395	0.5649	Ifngr2	interferon gamma receptor 2	15980	ENSMUSG00000022965
A_55_P2041738	0.5614	Il15ra	interleukin 15 receptor, alpha chain	16169	ENSMUSG00000023206
A_55_P1960581	0.5577	Kdm5b	lysine (K)-specific demethylase 5B	75605	ENSMUSG00000042207
A_51_P425962	0.5945	Khdrbs3	KH domain containing, RNA binding, signal transduction associated 3	13992	ENSMUSG00000022332
A_55_P2037478	-0.8662	Kifap3	kinesin-associated protein 3	16579	ENSMUSG00000026585
A_55_P2455725	-0.7505	Klhl20	kelch-like 20 (Drosophila)	226541	ENSMUSG00000026705
A_51_P428505	0.6304	Krtcap2	keratinocyte associated protein 2	66059	ENSMUSG00000042747
A_55_P2105673	0.609	Lhx4	LIM homeobox protein 4	16872	ENSMUSG00000026468
A_55_P2111264	0.5726	Lhx9	LIM homeobox protein 9	16876	ENSMUSG00000019230
A_55_P2005908	0.5944	Lin9	lin-9 homolog (C. elegans)	72568	ENSMUSG00000058729
A_55_P2146314	0.6626	Lmx1a	LIM homeobox transcription factor 1 alpha	110648	ENSMUSG00000026686
A_55_P2118391	-0.6218	Lrp6	low density lipoprotein receptor-related protein 6	16974	ENSMUSG00000030201
A_52_P583973	0.5796	Lrpap1	low density lipoprotein receptor-related protein associated protein 1	16976	ENSMUSG00000029103
A_52_P498355	-0.57	Lyrm4	LYR motif containing 4	380840	ENSMUSG00000046573
A_52_P204689	0.6019	Map4k2	mitogen-activated protein kinase kinase kinase kinase 2	26412	ENSMUSG00000024948
A_55_P2473316	-0.5911	Mapre1	microtubule-associated protein, RP/EB family, member 1	13589	ENSMUSG00000027479
A_55_P2185910	0.6498	Mbtps2	membrane-bound transcription factor peptidase, site 2	270669	ENSMUSG00000046873
A_55_P2055063	-0.6478	Mcts1	malignant T cell amplified sequence 1	68995	ENSMUSG00000000355
A_65_P17492	0.6805	Med29	mediator complex subunit 29	67224	ENSMUSG00000003444
A_55_P2036894	0.684	Med29	mediator complex subunit 29	67224	ENSMUSG00000003444
A_55_P1953157	-0.8938	Mettl18	methyltransferase like 18	69962	ENSMUSG00000041396
A_55_P2179726	-0.8833	Mettl18	methyltransferase like 18	69962	ENSMUSG00000041396
A_51_P215077	0.9953	Mgst3	microsomal glutathione S-transferase 3	66447	ENSMUSG00000026688
A_55_P2056342	1	Mgst3	microsomal glutathione S-transferase 3	66447	ENSMUSG00000026688
A_51_P379660	0.5995	Mllt11	myeloid/lymphoid or mixed-lineage leukemia (trithorax homolog, Drosophila); translocated to, 11	56772	ENSMUSG00000053192
A_52_P10181	-0.5897	Mmaa	methylmalonic aciduria (cobalamin deficiency) type A	109136	ENSMUSG00000037022
A_65_P17218	-0.7172	Mndal	myeloid nuclear differentiation antigen like	100040462	ENSMUSG00000090272
A_51_P129317	-0.5928	Mob4	MOB family member 4, phocein	19070	ENSMUSG00000025979
A_51_P103975	-0.849	Mpc2	mitochondrial pyruvate carrier 2	70456	ENSMUSG00000026568
A_51_P160913	-0.5586	Mr1	major histocompatibility complex, class I-related	15064	ENSMUSG00000026471
A_52_P180335	0.6232	Mrpl28	mitochondrial ribosomal protein L28	68611	ENSMUSG00000024181
A_51_P107433	0.5749	Mrpl34	mitochondrial ribosomal protein L34	94065	ENSMUSG00000034880
A_51_P372312	0.6616	Mrpl54	mitochondrial ribosomal protein L54	66047	ENSMUSG00000034932
A_51_P293607	0.8717	Mrps14	mitochondrial ribosomal protein S14	64659	ENSMUSG00000058267
A_55_P2036978	0.6096	Mrps14	mitochondrial ribosomal protein S14	64659	ENSMUSG00000058267
A_55_P2070786	-0.8577	Mrps14	mitochondrial ribosomal protein S14	64659	ENSMUSG00000058267
A_55_P2101426	0.5593	Mrps25	mitochondrial ribosomal protein S25	64658	ENSMUSG00000014551
A_52_P184149	-0.5832	Mthfd2	methylenetetrahydrofolate dehydrogenase (NAD+ dependent), methenyltetrahydrofolate cyclohydrolase	17768	ENSMUSG00000005667
A_55_P2152547	0.6154	Myl3	myosin, light polypeptide 3	17897	ENSMUSG00000059741
A_51_P366207	-0.6458	Nap1l2	nucleosome assembly protein 1-like 2	17954	ENSMUSG00000082229
A_51_P315555	-0.5695	Nars	asparaginyl-tRNA synthetase	70223	ENSMUSG00000024587
A_66_P100021	0.5986	Ncaph2	non-SMC condensin II complex, subunit H2	52683	ENSMUSG00000008690
A_51_P329541	0.5677	Nckipsd	NCK interacting protein with SH3 domain	80987	ENSMUSG00000032598
A_51_P134007	-0.6158	Ncl	nucleolin	17975	ENSMUSG00000026234
A_51_P114062	0.5885	Ncs1	neuronal calcium sensor 1	14299	ENSMUSG00000062661
A_51_P384946	0.6207	Ndufa2	NADH dehydrogenase (ubiquinone) 1 alpha subcomplex, 2	17991	ENSMUSG00000014294
A_65_P13910	0.6169	Ndufb2	NADH dehydrogenase (ubiquinone) 1 beta subcomplex, 2	68198	ENSMUSG00000002416
A_51_P181341	0.6073	Necab2	N-terminal EF-hand calcium binding protein 2	117148	ENSMUSG00000031837
A_51_P416869	0.6955	Nedd8	neural precursor cell expressed, developmentally down-regulated gene 8	18002	ENSMUSG00000010376
A_52_P632191	0.5795	Nfx1	nuclear transcription factor, X-box binding 1	74164	ENSMUSG00000028423
A_52_P464629	0.7969	Nme7	NME/NM23 family member 7	171567	ENSMUSG00000026575
A_51_P514449	0.5741	Nr5a2	nuclear receptor subfamily 5, group A, member 2	26424	ENSMUSG00000026398
A_55_P2038162	0.5595	Nt5c	5',3'-nucleotidase, cytosolic	50773	ENSMUSG00000020736
A_55_P2029583	0.5642	Nt5c1a	5'-nucleotidase, cytosolic IA	230718	ENSMUSG00000054958
A_55_P2156464	0.5938	Nt5c3l	5'-nucleotidase, cytosolic III-like	68106	ENSMUSG00000017176
A_55_P2156462	0.6293	Nt5c3l	5'-nucleotidase, cytosolic III-like	68106	ENSMUSG00000017176
A_55_P2158319	0.5757	Ntan1	N-terminal Asn amidase	18203	ENSMUSG00000022681
A_51_P219721	-0.5633	Ola1	Obg-like ATPase 1	67059	ENSMUSG00000027108
A_66_P134501	0.5833	Olfm1	olfactomedin 1	56177	ENSMUSG00000026833
A_55_P2051696	0.7533	Pbx1	pre B cell leukemia homeobox 1	18514	ENSMUSG00000052534
A_51_P428781	0.6046	Pbx4	pre B cell leukemia homeobox 4	80720	ENSMUSG00000031860
A_51_P418259	0.5683	Pccb	propionyl Coenzyme A carboxylase, beta polypeptide	66904	ENSMUSG00000032527
A_55_P1974827	0.6642	Pde1b	phosphodiesterase 1B, Ca2+-calmodulin dependent	18574	ENSMUSG00000022489
A_55_P2161865	0.5572	Pdlim7	PDZ and LIM domain 7	67399	ENSMUSG00000021493
A_51_P327778	0.6167	Pfdn2	prefoldin 2	18637	ENSMUSG00000006412
A_55_P2002150	0.5707	Pgs1	phosphatidylglycerophosphate synthase 1	74451	ENSMUSG00000017715
A_55_P2144766	-0.6938	Pigc	phosphatidylinositol glycan anchor biosynthesis, class C	67292	ENSMUSG00000026698
A_55_P1987979	-0.5563	Plrg1	pleiotropic regulator 1, PRL1 homolog (Arabidopsis)	53317	ENSMUSG00000027998
A_65_P02327	0.5565	Pogk	pogo transposable element with KRAB domain	71592	ENSMUSG00000040596
A_52_P612693	0.6053	Polb	polymerase (DNA directed), beta	18970	ENSMUSG00000031536
A_51_P236197	-0.6508	Polr1a	polymerase (RNA) I polypeptide A	20019	ENSMUSG00000049553
A_51_P361492	-0.8556	Pou2f1	POU domain, class 2, transcription factor 1	18986	ENSMUSG00000026565
A_30_P01031620	-0.6346	Pou2f1	POU domain, class 2, transcription factor 1	18986	ENSMUSG00000026565
A_30_P01017969	-0.6209	Pou2f1	POU domain, class 2, transcription factor 1	18986	ENSMUSG00000026565
A_55_P2209912	-0.8588	Pou2f1	POU domain, class 2, transcription factor 1	18986	ENSMUSG00000026565
A_51_P310949	-0.6022	Ppox	protoporphyrinogen oxidase	19044	ENSMUSG00000062729
A_51_P309501	0.5676	Praf2	PRA1 domain family 2	54637	ENSMUSG00000031149
A_55_P2131915	-0.8178	Prrx1	paired related homeobox 1	18933	ENSMUSG00000026586
A_55_P2036280	0.5923	Psen2	presenilin 2	19165	ENSMUSG00000010609
A_55_P2008651	-0.5707	Qdpr	quinoid dihydropteridine reductase	110391	ENSMUSG00000015806
A_55_P2134790	0.8067	Qsox1	quiescin Q6 sulfhydryl oxidase 1	104009	ENSMUSG00000033684
A_55_P2010116	-0.674	Rab27b	RAB27b, member RAS oncogene family	80718	ENSMUSG00000024511
A_55_P2002819	0.8217	Rabgap1l	RAB GTPase activating protein 1-like	29809	ENSMUSG00000026721
A_51_P115817	-0.7254	Ralgps2	Ral GEF with PH domain and SH3 binding motif 2	78255	ENSMUSG00000026594
A_55_P1974283	-0.6104	Rbmx	RNA binding motif protein, X chromosome	19655	ENSMUSG00000031134
A_55_P2022104	-0.8662	Rfwd2	ring finger and WD repeat domain 2	26374	ENSMUSG00000040782
A_55_P2042521	-0.8198	Rfwd2	ring finger and WD repeat domain 2	26374	ENSMUSG00000040782
A_55_P2089198	-0.6044	Rgs7	regulator of G protein signaling 7	24012	ENSMUSG00000026527
A_51_P417469	0.6461	Rnaseh2c	ribonuclease H2, subunit C	68209	ENSMUSG00000024925
A_51_P377760	-0.8026	Rnasel	ribonuclease L (2', 5'-oligoisoadenylate synthetase-dependent)	24014	ENSMUSG00000066800
A_55_P2096340	0.5866	Rnf170	ring finger protein 170	77733	ENSMUSG00000013878
A_52_P303077	0.6092	Rogdi	rogdi homolog (Drosophila)	66049	ENSMUSG00000022540
A_55_P2111870	0.5679	Rogdi	rogdi homolog (Drosophila)	66049	ENSMUSG00000022540
A_55_P2154240	0.5588	Rps29	ribosomal protein S29	20090	ENSMUSG00000034892
A_51_P155747	-0.8791	Scyl3	SCY1-like 3 (S. cerevisiae)	240880	ENSMUSG00000026584
A_55_P2010622	0.6612	Sec16b	SEC16 homolog B (S. cerevisiae)	89867	ENSMUSG00000026589
A_52_P482925	-0.5963	Serbp1	serpine1 mRNA binding protein 1	66870	ENSMUSG00000036371
A_55_P2061061	-0.5828	Set	SET nuclear oncogene	56086	ENSMUSG00000054766
A_55_P1960837	-0.5624	Set	SET nuclear oncogene	56086	ENSMUSG00000054766
A_55_P2075140	0.5792	Sirt3	sirtuin 3 (silent mating type information regulation 2, homolog) 3 (S. cerevisiae)	64384	ENSMUSG00000025486
A_55_P1976690	-0.5663	Snrnp35	small nuclear ribonucleoprotein 35 (U11/U12)	76167	ENSMUSG00000029402
A_55_P1954001	-0.6036	Snrpc	U1 small nuclear ribonucleoprotein C	20630	ENSMUSG00000024217
A_52_P538470	0.5845	Spats2l	spermatogenesis associated, serine-rich 2-like	67198	ENSMUSG00000038305
A_55_P2112947	-0.6236	Srp9	signal recognition particle 9	27058	ENSMUSG00000026511
A_51_P381584	-0.5646	Stx6	syntaxin 6	58244	ENSMUSG00000026470
A_52_P214891	0.5853	Stx6	syntaxin 6	58244	ENSMUSG00000026470
A_55_P1986103	-0.5605	Suco	SUN domain containing ossification factor	226551	ENSMUSG00000040297
A_51_P173384	-0.8869	Tada1	transcriptional adaptor 1	27878	ENSMUSG00000026563
A_51_P249930	-0.6	Tceal1	transcription elongation factor A (SII)-like 1	237052	ENSMUSG00000049536
A_66_P137943	0.5739	Tctn2	tectonic family member 2	67978	ENSMUSG00000029386
A_55_P2142575	0.5597	Tdrd5	tudor domain containing 5	214575	ENSMUSG00000060985
A_55_P2272979	0.791	Tdrd5	tudor domain containing 5	214575	ENSMUSG00000060985
A_55_P1965160	0.5929	Tdrd5	tudor domain containing 5	214575	ENSMUSG00000060985
A_55_P2038687	0.7126	Tmco1	transmembrane and coiled-coil domains 1	68944	ENSMUSG00000052428
A_55_P1974957	-0.6172	Tnr	tenascin R	21960	ENSMUSG00000015829
A_66_P105244	0.7728	Tor1aip1	torsin A interacting protein 1	208263	ENSMUSG00000026466
A_55_P1975714	-0.8013	Tor1aip1	torsin A interacting protein 1	208263	ENSMUSG00000026466
A_51_P111932	-0.6569	Tor1aip2	torsin A interacting protein 2	240832	ENSMUSG00000050565,ENSMUSG00000079252
A_66_P118091	0.7813	Tor3a	torsin family 3, member A	30935	ENSMUSG00000060519
A_30_P01020498	-0.5613	Ube2d3	ubiquitin-conjugating enzyme E2D 3	66105	ENSMUSG00000078578
A_52_P457411	0.559	Ubl5	ubiquitin-like 5	66177	ENSMUSG00000084786
A_51_P398878	-0.7438	Uck2	uridine-cytidine kinase 2	80914	ENSMUSG00000026558
A_55_P2058992	0.6262	Vamp4	vesicle-associated membrane protein 4	53330	ENSMUSG00000026696
A_55_P2124233	-0.6181	Vsig8	V-set and immunoglobulin domain containing 8	240916	ENSMUSG00000049598
A_55_P1961567	0.5658	Ypel3	yippee-like 3 (Drosophila)	66090	ENSMUSG00000042675
A_55_P1969861	0.5615	Zap70	zeta-chain (TCR) associated protein kinase	22637	ENSMUSG00000026117
A_55_P2088870	-0.5784	Zbtb37	zinc finger and BTB domain containing 37	240869	ENSMUSG00000043467
A_30_P01029834	0.8427	Zbtb37	zinc finger and BTB domain containing 37	240869	ENSMUSG00000043467
A_55_P1985673	0.572	Zbtb37	zinc finger and BTB domain containing 37	240869	ENSMUSG00000043467
A_30_P01027660	0.811	Zbtb37	zinc finger and BTB domain containing 37	240869	ENSMUSG00000043467
A_65_P08867	0.826	Zbtb37	zinc finger and BTB domain containing 37	240869	ENSMUSG00000043467
A_30_P01021343	0.8441	Zbtb37	zinc finger and BTB domain containing 37	240869	ENSMUSG00000043467
A_30_P01017650	0.8389	Zbtb37	zinc finger and BTB domain containing 37	240869	ENSMUSG00000043467
A_52_P91402	0.5866	Zcchc17	zinc finger, CCHC domain containing 17	619605	ENSMUSG00000028772
[truncated: 4 more rows]
