# Supplementary material for: The Genetic Architecture of Murine Glutathione Transferases
Source: PLoS One. 2016 Feb 1;11(2):e0148230. doi: 10.1371/journal.pone.0148230 (PMC4734686; doi:10.1371/journal.pone.0148230)
Supplement: S16 Table — (XLSX) [file pone.0148230.s022.xlsx]

## Sheet: S16 Table
S16 Table. Top 500 correlates of liver GST network PC1.
Record	Gene ID	Homologene ID	Symbol	Description	Location (Chr: Mb)	Mean Expr	Max LRS	Max LRS Location (Chr: Mb)	Sample r	N Cases	Sample p(r)
1418186_at_A	14871	20235	Gstt1	glutathione S-transferase, theta 1	Chr10: 75.246598	13.2913	10.9	Chr2: 62.490364	-0.91577	32	0
1422072_a_at_A	14867	117950	Gstm6	glutathione S-transferase, mu 6	Chr3: 107.742156	9.4606	11.3	Chr9: 24.420733	-0.912814	32	0
1421041_s_at_A	14857	74378	Gsta1	glutathione S-transferase, alpha 1 (Yc)	Chr9: 78.083753	10.6375	16.4	Chr9: 73.368885	-0.894372	32	7.77156e-15
1421040_a_at_A	14858	74378	Gsta2	glutathione S-transferase, alpha 2 (Yc2) (similar to human GSTA5)	Chr9: 78.152222	11.0871	14.3	Chr9: 73.368885	-0.889601	32	2.08722e-14
1435446_a_at_A	212862	69297	Chpt1	choline phosphotransferase 1	Chr10: 87.938174	12.596	10.6	Chr10: 108.815682	-0.863216	32	2.07057e-12
1415727_at_A	246703	70948	Apoa1bp	apolipoprotein A-I binding protein	Chr3: 87.860534	12.0382	17.8	Chr2: 60.486382	-0.840911	32	4.39913e-11
1417193_at_A	20656	530	Sod2	superoxide dismutase 2, mitochondrial	Chr17: 13.206311	12.4605	12.9	Chr2: 62.490364	-0.835903	32	8.0824e-11
1456748_a_at_A	18082	2695	Nipsnap1	4-nitrophenylphosphatase domain and non-neuronal SNAP25-like protein homolog 1	Chr11: 4.794053	11.9711	13.3	Chr5: 94.154651	-0.831563	32	1.34244e-10
1428753_a_at_A	13353	4152	Dgcr6	DiGeorge syndrome critical region 6	Chr16: 18.070211	9.93063	10	Chr8: 14.480179	-0.828469	32	1.90696e-10
1448465_at_A	18082	2695	Nipsnap1	4-nitrophenylphosphatase domain and non-neuronal SNAP25-like protein homolog 1 (C. elegans)	Chr11: 4.791432	12.6579	9.9	Chr9: 51.521230	-0.824647	32	2.90836e-10
1460167_at_A	110695	913	Aldh7a1	aldehyde dehydrogenase family 7, member A1	Chr18: 56.687931	13.2676	16.2	Chr2: 32.470461	-0.822227	32	3.77531e-10
1416368_at_A	14860	56479	Gsta4	glutathione S-transferase, alpha 4	Chr9: 78.053722	11.4289	18.9	Chr9: 77.217283	-0.817097	32	6.46245e-10
1417767_at_A	66427	23546	Cyb5b	cytochrome b5 outer mitochondrial membrane	Chr8: 109.709251	9.58969	9.6	Chr2: 30.296486	-0.810507	32	1.25181e-09
1423436_at_A	14859	37355	Gsta3	glutathione S-transferase, alpha 3	Chr1: 21.247410	13.1961	12.9	Chr2: 79.183599	-0.808517	32	1.51928e-09
1424047_at_A	232449	14562	Dera	2-deoxyribose-5-phosphate aldolase	Chr6: 137.785890	10.8824	8.4	Chr17: 27.985169	-0.803787	32	2.38094e-09
1424485_at_A	30924	8499	Angptl3	angiopoietin-like 3	Chr4: 98.701537	13.8914	13.3	Chr9: 59.835172	-0.802742	32	2.62414e-09
1423908_at_A	225887	1867	Ndufs8	NADH dehydrogenase (ubiquinone) Fe-S protein 8	Chr19: 3.910906	11.4096	12.2	Chr12: 85.117956	-0.799909	32	3.40387e-09
1449434_at_A	12350	31298	Car3	carbonic anhydrase 3	Chr3: 14.872018	14.1488	12.9	Chr9: 51.521230	-0.799378	32	3.57206e-09
1416955_at_A	27376	6519	Slc25a10	solute carrier family 25 (mitochondrial carrier, dicarboxylate transporter), member 10	Chr11: 120.358350	11.0028	17.2	Chr15: 82.944824	-0.798013	32	4.04018e-09
1418988_at_A	18634	242	Pex7	peroxisome biogenesis factor 7	Chr10: 19.580364	11.7016	13.3	Chr2: 81.946273	-0.795767	32	4.93533e-09
1422185_a_at_A	109754	47921	Cyb5r3	NADH-cytochrome b5 reductase 3 (diaphorase-1, methemoglobinemia)	Chr15: 82.984330	12.6797	11.4	Chr5: 145.200212	-0.795257	32	5.16278e-09
1451488_at_A	68680	41695	1110028A07Rik	similar to CG10671-like	Chr14: 56.195206	9.6936	9	Chr3: 37.307265	-0.791708	32	7.03322e-09
1451284_at_A	28064	9117	D17Wsu94e	DNA segment, Chr 17, Wayne State University 94, expressed	Chr17: 46.388162	9.42378	13.8	Chr12: 81.069515	0.790803	32	7.60114e-09
1422186_s_at_A	109754	47921	Cyb5r3	NADH-cytochrome b5 reductase 3 (diaphorase-1, methemoglobinemia)	Chr15: 82.984029	12.7142	10.4	Chr5: 145.200212	-0.789071	32	8.80805e-09
1416468_at_A	11668	110441	Aldh1a1	aldehyde dehydrogenase family 1, subfamily A1	Chr19: 20.717510	14.6416	10.5	Chr16: 93.855510	-0.785152	32	1.22202e-08
1419687_at_A	107227	8549	Lrp16	LRP16 protein	Chr19: 7.271503	11.0892	18.3	Chr2: 32.470461	-0.782966	32	1.4617e-08
1433803_at_A	16451	1678	Jak1	Janus kinase 1	Chr4: 100.825249	9.24332	11.2	Chr14: 10.592843	0.779614	32	1.86387e-08
1453920_a_at_A	76763	22125	Mospd2	motile sperm domain containing 2	ChrX: 161.377608	7.74412	13.4	Chr2: 79.183599	-0.776193	32	2.43961e-08
1423437_at_A	14859	37355	Gsta3	glutathione S-transferase, alpha 3	Chr1: 21.255152	11.53	10.8	Chr1: 79.802768	-0.774401	32	2.80262e-08
1448852_at_A	19733	3437	Rgn	regucalcin	ChrX: 20.138615	13.467	9.3	Chr2: 32.470461	-0.774198	32	2.8468e-08
1424245_at_A	234671	71115	Ces2	carboxylesterase 2	Chr8: 107.377022	10.3182	12.3	Chr19: 3.413094	-0.772763	32	3.17728e-08
1448813_at_A	67758	37436	Aadac	arylacetamide deacetylase (esterase)	Chr3: 59.843556	12.8115	10.6	Chr9: 59.835172	-0.772001	32	3.36697e-08
1421993_a_at_A	66990	11837	2410001H17Rik	RIKEN cDNA 2410001H17 gene	Chr19: 4.131788	8.96491	14.4	Chr2: 32.470461	-0.76886	32	4.26334e-08
1452674_a_at_A	73830	8292	Eif3s12	eukaryotic translation initiation factor 3, subunit 12	Chr7: 29.757570	11.5455	12.8	Chr12: 82.689781	0.766315	32	5.14521e-08
1451253_at_A	218699	9828	Pxk	PX domain containing serine/threonine kinase	Chr14: 8.997047	7.29548	11	Chr2: 178.452023	0.765499	32	5.46134e-08
1416855_at_A	14451	1548	Gas1	growth arrest specific 1 (tumor suppressor)	Chr13: 60.275946	9.57911	10.8	Chr17: 89.401316	-0.764215	32	5.99572e-08
1460256_at_A	12350	31298	Car3	carbonic anhydrase 3	Chr3: 14.868396	12.4422	14	Chr9: 56.697763	-0.763222	32	6.44136e-08
1451580_a_at_A	22139	317	Ttr	transthyretin (prealbumin)	Chr18: 20.823933	15.4115	14.2	Chr7: 143.800090	-0.760631	32	7.75102e-08
1418804_at_A	84112	41865	Sucnr1	succinate receptor 1	Chr3: 59.890946	9.17068	16.1	Chr2: 32.470461	-0.758332	32	9.11282e-08
1418697_at_A	21743	81752	Inmt	indolethylamine N-methyltransferase	Chr6: 55.120691	13.4719	11.3	Chr2: 30.296486	-0.756054	32	1.06761e-07
1424191_a_at_A	66664	41643	Tmem41a	transmembrane protein 41a	Chr16: 21.934456	9.88334	12	Chr16: 76.657842	0.753716	32	1.2532e-07
1416339_a_at_A	19089	2056	Prkcsh	protein kinase C substrate 80K-H	Chr9: 21.817295	10.8438	13	Chr5: 145.200212	0.753266	32	1.29215e-07
1456155_x_at_A	71665	20078	Fuca1	fucosidase, alpha-L- 1, tissue	Chr4: 135.476735	9.50853	10.8	Chr9: 30.964210	-0.751815	32	1.42551e-07
1451405_at_A	110821	236	Pcca	propionyl-Coenzyme A carboxylase, alpha polypeptide	Chr14: 123.275995	11.4611	14.4	Chr2: 79.183599	-0.75102	32	1.50373e-07
1425179_at_A	20425	3074	Shmt1	serine hydroxymethyl transferase 1 (soluble)	Chr11: 60.602429	12.048	18.5	Chr12: 97.343221	-0.750303	32	1.57765e-07
1449062_at_A	16548	38187	Khk	ketohexokinase	Chr5: 31.231992	12.0684	10.8	Chr12: 97.343221	-0.750037	32	1.60599e-07
1452823_at_A	76263	41075	GSTK1	glutathione S-transferase kappa 1	Chr6: 42.197485	12.5021	12.6	Chr3: 129.527943	-0.749676	32	1.6451e-07
1448143_at_A	11669	55480	Aldh2	aldehyde dehydrogenase 2, mitochondrial	Chr5: 122.017927	14.2918	9.1	Chr14: 10.592843	-0.746144	32	2.0764e-07
1423780_at_A	58875	15088	Hibadh	3-hydroxyisobutyrate dehydrogenase	Chr6: 52.496673	12.9403	15.2	Chr2: 32.470461	-0.745939	32	2.10427e-07
1448610_a_at_A	20656	530	Sod2	superoxide dismutase 2, mitochondrial	Chr17: 13.208027	12.4009	10.9	Chr2: 62.490364	-0.745791	32	2.12474e-07
1451149_at_A	72157	1979	Pgm2	phosphoglucomutase 2	Chr4: 99.659334	12.6622	10.1	Chr5: 145.200212	-0.74508	32	2.22524e-07
1454608_x_at_A	22139	317	Ttr	transthyretin (prealbumin)	Chr18: 20.832269	15.6789	12.1	Chr7: 143.800090	-0.744828	32	2.26184e-07
1422558_at_A	14431	32089	Gamt	guanidinoacetate methyltransferase	Chr10: 79.721003	11.3895	27	Chr2: 32.470461	-0.742764	32	2.58355e-07
1452387_a_at_A	56332	9420	Amotl2	angiomotin like 2	Chr9: 102.634925	8.90727	12.5	Chr9: 15.693672	-0.741069	32	2.87844e-07
1452582_at_A	319625	71795	Galm	galactose mutarotase	Chr17: 80.583848	10.4712	10.9	Chr2: 32.470461	-0.739544	32	3.16972e-07
1452434_s_at_A	13353	4152	Dgcr6	DiGeorge syndrome critical region gene 6	Chr16: 18.070977	10.2432	9.6	Chr2: 30.296486	-0.739012	32	3.27761e-07
1451124_at_A	20655	392	Sod1	superoxide dismutase 1, soluble	Chr16: 90.223027	14.4079	12.1	Chr9: 72.030418	-0.737493	32	3.60401e-07
1425626_at_A	14862	115474	Gstm1	glutathione S-transferase, mu 1	Chr3: 107.815280	7.80182	16.2	Chr13: 120.059030	-0.732946	32	4.76681e-07
1427552_a_at_A	14874	7747	Gstz1	glutathione transferase zeta 1 (maleylacetoacetate isomerase)	Chr12: 88.504702	13.1291	21	Chr2: 79.183599	-0.727312	32	6.67858e-07
1432282_a_at_A	380712	57070	2010305C02Rik	RIKEN cDNA 2010305C02 gene	Chr11: 75.283014	10.6952	14.7	Chr19: 3.413094	-0.726838	32	6.86754e-07
1418474_at_A	85308	41095	Fam158a	family with sequence similarity 158, member A	Chr14: 56.200430	9.55503	9.5	Chr2: 31.678177	-0.725486	32	7.43399e-07
1423959_at_A	252967	12904	Ropn1l	ropporin 1-like	Chr15: 31.373181	8.80376	10.7	Chr2: 32.470461	-0.725254	32	7.53524e-07
1420525_a_at_A	18416	446	Otc	ornithine transcarbamylase	ChrX: 9.886146	13.1326	15.1	Chr9: 54.760049	-0.724637	32	7.81096e-07
1435525_at_A	72844	23468	Kctd17	potassium channel tetramerisation domain 17	Chr15: 78.269177	7.24056	8.6	Chr12: 82.689781	0.724244	32	7.99122e-07
1417869_s_at_A	64138	1022	Ctsz	cathepsin Z	Chr2: 174.253229	11.7573	11.4	Chr5: 145.200212	0.723272	32	8.45403e-07
1417932_at_A	16173	1200	Il18	interleukin 18	Chr9: 50.387440	9.12895	9.7	Chr9: 59.835172	-0.719262	32	1.06318e-06
1427474_s_at_A	14864	37356	Gstm3	glutathione S-transferase, mu 3	Chr3: 107.766828	10.2332	13.3	Chr9: 24.420733	-0.719225	32	1.06536e-06
1455457_at_A	404195	113709	Cyp2c54	cytochrome P450, family 2, subfamily c, polypeptide 54 (CYP2C18 homolog in human)	Chr19: 40.112624	13.7618	15.2	Chr2: 32.470461	-0.718551	32	1.1067e-06
1416022_at_A	16592	108238	Fabp5	fatty acid binding protein 5, epidermal	Chr3: 10.012671	7.43701	12.5	Chr4: 9.203863	0.717249	32	1.1907e-06
1448198_a_at_A	67264	3668	Ndufb8	NADH dehydrogenase [ubiquinone] 1 beta subcomplex subunit 8, mitochondrial	Chr19: 44.624774	12.8003	25.6	Chr12: 97.343221	-0.716487	32	1.24245e-06
1417964_at_A	11776	2926	Ap3d1	adaptor-related protein complex 3, delta 1 (pigment granule trafficking)	Chr10: 80.169765	10.7505	17.3	Chr19: 6.542810	0.716117	32	1.26836e-06
1434214_at_A	66096	19241	Lamtor4	similar to CG14977-PA (putative mitochondrial protein)	Chr5: 138.697008	11.0804	23	Chr5: 136.726447	-0.716074	32	1.27142e-06
1416021_a_at_A	16592	108238	Fabp5	fatty acid binding protein 5, epidermal	Chr3: 10.016216	9.63104	14.2	Chr9: 24.420733	0.715378	32	1.32156e-06
1452207_at_A	17684	4433	Cited2	Cbp/p300-interacting transactivator, with Glu/Asp-rich carboxy-terminal domain, 2	Chr10: 17.444893	9.16077	10.1	Chr3: 89.347287	-0.71505	32	1.34576e-06
1448494_at_A	14451	1548	Gas1	growth arrest specific 1 (tumor suppressor)	Chr13: 60.276478	8.25289	13.3	Chr17: 83.797598	-0.714474	32	1.38931e-06
1416954_at_A	27376	6519	Slc25a10	solute carrier family 25 (mitochondrial carrier, dicarboxylate transporter), member 10	Chr11: 120.359956	12.5303	15.5	Chr2: 178.452023	-0.712717	32	1.53017e-06
1448910_at_A	111175	69255	Pecr	peroxisomal trans-2-enoyl-CoA reductase	Chr1: 72.305853	12.286	14.8	Chr16: 93.855510	-0.712158	32	1.57767e-06
1448330_at_A	14862	115474	Gstm1	glutathione S-transferase, mu 1	Chr3: 107.815310	13.8945	13.4	Chr17: 69.149197	-0.711136	32	1.66795e-06
1424599_at_A	234199	37927	Fgl1	fibrinogen-like protein 1	Chr8: 42.276842	13.2537	11.3	Chr11: 97.970258	0.710071	32	1.76689e-06
1452220_at_A	330662	55575	Dock1	dedicator of cytokinesis 1	Chr7: 142.364748	7.66537	10.4	Chr5: 93.586009	0.708767	32	1.89542e-06
1450715_at_A	13077	68082	Cyp1a2	cytochrome P450, family 1, subfamily a, polypeptide 2	Chr9: 57.525032	13.0159	17.5	Chr9: 59.835172	-0.708077	32	1.96679e-06
1416109_at_A	71665	20078	Fuca1	fucosidase, alpha-L- 1, tissue	Chr4: 135.488958	11.4029	11.7	Chr14: 103.964365	-0.707967	32	1.9784e-06
1416416_x_at_A	14862	115474	Gstm1	glutathione S-transferase, mu 1	Chr3: 107.815310	14.4225	10.7	Chr17: 69.149197	-0.707416	32	2.03748e-06
1450847_at_A	68092	56377	Ncbp2	nuclear cap binding protein subunit 2	Chr16: 31.948766	8.68033	12.1	Chr12: 101.804025	-0.706269	32	2.16549e-06
1450660_at_A	19286	268	Pts	6-pyruvoyl-tetrahydropterin synthase	Chr9: 50.329819	9.48341	12.8	Chr2: 32.470461	-0.705766	32	2.22391e-06
1449907_at_A	63857	41172	Bcmo1	beta-carotene 15,15'-monooxygenase	Chr8: 119.656872	7.55544	15.8	Chr4: 9.203863	0.705572	32	2.24694e-06
1420654_a_at_A	74185	129	Gbe1	glucan (1,4-alpha-), branching enzyme 1	Chr16: 70.569338	8.76161	20.7	Chr16: 70.195003	-0.704185	32	2.41708e-06
1422479_at_A	60525	6469	Acas2	acetyl-Coenzyme A synthetase 2 (ADP forming)	Chr2: 155.387926	10.8869	8.4	Chr7: 88.680103	-0.703705	32	2.4787e-06
1426689_s_at_A	66945	3073	Sdha	succinate dehydrogenase complex, subunit A, flavoprotein (Fp)	Chr13: 74.459792	12.9241	9.7	Chr9: 56.697763	-0.702739	32	2.60689e-06
1449131_s_at_A	12479	1337	Cd1d1	CD1d1 antigen	Chr3: 86.799872	13.6723	11.2	Chr12: 53.911047	-0.702266	32	2.67178e-06
1430124_x_at_A	58810	74565	Akr1a4	aldo-keto reductase family 1, member A4 (aldehyde reductase, homolog of human AKR1A1)	Chr4: 116.309180	13.0294	12.7	Chr4: 13.031015	-0.701517	32	2.77771e-06
1417741_at_A	110095	84371	Pygl	liver glycogen phosphorylase	Chr12: 71.291938	12.6319	14.8	Chr9: 51.521230	-0.701231	32	2.8191e-06
1418238_at_A	56357	1676	Ivd	isovaleryl coenzyme A dehydrogenase	Chr2: 118.706557	11.6279	17.9	Chr2: 122.383805	-0.700777	32	2.88601e-06
1435630_s_at_A	110460	55855	Acat2	acetyl-Coenzyme A acetyltransferase 2	Chr17: 13.135952	11.3969	10.2	Chr7: 81.491656	-0.700075	32	2.99228e-06
1416690_at_A	56055	10420	Gtpbp2	GTP binding protein 2	Chr17: 46.305765	9.30776	11.1	Chr9: 56.697763	0.700061	32	2.99438e-06
1451501_a_at_A	14600	134	Ghr	growth hormone receptor	Chr15: 3.278003	13.3794	18.8	Chr2: 32.470461	-0.699194	32	3.13072e-06
1427960_at_A	104878		AI788959	expressed sequence AI788815	Chr5: 87.319292	12.5335	8.1	Chr12: 81.069515	-0.699175	32	3.13376e-06
1416057_at_A	104130	10398	Ndufb11	NADH dehydrogenase (ubiquinone) 1 beta subcomplex, 11, 17.3kDa (NADH-ubiquinone oxidoreductase ESSS subunit, Complex I-ESSS, neuronal protein 15.6)	ChrX: 20.192573	13.268	14.8	Chr19: 3.413094	-0.69861	32	3.22565e-06
1455913_x_at_A	22139	317	Ttr	transthyretin (prealbumin)	Chr18: 20.832284	14.7946	13.7	Chr7: 143.800090	-0.69847	32	3.24877e-06
1434900_at_A	223701	32487	Mkl1	MKL (megakaryoblastic leukemia)/myocardin-like 1	Chr15: 80.842964	7.09882	9.3	Chr15: 28.975660	0.697807	32	3.36024e-06
1423891_at_A	103140	71569	Gstt3	glutathione S-transferase, theta 3	Chr10: 75.237129	9.85054	13.4	Chr13: 120.059030	-0.697145	32	3.47516e-06
1416170_at_A	68015	9457	Trap1	TNF receptor-associated protein 1	Chr16: 4.040139	12.0287	14	Chr9: 59.835172	-0.696276	32	3.63135e-06
1451398_at_A	234309	57181	Cbr4	carbonic reductase 4	Chr8: 63.973882	10.4923	13.6	Chr5: 145.200212	-0.696205	32	3.64452e-06
1433676_at_A	232341	14253	Wnk1	WNK lysine deficient protein kinase 1	Chr6: 119.874035	10.4723	18	Chr12: 65.130807	0.695859	32	3.70859e-06
1417761_at_A	11808	47927	Apoa4	apolipoprotein A-IV	Chr9: 46.051006	13.3128	11.9	Chr3: 127.995451	0.694416	32	3.98737e-06
1423451_at_A	53328	48457	Pgrmc1	progesterone receptor membrane component 1	ChrX: 34.145441	13.8285	9.8	Chr9: 51.521230	-0.693184	32	4.24015e-06
1424147_at_A	217737	8106	Ahsa1	AHA1, activator of heat shock 90kDa protein ATPase homolog 1	Chr12: 88.613642	11.3735	26.6	Chr16: 91.670408	0.692981	32	4.28315e-06
1416415_a_at_A	51788	80218	H2afz	H2A histone family, member Z	Chr3: 137.529009	11.2699	11.6	Chr14: 103.964365	-0.692687	32	4.34619e-06
1424373_at_A	71703	9588	Armcx3	armadillo repeat containing, X-linked 3	ChrX: 131.294095	7.02728	18.4	Chr2: 32.470461	0.69227	32	4.43708e-06
1423664_at_A	110391	271	Qdpr	quininoid dihydropteridine reductase	Chr5: 45.825667	12.4863	9.9	Chr5: 145.200212	-0.691669	32	4.57084e-06
1455283_x_at_A	225887	1867	Ndufs8	NADH dehydrogenase (ubiquinone) Fe-S protein 8	Chr19: 3.908871	12.9395	10.1	Chr2: 60.486382	-0.691188	32	4.68083e-06
1424085_at_A	17992	37629	Ndufa4	NADH dehydrogenase (ubiquinone) 1 alpha subcomplex, 4	Chr6: 11.850461	13.6514	21.9	Chr12: 53.911047	-0.691078	32	4.70618e-06
1422000_at_A	27383	121639	Akr1c12	aldo-keto reductase family 1, member C12	Chr13: 4.267561	11.4365	7.7	Chr11: 35.986496	-0.689052	32	5.19753e-06
1418672_at_A	27384	121639	Akr1c13	aldo-keto reductase family 1, member C13	Chr13: 4.197781	11.332	11.1	Chr1: 79.802768	-0.688988	32	5.21385e-06
1425771_at_A	208665	55943	Akr1d1	aldo-keto reductase family 1, member D1	Chr6: 37.517818	10.1936	15	Chr12: 97.343221	-0.688197	32	5.41848e-06
1415977_at_A	66307	9361	Isyna1	isochorismatase domain containing 1	Chr8: 73.120435	7.16559	14.1	Chr2: 81.946273	0.686668	32	5.83513e-06
1456175_a_at_A	50797	3499	Copb2	coatomer protein complex, subunit beta 2 (beta prime)	Chr9: 98.488636	10.106	14.1	Chr14: 106.286762	0.686223	32	5.96153e-06
1423399_a_at_A	67057	4203	Yaf2	YY1 associated factor 2	Chr15: 93.115327	9.46413	9.6	Chr9: 24.420733	-0.685418	32	6.19677e-06
1454067_a_at_A	70984	8531	4931406C07Rik	RIKEN cDNA 4931406C07 gene	Chr9: 15.088578	11.5533	10.2	Chr15: 93.284538	-0.684313	32	6.53318e-06
1449374_at_A	19193	40640	Pipox	pipecolic acid oxidase	Chr11: 77.694306	12.3113	21.3	Chr9: 56.697763	-0.683982	32	6.63703e-06
1416193_at_A	12346	20414	Car1	carbonic anhydrase 1	Chr3: 14.766471	8.17455	15.5	Chr9: 56.697763	-0.683623	32	6.75154e-06
1448625_at_A	99412	3300	Golga2	golgi autoantigen, golgin subfamily a, 2	Chr2: 32.162966	8.57884	11.3	Chr19: 3.413094	0.683592	32	6.76157e-06
1423644_at_A	11428	1657	Aco1	aconitase 1	Chr4: 40.144789	11.4185	16.1	Chr2: 32.470461	-0.682795	32	7.02232e-06
1434579_x_at_A	225887	1867	Ndufs8	NADH dehydrogenase (ubiquinone) Fe-S protein 8	Chr19: 3.908881	12.9632	11.4	Chr2: 23.199299	-0.682577	32	7.09522e-06
1419394_s_at_A	20201	2225	S100a8	S100 calcium binding protein A8 (calgranulin A)	Chr3: 90.473447	6.74135	8.6	Chr1: 172.981863	0.681149	32	7.58976e-06
1417460_at_A	80876	74574	Ifitm2	interferon induced transmembrane protein 2	Chr7: 54.087836	12.9724	12.7	Chr17: 57.492875	0.679823	32	8.07653e-06
1452184_at_A	66218	3669	Ndufb9	NADH dehydrogenase (ubiquinone) 1 beta subcomplex, 9	Chr15: 58.767821	13.5081	18.2	Chr12: 53.911047	-0.679694	32	8.12548e-06
1417950_a_at_A	11807	1242	Apoa2	apolipoprotein A-II	Chr1: 173.155420	15.9756	8.8	Chr2: 26.223874	-0.679584	32	8.16737e-06
1424736_at_A	13629	100816	Eef2	eukaryotic translation elongation factor 2	Chr10: 80.644683	14.2073	7.9	Chr9: 71.331037	0.679182	32	8.32186e-06
1448172_at_A	17449	4324	Mdh1	malate dehydrogenase 1, NAD (soluble)	Chr11: 21.458465	14.0495	13.2	Chr12: 50.066536	-0.678851	32	8.45121e-06
1418765_at_A	171284	82236	Timd2	T-cell immunoglobulin and mucin domain containing 2	Chr11: 46.484364	11.3469	10.7	Chr2: 32.470461	-0.678679	32	8.51898e-06
1436809_a_at_A	20729	55983	Spin1	spindlin	Chr13: 51.247777	12.7025	14.4	Chr2: 32.470461	0.678548	32	8.57097e-06
1418190_at_A	18979	68058	Pon1	paraoxonase 1 (arylesterase, coronary artery disease, clopidogrel and organophosphate metabolism)	Chr6: 5.118180	14.691	16.6	Chr2: 79.183599	-0.677765	32	8.88821e-06
1427002_s_at_A	74008	8978	Arsg	arylsulfatase G	Chr11: 109.434164	8.19405	8.8	Chr15: 82.944824	0.677617	32	8.94917e-06
1451255_at_A	54135	9306	Lisch7	liver-specific bHLH-Zip transcription factor	Chr7: 31.743167	11.4101	24.5	Chr7: 31.505577	0.677201	32	9.12294e-06
1455875_x_at_A	68059	21004	Tm9sf2	transmembrane 9 superfamily member 2	Chr14: 122.558441	12.7044	10.1	Chr2: 81.946273	0.676055	32	9.61756e-06
1417268_at_A	12475	493	Cd14	CD14 antigen (myeloid cell-specific leucine-rich glycoprotein	Chr18: 36.884740	6.92764	9.9	Chr2: 32.470461	0.675604	32	9.81892e-06
1417702_a_at_A	140483	5032	Hnmt	histamine N-methyltransferase	Chr2: 23.858560	7.46952	11.5	Chr3: 37.307265	-0.675074	32	1.00601e-05
1448422_at_A	103694	5308	Tmed4	transmembrane emp24 protein transport domain containing 4	Chr11: 6.170835	12.2585	12.6	Chr2: 57.861767	0.674524	32	1.03161e-05
1416066_at_A	12527	20420	Cd9	CD9 antigen	Chr6: 125.410565	8.98533	9.7	Chr5: 90.500265	0.674243	32	1.04494e-05
1416501_at_A	18607	37643	Pdpk1	3-phosphoinositide dependent protein kinase-1	Chr17: 24.215954	10.1283	12.8	Chr5: 145.200212	0.673649	32	1.07356e-05
1451495_at_A	225131	41148	Wac	WW domain containing adaptor with coiled-coil	Chr18: 7.926928	9.57702	10.2	Chr1: 189.866756	0.673612	32	1.07537e-05
1427482_a_at_A	12319	20861	Car8	carbonic anhydrase 8	Chr4: 8.072672	9.92704	12.3	Chr2: 32.470461	-0.673066	32	1.10233e-05
1448629_at_A	192232	11123	Hps4	Hermansky-Pudlak syndrome 4 homolog	Chr5: 112.804450	9.22729	16.8	Chr15: 93.284538	0.672743	32	1.11857e-05
1434053_x_at_A	11958	5148	Atp5k	ATP synthase, H+ transporting, mitochondrial F1F0 complex, subunit e	Chr5: 108.862311	12.725	10.8	Chr12: 85.872820	-0.672649	32	1.12339e-05
1416185_a_at_A	11532	68076	Adh5	alcohol dehydrogenase 5 (class III), chi polypeptide (S-nitrosoglutathione reductase)	Chr3: 138.117646	13.354	13.5	Chr4: 6.820702	-0.672436	32	1.13423e-05
1451089_a_at_A	213827	1250	Arcn1	archain 1	Chr9: 44.550257	11.4739	12	Chr4: 9.203863	0.670946	32	1.21301e-05
1417364_at_A	67160	20363	Eef1g	elongation factor 1-gamma (aminoacyl tRNAs delivery)	Chr19: 59.162904	12.3842	13.5	Chr12: 55.741343	0.670776	32	1.2223e-05
1436504_x_at_A	11808	47927	Apoa4	apolipoprotein A-IV	Chr9: 46.051270	13.9904	12.5	Chr3: 127.995451	0.670458	32	1.23986e-05
1420397_a_at_A	56381	8992	Spen	SPEN homolog, transcriptional regulator	Chr4: 141.024802	7.63353	6.9	Chr12: 116.788761	0.670307	32	1.24825e-05
1424254_at_A	68713	86130	Ifitm1	interferon induced transmembrane protein 1	Chr7: 148.154143	9.16519	11.9	Chr8: 96.926410	0.670302	32	1.24852e-05
1416367_at_A	66117	41627	C7orf55	formation of mitochondrial complexes 1 (human chromosome 7 open reading frame 55)	Chr6: 38.484913	10.4673	14.1	Chr12: 97.343221	-0.67027	32	1.2503e-05
1416607_at_A	70984	8531	4931406C07Rik	protein LOC28970	Chr9: 15.087884	12.2196	8.1	Chr2: 32.470461	-0.669834	32	1.27494e-05
1449983_a_at_A	18105	696	Nqo2	NAD(P)H dehydrogenase, quinone 2	Chr13: 34.073293	10.6335	10.8	Chr2: 31.678177	-0.669612	32	1.28764e-05
1424858_at_A	217666	11767	L2hgdh	L-2-hydroxyglutarate dehydrogenase	Chr12: 70.791587	10.021	15.1	Chr2: 32.470461	-0.669137	32	1.31522e-05
1449014_at_A	80907	12755	Lactb	lactamase, beta	Chr9: 66.803262	10.3216	10.7	Chr2: 32.470461	-0.668916	32	1.32819e-05
1451368_at_A	208211	5387	Alg1	asparagine-linked glycosylation 1 homolog (yeast, beta-1,4-mannosyltransferase)	Chr16: 5.242649	8.92918	14.4	Chr14: 10.592843	0.667754	32	1.3985e-05
1428468_at_A	73205	10137	C9orf72	human chromosome 9 open reading frame 72, frontotemporal dementia, amyotrophic lateral sclerosis associated)	Chr4: 35.138691	7.95743	12.7	Chr2: 75.514788	0.667223	32	1.43173e-05
1449081_at_A	104158	35606	Ces3	carboxylesterase 3	Chr8: 95.690180	13.926	10.2	Chr4: 9.203863	-0.66714	32	1.437e-05
1420619_a_at_A	14797	879	Aes	amino-terminal enhancer of split	Chr10: 81.028330	12.2869	9.7	Chr9: 51.521230	-0.667006	32	1.44547e-05
1422976_x_at_A	66416	37994	Ndufa7	NADH dehydrogenase (ubiquinone) 1 alpha subcomplex, 7 (B14.5a)	Chr17: 33.961583	11.6284	22.4	Chr2: 81.946273	-0.664837	32	1.58994e-05
1427531_a_at_A	18400	1918	Slc22a18	solute carrier family 22 (organic cation transporter), member 1-like	Chr7: 150.662056	10.8919	8.7	Chr2: 83.092616	-0.664098	32	1.64203e-05
1448803_at_A	54214	68224	Golga4	golgi autoantigen, golgin subfamily a, 4	Chr9: 118.465338	8.49231	7.5	Chr7: 3.658357	0.663697	32	1.67092e-05
1433603_at_A	407785	37935	Ndufs6	NADH dehydrogenase (ubiquinone) Fe-S protein 6	Chr13: 73.457440	11.9542	13.2	Chr12: 65.130807	-0.663587	32	1.67892e-05
1452280_at_A	223254	38098	Farp1	FERM, RhoGEF (Arhgef) and pleckstrin domain protein 1 (chondrocyte-derived)	Chr14: 121.682422	8.22734	14.8	Chr4: 9.203863	0.663576	32	1.67974e-05
1415760_s_at_A	11927	2984	Atox1	ATX1 (antioxidant protein 1) homolog 1	Chr11: 55.263981	11.7039	15.7	Chr12: 88.249949	-0.662881	32	1.73112e-05
1436420_a_at_A	75751	5835	Ipo4	importin 4	Chr14: 56.244593	10.4673	12.5	Chr9: 72.030418	0.662754	32	1.7407e-05
1419495_at_A	93757	6607	Immp2l	inner mitochondrial membrane peptidase 2-like (S. cerevisiae)	Chr12: 43.055967	10.5646	21.7	Chr2: 81.946273	-0.662382	32	1.76894e-05
1417290_at_A	76905	36468	Lrg1	leucine-rich alpha-2-glycoprotein 1	Chr17: 56.259143	13.701	8.7	Chr6: 115.865551	0.662249	32	1.77914e-05
1451386_at_A	233016	573	Blvrb	biliverdin reductase B (flavin reductase (NADPH))	Chr7: 28.244400	11.4431	8.3	Chr2: 165.608227	-0.662168	32	1.78538e-05
1416472_at_A	67043	12078	Syap1	synapse associated protein 1	ChrX: 159.295008	11.1793	11.3	Chr11: 42.185501	-0.662002	32	1.79821e-05
1449486_at_A	12623	117993	Ces1	carboxylesterase 1	Chr8: 95.826326	11.2856	14.3	Chr2: 57.861767	-0.661475	32	1.8395e-05
1425260_at_A	11657	405	Alb1	albumin 1	Chr5: 90.901145	15.9928	12.8	Chr5: 145.200212	-0.661425	32	1.8435e-05
1433940_at_A	216873	3595	Spag7	sperm associated antigen 7	Chr11: 70.477443	9.25243	13.3	Chr3: 126.116578	-0.661382	32	1.84689e-05
1452159_at_A	71881	41380	2310001A20Rik	RIKEN cDNA 2310001A20 gene	Chr2: 150.409022	9.83633	15	Chr12: 82.689781	-0.661305	32	1.85304e-05
1417825_at_A	13885	55623	Esd	esterase D/formylglutathione hydrolase	Chr14: 3.210879	13.6463	23.5	Chr14: 106.286762	-0.661304	32	1.8531e-05
1421917_at_A	18595	31361	Pdgfra	platelet derived growth factor receptor, alpha polypeptide	Chr5: 75.593608	7.42582	11.4	Chr2: 33.305485	0.66128	32	1.85499e-05
1428145_at_A	52538	4456	Acaa2	acetyl-Coenzyme A acyltransferase 2 (mitochondrial 3-oxoacyl-Coenzyme A thiolase)	Chr18: 74.960950	13.9986	8.7	Chr15: 93.284538	-0.659613	32	1.99242e-05
1448844_at_A	66427	23546	Cyb5b	cytochrome b5 outer mitochondrial membrane	Chr8: 109.707476	10.0677	12.2	Chr2: 81.946273	-0.659083	32	2.03796e-05
1452584_at_A	69029	14110	C2orf32	human chromosome 22 open reading frame 32	Chr15: 82.176591	11.9429	9.5	Chr5: 42.448018	-0.658651	32	2.07579e-05
1419247_at_A	19735	2192	Rgs2	regulator of G-protein signaling 2	Chr1: 145.848804	6.88205	10.9	Chr2: 62.490364	0.658645	32	2.07632e-05
1448292_at_A	66594	4974	Uqcr	ubiquinol-cytochrome c reductase (6.4kD) subunit	Chr10: 79.866879	13.1725	16.3	Chr12: 50.066536	-0.658507	32	2.08855e-05
1423358_at_A	66275	32632	1810009K13Rik	RIKEN cDNA 1810009K13 gene	Chr16: 20.617867	9.15491	13.4	Chr14: 31.832136	0.657298	32	2.19833e-05
1455752_a_at_A	66990	11837	Tmem134	transmembrane protein 134	Chr19: 4.126132	10.9355	13.3	Chr2: 32.470461	-0.656618	32	2.26236e-05
1422478_a_at_A	60525	6469	Acas2	acetyl-Coenzyme A synthetase 2 (ADP forming)	Chr2: 155.388318	9.51731	8.1	Chr12: 85.872820	-0.656211	32	2.30144e-05
1416495_s_at_A	170658		Ndufs5	NADH dehydrogenase (ubiquinone) Fe-S protein 5	Chr4: 123.390133	11.472	16.2	Chr11: 42.185501	-0.655747	32	2.34675e-05
1418578_at_A	13139	1028	Dgka	diacylglycerol kinase, alpha	Chr10: 128.157344	7.97486	15.6	Chr14: 100.175287	0.655683	32	2.35309e-05
1425627_x_at_A	14862	115474	Gstm1	glutathione S-transferase, mu 1	Chr3: 107.815265	10.2617	10.5	Chr7: 142.026095	-0.655443	32	2.3769e-05
1451230_a_at_A	22381	7995	Wbp5	WW domain binding protein 5	ChrX: 132.780897	10.94	12.2	Chr4: 6.820702	0.655264	32	2.39481e-05
1425462_at_A	103583	76444	Fbxw11	F-box and WD-40 domain protein 11	Chr11: 32.646141	9.96512	15.7	Chr12: 60.476552	0.655022	32	2.41921e-05
1426790_at_A	20833	110735	Ssrp1	structure specific recognition protein 1	Chr2: 84.882865	9.3542	9.6	Chr2: 31.678177	0.654941	32	2.4274e-05
1427961_s_at_A	104878		AI788959	expressed sequence AI788815	Chr5: 87.318829	13.3173	10.9	Chr5: 65.141991	-0.654549	32	2.46757e-05
1416321_s_at_A	116847	2041	Prelp	proline arginine-rich end leucine-rich repeat	Chr1: 135.807212	9.31227	15.8	Chr16: 51.051259	0.653702	32	2.55624e-05
1451132_at_A	229534	10740	Pbxip1	pre-B-cell leukemia transcription factor interacting protein 1	Chr3: 89.251925	8.24719	12	Chr2: 30.296486	0.653577	32	2.56961e-05
1448856_a_at_A	110265	5812	Msra	methionine sulfoxide reductase A	Chr14: 64.741617	12.4103	10.4	Chr4: 50.881071	-0.653523	32	2.57534e-05
1416322_at_A	116847	2041	Prelp	proline arginine-rich end leucine-rich repeat	Chr1: 135.809047	7.44595	16.3	Chr14: 42.819085	0.653363	32	2.59257e-05
1436615_a_at_A	18416	446	Otc	ornithine transcarbamylase	ChrX: 9.897013	10.9557	10	Chr9: 54.760049	-0.653094	32	2.62163e-05
1418696_at_A	192653	14626	BC021608	cDNA sequence BC021608	Chr9: 44.607591	13.9808	17.7	Chr2: 79.183599	-0.652727	32	2.66181e-05
1423468_at_A	68428	10084	Steap3	STEAP family member 3	Chr1: 122.124055	7.36565	18.7	Chr1: 141.417667	-0.652582	32	2.67786e-05
1419751_x_at_A	171405	77136	mOAT6-L	organic anion transporter 6	Chr19: 7.938963	6.2557	15.8	Chr7: 142.026095	-0.652495	32	2.68757e-05
1423254_x_at_A	407795		Rps27l	ribosomal protein S27-like	Chr9: 66.793931	12.7199	13.6	Chr1: 126.516497	-0.652428	32	2.69501e-05
1416727_a_at_A	109672	41475	Cyb5	cytochrome b-5	Chr18: 85.042538	14.4634	19.1	Chr2: 57.861767	-0.651931	32	2.75097e-05
1427137_at_A	234673	86210	Ces5	carboxylesterase 5	Chr8: 107.456377	10.1417	14.5	Chr7: 143.800090	-0.651828	32	2.76267e-05
1426769_s_at_A	103806	8845	Maml1	mastermind like 1	Chr11: 50.069197	8.83106	13.6	Chr2: 81.946273	0.651281	32	2.82571e-05
1448509_at_A	66540	75316	Fam107b	Fam107b family with sequence similarity 107, member B [ Mus musculus ]	Chr2: 3.698835	10.3063	11.7	Chr7: 143.800090	-0.650473	32	2.92124e-05
1428311_at_A	76551	34786	Ccdc6	coiled-coil domain containing 6	Chr10: 69.655362	9.29375	12.1	Chr7: 88.680103	0.650366	32	2.93409e-05
1424544_at_A	223649	121943	Nrbp2	nuclear receptor binding protein 2	Chr15: 75.916090	10.433	10	Chr15: 93.284538	0.650034	32	2.97421e-05
1422198_a_at_A	20425	3074	Shmt1	serine hydroxymethyl transferase 1 (soluble)	Chr11: 60.611035	10.9757	19	Chr12: 65.130807	-0.649823	32	3.00001e-05
1421267_a_at_A	17684	4433	Cited2	Cbp/p300-interacting transactivator, with Glu/Asp-rich carboxy-terminal domain, 2	Chr10: 17.443905	8.84722	11	Chr9: 56.697763	-0.648995	32	3.10333e-05
1450455_s_at_A	27384	121639	Akr1c13	aldo-keto reductase family 1, member C13	Chr13: 4.196328	12.3984	10.1	Chr1: 79.802768	-0.648285	32	3.19433e-05
1424122_s_at_A	17846	17604	Commd1	COMM domain containing 1	Chr11: 22.856431	10.0038	15.8	Chr2: 79.183599	-0.648017	32	3.2293e-05
1433871_at_A	226412	9108	R3hdm	R3H domain (binds single-stranded nucleic acids)	Chr1: 130.133844	9.82486	10.5	Chr14: 103.964365	0.647962	32	3.23656e-05
1448934_at_A	67273	15342	Ndufa10	NADH dehydrogenase (ubiquinone) 1 alpha subcomplex 10	Chr1: 94.336366	12.8762	14.4	Chr12: 50.066536	-0.647922	32	3.24184e-05
1443969_at_A	16368		Irs2	insulin receptor substrate 2	Chr8: 11.004475	8.33861	13.3	Chr14: 106.286762	0.647887	32	3.24643e-05
1451035_a_at_A	58810	74565	Akr1a4	aldo-keto reductase family 1, member A4 (aldehyde reductase, homolog of human AKR1A1)	Chr4: 116.310615	13.1008	11.5	Chr4: 13.031015	-0.64783	32	3.25396e-05
1435967_s_at_A	58875	15088	Hibadh	3-hydroxyisobutyrate dehydrogenase	Chr6: 52.496294	13.2454	13.1	Chr2: 32.470461	-0.647806	32	3.25715e-05
1448506_at_A	12401	20417	Serpina6	serine (or cysteine) proteinase inhibitor, clade A, member 6 (corticosteroid-binding protein)	Chr12: 104.885026	12.5822	12.2	Chr2: 32.470461	-0.647447	32	3.30482e-05
1438183_x_at_A	20322	56080	Sord	sorbitol dehydrogenase	Chr2: 122.090934	11.487	30.9	Chr2: 118.706766	-0.647431	32	3.30696e-05
1449492_a_at_A	16841	1730	Lect2	leukocyte cell-derived chemotaxin 2	Chr13: 56.643915	11.8	12.4	Chr2: 32.470461	-0.645996	32	3.50437e-05
1451331_at_A	19049	12972	Ppp1r1b	protein phosphatase 1, regulatory (inhibitor) subunit 1B (striatal medium spiny neuron expression signature)	Chr11: 98.218520	7.36322	14.3	Chr9: 15.693672	-0.645834	32	3.52723e-05
1419669_at_A	19152	20615	Prtn3	proteinase 3	Chr10: 79.344808	6.53114	8	Chr9: 51.521230	0.644684	32	3.69395e-05
1415976_a_at_A	52502	8632	Carhsp1	calcium regulated heat stable protein 1, 24 kDa	Chr16: 8.661031	9.79947	14.4	Chr12: 50.066536	-0.644107	32	3.7802e-05
1450866_a_at_A	27397	32526	Mrpl17	mitochondrial ribosomal protein L17	Chr7: 112.958218	11.824	10.2	Chr9: 51.521230	0.644084	32	3.78362e-05
1417633_at_A	20657	2334	Sod3	superoxide dismutase 3, extracellular	Chr5: 52.760191	8.62794	16	Chr17: 92.100362	0.643845	32	3.81998e-05
1417766_at_A	66427	23546	Cyb5b	RIKEN cDNA 1810044O22 gene	Chr8: 109.710789	11.5676	10.2	Chr8: 96.926410	-0.643729	32	3.83769e-05
1416344_at_A	16784	7809	Lamp2	lysosomal membrane glycoprotein 2	ChrX: 35.758328	13.8026	12.8	Chr14: 103.964365	-0.643217	32	3.91671e-05
1451798_at_A	16181	11163	Il1rn	interleukin 1 receptor antagonist	Chr2: 24.205596	7.27408	18.7	Chr4: 9.203863	0.643061	32	3.94108e-05
1455997_a_at_A	67530	38164	Uqcrb	ubiquinol-cytochrome c reductase binding protein	Chr13: 67.001571	15.1251	14.4	Chr10: 105.018386	-0.643006	32	3.94973e-05
1449108_at_A	14148	31216	Fdx1	ferredoxin 1	Chr9: 51.751657	12.7364	23.7	Chr9: 51.521230	-0.642794	32	3.98324e-05
1452277_at_A	74008	8978	Arsg	arylsulfatase G	Chr11: 109.434058	7.1382	9.2	Chr19: 6.542810	0.642676	32	4.00192e-05
1451676_at_A	66556	4703	Drap1	Dr1 associated protein 1 (negative cofactor 2 alpha)	Chr19: 5.422874	10.8129	20.5	Chr4: 144.563167	-0.642214	32	4.07589e-05
1415729_at_A	18607	37643	Pdpk1	3-phosphoinositide dependent protein kinase-1	Chr17: 24.210667	9.38092	10.2	Chr14: 89.911436	0.641849	32	4.1352e-05
1435011_x_at_A	58810	74565	Akr1a4	aldo-keto reductase family 1, member A4 (aldehyde reductase, homolog of human AKR1A1)	Chr4: 116.310365	13.6153	9.4	Chr16: 36.946776	-0.640844	32	4.30266e-05
1417870_x_at_A	64138	1022	Ctsz	cathepsin Z	Chr2: 174.253396	12.8662	12.3	Chr4: 142.772318	0.640147	32	4.42226e-05
1418127_a_at_A	26926	3100	Pdcd8	programmed cell death 8	ChrX: 45.828170	11.5138	9.6	Chr9: 15.693672	-0.640079	32	4.43412e-05
1423737_at_A	68349	3346	Ndufs3	NADH dehydrogenase (ubiquinone) Fe-S protein 3	Chr2: 90.734814	12.5878	13.6	Chr2: 81.946273	-0.640074	32	4.43491e-05
1455683_a_at_A	54610	31421	Tbc1d8	TBC1 domain family, member 8	Chr1: 39.430572	6.93006	13.7	Chr16: 93.855510	0.640051	32	4.43896e-05
1425050_at_A	66307	9361	Isoc1	isochorismatase domain containing 1	Chr18: 58.832947	10.4924	9.3	Chr6: 124.006511	-0.640022	32	4.44409e-05
1448483_a_at_A	68198	3341	Ndufb2	NADH dehydrogenase (ubiquinone) 1 beta subcomplex, 2, 8kDa	Chr6: 39.542631	12.4374	15.4	Chr12: 88.249949	-0.639978	32	4.45167e-05
1417327_at_A	12390	942	Cav2	caveolin 2	Chr6: 17.238422	7.574	13.1	Chr2: 73.133109	0.639639	32	4.5114e-05
1426770_at_A	19305	270	Pex5	peroxisome biogenesis factor 5	Chr6: 124.347252	10.2634	17	Chr15: 90.759411	-0.639286	32	4.57411e-05
1419979_s_at_A	12913	31375	Creb3	cAMP responsive element binding protein 3	Chr4: 43.579737	10.442	16.1	Chr4: 40.972606	0.639259	32	4.57897e-05
1415970_at_A	12864	3220	Cox6c	cytochrome c oxidase, subunit VIc	Chr15: 35.865054	13.5742	20.2	Chr12: 50.066536	-0.638091	32	4.79265e-05
1416836_at_A	65107	8535	Lrp10	low-density lipoprotein receptor-related protein 10	Chr14: 55.088612	10.8045	14.3	Chr1: 79.802768	0.637964	32	4.81642e-05
1438477_a_at_A	73724	13078	Mcee	methylmalonyl CoA epimerase	Chr7: 71.545050	10.3027	17.9	Chr2: 81.946273	-0.637659	32	4.8739e-05
1427441_a_at_A	20917	2854	Suclg2	succinate-Coenzyme A ligase, GDP-forming, beta subunit	Chr6: 95.424613	11.3313	16.9	Chr7: 16.621522	-0.637636	32	4.87832e-05
1424528_at_A	68567	4790	Cgref1	cell growth regulator with EF hand domain 1	Chr5: 31.235926	7.02309	12	Chr14: 42.819085	0.637558	32	4.89317e-05
1454887_at_A	224105	99711	Pak2	p21 (CDKN1A)-activated kinase 2 (caspase-mediated apoptosis)	Chr16: 32.018085	8.34055	7.4	Chr19: 47.218628	0.637436	32	4.91625e-05
1423907_a_at_A	225887	1867	Ndufs8	NADH dehydrogenase (ubiquinone) Fe-S protein 8 (NADH dehydrogenase iron-sulfur protein 8, mitochondrial precursor	Chr19: 3.909202	12.7217	12.4	Chr12: 85.117956	-0.63739	32	4.92512e-05
1448858_at_A	29869	5891	Ulk2	Unc-51 like kinase 2 (serine/threonine-protein kinase, endocytosis, neurite growth)	Chr11: 61.591041	8.62123	12.3	Chr2: 32.470461	-0.63739	32	4.92514e-05
1455205_a_at_A	71472	41730	Usp19	ubiquitin specific protease 19	Chr9: 108.404261	10.1159	10.8	Chr16: 86.457837	0.63615	32	5.16741e-05
1428707_at_A	69202	32763	Ptms	parathymosin	Chr6: 124.863940	12.8127	9.6	Chr2: 32.470461	-0.635829	32	5.23188e-05
1460395_at_A	209586	9097	Nudcd3	NudC domain containing 3	Chr11: 6.006436	8.50303	13.2	Chr15: 77.990181	-0.635642	32	5.26984e-05
1425753_a_at_A	22256	6585	Ung	uracil-DNA glycosylase	Chr5: 114.588721	7.03915	14.6	Chr1: 27.321155	0.635511	32	5.29657e-05
1424400_a_at_A	107747	122031	Fthfd	formyltetrahydrofolate dehydrogenase	Chr6: 90.546874	13.5515	12.5	Chr9: 10.573030	-0.635491	32	5.30067e-05
1451139_at_A	72027	15638	Slc39a4	solute carrier family 39 (zinc transporter), member 4	Chr15: 76.442892	10.4959	9.4	Chr17: 71.350424	-0.635307	32	5.3383e-05
1418457_at_A	57266	3592	Cxcl14	chemokine (C-X-C motif) ligand 14	Chr13: 56.391087	6.76509	9	Chr13: 54.980446	0.634637	32	5.47748e-05
1435870_at_A	20962	7964	Sycp3	synaptonemal complex protein 3	Chr10: 87.932320	10.6835	12.7	Chr7: 143.800090	-0.633579	32	5.7041e-05
1422906_at_A	26357	55852	Abcg2	ATP-binding cassette, sub-family G, white subfamily, member 2 (multidrug resistance breast cancer resistance protein)	Chr6: 58.635669	10.9882	12.4	Chr1: 27.321155	-0.633573	32	5.70548e-05
1460213_at_A	54214	68224	Golga4	golgi autoantigen, golgin subfamily a, 4	Chr9: 118.491055	7.76836	17.4	Chr2: 67.694350	0.633456	32	5.73103e-05
1415870_at_A	12321	936	Calu	calumenin	Chr6: 29.326121	10.5929	11.8	Chr7: 143.800090	0.633348	32	5.75475e-05
1428076_s_at_A	68194	122216	Ndufb4	NADH dehydrogenase (ubiquinone) 1 beta subcomplex 4	Chr16: 37.654272	11.713	16.2	Chr1: 80.322429	-0.633228	32	5.78126e-05
1448178_a_at_A	12462	4373	Cct3	chaperonin subunit 3 (gamma)	Chr3: 88.125588	11.7337	11.9	Chr9: 59.835172	0.633046	32	5.82152e-05
1425387_at_A	116852	105790	Akr1c20	aldo-keto reductase family 1, member C20	Chr13: 4.486285	11.0126	13.1	Chr2: 32.470461	-0.632865	32	5.8617e-05
1451015_at_A	21881	68154	Tkt	transketolase (corneal expression signature)	Chr14: 31.384147	10.561	12.3	Chr4: 13.031015	-0.632672	32	5.90501e-05
1437468_x_at_A	103583	76444	Fbxw11	F-box and WD-40 domain protein 11	Chr11: 32.646592	11.6601	17.1	Chr2: 79.183599	0.632498	32	5.94428e-05
1450640_x_at_A	11958	5148	Atp5k	ATP synthase, H+ transporting, mitochondrial F1F0 complex, subunit e	Chr5: 108.862295	12.9889	17.1	Chr7: 31.505577	-0.632321	32	5.98436e-05
1433928_a_at_A	22121	111053	Rpl13a	ribosomal protein L13a	Chr7: 52.380948	9.87529	9.9	Chr9: 59.835172	0.632305	32	5.98802e-05
1416834_x_at_A	68198	3341	Ndufb2	NADH dehydrogenase (ubiquinone) 1 beta subcomplex, 2	Chr6: 39.542602	11.6643	13.7	Chr12: 88.249949	-0.63185	32	6.0926e-05
1452583_s_at_A	319625	71795	Galm	galactose mutarotase	Chr17: 80.584096	11.1692	10	Chr2: 32.470461	-0.63182	32	6.09938e-05
1416143_at_A	11957	1272	Atp5j	ATP synthase, H+ transporting, mitochondrial F0 complex, subunit F	Chr16: 84.828207	12.9751	16	Chr2: 16.227338	-0.63142	32	6.19272e-05
1427104_at_A	234725	27083	Zfp612	zinc finger protein 612	Chr8: 112.613513	9.0828	12.7	Chr2: 30.296486	0.631203	32	6.24373e-05
1423869_s_at_A	232223	60033	Txnrd3	thioredoxin reductase 3	Chr6: 89.624956	7.30554	10.5	Chr2: 178.452023	-0.630873	32	6.32217e-05
1417316_at_A	66834	41273	Them2	thioesterase superfamily member 2	Chr13: 24.909870	11.6433	16.5	Chr1: 79.802768	-0.63061	32	6.38542e-05
1454837_at_A	76524	9898	Cln6	ceroid-lipofuscinosis, neuronal 6	Chr9: 62.699287	7.25933	8.7	Chr2: 79.183599	0.630585	32	6.39144e-05
1460228_at_A	22282	2527	Usf2	upstream stimulatory factor 2	Chr7: 31.730300	9.33638	13.7	Chr3: 148.269914	-0.630544	32	6.40116e-05
1430326_s_at_A	22272	40942	Uqcrb	ubiquinol-cytochrome c reductase, complex III subunit VII	Chr11: 53.244084	13.5443	12.5	Chr9: 59.835172	-0.630009	32	6.53182e-05
1415928_a_at_A	67443	69359	Map1l3cb	microtubule-associated protein 1 light chain 3 beta (ubiquitin-like autophagy-related modifier Atg8)	Chr8: 124.121810	11.6874	9	Chr12: 81.069515	0.629103	32	6.75813e-05
1455100_at_A	208665	55943	Akr1d1	aldo-keto reductase family 1, member D1	Chr6: 37.518451	9.10503	11.2	Chr12: 97.343221	-0.629088	32	6.76194e-05
1419618_at_A	170442	2967	Bbox1	butyrobetaine (gamma), 2-oxoglutarate dioxygenase 1 (gamma-butyrobetaine hydroxylase)	Chr2: 110.105380	12.8965	15	Chr2: 79.183599	-0.629035	32	6.77545e-05
1419122_at_A	17299	3918	Mettl1	methyltransferase-like 1	Chr10: 126.481579	7.97324	13.9	Chr11: 35.986496	0.628112	32	7.01374e-05
1454673_at_A	242687	86743	Wasf2	Wiskott-Aldrich syndrome protein family, member 2 (actin binding, fibroblast endothelial cell migration)	Chr4: 132.755078	9.60168	10.2	Chr14: 10.592843	0.627541	32	7.1647e-05
1421466_at_A	117590	15398	Asb10	ankyrin repeat and SOCS box-containing protein 10 (glaucoma-associated)	Chr5: 24.039126	6.52636	10.8	Chr2: 79.183599	-0.627226	32	7.24926e-05
1417383_at_A	12499	37457	Entpd5	ectonucleoside triphosphate diphosphohydrolase 5	Chr12: 85.716112	9.90707	10.8	Chr9: 71.331037	-0.625858	32	7.62728e-05
1418384_at_A	68117	57144	9430083G14Rik	apolipoprotein O-like (mitochondrial inner membrane protein)	ChrX: 109.464977	9.71482	18	Chr2: 79.183599	-0.625792	32	7.64577e-05
1430123_a_at_A	58810	74565	Akr1a4	aldo-keto reductase family 1, member A4 (aldehyde reductase, homolog of human AKR1A1)	Chr4: 116.309197	13.9272	15.5	Chr4: 13.031015	-0.625721	32	7.66604e-05
1419493_a_at_A	21985		Tpd52	tumor protein D52	Chr3: 8.929666	8.7899	12.3	Chr19: 3.413094	0.625669	32	7.68065e-05
1415794_a_at_A	20729	55983	Spin1	spindlin	Chr11: 51.134684	10.9973	13.5	Chr2: 32.470461	0.625505	32	7.72756e-05
1452219_at_A	224807	101682	Tmem63b	transmembrane protein 63b	Chr17: 45.797288	9.67635	8.7	Chr3: 149.089195	-0.625191	32	7.81768e-05
1420642_a_at_A	67067	7096	Romo1	reactive oxygen species modulator 1	Chr2: 155.971361	10.5523	11	Chr4: 9.203863	-0.625169	32	7.824e-05
1416479_a_at_A	66154	8540	Tmem14c	transmembrane protein 14C	Chr13: 41.116486	12.0942	11.4	Chr5: 141.863412	-0.624443	32	8.03631e-05
1435755_at_A	68554		1110001A16Rik	RIKEN cDNA 1110001A16 gene	Chr17: 79.317696	9.23198	16.1	Chr17: 81.351600	-0.624315	32	8.07418e-05
1438011_at_A	13026	3680	Pcyt1a	phosphate cytidylyltransferase 1, choline, alpha isoform	Chr16: 32.474207	9.67333	10.4	Chr17: 83.797598	-0.623357	32	8.36347e-05
1421309_at_A	17314	31089	Mgmt	O-6-methylguanine-DNA methyltransferase	Chr7: 144.313223	7.61105	23.1	Chr7: 143.800090	-0.623032	32	8.46369e-05
1426264_at_A	235339	6814	Dlat	dihydrolipoamide S-acetyltransferase (E2 component of pyruvate dehydrogenase complex)	Chr9: 50.444294	9.21012	10.5	Chr7: 35.483869	-0.622982	32	8.47916e-05
1439443_x_at_A	21881	68154	Tkt	transketolase	Chr14: 31.386608	11.9945	10.5	ChrX: 158.023553	-0.622975	32	8.48131e-05
1427270_a_at_A	100383	32386	Bsdc1	BSD domain containing 1	Chr4: 129.165386	10.0544	13	Chr12: 53.911047	0.622662	32	8.57896e-05
1428360_x_at_A	66416	37994	Ndufa7	NADH dehydrogenase (ubiquinone) 1 alpha subcomplex, 7, 14.5kDa	Chr17: 33.961550	12.1134	17.7	Chr2: 81.946273	-0.62239	32	8.66471e-05
1423490_at_A	57443	8133	Fbxo3	F-box only protein 3	Chr2: 103.900616	10.6194	17.5	Chr2: 104.267463	-0.622115	32	8.75205e-05
1416058_s_at_A	11949	3792	Atp5c1	ATP synthase, H+ transporting, mitochondrial F1 complex, gamma polypeptide 1	Chr2: 9.980655	13.861	17	Chr12: 50.066536	-0.622107	32	8.75458e-05
1424775_at_A	23960	1903	Oas1g	2'-5' oligoadenylate synthetase 1G	Chr5: 121.326756	7.35102	12.9	Chr4: 142.959726	0.621913	32	8.81695e-05
1425518_at_A	56508	4451	Rapgef4	Rap guanine nucleotide exchange factor (GEF) 4	Chr2: 72.094940	11.1469	14.4	Chr7: 146.654034	0.621862	32	8.83307e-05
1425177_at_A	20425	3074	Shmt1	serine hydroxymethyl transferase 1 (soluble)	Chr11: 60.601771	12.2556	10.9	Chr12: 90.148750	-0.621214	32	9.04406e-05
1424661_at_A	66865	6078	Pmpca	peptidase (mitochondrial processing) alpha	Chr2: 26.248824	10.0735	14	Chr1: 25.632282	-0.620797	32	9.18191e-05
1438629_x_at_A	14824	1577	Grn	granulin	Chr11: 102.297923	13.2834	11.6	Chr6: 135.272116	0.619918	32	9.47916e-05
1416334_at_A	80707	56334	Wwox	WW domain-containing oxidoreductase	Chr8: 117.876030	7.50437	16.6	Chr7: 126.800203	-0.619869	32	9.49573e-05
1452299_at_A	107568	21385	Wwp1	WW domain containing E3 ubiquitin protein ligase 1 (protein trafficking)	Chr4: 19.535578	10.7776	21.6	Chr4: 6.820702	-0.619782	32	9.52568e-05
1436803_a_at_A	66218	3669	Ndufb9	NADH dehydrogenase (ubiquinone) 1 beta subcomplex, 9	Chr15: 58.770894	13.9065	13	Chr1: 147.391347	-0.61957	32	9.59904e-05
1460394_a_at_A	16332	1204	Inppl1	inositol polyphosphate phosphatase-like 1	Chr7: 108.971247	8.75784	13.7	Chr14: 107.620719	0.619402	32	9.6575e-05
1433924_at_A	18616	31363	Peg3	paternally expressed 3	Chr7: 6.656670	8.91402	20.8	Chr2: 32.470461	0.619299	32	9.69313e-05
1416892_s_at_A	66540	75316	Fam107b	Fam107b family with sequence similarity 107, member B [ Mus musculus ]	Chr2: 3.698964	11.5072	15.1	Chr7: 143.800090	-0.619267	32	9.70431e-05
1452686_s_at_A	52174	11999	D4Ertd196e	DNA segment, Chr 4, ERATO Doi 196, expressed	Chr4: 132.822035	9.06957	17	Chr2: 178.452023	-0.618662	32	9.91842e-05
1438606_a_at_A	29876	8490	Clic4	chloride intracellular channel 4 (mitochondrial)	Chr4: 134.769908	10.3393	7.8	Chr4: 125.265631	0.618459	32	9.9908e-05
1416173_at_A	64934	5984	Pes1	pescadillo homolog 1, containing BRCT domain (zebrafish)	Chr11: 3.879442	6.53374	9.3	Chr14: 63.105547	0.618122	32	0.000101127
1450612_a_at_A	18618	6291	Pemt	phosphatidylethanolamine N-methyltransferase	Chr11: 59.790339	11.2826	11.1	Chr9: 59.835172	-0.618113	32	0.000101157
1421887_a_at_A	11804	20396	Aplp2	amyloid beta (A4) precursor-like protein 2	Chr9: 30.957614	12.1726	16.8	Chr17: 57.492875	-0.617814	32	0.000102251
1448047_at_A	67459	1902	Nvl	nuclear VCP-like	Chr1: 183.019373	6.47012	15.1	Chr5: 136.726447	-0.617634	32	0.000102911
1417227_at_A	72039	10603	Mccc1	methylcrotonoyl-Coenzyme A carboxylase 1 (alpha)	Chr3: 35.858842	10.847	24.4	Chr2: 79.183599	-0.61761	32	0.000103001
1417868_a_at_A	64138	1022	Ctsz	cathepsin Z	Chr2: 174.253435	12.2174	10	Chr17: 57.492875	0.617215	32	0.000104465
1416526_a_at_A	57320	38295	Park7	Parkinson disease 7 (autosomal recessive, early onset)	Chr4: 150.271345	12.7549	19.7	Chr16: 93.855510	-0.617197	32	0.000104535
1415911_at_A	16210	5490	Impact	imprinted and ancient	Chr18: 13.150893	8.90146	14.8	Chr19: 47.218628	0.617114	32	0.000104844
1460244_at_A	103149	9471	Upb1	ureidopropionase, beta	Chr10: 74.900798	13.4824	16.8	Chr2: 32.470461	-0.617105	32	0.000104878
1424279_at_A	14161	428	Fga	fibrinogen, alpha polypeptide	Chr3: 82.835604	14.9907	12.1	Chr13: 120.059030	0.617002	32	0.000105263
1426265_x_at_A	235339	6814	Dlat	dihydrolipoamide S-acetyltransferase (E2 component of pyruvate dehydrogenase complex)	Chr9: 50.444294	9.12918	11.1	Chr8: 69.577203	-0.616633	32	0.000106661
1428708_x_at_A	69202	32763	Ptms	parathymosin	Chr6: 124.863893	12.7857	10.3	Chr9: 41.298948	-0.616206	32	0.000108298
1450969_at_A	66904	447	Pccb	propionyl Coenzyme A carboxylase, beta polypeptide	Chr9: 100.882995	11.0896	15.1	Chr2: 79.183599	-0.616169	32	0.00010844
1417224_a_at_A	70233	4455	Cd2bp2	CD2 antigen (cytoplasmic tail) binding protein 2	Chr7: 134.337209	6.69803	14	Chr15: 93.284538	0.615931	32	0.000109362
1424737_at_A	21835	2441	Thrsp	thyroid hormone responsive SPOT14	Chr7: 104.561479	10.0595	12.9	Chr12: 82.689781	-0.615665	32	0.0001104
1456567_x_at_A	14824	1577	Grn	granulin	Chr11: 102.297901	13.0182	10.6	Chr2: 32.470461	0.615583	32	0.000110724
1448148_at_A	14824	1577	Grn	granulin	Chr11: 102.297496	12.1839	11.3	Chr2: 32.470461	0.615487	32	0.000111101
1425439_a_at_A	71699	23052	Slc41a3	solute carrier family 41, member 3	Chr6: 90.595882	7.06734	12.4	Chr4: 13.031015	0.615387	32	0.000111498
1431808_a_at_A	16427	1670	Itih4	inter alpha-trypsin inhibitor, heavy chain 4	Chr14: 31.714089	14.5277	13	Chr8: 113.843238	0.615382	32	0.000111517
1438173_x_at_A	67037	5224	Pmf1	polyamine-modulated factor 1	Chr3: 88.198082	8.22273	12.9	Chr12: 85.872820	-0.615376	32	0.000111542
1453915_a_at_A	72144	41740	Slc37a3	solute carrier family 37 (glycerol-3-phosphate transporter), member 3	Chr6: 39.286173	7.38914	12.8	Chr5: 66.605986	0.615242	32	0.000112072
1423748_at_A	228026	20576	Pdk1	pyruvate dehydrogenase kinase isoenzyme 1	Chr2: 71.739472	9.63322	12.1	Chr2: 62.490364	-0.615057	32	0.000112813
1454807_a_at_A	55988	8351	Snx12	sorting nexin 12	ChrX: 98.407336	7.59347	13.1	Chr11: 97.970258	0.614499	32	0.000115063
1419040_at_A	56448	68036	Cyp2d6	cytochrome P450, family 2, subfamily d, polypeptide 22 (closest homolog of human CYP2D6)	Chr15: 82.200994	11.652	14.9	Chr3: 98.086967	-0.61438	32	0.000115548
1437389_x_at_A	20218	4781	Khdrbs1	KH domain containing, RNA binding, signal transduction associated 1	Chr4: 129.392182	9.71094	16.4	Chr14: 103.964365	0.613873	32	0.000117637
1416809_at_A	13112	111391	Cyp3a11	cytochrome P450, family 3, subfamily a, polypeptide 11	Chr5: 146.666273	15.0795	12.9	Chr14: 89.911436	-0.61357	32	0.000118902
1448222_x_at_A	12868	3006	Cox8a	cytochrome c oxidase subunit 8A (ubiquitous)	Chr19: 7.289734	12.3404	17.3	Chr12: 50.066536	-0.613477	32	0.000119289
1420948_s_at_A	22589	416	Atrx	alpha thalassemia/mental retardation syndrome X-linked	ChrX: 102.994956	6.55306	18.5	Chr5: 4.468199	-0.613112	32	0.000120833
1416553_at_A	20892	88844	Stra13	stimulated by retinoic acid 13	Chr11: 120.572455	10.1104	20.9	Chr2: 32.470461	-0.612979	32	0.000121401
1429830_a_at_A	12509		Cd59a	CD59a antigen	Chr2: 103.936022	10.1403	15.6	Chr16: 51.051259	-0.612965	32	0.00012146
1428146_s_at_A	52538	4456	Acaa2	acetyl-Coenzyme A acyltransferase 2 (mitochondrial 3-oxoacyl-Coenzyme A thiolase)	Chr18: 74.963656	14.4507	11.6	Chr3: 149.089195	-0.612829	32	0.000122042
1424040_at_A	245877	17009	Rprc1	arginine/proline rich coiled-coil 1	Chr4: 125.909776	9.09449	13.4	Chr13: 117.326957	0.612279	32	0.000124422
1449099_at_A	80877	36205	Lrba	LPS-responsive beige-like anchor (Chediak-Higashi syndrome)	Chr3: 86.586033	9.83812	11.3	Chr14: 41.430490	-0.612268	32	0.00012447
1448685_at_A	67267	12105	C6orf125	breast cancer associated protein SGA-81M (protein LOC84300)	Chr17: 27.259674	10.912	20.8	Chr14: 103.964365	-0.612002	32	0.000125635
1449123_at_A	16426	1669	Itih3	inter-alpha trypsin inhibitor, heavy chain 3	Chr14: 31.721862	14.3995	10.3	Chr3: 149.089195	0.611461	32	0.000128038
1418085_at_A	18762	55681	Prkcz	protein kinase C, zeta	Chr4: 154.636321	9.35555	12.3	Chr14: 103.964365	0.611246	32	0.000129002
1424412_at_A	70155	11595	Ogfrl1	opioid growth factor receptor-like 1	Chr1: 23.376601	8.79063	10.3	Chr2: 32.470461	-0.610816	32	0.000130951
1452443_s_at_A	78455	8918	Helz	helicase with zinc finger domain	Chr11: 107.547972	8.43227	16.5	Chr2: 67.694350	0.610796	32	0.000131041
1448550_at_A	16803	3055	Lbp	lipopolysaccharide binding protein	Chr2: 158.151979	12.3103	8	Chr3: 38.005778	0.610611	32	0.000131892
1428537_at_A	93687	37546	Csnk1a1	casein kinase 1, alpha 1 (clock regulator kinase)	Chr18: 61.749168	10.8034	8.6	Chr11: 35.986496	0.610239	32	0.000133611
1423944_at_A	15458	511	Hpxn	hemopexin (microcytic anemia, hemochromatosis, iron homeostasis)	Chr7: 112.740195	14.9838	9.9	Chr6: 135.272116	0.610159	32	0.000133983
1427407_s_at_A	17772	37279	Mtm1	X-linked myotubular myopathy gene 1	Chr12: 103.072300	9.33696	19.4	Chr12: 101.804025	0.609856	32	0.000135401
1417987_at_A	26363	37255	Btd	biotinidase (multiple carboxylase deficiency)	Chr14: 32.480818	10.7973	14.4	Chr8: 66.481543	0.609292	32	0.000138075
1452648_at_A	21376	18102	Tbrg1	transforming growth factor beta regulated 1	Chr9: 37.456831	11.0622	10	Chr5: 72.711077	0.609045	32	0.000139262
1449214_a_at_A	74143	14618	Opa1	optic atrophy 1, mitochondrial inner membrane dynamin-related GTPase (retinal ganglion cell death and hearing loss)	Chr16: 29.628836	8.5738	10.1	Chr3: 145.095423	-0.60885	32	0.000140204
1435395_s_at_A	57423	3594	Atp5j2	ATP synthase, H+ transporting, mitochondrial F0 complex, subunit f, isoform 2	Chr5: 145.944703	13.7159	21.5	Chr12: 101.804025	-0.608543	32	0.000141702
1451196_at_A	383295	41097	Ypel5	yippee-like 5 (Drosophila)	Chr17: 73.198313	10.3207	12.8	Chr16: 51.051259	-0.608238	32	0.000143203
1417206_at_A	22275	320	Urod	uroporphyrinogen decarboxylase (familial porphyria cutanea tarda and hepatoerythropoetic porphyria)	Chr4: 116.663836	10.4965	7.3	Chr18: 68.674127	-0.608132	32	0.000143725
1434037_s_at_A	18519	20834	Kat2b	K(lysine) acetyltransferase 2B (p300/CREB-binding protein-associated factor)	Chr17: 53.811470	11.6586	10.9	Chr14: 63.105547	-0.608112	32	0.000143826
1419725_at_A	23985	20132	Slc26a4	solute carrier family 26, member 4	Chr12: 32.204827	6.67023	9.8	Chr14: 107.620719	-0.607987	32	0.000144446
1425585_at_A	59024	68441	Med12	mediator of RNA polymerase II transcription, subunit 12 (FG Opitz-Kaveggia syndrome)	ChrX: 98.491211	8.66341	9.8	Chr5: 145.200212	0.607926	32	0.00014475
1434121_at_A	243914	16408	Lgi4	leucine-rich repeat LGI family, member 4	Chr7: 31.855347	6.61018	10.9	Chr7: 31.505577	0.607767	32	0.000145546
1418583_at_A	66847	12046	Hint3	histidine triad nucleotide binding protein 3	Chr10: 30.330121	10.1727	17.5	Chr2: 65.140124	-0.607734	32	0.000145712
1416739_a_at_A	72399	4926	Brap	BRCA1 associated protein	Chr5: 122.135138	9.41247	13.5	Chr12: 82.689781	0.60764	32	0.000146185
1420345_at_A	56173	8115	Cldn14	claudin 14	Chr16: 93.919309	7.57426	30.9	Chr16: 93.855510	0.60753	32	0.000146737
1427245_at_A	228998	5517	Arfgap1	ADP-ribosylation factor GTPase activating protein 1	Chr2: 180.716909	9.71713	10.1	Chr9: 24.420733	0.607502	32	0.000146882
1417094_at_A	70025	15780	Acot7	acyl-CoA thioesterase 7	Chr4: 151.634953	9.27062	12.4	Chr1: 79.802768	-0.607043	32	0.000149217
1424463_at_A	98682	9784	Mfsd6	major facilitator superfamily domain containing 6 (macrophage MHC receptor 2)	Chr1: 52.713185	8.29654	12	Chr5: 65.141991	0.606955	32	0.000149666
1417085_at_A	83702	84695	Akr1c6	aldo-keto reductase family 1, member C6 (homolog to human AKR1C4)	Chr13: 4.448300	13.9893	11.7	Chr2: 32.470461	-0.606285	32	0.000153146
1422070_at_A	26876	20162	Adh4	alcohol dehydrogenase 4 (class II), pi polypeptide	Chr3: 138.090940	11.6918	14.1	Chr19: 47.218628	-0.605784	32	0.000155797
1424326_at_A	224640	17136	Lemd2	LEM domain containing 2	Chr17: 27.326721	8.61411	11	Chr19: 47.218628	0.605782	32	0.000155805
1427097_at_A	107568	21385	Wwp1	WW domain containing E3 ubiquitin protein ligase 1 (protein trafficking)	Chr4: 19.538722	10.222	10.8	Chr19: 3.413094	-0.605376	32	0.000157979
1454643_at_A	74383	40988	Ubap2l	ubiquitin associated protein 2-like	Chr3: 89.810185	9.14677	16.8	Chr12: 100.818236	0.605181	32	0.000159034
1425323_a_at_A	214917	11398	Fam173a	family with sequence similarity 173, member A	Chr17: 25.927485	10.5351	11.7	Chr1: 73.464730	-0.605136	32	0.00015928
1448758_at_A	50777	41473	Nrbf2	nuclear receptor binding factor 2	Chr10: 66.729672	9.68671	12	Chr19: 3.413094	0.604822	32	0.00016099
1428684_at_A	68971	13754	1500001M20Rik	RIKEN cDNA 1500001M20 gene	Chr6: 114.966101	7.01464	11.9	Chr11: 24.572748	-0.604683	32	0.000161754
1421888_x_at_A	11804	20396	Aplp2	amyloid beta (A4) precursor-like protein 2	Chr9: 30.957188	6.6472	10.7	Chr7: 143.800090	-0.604343	32	0.000163639
1427129_a_at_A	74326	4251	Hnrnpr	heterogeneous nuclear ribonucleoprotein R	Chr4: 135.896007	8.8216	8.1	Chr1: 79.802768	0.604198	32	0.000164443
1434694_at_A	241296	18617	Lrrc8	leucine rich repeat containing 8	Chr2: 30.118774	8.97693	10.4	Chr5: 66.605986	0.603989	32	0.000165619
1423262_a_at_A	15078	134170	H3f3a	H3 histone, family 3A	Chr1: 182.733023	12.0196	11.7	Chr16: 51.051259	-0.603918	32	0.000166019
1431428_a_at_A	66394	9315	Nosip	nitric oxide synthase interacting protein	Chr7: 52.331493	7.96839	11.6	Chr18: 85.968791	-0.603646	32	0.000167556
1427931_s_at_A	216134	2731	Pdxk	pyridoxal (pyridoxine, vitamin B6) kinase	Chr10: 77.903393	8.56494	15.2	Chr19: 4.845967	-0.60352	32	0.000168271
1436308_at_A	30046	8493	Zfp292	zinc finger protein 292	Chr4: 34.750601	8.29937	12.1	Chr2: 178.452023	0.603372	32	0.000169118
1426381_at_A	226169	9006	Pprc1	peroxisome proliferative activated receptor, gamma, coactivator-related 1	Chr19: 46.146014	8.00342	11.3	Chr12: 97.343221	0.602986	32	0.000171339
1417743_at_A	12748	33303	Clk2	CDC-like kinase 2	Chr3: 88.979617	9.47069	8.7	Chr12: 82.689781	0.602921	32	0.000171719
1449023_a_at_A	14055	20458	Ezh1	enhancer of zeste homolog 1 (Drosophila)	Chr11: 101.052445	8.71506	14.8	Chr14: 10.592843	0.601969	32	0.00017732
1425105_at_A	19661	9261	Rbp3	retinol binding protein 3, interstitial	Chr14: 34.776859	6.83242	10.9	Chr14: 8.852063	-0.601848	32	0.000178045
1422662_at_A	56048	31386	Lgals8	lectin, galactose binding, soluble 8	Chr13: 12.531987	12.0411	9.9	Chr8: 98.228999	0.601605	32	0.000179506
1448130_at_A	14137	3281	Fdft1	farnesyl diphosphate farnesyl transferase 1	Chr14: 19.364898	11.5693	16.6	Chr7: 81.491656	-0.601572	32	0.000179708
1425230_at_A	217214	77363	Nags	N-acetylglutamate synthase	Chr11: 102.010231	11.0764	18.7	Chr9: 56.697763	-0.601479	32	0.000180268
1424669_at_A	68520	11448	Zfyve21	zinc finger, FYVE domain containing 21	Chr12: 113.065880	9.11596	10.8	Chr12: 103.658501	-0.601382	32	0.000180856
1425927_a_at_A	107503	32142	Atf5	activating transcription factor 5	Chr7: 52.067667	13.2395	11.1	Chr11: 76.761051	0.601262	32	0.000181586
1416893_at_A	66540	75316	Fam107b	Fam107b family with sequence similarity 107, member B [ Mus musculus ]	Chr2: 3.696898	8.85365	16.5	Chr2: 81.946273	-0.600232	32	0.000187968
1416269_at_A	57423	3594	Atp5j2	ATP synthase, H+ transporting, mitochondrial F0 complex, subunit f, isoform 2	Chr5: 145.945446	13.0597	26.1	Chr2: 65.140124	-0.600176	32	0.000188317
1417674_s_at_A	54214	68224	Golga4	golgi autoantigen, golgin subfamily a, 4	Chr9: 118.491201	9.8522	16.8	Chr19: 3.413094	0.599779	32	0.000190831
1418506_a_at_A	21672	21182	Prdx2	peroxiredoxin 2 (antioxidant enzyme)	Chr8: 87.495488	11.9954	34.7	Chr8: 83.396537	-0.599674	32	0.000191501
1417082_at_A	67628	21286	Anp32b	acidic nuclear phosphoprotein 32 family, member B	Chr4: 46.485021	11.2041	14.2	Chr16: 51.051259	0.599642	32	0.000191708
1425440_x_at_A	71699	23052	Slc41a3	solute carrier family 41, member 3	Chr6: 90.595841	6.49194	9	Chr18: 58.625809	0.599465	32	0.000192843
1418862_at_A	67856	11484	Echdc3	enoyl Coenzyme A hydratase domain containing 3	Chr2: 6.109903	11.4865	15.9	Chr2: 32.470461	-0.599411	32	0.000193188
1419252_at_A	13858	100716	Eps15	epidermal growth factor receptor pathway substrate 15	Chr4: 109.059722	9.89046	18.7	Chr4: 122.536808	0.599364	32	0.000193491
1419456_at_A	67880	22964	Dcxr	dicarbonyl L-xylulose reductase	Chr11: 120.586891	12.5609	15	Chr5: 13.823358	-0.59887	32	0.000196703
1433805_at_A	16451	1678	Jak1	Janus kinase 1	Chr4: 100.827141	10.4728	9.3	Chr13: 39.899432	0.598835	32	0.000196932
1416112_at_A	12868	3006	Cox8a	cytochrome c oxidase subunit 8A (ubiquitous)	Chr19: 7.291911	12.1546	23.2	Chr12: 50.066536	-0.598769	32	0.000197363
1425644_at_A	16847	1731	Lepr	leptin receptor	Chr4: 101.485241	6.56491	6	Chr4: 9.203863	0.598761	32	0.000197417
1455972_x_at_A	15107	55888	Hadhsc	L-3-hydroxyacyl-Coenzyme A dehydrogenase, short chain (familial hyperinsulinemic hypoglycemia)	Chr3: 130.936431	14.6671	7.6	Chr9: 107.733462	-0.598669	32	0.000198023
1420475_at_A	14489	40607	Mtpn	myotrophin	Chr6: 35.460996	9.93074	13	Chr7: 35.483869	-0.598311	32	0.000200391
1451655_at_A	237886	45432	Slfn8	schlafen 8	Chr11: 82.815683	6.52516	11.9	Chr16: 51.051259	0.598166	32	0.000201359
1435097_at_A	77697	12680	Mmab	methylmalonic aciduria (cobalamin deficiency) type B homolog (human)	Chr5: 114.881127	7.56519	19.5	Chr7: 88.680103	-0.598164	32	0.000201368
1437005_a_at_A	19899	756	Rpl18	ribosomal protein L18	Chr7: 52.974949	13.3705	12.1	Chr2: 30.296486	0.597786	32	0.000203912
1450925_a_at_A	67941	69197	Rps27l	ribosomal protein S27-like	Chr9: 66.794694	13.7788	12.2	Chr13: 103.899452	-0.597705	32	0.000204458
1419510_at_A	13897	115660	Es22	esterase 22	Chr8: 95.725221	11.6372	12	Chr2: 30.296486	-0.597543	32	0.000205557
1428612_at_A	74244	4662	Atg7	autophagy 7	Chr6: 114.663335	9.42568	18.2	Chr6: 115.865551	-0.597326	32	0.000207041
1415709_s_at_A	107338	37897	Gbf1	golgi-specific brefeldin A-resistance factor 1	Chr19: 46.360511	8.02473	13.9	Chr4: 9.203863	0.597291	32	0.000207276
1423717_at_A	56248	21744	Ak3	adenylate kinase 3	Chr19: 29.095404	12.8841	13.1	Chr2: 32.470461	-0.597199	32	0.00020791
1426146_a_at_A	212862	69297	Chpt1	choline phosphotransferase 1	Chr10: 87.951135	11.1965	10.2	Chr9: 24.420733	-0.597103	32	0.000208575
1424529_s_at_A	68567	4790	Cgref1	cell growth regulator with EF hand domain 1	Chr5: 31.235591	7.27849	13.3	Chr14: 42.819085	0.597048	32	0.000208952
1433663_s_at_A	433702	1859	Ncbp1	nuclear cap binding protein subunit 1 80kDa	Chr4: 46.183395	9.42323	17.8	Chr2: 32.470461	0.596879	32	0.000210122
1420381_a_at_A	114641	100538	Rpl31	ribosomal protein L31	Chr1: 39.428388	7.17924	11.7	Chr11: 35.501290	0.596868	32	0.000210194
1424628_a_at_A	78330	10885	Ndufv3	NADH dehydrogenase (ubiquinone) flavoprotein 3, 10kDa (complex 1, mitochondrial respiratory chain)	Chr17: 31.668068	13.8421	11.7	Chr12: 46.245576	-0.596747	32	0.000211042
1421821_at_A	16835	55469	Ldlr	low density lipoprotein receptor	Chr9: 21.553594	10.8207	12.2	Chr8: 14.480179	-0.596737	32	0.000211111
1435370_a_at_A	104158	35606	Ces3	carboxylesterase 3	Chr8: 95.689993	12.8813	10.6	Chr4: 9.203863	-0.596545	32	0.000212446
1449623_at_A	232223	60033	Txnrd3	thioredoxin reductase 3	Chr6: 89.625149	8.10766	16	Chr4: 13.031015	-0.596478	32	0.000212917
1460164_at_A	20729	55983	Spin1	spindlin	Chr3: 22.425316	8.24992	12.5	Chr15: 93.284538	0.596145	32	0.000215267
1422525_at_A	11958	5148	Atp5k	ATP synthase, H+ transporting, mitochondrial F1F0 complex, subunit e	Chr5: 108.862293	12.6732	15.8	Chr7: 36.124856	-0.595969	32	0.000216521
1424692_at_A	67217	12100	2810055F11Rik	RIKEN cDNA 2810055F11 gene	Chr12: 73.174543	8.48482	12.7	Chr9: 15.693672	-0.595905	32	0.000216975
1451420_at_A	67163	41351	Ccdc47	coiled-coil domain containing 47	Chr11: 106.061799	10.7902	14.9	Chr12: 60.476552	0.595744	32	0.000218129
1433860_at_A	77877	10149	C5orf22	human chromosome 5 open reading frame 22	Chr15: 12.738243	7.879	15.9	Chr1: 25.632282	0.595267	32	0.000221567
1423850_at_A	28114	9817	Nsun2	NOL1/NOP2/Sun domain family 2	Chr13: 69.772645	10.4253	14	Chr1: 79.802768	0.594913	32	0.000224159
1450234_at_A	73656		Ms4a6c	membrane-spanning 4-domains, subfamily A, member 6C	Chr19: 11.546943	6.62722	14.5	Chr5: 42.448018	0.594905	32	0.000224217
1424255_at_A	20924	2384	Supt5h	suppressor of Ty 5 homolog (S. cerevisiae)	Chr7: 29.099943	10.8787	11.6	Chr2: 32.470461	0.594805	32	0.000224953
1438318_x_at_A	68966	44286	Ngdn	neuroguidin, EIF4E binding protein	Chr14: 55.642173	9.14877	10.2	Chr12: 100.818236	0.594636	32	0.0002262
1438322_x_at_A	14137	3281	Fdft1	farnesyl diphosphate farnesyl transferase 1	Chr14: 19.365348	11.4894	17.9	Chr7: 81.491656	-0.594529	32	0.000226993
1426452_a_at_A	75985	22815	Rsb30	RAB30 member RAS oncogene family	Chr7: 99.984559	10.1447	17.5	Chr12: 100.818236	0.594175	32	0.000229632
1456226_x_at_A	12305	68212	Ddr1	discoidin domain receptor family, member 1	Chr17: 35.818542	6.33611	12.8	Chr9: 56.697763	0.594036	32	0.000230683
1436448_a_at_A	19224	743	Ptgs1	prostaglandin-endoperoxide synthase 1	Chr2: 36.107393	6.90615	12.3	Chr2: 62.490364	0.593407	32	0.000235464
1449155_at_A	67486	38184	Polr3g	polymerase (RNA) III (DNA directed) polypeptide G	Chr13: 81.813022	6.99002	10.6	Chr3: 127.995451	-0.593327	32	0.000236076
1415713_a_at_A	27225	10702	Ddx24	DEAD (Asp-Glu-Ala-Asp) box polypeptide 24	Chr12: 104.646500	9.09285	13.2	Chr1: 79.802768	0.592609	32	0.000241656
1435018_at_A	381356	41182	Cacfd1	calcium channel flower domain containing 1	Chr2: 26.876075	8.48115	19.1	Chr12: 83.974582	0.592569	32	0.000241964
1419235_s_at_A	117599	50463	Helb	helicase (DNA) B	Chr10: 119.520681	7.26146	10.4	Chr2: 81.946273	0.592447	32	0.000242929
1451370_at_A	19782		Rmrp1	RNA component of mitochondrial RNAase P1	Chr4: 43.508064	10.8561	16.4	Chr2: 32.470461	-0.59244	32	0.000242986
1423898_a_at_A	14897	44226	Trip12	thyroid hormone receptor interactor 12	Chr1: 84.721014	11.4549	10.4	Chr4: 49.784162	0.592206	32	0.000244835
1427903_at_A	75454	8573	Phpt1	phosphohistidine phosphatase 1	Chr2: 25.429012	10.3403	18.9	Chr3: 98.086967	-0.59216	32	0.000245201
1425178_s_at_A	20425	3074	Shmt1	serine hydroxymethyl transferase 1 (soluble)	Chr11: 60.601686	11.0991	14.7	Chr12: 97.343221	-0.591704	32	0.000248851
1426775_s_at_A	107767	37975	Scamp1	secretory carrier membrane protein 1	Chr13: 94.971612	11.1706	14.9	Chr13: 108.472543	0.591518	32	0.000250354
1416168_at_A	20317	1965	Serpinf1	serine (or cysteine) proteinase inhibitor, clade F, member 1	Chr11: 75.223549	14.4997	11.7	Chr2: 32.470461	-0.591444	32	0.00025095
1451162_at_A	68196	37494	Hsbp1	heat shock factor binding protein 1	Chr8: 121.868430	11.782	11.4	Chr16: 27.062965	-0.591417	32	0.00025117
1454011_a_at_A	19891	37712	Rpa2	replication protein A2	Chr4: 132.326488	7.04912	9.8	Chr9: 62.226499	-0.591294	32	0.000252174
1424670_s_at_A	68520	11448	Zfyve21	zinc finger, FYVE domain containing 21	Chr12: 113.066177	11.1316	19.6	Chr12: 103.658501	-0.591219	32	0.000252786
1452799_at_A	75578		Fggy	FGGY carbohydrate kinase domain containing	Chr4: 95.504275	9.97178	9	Chr16: 38.377936	-0.591198	32	0.000252956
1436343_at_A	107932	68175	Chd4	chromodomain helicase DNA binding protein 4	Chr6: 125.051281	8.43809	7.4	Chr2: 67.694350	0.591136	32	0.000253463
1418710_at_A	12509		Cd59a	CD59a antigen	Chr2: 103.954607	11.2836	17.7	Chr2: 103.939708	-0.590763	32	0.000256533
1419906_at_A	15446	68095	Hpgd	hydroxyprostaglandin dehydrogenase 15 (NAD)	Chr8: 58.799381	6.77785	12.6	Chr5: 66.605986	-0.590637	32	0.000257574
1449130_at_A	12479	1337	Cd1d1	CD1d1 antigen	Chr3: 86.799816	11.8408	8.7	Chr2: 26.223874	-0.590522	32	0.000258533
1423325_at_A	18949	37656	Pnn	pinin	Chr12: 60.169741	7.93972	16.4	Chr12: 53.911047	-0.590419	32	0.000259393
1449664_s_at_A	109331	5571	Rnf20	ring finger protein 20	Chr4: 49.669225	8.41334	10.5	Chr18: 68.674127	0.590143	32	0.000261702
1419039_at_A	56448	68036	Cyp2d6	cytochrome P450, family 2, subfamily d, polypeptide 22 (closest homolog of human CYP2D6)	Chr15: 82.201953	12.1854	17.7	Chr2: 57.861767	-0.59013	32	0.000261816
1431284_a_at_A	73658	41530	Spin1	spinster protein	Chr7: 133.513811	9.16936	10.5	Chr5: 3.143127	0.590129	32	0.000261823
1423144_at_A	18706	21249	Pik3ca	phosphatidylinositol 3-kinase, catalytic, alpha polypeptide (ageing alteration 1)	Chr3: 32.362139	7.25281	10.9	Chr14: 106.286762	0.590094	32	0.000262118
1423939_a_at_A	68090	56295	Yif1	Yip1 interacting factor homolog (S. cerevisiae)	Chr19: 5.092408	12.4936	18	Chr17: 69.149197	0.588961	32	0.000271824
1415919_at_A	18146	32050	Npdc1	neural proliferation, differentiation and control 1	Chr2: 25.264168	6.68637	8.1	Chr15: 3.229128	0.588679	32	0.000274292
1431032_at_A	77559	536	Agl	amylo-1,6-glucosidase, 4-alpha-glucanotransferase	Chr3: 116.449335	7.45699	13.3	Chr3: 37.307265	-0.588372	32	0.000276999
1424645_at_A	217351		Tnrc6c	trinucleotide repeat-containing gene 6C protein	Chr11: 117.623312	8.08172	11.1	Chr2: 178.452023	0.588146	32	0.000279007
1449638_at_A	109149		C920021L13Rik	RIKEN cDNA C920021L13 gene	Chr3: 95.675484	7.83828	18.6	Chr12: 85.872820	-0.588142	32	0.00027904
1432099_a_at_A	56189	36381	Prodh2	proline dehydrogenase (oxidase) 2	Chr7: 31.291484	12.2854	17.2	Chr8: 14.480179	-0.587759	32	0.000282473
1426423_at_A	108037	38048	Shmt2	serine hydroxymethyl transferase 2 (mitochondrial)	Chr10: 126.954757	11.1913	19.8	Chr10: 123.052335	-0.587644	32	0.000283511
1451528_at_A	213989	27088	BC025833	cDNA sequence BC025833	Chr4: 141.170210	10.1979	38.1	Chr4: 140.166293	0.587541	32	0.000284443
1436443_a_at_A	72050	11367	Kdelc1	KDEL (Lys-Asp-Glu-Leu) containing 1	Chr1: 44.163771	8.31685	12.5	Chr15: 95.780105	0.587433	32	0.000285422
1449034_at_A	16621	68097	Klkb1	kallikrein B, plasma 1 (Fletcher factor)	Chr8: 46.354850	12.6054	9	Chr6: 52.735547	-0.586866	32	0.000290614
1448539_a_at_A	71670	12401	Acy3	aspartoacylase (aminoacylase) 3	Chr19: 3.988207	10.0908	12.3	Chr19: 47.218628	-0.586663	32	0.000292495
1434145_s_at_A	68607	65196	Serhl	serine hydrolase-like	Chr15: 82.946720	9.18878	28.5	Chr15: 82.944824	-0.586339	32	0.000295518
1429839_a_at_A	67057	4203	Yaf2	YY1 associated factor 2	Chr15: 93.114741	10.2316	14.4	Chr4: 9.203863	-0.586333	32	0.000295571
1422807_at_A	11844	117694	Arf5	ADP-ribosylation factor 5	Chr6: 28.375822	9.63971	12.6	Chr6: 135.272116	-0.586137	32	0.000297411
1423900_at_A	14897	44226	Trip12	thyroid hormone receptor interactor 12	Chr1: 84.720112	8.6579	9.4	Chr11: 42.185501	0.585902	32	0.000299639
1416024_x_at_A	12462	4373	Cct3	chaperonin subunit 3 (gamma)	Chr3: 88.124593	12.0096	13.9	Chr2: 32.470461	0.58563	32	0.000302223
1424493_s_at_A	102144		AI746432	expressed sequence AI746383	Chr15: 9.251427	11.1052	16.8	Chr2: 32.470461	-0.585613	32	0.000302386
1424531_a_at_A	21401	20684	Tcea3	transcription elongation factor A (SII), 3	Chr4: 135.823941	10.3355	17.7	Chr3: 37.307265	-0.585501	32	0.000303457
1416225_at_A	11522	73888	Adh1	alcohol dehydrogenase 1 (class I)	Chr3: 137.949847	14.6613	6.6	Chr8: 14.480179	-0.585498	32	0.00030349
1439167_at_A	111175	69255	Pecr	peroxisomal trans-2-enoyl-CoA reductase	Chr1: 72.313591	7.1386	12.6	Chr9: 56.697763	-0.585347	32	0.000304945
1417561_at_A	11812	1244	Apoc1	apolipoprotein C-I	Chr7: 20.277335	14.691	18.1	Chr2: 31.678177	-0.585231	32	0.000306054
1423865_at_A	100434	11137	Slc44a1	solute carrier family 44, member 1 (choline transporter-like protein 1)	Chr4: 53.634756	7.76425	16.7	Chr15: 93.284538	-0.585075	32	0.000307568
1416130_at_A	19122	7904	Prnp	prion protein	Chr2: 131.762846	8.82833	12.5	Chr16: 74.917947	-0.584761	32	0.000310633
1448233_at_A	19122	7904	Prnp	prion protein	Chr2: 131.763649	10.3827	8	Chr2: 30.296486	-0.584381	32	0.000314375
1418979_at_A	105387	64472	Akr1c14	aldo-keto reductase family 1, member C14	Chr13: 4.089073	10.6507	13.2	Chr1: 54.152566	-0.584304	32	0.000315135
1432466_a_at_A	11816	30951	Apoe	apolipoprotein E (dysbetalipoproteinemia, Alzheimer's disease associated)	Chr7: 20.282042	15.4384	9.9	Chr2: 31.678177	-0.584162	32	0.000316549
1418924_at_A	66985	2595	2400009B11Rik	RIKEN cDNA 2400009B11 gene	Chr7: 148.403811	9.73991	12.6	Chr2: 30.296486	-0.583782	32	0.000320344
1425330_a_at_A	19043	2027	Ppm1b	protein phosphatase 1B, magnesium dependent, beta isoform	Chr17: 85.393693	9.32367	21	Chr12: 81.069515	-0.583366	32	0.000324557
1418025_at_A	20893	2722	Bhlhe40	basic helix-loop-helix family, member e40 (cytokine response gene 8)	Chr6: 108.616187	10.3256	9.9	Chr8: 25.604644	-0.583181	32	0.000326443
1453528_at_A	16993	6820	Lta4h	leukotriene A4 hydrolase (inflammatory response to infection, heart attack risk-associated)	Chr10: 92.916534	6.48467	10.4	Chr3: 68.871335	-0.582915	32	0.000329172
1451399_at_A	56695	75045	Brp17	brain protein 17	Chr1: 74.332416	10.2065	16.3	Chr5: 104.572763	-0.582782	32	0.000330549
1452931_at_A	381406	6042	MGC102419	similar to mNori-2p	Chr2: 165.315795	6.78092	9.2	Chr15: 88.301260	0.582174	32	0.000336885
1416567_s_at_A	67126		Atp5e	ATP synthase, H+ transporting, mitochondrial F1 complex, epsilon subunit	Chr2: 174.288040	12.7358	16.9	Chr12: 53.911047	-0.581968	32	0.000339064
1426858_at_A	16324	1654	Inhbb	inhibin beta-B	Chr1: 121.312138	6.75212	11.3	Chr12: 101.804025	0.581799	32	0.000340853
1426440_at_A	66375	9350	Dhrs7	dehydrogenase/reductase (SDR family) member 7	Chr12: 73.751489	10.0837	11.9	Chr8: 26.642892	-0.581571	32	0.000343285
1416494_at_A	170658		Ndufs5	NADH dehydrogenase (ubiquinone) Fe-S protein 5	Chr4: 123.393224	11.9049	10.1	Chr11: 67.192418	-0.581515	32	0.000343885
1450133_at_A	69881		2010321J07Rik	RIKEN cDNA 2010320O07 gene	Chr5: 87.754124	12.3785	12.5	Chr19: 6.542810	-0.581311	32	0.000346067
1460232_s_at_A	15493	69149	Hsd3b2	hydroxy-delta-5-steroid dehydrogenase, 3 beta- and steroid delta-isomerase 2	Chr3: 98.609639	11.0625	19.5	Chr2: 32.470461	-0.5813	32	0.000346186
1452607_at_A	67048	47796	2610030H06Rik	RIKEN cDNA 2610030H06	ChrX: 69.067398	8.59101	16.2	Chr12: 97.343221	-0.580688	32	0.000352843
