# Supplementary material for: The Genetic Architecture of Murine Glutathione Transferases
Source: PLoS One. 2016 Feb 1;11(2):e0148230. doi: 10.1371/journal.pone.0148230 (PMC4734686; doi:10.1371/journal.pone.0148230)
Supplement: S17 Table — (XLSX) [file pone.0148230.s023.xlsx]

## Sheet: S17 Table
S17 Table. Gene enrichment for top 500 genes correlated with Liver GST network PC1
biological process::oxidation-reduction process::GO:0055114
C=840;O=82;E=19.63;R=4.18;rawP=2.69e-29;adjP=4.96e-26
Probe Set	r (liverPC1)	Symbol	Name	Entrez ID	Ensemble Gene ID
1416225_at_A	-0.5855	Adh1	alcohol dehydrogenase 1 (class I)	11522	ENSMUSG00000074207
1417633_at_A	0.6438	Sod3	superoxide dismutase 3, extracellular	20657	ENSMUSG00000072941
1455457_at_A	-0.7186	Cyp2c54	cytochrome P450, family 2, subfamily c, polypeptide 54	404195	ENSMUSG00000067225
1460232_s_at_A	-0.5813	Hsd3b2	hydroxy-delta-5-steroid dehydrogenase, 3 beta- and steroid delta-isomerase 2	15493	ENSMUSG00000063730
1427441_a_at_A	-0.6376	Suclg2	succinate-Coenzyme A ligase, GDP-forming, beta subunit	20917	ENSMUSG00000061838
1419040_at_A	-0.6144	Cyp2d22	cytochrome P450, family 2, subfamily d, polypeptide 22	56448	ENSMUSG00000061740
1419039_at_A	-0.5901	Cyp2d22	cytochrome P450, family 2, subfamily d, polypeptide 22	56448	ENSMUSG00000061740
1455283_x_at_A	-0.6912	Ndufs8	NADH dehydrogenase (ubiquinone) Fe-S protein 8	225887	ENSMUSG00000059734
1434579_x_at_A	-0.6826	Ndufs8	NADH dehydrogenase (ubiquinone) Fe-S protein 8	225887	ENSMUSG00000059734
1423907_a_at_A	-0.6374	Ndufs8	NADH dehydrogenase (ubiquinone) Fe-S protein 8	225887	ENSMUSG00000059734
1423908_at_A	-0.7999	Ndufs8	NADH dehydrogenase (ubiquinone) Fe-S protein 8	225887	ENSMUSG00000059734
1416809_at_A	-0.6136	Cyp3a11	cytochrome P450, family 3, subfamily a, polypeptide 11	13112	ENSMUSG00000056035
1425387_at_A	-0.6329	Akr1c20	aldo-keto reductase family 1, member C20	116852	ENSMUSG00000054757
1448856_a_at_A	-0.6535	Msra	methionine sulfoxide reductase A	110265	ENSMUSG00000054733
1460167_at_A	-0.8222	Aldh7a1	aldehyde dehydrogenase family 7, member A1	110695	ENSMUSG00000053644
1416468_at_A	-0.7852	Aldh1a1	aldehyde dehydrogenase family 1, subfamily A1	11668	ENSMUSG00000053279
1436448_a_at_A	0.5934	Ptgs1	prostaglandin-endoperoxide synthase 1	19224	ENSMUSG00000047250
1449983_a_at_A	-0.6696	Nqo2	NAD(P)H dehydrogenase, quinone 2	18105	ENSMUSG00000046949
1430326_s_at_A	-0.63	Uqcrq	ubiquinol-cytochrome c reductase, complex III subunit VII	22272	ENSMUSG00000044894
1422976_x_at_A	-0.6648	Ndufa7	NADH dehydrogenase (ubiquinone) 1 alpha subcomplex, 7 (B14.5a)	66416	ENSMUSG00000041881
1428360_x_at_A	-0.6224	Ndufa7	NADH dehydrogenase (ubiquinone) 1 alpha subcomplex, 7 (B14.5a)	66416	ENSMUSG00000041881
1419618_at_A	-0.629	Bbox1	butyrobetaine (gamma), 2-oxoglutarate dioxygenase 1 (gamma-butyrobetaine hydroxylase)	170442	ENSMUSG00000041660
1451386_at_A	-0.6622	Blvrb	biliverdin reductase B (flavin reductase (NADPH))	233016	ENSMUSG00000040466
1451196_at_A	-0.6082	Ypel5	yippee-like 5 (Drosophila)	383295	ENSMUSG00000039770
1419456_at_A	-0.5989	Dcxr	dicarbonyl L-xylulose reductase	67880	ENSMUSG00000039450
1455100_at_A	-0.6291	Akr1d1	aldo-keto reductase family 1, member D1	208665	ENSMUSG00000038641
1425771_at_A	-0.6882	Akr1d1	aldo-keto reductase family 1, member D1	208665	ENSMUSG00000038641
1422070_at_A	-0.6058	Adh4	alcohol dehydrogenase 4 (class II), pi polypeptide	26876	ENSMUSG00000037797
1418127_a_at_A	-0.6401	Aifm1	apoptosis-inducing factor, mitochondrion-associated 1	26926	ENSMUSG00000036932
1432099_a_at_A	-0.5878	Prodh2	proline dehydrogenase (oxidase) 2	56189	ENSMUSG00000036892
1428146_s_at_A	-0.6128	Acaa2	acetyl-Coenzyme A acyltransferase 2 (mitochondrial 3-oxoacyl-Coenzyme A thiolase)	52538	ENSMUSG00000036880
1428145_at_A	-0.6596	Acaa2	acetyl-Coenzyme A acyltransferase 2 (mitochondrial 3-oxoacyl-Coenzyme A thiolase)	52538	ENSMUSG00000036880
1416112_at_A	-0.5988	Cox8a	cytochrome c oxidase, subunit VIIIa	12868	ENSMUSG00000035885
1448222_x_at_A	-0.6135	Cox8a	cytochrome c oxidase, subunit VIIIa	12868	ENSMUSG00000035885
1418979_at_A	-0.5843	Akr1c14	aldo-keto reductase family 1, member C14	105387	ENSMUSG00000033715
1431032_at_A	-0.5884	Agl	amylo-1,6-glucosidase, 4-alpha-glucanotransferase	77559	ENSMUSG00000033400
1450715_at_A	-0.7081	Cyp1a2	cytochrome P450, family 1, subfamily a, polypeptide 2	13077	ENSMUSG00000032310
1417761_at_A	0.6944	Apoa4	apolipoprotein A-IV	11808	ENSMUSG00000032080
1436504_x_at_A	0.6705	Apoa4	apolipoprotein A-IV	11808	ENSMUSG00000032080
1449108_at_A	-0.6428	Fdx1	ferredoxin 1	14148	ENSMUSG00000032051
1448844_at_A	-0.6591	Cyb5b	cytochrome b5 type B	66427	ENSMUSG00000031924
1417766_at_A	-0.6437	Cyb5b	cytochrome b5 type B	66427	ENSMUSG00000031924
1417767_at_A	-0.8105	Cyb5b	cytochrome b5 type B	66427	ENSMUSG00000031924
1449907_at_A	0.7056	Bcmo1	beta-carotene 15,15'-monooxygenase	63857	ENSMUSG00000031845
1451398_at_A	-0.6962	Cbr4	carbonyl reductase 4	234309	ENSMUSG00000031641
1419906_at_A	-0.5906	Hpgd	hydroxyprostaglandin dehydrogenase 15 (NAD)	15446	ENSMUSG00000031613
1416057_at_A	-0.6986	Ndufb11	NADH dehydrogenase (ubiquinone) 1 beta subcomplex, 11	104130	ENSMUSG00000031059
1424400_a_at_A	-0.6355	Aldh1l1	aldehyde dehydrogenase 1 family, member L1	107747	ENSMUSG00000030088
1452823_at_A	-0.7497	Gstk1	glutathione S-transferase kappa 1	76263	ENSMUSG00000029864
1423780_at_A	-0.7459	Hibadh	3-hydroxyisobutyrate dehydrogenase	58875	ENSMUSG00000029776
1435967_s_at_A	-0.6478	Hibadh	3-hydroxyisobutyrate dehydrogenase	58875	ENSMUSG00000029776
1424085_at_A	-0.6911	Ndufa4	NADH dehydrogenase (ubiquinone) 1 alpha subcomplex, 4	17992	ENSMUSG00000029632
1448143_at_A	-0.7461	Aldh2	aldehyde dehydrogenase 2, mitochondrial	11669	ENSMUSG00000029455
1416526_a_at_A	-0.6172	Park7	Parkinson disease (autosomal recessive, early onset) 7	57320	ENSMUSG00000028964
1451035_a_at_A	-0.6478	Akr1a1	aldo-keto reductase family 1, member A1 (aldehyde reductase)	58810	ENSMUSG00000028692
1430123_a_at_A	-0.6257	Akr1a1	aldo-keto reductase family 1, member A1 (aldehyde reductase)	58810	ENSMUSG00000028692
1435011_x_at_A	-0.6408	Akr1a1	aldo-keto reductase family 1, member A1 (aldehyde reductase)	58810	ENSMUSG00000028692
1430124_x_at_A	-0.7015	Akr1a1	aldo-keto reductase family 1, member A1 (aldehyde reductase)	58810	ENSMUSG00000028692
1423644_at_A	-0.6828	Aco1	aconitase 1	11428	ENSMUSG00000028405
1416185_a_at_A	-0.6724	Adh5	alcohol dehydrogenase 5 (class III), chi polypeptide	11532	ENSMUSG00000028138
1455972_x_at_A	-0.5987	Hadh	hydroxyacyl-Coenzyme A dehydrogenase	15107	ENSMUSG00000027984
1418238_at_A	-0.7008	Ivd	isovaleryl coenzyme A dehydrogenase	56357	ENSMUSG00000027332
1438183_x_at_A	-0.6474	Sord	sorbitol dehydrogenase	20322	ENSMUSG00000027227
1423468_at_A	-0.6526	Steap3	STEAP family member 3	68428	ENSMUSG00000026389
1448934_at_A	-0.6479	Ndufa10	NADH dehydrogenase (ubiquinone) 1 alpha subcomplex 10	67273	ENSMUSG00000026260
1448910_at_A	-0.7122	Pecr	peroxisomal trans-2-enoyl-CoA reductase	111175	ENSMUSG00000026189
1439167_at_A	-0.5853	Pecr	peroxisomal trans-2-enoyl-CoA reductase	111175	ENSMUSG00000026189
1448198_a_at_A	-0.7165	Ndufb8	NADH dehydrogenase (ubiquinone) 1 beta subcomplex 8	67264	ENSMUSG00000025204
1416727_a_at_A	-0.6519	Cyb5	cytochrome b-5	109672	ENSMUSG00000024646
1424628_a_at_A	-0.5967	Ndufv3	NADH dehydrogenase (ubiquinone) flavoprotein 3	78330	ENSMUSG00000024038
1451124_at_A	-0.7375	Sod1	superoxide dismutase 1, soluble	20655	ENSMUSG00000022982
1420654_a_at_A	-0.7042	Gbe1	glucan (1,4-alpha-), branching enzyme 1	74185	ENSMUSG00000022707
1436803_a_at_A	-0.6196	Ndufb9	NADH dehydrogenase (ubiquinone) 1 beta subcomplex, 9	66218	ENSMUSG00000022354
1452184_at_A	-0.6797	Ndufb9	NADH dehydrogenase (ubiquinone) 1 beta subcomplex, 9	66218	ENSMUSG00000022354
1451015_at_A	-0.6327	Tkt	transketolase	21881	ENSMUSG00000021957
1439443_x_at_A	-0.623	Tkt	transketolase	21881	ENSMUSG00000021957
1433603_at_A	-0.6636	Ndufs6	NADH dehydrogenase (ubiquinone) Fe-S protein 6	407785	ENSMUSG00000021606
1426689_s_at_A	-0.7027	Sdha	succinate dehydrogenase complex, subunit A, flavoprotein (Fp)	66945	ENSMUSG00000021577
1438322_x_at_A	-0.5945	Fdft1	farnesyl diphosphate farnesyl transferase 1	14137	ENSMUSG00000021273
1448130_at_A	-0.6016	Fdft1	farnesyl diphosphate farnesyl transferase 1	14137	ENSMUSG00000021273
1418672_at_A	-0.689	Akr1c13	aldo-keto reductase family 1, member C13	27384	ENSMUSG00000021213
1450455_s_at_A	-0.6483	Akr1c13	aldo-keto reductase family 1, member C13	27384	ENSMUSG00000021213
1417085_at_A	-0.6063	Akr1c6	aldo-keto reductase family 1, member C6	83702	ENSMUSG00000021210
1426440_at_A	-0.5816	Dhrs7	dehydrogenase/reductase (SDR family) member 7	66375	ENSMUSG00000021094
1417741_at_A	-0.7012	Pygl	liver glycogen phosphorylase	110095	ENSMUSG00000021069
1424858_at_A	-0.6691	L2hgdh	L-2-hydroxyglutarate dehydrogenase	217666	ENSMUSG00000020988
1448172_at_A	-0.6789	Mdh1	malate dehydrogenase 1, NAD (soluble)	17449	ENSMUSG00000020321
1448292_at_A	-0.6585	Uqcr11	ubiquinol-cytochrome c reductase, complex III subunit XI	66594	ENSMUSG00000020163
1418988_at_A	-0.7958	Pex7	peroxisomal biogenesis factor 7	18634	ENSMUSG00000020003
1422186_s_at_A	-0.7891	Cyb5r3	cytochrome b5 reductase 3	109754	ENSMUSG00000018042
1422185_a_at_A	-0.7953	Cyb5r3	cytochrome b5 reductase 3	109754	ENSMUSG00000018042
1449374_at_A	-0.684	Pipox	pipecolic acid oxidase	19193	ENSMUSG00000017453
1423664_at_A	-0.6917	Qdpr	quinoid dihydropteridine reductase	110391	ENSMUSG00000015806
1415970_at_A	-0.6381	Cox6c	cytochrome c oxidase, subunit VIc	12864	ENSMUSG00000014313
1448610_a_at_A	-0.7458	Sod2	superoxide dismutase 2, mitochondrial	20656	ENSMUSG00000006818
1417193_at_A	-0.8359	Sod2	superoxide dismutase 2, mitochondrial	20656	ENSMUSG00000006818
1417950_a_at_A	-0.6796	Apoa2	apolipoprotein A-II	11807	ENSMUSG00000005681
1423737_at_A	-0.6401	Ndufs3	NADH dehydrogenase (ubiquinone) Fe-S protein 3	68349	ENSMUSG00000005510
1418506_a_at_A	-0.5997	Prdx2	peroxiredoxin 2	21672	ENSMUSG00000005161
1426770_at_A	-0.6393	Pex5	peroxisomal biogenesis factor 5	19305	ENSMUSG00000005069
1416334_at_A	-0.6199	Wwox	WW domain-containing oxidoreductase	80707	ENSMUSG00000004637
1416834_x_at_A	-0.6318	Ndufb2	NADH dehydrogenase (ubiquinone) 1 beta subcomplex, 2	68198	ENSMUSG00000002416
1448483_a_at_A	-0.64	Ndufb2	NADH dehydrogenase (ubiquinone) 1 beta subcomplex, 2	68198	ENSMUSG00000002416
1418186_at_A	-0.9158	Gstt1	glutathione S-transferase, theta 1	14871	ENSMUSG00000001663
1449623_at_A	-0.5965	Txnrd3	thioredoxin reductase 3	232223	ENSMUSG00000000811
1423869_s_at_A	-0.6309	Txnrd3	thioredoxin reductase 3	232223	ENSMUSG00000000811
biological process::metabolic process::GO:0008152
C=8319;O=279;E=194.36;R=1.44;rawP=8.77e-19;adjP=8.08e-16
Probe Set	r (liverPC1)	Symbol	Name	Entrez ID	Ensemble Gene ID
1426264_at_A	-0.623	Dlat	dihydrolipoamide S-acetyltransferase (E2 component of pyruvate dehydrogenase complex)	235339	ENSMUSG00000000168
1426265_x_at_A	-0.6166	Dlat	dihydrolipoamide S-acetyltransferase (E2 component of pyruvate dehydrogenase complex)	235339	ENSMUSG00000000168
1450612_a_at_A	-0.6181	Pemt	phosphatidylethanolamine N-methyltransferase	18618	ENSMUSG00000000301
1434037_s_at_A	-0.6081	Kat2b	K(lysine) acetyltransferase 2B	18519	ENSMUSG00000000708
1449623_at_A	-0.5965	Txnrd3	thioredoxin reductase 3	232223	ENSMUSG00000000811
1423869_s_at_A	-0.6309	Txnrd3	thioredoxin reductase 3	232223	ENSMUSG00000000811
1451255_at_A	0.6772	Lsr	lipolysis stimulated lipoprotein receptor	54135	ENSMUSG00000001247
1448178_a_at_A	0.633	Cct3	chaperonin containing Tcp1, subunit 3 (gamma)	12462	ENSMUSG00000001416
1416024_x_at_A	0.5856	Cct3	chaperonin containing Tcp1, subunit 3 (gamma)	12462	ENSMUSG00000001416
1424531_a_at_A	-0.5855	Tcea3	transcription elongation factor A (SII), 3	21401	ENSMUSG00000001604
1418186_at_A	-0.9158	Gstt1	glutathione S-transferase, theta 1	14871	ENSMUSG00000001663
1423891_at_A	-0.6971	Gstt3	glutathione S-transferase, theta 3	103140	ENSMUSG00000001665
1433924_at_A	0.6193	Peg3	paternally expressed 3	18616	ENSMUSG00000002265
1416834_x_at_A	-0.6318	Ndufb2	NADH dehydrogenase (ubiquinone) 1 beta subcomplex, 2	68198	ENSMUSG00000002416
1448483_a_at_A	-0.64	Ndufb2	NADH dehydrogenase (ubiquinone) 1 beta subcomplex, 2	68198	ENSMUSG00000002416
1418190_at_A	-0.6778	Pon1	paraoxonase 1	18979	ENSMUSG00000002588
1432466_a_at_A	-0.5842	Apoe	apolipoprotein E	11816	ENSMUSG00000002985
1455683_a_at_A	0.6401	Tbc1d8	TBC1 domain family, member 8	54610	ENSMUSG00000003134
1416339_a_at_A	0.7533	Prkcsh	protein kinase C substrate 80K-H	19089	ENSMUSG00000003402
1431428_a_at_A	-0.6036	Nosip	nitric oxide synthase interacting protein	66394	ENSMUSG00000003421
1424255_at_A	0.5948	Supt5h	suppressor of Ty 5 homolog (S. cerevisiae)	20924	ENSMUSG00000003435
1418697_at_A	-0.7561	Inmt	indolethylamine N-methyltransferase	21743	ENSMUSG00000003477
1456226_x_at_A	0.594	Ddr1	discoidin domain receptor family, member 1	12305	ENSMUSG00000003534
1427474_s_at_A	-0.7192	Gstm3	glutathione S-transferase, mu 3	14864	ENSMUSG00000004038
1416334_at_A	-0.6199	Wwox	WW domain-containing oxidoreductase	80707	ENSMUSG00000004637
1448858_at_A	-0.6374	Ulk2	unc-51 like kinase 2	29869	ENSMUSG00000004798
1426770_at_A	-0.6393	Pex5	peroxisomal biogenesis factor 5	19305	ENSMUSG00000005069
1418506_a_at_A	-0.5997	Prdx2	peroxiredoxin 2	21672	ENSMUSG00000005161
1423737_at_A	-0.6401	Ndufs3	NADH dehydrogenase (ubiquinone) Fe-S protein 3	68349	ENSMUSG00000005510
1438011_at_A	-0.6234	Pcyt1a	phosphate cytidylyltransferase 1, choline, alpha isoform	13026	ENSMUSG00000005615
1417950_a_at_A	-0.6796	Apoa2	apolipoprotein A-II	11807	ENSMUSG00000005681
1416170_at_A	-0.6963	Trap1	TNF receptor-associated protein 1	68015	ENSMUSG00000005981
1423748_at_A	-0.6151	Pdk1	pyruvate dehydrogenase kinase, isoenzyme 1	228026	ENSMUSG00000006494
1449123_at_A	0.6115	Itih3	inter-alpha trypsin inhibitor, heavy chain 3	16426	ENSMUSG00000006522
1455205_a_at_A	0.6362	Usp19	ubiquitin specific peptidase 19	71472	ENSMUSG00000006676
1419122_at_A	0.6281	Mettl1	methyltransferase like 1	17299	ENSMUSG00000006732
1448610_a_at_A	-0.7458	Sod2	superoxide dismutase 2, mitochondrial	20656	ENSMUSG00000006818
1417193_at_A	-0.8359	Sod2	superoxide dismutase 2, mitochondrial	20656	ENSMUSG00000006818
1449023_a_at_A	0.602	Ezh1	enhancer of zeste homolog 1 (Drosophila)	14055	ENSMUSG00000006920
1415976_a_at_A	-0.6441	Carhsp1	calcium regulated heat stable protein 1	52502	ENSMUSG00000008393
1452648_at_A	0.609	Tbrg1	transforming growth factor beta regulated gene 1	21376	ENSMUSG00000011114
1415970_at_A	-0.6381	Cox6c	cytochrome c oxidase, subunit VIc	12864	ENSMUSG00000014313
1423664_at_A	-0.6917	Qdpr	quinoid dihydropteridine reductase	110391	ENSMUSG00000015806
1453528_at_A	-0.5829	Lta4h	leukotriene A4 hydrolase	16993	ENSMUSG00000015889
1448550_at_A	0.6106	Lbp	lipopolysaccharide binding protein	16803	ENSMUSG00000016024
1416567_s_at_A	-0.582	Atp5e	ATP synthase, H+ transporting, mitochondrial F1 complex, epsilon subunit	67126	ENSMUSG00000016252
1417868_a_at_A	0.6172	Ctsz	cathepsin Z	64138	ENSMUSG00000016256
1417869_s_at_A	0.7233	Ctsz	cathepsin Z	64138	ENSMUSG00000016256
1417870_x_at_A	0.6401	Ctsz	cathepsin Z	64138	ENSMUSG00000016256
1449374_at_A	-0.684	Pipox	pipecolic acid oxidase	19193	ENSMUSG00000017453
1422186_s_at_A	-0.7891	Cyb5r3	cytochrome b5 reductase 3	109754	ENSMUSG00000018042
1422185_a_at_A	-0.7953	Cyb5r3	cytochrome b5 reductase 3	109754	ENSMUSG00000018042
1424692_at_A	-0.5959	L3hypdh	L-3-hydroxyproline dehydratase (trans-)	67217	ENSMUSG00000019718
1418988_at_A	-0.7958	Pex7	peroxisomal biogenesis factor 7	18634	ENSMUSG00000020003
1435870_at_A	-0.6336	Sycp3	synaptonemal complex protein 3	20962	ENSMUSG00000020059
1422558_at_A	-0.7428	Gamt	guanidinoacetate methyltransferase	14431	ENSMUSG00000020150
1448292_at_A	-0.6585	Uqcr11	ubiquinol-cytochrome c reductase, complex III subunit XI	66594	ENSMUSG00000020163
1419235_s_at_A	0.5924	Helb	helicase (DNA) B	117599	ENSMUSG00000020228
1425462_at_A	0.655	Fbxw11	F-box and WD-40 domain protein 11	103583	ENSMUSG00000020271
1437468_x_at_A	0.6325	Fbxw11	F-box and WD-40 domain protein 11	103583	ENSMUSG00000020271
1448172_at_A	-0.6789	Mdh1	malate dehydrogenase 1, NAD (soluble)	17449	ENSMUSG00000020321
1416173_at_A	0.6181	Pes1	pescadillo homolog 1, containing BRCT domain (zebrafish)	64934	ENSMUSG00000020430
1425178_s_at_A	-0.5917	Shmt1	serine hydroxymethyltransferase 1 (soluble)	20425	ENSMUSG00000020534
1422198_a_at_A	-0.6498	Shmt1	serine hydroxymethyltransferase 1 (soluble)	20425	ENSMUSG00000020534
1425179_at_A	-0.7503	Shmt1	serine hydroxymethyltransferase 1 (soluble)	20425	ENSMUSG00000020534
1425177_at_A	-0.6212	Shmt1	serine hydroxymethyltransferase 1 (soluble)	20425	ENSMUSG00000020534
1452277_at_A	0.6427	Arsg	arylsulfatase G	74008	ENSMUSG00000020604
1427002_s_at_A	0.6776	Arsg	arylsulfatase G	74008	ENSMUSG00000020604
1424858_at_A	-0.6691	L2hgdh	L-2-hydroxyglutarate dehydrogenase	217666	ENSMUSG00000020988
1423325_at_A	-0.5904	Pnn	pinin	18949	ENSMUSG00000020994
1427552_a_at_A	-0.7273	Gstz1	glutathione transferase zeta 1 (maleylacetoacetate isomerase)	14874	ENSMUSG00000021033
1424147_at_A	0.693	Ahsa1	AHA1, activator of heat shock protein ATPase 1	217737	ENSMUSG00000021037
1417741_at_A	-0.7012	Pygl	liver glycogen phosphorylase	110095	ENSMUSG00000021069
1426440_at_A	-0.5816	Dhrs7	dehydrogenase/reductase (SDR family) member 7	66375	ENSMUSG00000021094
1417085_at_A	-0.6063	Akr1c6	aldo-keto reductase family 1, member C6	83702	ENSMUSG00000021210
1418672_at_A	-0.689	Akr1c13	aldo-keto reductase family 1, member C13	27384	ENSMUSG00000021213
1450455_s_at_A	-0.6483	Akr1c13	aldo-keto reductase family 1, member C13	27384	ENSMUSG00000021213
1417383_at_A	-0.6259	Entpd5	ectonucleoside triphosphate diphosphohydrolase 5	12499	ENSMUSG00000021236
1438322_x_at_A	-0.5945	Fdft1	farnesyl diphosphate farnesyl transferase 1	14137	ENSMUSG00000021273
1448130_at_A	-0.6016	Fdft1	farnesyl diphosphate farnesyl transferase 1	14137	ENSMUSG00000021273
1416479_a_at_A	-0.6244	Tmem14c	transmembrane protein 14C	66154	ENSMUSG00000021361
1426689_s_at_A	-0.7027	Sdha	succinate dehydrogenase complex, subunit A, flavoprotein (Fp)	66945	ENSMUSG00000021577
1423850_at_A	0.5949	Nsun2	NOL1/NOP2/Sun domain family member 2	28114	ENSMUSG00000021595
1433603_at_A	-0.6636	Ndufs6	NADH dehydrogenase (ubiquinone) Fe-S protein 6	407785	ENSMUSG00000021606
1417987_at_A	0.6093	Btd	biotinidase	26363	ENSMUSG00000021900
1451015_at_A	-0.6327	Tkt	transketolase	21881	ENSMUSG00000021957
1439443_x_at_A	-0.623	Tkt	transketolase	21881	ENSMUSG00000021957
1417825_at_A	-0.6613	Esd	esterase D/formylglutathione hydrolase	13885	ENSMUSG00000021996
1416836_at_A	0.638	Lrp10	low-density lipoprotein receptor-related protein 10	65107	ENSMUSG00000022175
1438318_x_at_A	0.5946	Ngdn	neuroguidin, EIF4E binding protein	68966	ENSMUSG00000022204
1436803_a_at_A	-0.6196	Ndufb9	NADH dehydrogenase (ubiquinone) 1 beta subcomplex, 9	66218	ENSMUSG00000022354
1452184_at_A	-0.6797	Ndufb9	NADH dehydrogenase (ubiquinone) 1 beta subcomplex, 9	66218	ENSMUSG00000022354
1429839_a_at_A	-0.5863	Yaf2	YY1 associated factor 2	67057	ENSMUSG00000022634
1423399_a_at_A	-0.6854	Yaf2	YY1 associated factor 2	67057	ENSMUSG00000022634
1420654_a_at_A	-0.7042	Gbe1	glucan (1,4-alpha-), branching enzyme 1	74185	ENSMUSG00000022707
1450847_at_A	-0.7063	Ncbp2	nuclear cap binding protein subunit 2	68092	ENSMUSG00000022774
1454887_at_A	0.6374	Pak2	p21 protein (Cdc42/Rac)-activated kinase 2	224105	ENSMUSG00000022781
1416143_at_A	-0.6314	Atp5j	ATP synthase, H+ transporting, mitochondrial F0 complex, subunit F	11957	ENSMUSG00000022890
1451124_at_A	-0.7375	Sod1	superoxide dismutase 1, soluble	20655	ENSMUSG00000022982
1448852_at_A	-0.7742	Rgn	regucalcin	19733	ENSMUSG00000023070
1435630_s_at_A	-0.7001	Acat2	acetyl-Coenzyme A acetyltransferase 2	110460	ENSMUSG00000023832
1424628_a_at_A	-0.5967	Ndufv3	NADH dehydrogenase (ubiquinone) flavoprotein 3	78330	ENSMUSG00000024038
1415729_at_A	0.6418	Pdpk1	3-phosphoinositide dependent protein kinase 1	18607	ENSMUSG00000024122
1416501_at_A	0.6736	Pdpk1	3-phosphoinositide dependent protein kinase 1	18607	ENSMUSG00000024122
1451495_at_A	0.6736	Wac	WW domain containing adaptor with coiled-coil	225131	ENSMUSG00000024283
1415911_at_A	0.6171	Impact	imprinted and ancient	16210	ENSMUSG00000024423
1428537_at_A	0.6102	Csnk1a1	casein kinase 1, alpha 1	93687	ENSMUSG00000024576
1415977_at_A	0.6867	Isoc1	isochorismatase domain containing 1	66307	ENSMUSG00000024601
1425050_at_A	-0.64	Isoc1	isochorismatase domain containing 1	66307	ENSMUSG00000024601
1416727_a_at_A	-0.6519	Cyb5	cytochrome b-5	109672	ENSMUSG00000024646
1423717_at_A	-0.5972	Ak3	adenylate kinase 3	56248	ENSMUSG00000024782
1448539_a_at_A	-0.5867	Acy3	aspartoacylase (aminoacylase) 3	71670	ENSMUSG00000024866
1451676_at_A	-0.6422	Drap1	Dr1 associated protein 1 (negative cofactor 2 alpha)	66556	ENSMUSG00000024914
1416553_at_A	-0.613	Stra13	stimulated by retinoic acid 13	20892	ENSMUSG00000025144
1448198_a_at_A	-0.7165	Ndufb8	NADH dehydrogenase (ubiquinone) 1 beta subcomplex 8	67264	ENSMUSG00000025204
1418578_at_A	0.6557	Dgka	diacylglycerol kinase, alpha	13139	ENSMUSG00000025357
1426423_at_A	-0.5876	Shmt2	serine hydroxymethyltransferase 2 (mitochondrial)	108037	ENSMUSG00000025403
1452280_at_A	0.6636	Farp1	FERM, RhoGEF (Arhgef) and pleckstrin domain protein 1 (chondrocyte-derived)	223254	ENSMUSG00000025555
1424645_at_A	0.5881	Tnrc6c	trinucleotide repeat containing 6C	217351	ENSMUSG00000025571
1416058_s_at_A	-0.6221	Atp5c1	ATP synthase, H+ transporting, mitochondrial F1 complex, gamma polypeptide 1	11949	ENSMUSG00000025781
1451149_at_A	-0.7451	Pgm2	phosphoglucomutase 2	72157	ENSMUSG00000025791
1423436_at_A	-0.8085	Gsta3	glutathione S-transferase, alpha 3	14859	ENSMUSG00000025934
1423437_at_A	-0.7744	Gsta3	glutathione S-transferase, alpha 3	14859	ENSMUSG00000025934
1451399_at_A	-0.5828	Pnkd	paroxysmal nonkinesiogenic dyskinesia	56695	ENSMUSG00000026179
1448910_at_A	-0.7122	Pecr	peroxisomal trans-2-enoyl-CoA reductase	111175	ENSMUSG00000026189
1439167_at_A	-0.5853	Pecr	peroxisomal trans-2-enoyl-CoA reductase	111175	ENSMUSG00000026189
1423898_a_at_A	0.5922	Trip12	thyroid hormone receptor interactor 12	14897	ENSMUSG00000026219
1423900_at_A	0.5859	Trip12	thyroid hormone receptor interactor 12	14897	ENSMUSG00000026219
1448934_at_A	-0.6479	Ndufa10	NADH dehydrogenase (ubiquinone) 1 alpha subcomplex 10	67273	ENSMUSG00000026260
1419247_at_A	0.6586	Rgs2	regulator of G-protein signaling 2	19735	ENSMUSG00000026360
1423468_at_A	-0.6526	Steap3	STEAP family member 3	68428	ENSMUSG00000026389
1424661_at_A	-0.6208	Pmpca	peptidase (mitochondrial processing) alpha	66865	ENSMUSG00000026926
1451798_at_A	0.6431	Il1rn	interleukin 1 receptor antagonist	16181	ENSMUSG00000026981
1417702_a_at_A	-0.6751	Hnmt	histamine N-methyltransferase	140483	ENSMUSG00000026986
1426790_at_A	0.6549	Ssrp1	structure specific recognition protein 1	20833	ENSMUSG00000027067
1438183_x_at_A	-0.6474	Sord	sorbitol dehydrogenase	20322	ENSMUSG00000027227
1418238_at_A	-0.7008	Ivd	isovaleryl coenzyme A dehydrogenase	56357	ENSMUSG00000027332
1416022_at_A	0.7172	Fabp5	fatty acid binding protein 5, epidermal	16592	ENSMUSG00000027533
1416021_a_at_A	0.7154	Fabp5	fatty acid binding protein 5, epidermal	16592	ENSMUSG00000027533
1416193_at_A	-0.6836	Car1	carbonic anhydrase 1	12346	ENSMUSG00000027556
1449434_at_A	-0.7994	Car3	carbonic anhydrase 3	12350	ENSMUSG00000027559
1460256_at_A	-0.7632	Car3	carbonic anhydrase 3	12350	ENSMUSG00000027559
1427245_at_A	0.6075	Arfgap1	ADP-ribosylation factor GTPase activating protein 1	228998	ENSMUSG00000027575
1422478_a_at_A	-0.6562	Acss2	acyl-CoA synthetase short-chain family member 2	60525	ENSMUSG00000027605
1422479_at_A	-0.7037	Acss2	acyl-CoA synthetase short-chain family member 2	60525	ENSMUSG00000027605
1423144_at_A	0.5901	Pik3ca	phosphatidylinositol 3-kinase, catalytic, alpha polypeptide	18706	ENSMUSG00000027665
1417227_at_A	-0.6176	Mccc1	methylcrotonoyl-Coenzyme A carboxylase 1 (alpha)	72039	ENSMUSG00000027709
1448813_at_A	-0.772	Aadac	arylacetamide deacetylase (esterase)	67758	ENSMUSG00000027761
1455972_x_at_A	-0.5987	Hadh	hydroxyacyl-Coenzyme A dehydrogenase	15107	ENSMUSG00000027984
1438173_x_at_A	-0.6154	Pmf1	polyamine-modulated factor 1	67037	ENSMUSG00000028066
1449131_s_at_A	-0.7023	Cd1d1	CD1d1 antigen	12479	ENSMUSG00000028076
1449130_at_A	-0.5905	Cd1d1	CD1d1 antigen	12479	ENSMUSG00000028076
1416185_a_at_A	-0.6724	Adh5	alcohol dehydrogenase 5 (class III), chi polypeptide	11532	ENSMUSG00000028138
1449664_s_at_A	0.5901	Rnf20	ring finger protein 20	109331	ENSMUSG00000028309
1433663_s_at_A	0.5969	Ncbp1	nuclear cap binding protein subunit 1	433702	ENSMUSG00000028330
1423644_at_A	-0.6828	Aco1	aconitase 1	11428	ENSMUSG00000028405
1419979_s_at_A	0.6393	Creb3	cAMP responsive element binding protein 3	12913	ENSMUSG00000028466
1433805_at_A	0.5988	Jak1	Janus kinase 1	16451	ENSMUSG00000028530
1433803_at_A	0.7796	Jak1	Janus kinase 1	16451	ENSMUSG00000028530
1424485_at_A	-0.8027	Angptl3	angiopoietin-like 3	30924	ENSMUSG00000028553
1452799_at_A	-0.5912	Fggy	FGGY carbohydrate kinase domain containing	75578	ENSMUSG00000028573
1456155_x_at_A	-0.7518	Fuca1	fucosidase, alpha-L- 1, tissue	71665	ENSMUSG00000028673
1416109_at_A	-0.708	Fuca1	fucosidase, alpha-L- 1, tissue	71665	ENSMUSG00000028673
1417206_at_A	-0.6081	Urod	uroporphyrinogen decarboxylase	22275	ENSMUSG00000028684
1451035_a_at_A	-0.6478	Akr1a1	aldo-keto reductase family 1, member A1 (aldehyde reductase)	58810	ENSMUSG00000028692
1430123_a_at_A	-0.6257	Akr1a1	aldo-keto reductase family 1, member A1 (aldehyde reductase)	58810	ENSMUSG00000028692
1435011_x_at_A	-0.6408	Akr1a1	aldo-keto reductase family 1, member A1 (aldehyde reductase)	58810	ENSMUSG00000028692
1430124_x_at_A	-0.7015	Akr1a1	aldo-keto reductase family 1, member A1 (aldehyde reductase)	58810	ENSMUSG00000028692
1437389_x_at_A	0.6139	Khdrbs1	KH domain containing, RNA binding, signal transduction associated 1	20218	ENSMUSG00000028790
1454011_a_at_A	-0.5913	Rpa2	replication protein A2	19891	ENSMUSG00000028884
1417094_at_A	-0.607	Acot7	acyl-CoA thioesterase 7	70025	ENSMUSG00000028937
1416526_a_at_A	-0.6172	Park7	Parkinson disease (autosomal recessive, early onset) 7	57320	ENSMUSG00000028964
1418085_at_A	0.6112	Prkcz	protein kinase C, zeta	18762	ENSMUSG00000029053
1449062_at_A	-0.75	Khk	ketohexokinase	16548	ENSMUSG00000029162
1421917_at_A	0.6613	Pdgfra	platelet derived growth factor receptor, alpha polypeptide	18595	ENSMUSG00000029231
1448143_at_A	-0.7461	Aldh2	aldehyde dehydrogenase 2, mitochondrial	11669	ENSMUSG00000029455
1435097_at_A	-0.5982	Mmab	methylmalonic aciduria (cobalamin deficiency) type B homolog (human)	77697	ENSMUSG00000029575
1425753_a_at_A	0.6355	Ung	uracil DNA glycosylase	22256	ENSMUSG00000029591
1424085_at_A	-0.6911	Ndufa4	NADH dehydrogenase (ubiquinone) 1 alpha subcomplex, 4	17992	ENSMUSG00000029632
1415870_at_A	0.6333	Calu	calumenin	12321	ENSMUSG00000029767
1423780_at_A	-0.7459	Hibadh	3-hydroxyisobutyrate dehydrogenase	58875	ENSMUSG00000029776
1435967_s_at_A	-0.6478	Hibadh	3-hydroxyisobutyrate dehydrogenase	58875	ENSMUSG00000029776
1422906_at_A	-0.6336	Abcg2	ATP-binding cassette, sub-family G (WHITE), member 2	26357	ENSMUSG00000029802
1420475_at_A	-0.5983	Mtpn	myotrophin	14489	ENSMUSG00000029840
1452823_at_A	-0.7497	Gstk1	glutathione S-transferase kappa 1	76263	ENSMUSG00000029864
1424400_a_at_A	-0.6355	Aldh1l1	aldehyde dehydrogenase 1 family, member L1	107747	ENSMUSG00000030088
1418025_at_A	-0.5832	Bhlhe40	basic helix-loop-helix family, member e40	20893	ENSMUSG00000030103
1424047_at_A	-0.8038	Dera	2-deoxyribose-5-phosphate aldolase homolog (C. elegans)	232449	ENSMUSG00000030225
1428612_at_A	-0.5973	Atg7	autophagy related 7	74244	ENSMUSG00000030314
1450866_a_at_A	0.6441	Mrpl17	mitochondrial ribosomal protein L17	27397	ENSMUSG00000030879
1423944_at_A	0.6102	Hpx	hemopexin	15458	ENSMUSG00000030895
1416057_at_A	-0.6986	Ndufb11	NADH dehydrogenase (ubiquinone) 1 beta subcomplex, 11	104130	ENSMUSG00000031059
1436615_a_at_A	-0.6531	Otc	ornithine transcarbamylase	18416	ENSMUSG00000031173
1420525_a_at_A	-0.7246	Otc	ornithine transcarbamylase	18416	ENSMUSG00000031173
1420948_s_at_A	-0.6131	Atrx	alpha thalassemia/mental retardation syndrome X-linked homolog (human)	22589	ENSMUSG00000031229
1427407_s_at_A	0.6099	Mtm1	X-linked myotubular myopathy gene 1	17772	ENSMUSG00000031337
1419906_at_A	-0.5906	Hpgd	hydroxyprostaglandin dehydrogenase 15 (NAD)	15446	ENSMUSG00000031613
1449034_at_A	-0.5869	Klkb1	kallikrein B, plasma 1	16621	ENSMUSG00000031640
1451398_at_A	-0.6962	Cbr4	carbonyl reductase 4	234309	ENSMUSG00000031641
1415928_a_at_A	0.6291	Map1lc3b	microtubule-associated protein 1 light chain 3 beta	67443	ENSMUSG00000031812
1449907_at_A	0.7056	Bcmo1	beta-carotene 15,15'-monooxygenase	63857	ENSMUSG00000031845
1427137_at_A	-0.6518	Ces2e	carboxylesterase 2E	234673	ENSMUSG00000031886
1448844_at_A	-0.6591	Cyb5b	cytochrome b5 type B	66427	ENSMUSG00000031924
1417766_at_A	-0.6437	Cyb5b	cytochrome b5 type B	66427	ENSMUSG00000031924
1417767_at_A	-0.8105	Cyb5b	cytochrome b5 type B	66427	ENSMUSG00000031924
1421888_x_at_A	-0.6043	Aplp2	amyloid beta (A4) precursor-like protein 2	11804	ENSMUSG00000031996
1421887_a_at_A	-0.6178	Aplp2	amyloid beta (A4) precursor-like protein 2	11804	ENSMUSG00000031996
1449108_at_A	-0.6428	Fdx1	ferredoxin 1	14148	ENSMUSG00000032051
1450660_at_A	-0.7058	Pts	6-pyruvoyl-tetrahydropterin synthase	19286	ENSMUSG00000032067
1417761_at_A	0.6944	Apoa4	apolipoprotein A-IV	11808	ENSMUSG00000032080
1436504_x_at_A	0.6705	Apoa4	apolipoprotein A-IV	11808	ENSMUSG00000032080
1421821_at_A	-0.5967	Ldlr	low density lipoprotein receptor	16835	ENSMUSG00000032193
1454837_at_A	0.6306	Cln6	ceroid-lipofuscinosis, neuronal 6	76524	ENSMUSG00000032245
1450715_at_A	-0.7081	Cyp1a2	cytochrome P450, family 1, subfamily a, polypeptide 2	13077	ENSMUSG00000032310
1416368_at_A	-0.8171	Gsta4	glutathione S-transferase, alpha 4	14860	ENSMUSG00000032348
1450969_at_A	-0.6162	Pccb	propionyl Coenzyme A carboxylase, beta polypeptide	66904	ENSMUSG00000032527
1418710_at_A	-0.5908	Cd59a	CD59a antigen	12509	ENSMUSG00000032679
1429830_a_at_A	-0.613	Cd59a	CD59a antigen	12509	ENSMUSG00000032679
1460394_a_at_A	0.6194	Inppl1	inositol polyphosphate phosphatase-like 1	16332	ENSMUSG00000032737
1427931_s_at_A	-0.6035	Pdxk	pyridoxal (pyridoxine, vitamin B6) kinase	216134	ENSMUSG00000032788
1452159_at_A	-0.6613	Apmap	adipocyte plasma membrane associated protein	71881	ENSMUSG00000033096
1431032_at_A	-0.5884	Agl	amylo-1,6-glucosidase, 4-alpha-glucanotransferase	77559	ENSMUSG00000033400
1460244_at_A	-0.6171	Upb1	ureidopropionase, beta	103149	ENSMUSG00000033427
1438477_a_at_A	-0.6377	Mcee	methylmalonyl CoA epimerase	73724	ENSMUSG00000033429
1418979_at_A	-0.5843	Akr1c14	aldo-keto reductase family 1, member C14	105387	ENSMUSG00000033715
1451253_at_A	0.7655	Pxk	PX domain containing serine/threonine kinase	218699	ENSMUSG00000033885
1424736_at_A	0.6792	Eef2	eukaryotic translation elongation factor 2	13629	ENSMUSG00000034994
1452583_s_at_A	-0.6318	Galm	galactose mutarotase	319625	ENSMUSG00000035473
1452582_at_A	-0.7395	Galm	galactose mutarotase	319625	ENSMUSG00000035473
1424737_at_A	-0.6157	Thrsp	thyroid hormone responsive	21835	ENSMUSG00000035686
1449155_at_A	-0.5933	Polr3g	polymerase (RNA) III (DNA directed) polypeptide G	67486	ENSMUSG00000035834
1416112_at_A	-0.5988	Cox8a	cytochrome c oxidase, subunit VIIIa	12868	ENSMUSG00000035885
1448222_x_at_A	-0.6135	Cox8a	cytochrome c oxidase, subunit VIIIa	12868	ENSMUSG00000035885
1419687_at_A	-0.783	Macrod1	MACRO domain containing 1	107227	ENSMUSG00000036278
1427903_at_A	-0.5922	Phpt1	phosphohistidine phosphatase 1	75454	ENSMUSG00000036504
1450925_a_at_A	-0.5977	Rps27l	ribosomal protein S27-like	67941	ENSMUSG00000036781
1428146_s_at_A	-0.6128	Acaa2	acetyl-Coenzyme A acyltransferase 2 (mitochondrial 3-oxoacyl-Coenzyme A thiolase)	52538	ENSMUSG00000036880
1428145_at_A	-0.6596	Acaa2	acetyl-Coenzyme A acyltransferase 2 (mitochondrial 3-oxoacyl-Coenzyme A thiolase)	52538	ENSMUSG00000036880
1432099_a_at_A	-0.5878	Prodh2	proline dehydrogenase (oxidase) 2	56189	ENSMUSG00000036892
1418127_a_at_A	-0.6401	Aifm1	apoptosis-inducing factor, mitochondrion-associated 1	26926	ENSMUSG00000036932
1426858_at_A	0.5818	Inhbb	inhibin beta-B	16324	ENSMUSG00000037035
1422070_at_A	-0.6058	Adh4	alcohol dehydrogenase 4 (class II), pi polypeptide	26876	ENSMUSG00000037797
1416415_a_at_A	-0.6927	H2afz	H2A histone family, member Z	51788	ENSMUSG00000037894
1425927_a_at_A	0.6013	Atf5	activating transcription factor 5	107503	ENSMUSG00000038539
1455100_at_A	-0.6291	Akr1d1	aldo-keto reductase family 1, member D1	208665	ENSMUSG00000038641
1425771_at_A	-0.6882	Akr1d1	aldo-keto reductase family 1, member D1	208665	ENSMUSG00000038641
1416269_at_A	-0.6002	Atp5j2	ATP synthase, H+ transporting, mitochondrial F0 complex, subunit F2	57423	ENSMUSG00000038690
1435395_s_at_A	-0.6085	Atp5j2	ATP synthase, H+ transporting, mitochondrial F0 complex, subunit F2	57423	ENSMUSG00000038690
1418862_at_A	-0.5994	Echdc3	enoyl Coenzyme A hydratase domain containing 3	67856	ENSMUSG00000039063
1417932_at_A	-0.7193	Il18	interleukin 18	16173	ENSMUSG00000039217
1419456_at_A	-0.5989	Dcxr	dicarbonyl L-xylulose reductase	67880	ENSMUSG00000039450
1452931_at_A	0.5822	2810408M09Rik	RIKEN cDNA 2810408M09 gene	381406	ENSMUSG00000039725
1451196_at_A	-0.6082	Ypel5	yippee-like 5 (Drosophila)	383295	ENSMUSG00000039770
1452207_at_A	-0.7151	Cited2	Cbp/p300-interacting transactivator, with Glu/Asp-rich carboxy-terminal domain, 2	17684	ENSMUSG00000039910
1421267_a_at_A	-0.649	Cited2	Cbp/p300-interacting transactivator, with Glu/Asp-rich carboxy-terminal domain, 2	17684	ENSMUSG00000039910
1436308_at_A	0.6034	Zfp292	zinc finger protein 292	30046	ENSMUSG00000039967
1451386_at_A	-0.6622	Blvrb	biliverdin reductase B (flavin reductase (NADPH))	233016	ENSMUSG00000040466
1417561_at_A	-0.5852	Apoc1	apolipoprotein C-I	11812	ENSMUSG00000040564
1420397_a_at_A	0.6703	Spen	SPEN homolog, transcriptional regulator (Drosophila)	56381	ENSMUSG00000040761
1427097_at_A	-0.6054	Wwp1	WW domain containing E3 ubiquitin protein ligase 1	107568	ENSMUSG00000041058
1452299_at_A	-0.6198	Wwp1	WW domain containing E3 ubiquitin protein ligase 1	107568	ENSMUSG00000041058
1427482_a_at_A	-0.6731	Car8	carbonic anhydrase 8	12319	ENSMUSG00000041261
1425105_at_A	-0.6018	Rbp3	retinol binding protein 3, interstitial	19661	ENSMUSG00000041534
1451405_at_A	-0.751	Pcca	propionyl-Coenzyme A carboxylase, alpha polypeptide	110821	ENSMUSG00000041650
1419618_at_A	-0.629	Bbox1	butyrobetaine (gamma), 2-oxoglutarate dioxygenase 1 (gamma-butyrobetaine hydroxylase)	170442	ENSMUSG00000041660
1422976_x_at_A	-0.6648	Ndufa7	NADH dehydrogenase (ubiquinone) 1 alpha subcomplex, 7 (B14.5a)	66416	ENSMUSG00000041881
1428360_x_at_A	-0.6224	Ndufa7	NADH dehydrogenase (ubiquinone) 1 alpha subcomplex, 7 (B14.5a)	66416	ENSMUSG00000041881
1434900_at_A	0.6978	Mkl1	MKL (megakaryoblastic leukemia)/myocardin-like 1	223701	ENSMUSG00000042292
1448629_at_A	0.6727	Hps4	Hermansky-Pudlak syndrome 4 homolog (human)	192232	ENSMUSG00000042328
1417224_a_at_A	0.6159	Cd2bp2	CD2 antigen (cytoplasmic tail) binding protein 2	70233	ENSMUSG00000042502
1451132_at_A	0.6536	Pbxip1	pre B cell leukemia transcription factor interacting protein 1	229534	ENSMUSG00000042613
1430326_s_at_A	-0.63	Uqcrq	ubiquinol-cytochrome c reductase, complex III subunit VII	22272	ENSMUSG00000044894
1433676_at_A	0.6959	Wnk1	WNK lysine deficient protein kinase 1	232341	ENSMUSG00000045962
1449983_a_at_A	-0.6696	Nqo2	NAD(P)H dehydrogenase, quinone 2	18105	ENSMUSG00000046949
1436448_a_at_A	0.5934	Ptgs1	prostaglandin-endoperoxide synthase 1	19224	ENSMUSG00000047250
1425230_at_A	-0.6015	Nags	N-acetylglutamate synthase	217214	ENSMUSG00000048217
1425518_at_A	0.6219	Rapgef4	Rap guanine nucleotide exchange factor (GEF) 4	56508	ENSMUSG00000049044
1424373_at_A	0.6923	Armcx3	armadillo repeat containing, X-linked 3	71703	ENSMUSG00000049047
1426769_s_at_A	0.6513	Maml1	mastermind like 1 (Drosophila)	103806	ENSMUSG00000050567
1434053_x_at_A	-0.6726	Atp5k	ATP synthase, H+ transporting, mitochondrial F1F0 complex, subunit e	11958	ENSMUSG00000050856
1450640_x_at_A	-0.6323	Atp5k	ATP synthase, H+ transporting, mitochondrial F1F0 complex, subunit e	11958	ENSMUSG00000050856
1422525_at_A	-0.596	Atp5k	ATP synthase, H+ transporting, mitochondrial F1F0 complex, subunit e	11958	ENSMUSG00000050856
1424122_s_at_A	-0.648	Commd1	COMM domain containing 1	17846	ENSMUSG00000051355
1448494_at_A	-0.7145	Gas1	growth arrest specific 1	14451	ENSMUSG00000052957
1416855_at_A	-0.7642	Gas1	growth arrest specific 1	14451	ENSMUSG00000052957
1416468_at_A	-0.7852	Aldh1a1	aldehyde dehydrogenase family 1, subfamily A1	11668	ENSMUSG00000053279
1452674_a_at_A	0.7663	Eif3k	eukaryotic translation initiation factor 3, subunit K	73830	ENSMUSG00000053565
1460167_at_A	-0.8222	Aldh7a1	aldehyde dehydrogenase family 7, member A1	110695	ENSMUSG00000053644
1420619_a_at_A	-0.667	Aes	amino-terminal enhancer of split	14797	ENSMUSG00000054452
1421309_at_A	-0.623	Mgmt	O-6-methylguanine-DNA methyltransferase	17314	ENSMUSG00000054612
1448856_a_at_A	-0.6535	Msra	methionine sulfoxide reductase A	110265	ENSMUSG00000054733
1425387_at_A	-0.6329	Akr1c20	aldo-keto reductase family 1, member C20	116852	ENSMUSG00000054757
1426381_at_A	0.603	Pprc1	peroxisome proliferative activated receptor, gamma, coactivator-related 1	226169	ENSMUSG00000055491
1451501_a_at_A	-0.6992	Ghr	growth hormone receptor	14600	ENSMUSG00000055737
1416809_at_A	-0.6136	Cyp3a11	cytochrome P450, family 3, subfamily a, polypeptide 11	13112	ENSMUSG00000056035
1419394_s_at_A	0.6811	S100a8	S100 calcium binding protein A8 (calgranulin A)	20201	ENSMUSG00000056054
1419495_at_A	-0.6624	Immp2l	IMP2 inner mitochondrial membrane peptidase-like (S. cerevisiae)	93757	ENSMUSG00000056899
1449081_at_A	-0.6671	Ces1d	carboxylesterase 1D	104158	ENSMUSG00000056973
1435370_a_at_A	-0.5965	Ces1d	carboxylesterase 1D	104158	ENSMUSG00000056973
1425644_at_A	0.5988	Lepr	leptin receptor	16847	ENSMUSG00000057722
1419669_at_A	0.6447	Prtn3	proteinase 3	19152	ENSMUSG00000057729
1421040_a_at_A	-0.8896	Gsta2	glutathione S-transferase, alpha 2 (Yc2)	14858	ENSMUSG00000057933
1416416_x_at_A	-0.7074	Gstm1	glutathione S-transferase, mu 1	14862	ENSMUSG00000058135
1425626_at_A	-0.7329	Gstm1	glutathione S-transferase, mu 1	14862	ENSMUSG00000058135
1425627_x_at_A	-0.6554	Gstm1	glutathione S-transferase, mu 1	14862	ENSMUSG00000058135
1448330_at_A	-0.7111	Gstm1	glutathione S-transferase, mu 1	14862	ENSMUSG00000058135
1460228_at_A	-0.6305	Usf2	upstream transcription factor 2	22282	ENSMUSG00000058239
1434145_s_at_A	-0.5863	Serhl	serine hydrolase-like	68607	ENSMUSG00000058586
1437005_a_at_A	0.5978	Rpl18	ribosomal protein L18	19899	ENSMUSG00000059070
1455283_x_at_A	-0.6912	Ndufs8	NADH dehydrogenase (ubiquinone) Fe-S protein 8	225887	ENSMUSG00000059734
1434579_x_at_A	-0.6826	Ndufs8	NADH dehydrogenase (ubiquinone) Fe-S protein 8	225887	ENSMUSG00000059734
1423907_a_at_A	-0.6374	Ndufs8	NADH dehydrogenase (ubiquinone) Fe-S protein 8	225887	ENSMUSG00000059734
1423908_at_A	-0.7999	Ndufs8	NADH dehydrogenase (ubiquinone) Fe-S protein 8	225887	ENSMUSG00000059734
1426146_a_at_A	-0.5971	Chpt1	choline phosphotransferase 1	212862	ENSMUSG00000060002
1435446_a_at_A	-0.8632	Chpt1	choline phosphotransferase 1	212862	ENSMUSG00000060002
1448506_at_A	-0.6474	Serpina6	serine (or cysteine) peptidase inhibitor, clade A, member 6	12401	ENSMUSG00000060807
1425330_a_at_A	-0.5834	Ppm1b	protein phosphatase 1B, magnesium dependent, beta isoform	19043	ENSMUSG00000061130
1451331_at_A	-0.6458	Ppp1r1b	protein phosphatase 1, regulatory (inhibitor) subunit 1B	19049	ENSMUSG00000061718
1419040_at_A	-0.6144	Cyp2d22	cytochrome P450, family 2, subfamily d, polypeptide 22	56448	ENSMUSG00000061740
1419039_at_A	-0.5901	Cyp2d22	cytochrome P450, family 2, subfamily d, polypeptide 22	56448	ENSMUSG00000061740
1451580_a_at_A	-0.7606	Ttr	transthyretin	22139	ENSMUSG00000061808
1455913_x_at_A	-0.6985	Ttr	transthyretin	22139	ENSMUSG00000061808
1454608_x_at_A	-0.7448	Ttr	transthyretin	22139	ENSMUSG00000061808
1427441_a_at_A	-0.6376	Suclg2	succinate-Coenzyme A ligase, GDP-forming, beta subunit	20917	ENSMUSG00000061838
1419510_at_A	-0.5975	Ces1e	carboxylesterase 1E	13897	ENSMUSG00000061959
1460232_s_at_A	-0.5813	Hsd3b2	hydroxy-delta-5-steroid dehydrogenase, 3 beta- and steroid delta-isomerase 2	15493	ENSMUSG00000063730
1436343_at_A	0.5911	Chd4	chromodomain helicase DNA binding protein 4	107932	ENSMUSG00000063870
1424775_at_A	0.6219	Oas1g	2'-5' oligoadenylate synthetase 1G	23960	ENSMUSG00000066861
1455457_at_A	-0.7186	Cyp2c54	cytochrome P450, family 2, subfamily c, polypeptide 54	404195	ENSMUSG00000067225
1420642_a_at_A	-0.6252	Romo1	reactive oxygen species modulator 1	67067	ENSMUSG00000067847
1422072_a_at_A	-0.9128	Gstm6	glutathione S-transferase, mu 6	14867	ENSMUSG00000068762
1417743_at_A	0.6029	Clk2	CDC-like kinase 2	12748	ENSMUSG00000068917
1417364_at_A	0.6708	Eef1g	eukaryotic translation elongation factor 1 gamma	67160	ENSMUSG00000071644
1417633_at_A	0.6438	Sod3	superoxide dismutase 3, extracellular	20657	ENSMUSG00000072941
1433928_a_at_A	0.6323	Rpl13a	ribosomal protein L13A	22121	ENSMUSG00000074129
1421041_s_at_A	-0.8944	Gsta1	glutathione S-transferase, alpha 1 (Ya)	14857	ENSMUSG00000074183
1416225_at_A	-0.5855	Adh1	alcohol dehydrogenase 1 (class I)	11522	ENSMUSG00000074207
1424544_at_A	0.65	Nrbp2	nuclear receptor binding protein 2	223649	ENSMUSG00000075590
1448233_at_A	-0.5844	Prnp	prion protein	19122	ENSMUSG00000079037
1416130_at_A	-0.5848	Prnp	prion protein	19122	ENSMUSG00000079037
1425585_at_A	0.6079	Med12	mediator of RNA polymerase II transcription, subunit 12 homolog (yeast)	59024	ENSMUSG00000079487
biological process::carboxylic acid metabolic process::GO:0019752
C=641;O=57;E=14.98;R=3.81;rawP=2.12e-18;adjP=1.30e-15
Probe Set	r (liverPC1)	Symbol	Name	Entrez ID	Ensemble Gene ID
1416225_at_A	-0.5855	Adh1	alcohol dehydrogenase 1 (class I)	11522	ENSMUSG00000074207
1421041_s_at_A	-0.8944	Gsta1	glutathione S-transferase, alpha 1 (Ya)	14857	ENSMUSG00000074183
1427441_a_at_A	-0.6376	Suclg2	succinate-Coenzyme A ligase, GDP-forming, beta subunit	20917	ENSMUSG00000061838
1419040_at_A	-0.6144	Cyp2d22	cytochrome P450, family 2, subfamily d, polypeptide 22	56448	ENSMUSG00000061740
1419039_at_A	-0.5901	Cyp2d22	cytochrome P450, family 2, subfamily d, polypeptide 22	56448	ENSMUSG00000061740
1416416_x_at_A	-0.7074	Gstm1	glutathione S-transferase, mu 1	14862	ENSMUSG00000058135
1425626_at_A	-0.7329	Gstm1	glutathione S-transferase, mu 1	14862	ENSMUSG00000058135
1425627_x_at_A	-0.6554	Gstm1	glutathione S-transferase, mu 1	14862	ENSMUSG00000058135
1448330_at_A	-0.7111	Gstm1	glutathione S-transferase, mu 1	14862	ENSMUSG00000058135
1451501_a_at_A	-0.6992	Ghr	growth hormone receptor	14600	ENSMUSG00000055737
1416468_at_A	-0.7852	Aldh1a1	aldehyde dehydrogenase family 1, subfamily A1	11668	ENSMUSG00000053279
1425230_at_A	-0.6015	Nags	N-acetylglutamate synthase	217214	ENSMUSG00000048217
1436448_a_at_A	0.5934	Ptgs1	prostaglandin-endoperoxide synthase 1	19224	ENSMUSG00000047250
1419618_at_A	-0.629	Bbox1	butyrobetaine (gamma), 2-oxoglutarate dioxygenase 1 (gamma-butyrobetaine hydroxylase)	170442	ENSMUSG00000041660
1417561_at_A	-0.5852	Apoc1	apolipoprotein C-I	11812	ENSMUSG00000040564
1455100_at_A	-0.6291	Akr1d1	aldo-keto reductase family 1, member D1	208665	ENSMUSG00000038641
1425771_at_A	-0.6882	Akr1d1	aldo-keto reductase family 1, member D1	208665	ENSMUSG00000038641
1432099_a_at_A	-0.5878	Prodh2	proline dehydrogenase (oxidase) 2	56189	ENSMUSG00000036892
1428146_s_at_A	-0.6128	Acaa2	acetyl-Coenzyme A acyltransferase 2 (mitochondrial 3-oxoacyl-Coenzyme A thiolase)	52538	ENSMUSG00000036880
1428145_at_A	-0.6596	Acaa2	acetyl-Coenzyme A acyltransferase 2 (mitochondrial 3-oxoacyl-Coenzyme A thiolase)	52538	ENSMUSG00000036880
1460244_at_A	-0.6171	Upb1	ureidopropionase, beta	103149	ENSMUSG00000033427
1416368_at_A	-0.8171	Gsta4	glutathione S-transferase, alpha 4	14860	ENSMUSG00000032348
1450715_at_A	-0.7081	Cyp1a2	cytochrome P450, family 1, subfamily a, polypeptide 2	13077	ENSMUSG00000032310
1417761_at_A	0.6944	Apoa4	apolipoprotein A-IV	11808	ENSMUSG00000032080
1436504_x_at_A	0.6705	Apoa4	apolipoprotein A-IV	11808	ENSMUSG00000032080
1451398_at_A	-0.6962	Cbr4	carbonyl reductase 4	234309	ENSMUSG00000031641
1419906_at_A	-0.5906	Hpgd	hydroxyprostaglandin dehydrogenase 15 (NAD)	15446	ENSMUSG00000031613
1436615_a_at_A	-0.6531	Otc	ornithine transcarbamylase	18416	ENSMUSG00000031173
1420525_a_at_A	-0.7246	Otc	ornithine transcarbamylase	18416	ENSMUSG00000031173
1428612_at_A	-0.5973	Atg7	autophagy related 7	74244	ENSMUSG00000030314
1424400_a_at_A	-0.6355	Aldh1l1	aldehyde dehydrogenase 1 family, member L1	107747	ENSMUSG00000030088
1452823_at_A	-0.7497	Gstk1	glutathione S-transferase kappa 1	76263	ENSMUSG00000029864
1423780_at_A	-0.7459	Hibadh	3-hydroxyisobutyrate dehydrogenase	58875	ENSMUSG00000029776
1435967_s_at_A	-0.6478	Hibadh	3-hydroxyisobutyrate dehydrogenase	58875	ENSMUSG00000029776
1417094_at_A	-0.607	Acot7	acyl-CoA thioesterase 7	70025	ENSMUSG00000028937
1451035_a_at_A	-0.6478	Akr1a1	aldo-keto reductase family 1, member A1 (aldehyde reductase)	58810	ENSMUSG00000028692
1430123_a_at_A	-0.6257	Akr1a1	aldo-keto reductase family 1, member A1 (aldehyde reductase)	58810	ENSMUSG00000028692
1435011_x_at_A	-0.6408	Akr1a1	aldo-keto reductase family 1, member A1 (aldehyde reductase)	58810	ENSMUSG00000028692
1430124_x_at_A	-0.7015	Akr1a1	aldo-keto reductase family 1, member A1 (aldehyde reductase)	58810	ENSMUSG00000028692
1417206_at_A	-0.6081	Urod	uroporphyrinogen decarboxylase	22275	ENSMUSG00000028684
1424485_at_A	-0.8027	Angptl3	angiopoietin-like 3	30924	ENSMUSG00000028553
1423644_at_A	-0.6828	Aco1	aconitase 1	11428	ENSMUSG00000028405
1455972_x_at_A	-0.5987	Hadh	hydroxyacyl-Coenzyme A dehydrogenase	15107	ENSMUSG00000027984
1422478_a_at_A	-0.6562	Acss2	acyl-CoA synthetase short-chain family member 2	60525	ENSMUSG00000027605
1422479_at_A	-0.7037	Acss2	acyl-CoA synthetase short-chain family member 2	60525	ENSMUSG00000027605
1418238_at_A	-0.7008	Ivd	isovaleryl coenzyme A dehydrogenase	56357	ENSMUSG00000027332
1448910_at_A	-0.7122	Pecr	peroxisomal trans-2-enoyl-CoA reductase	111175	ENSMUSG00000026189
1439167_at_A	-0.5853	Pecr	peroxisomal trans-2-enoyl-CoA reductase	111175	ENSMUSG00000026189
1451399_at_A	-0.5828	Pnkd	paroxysmal nonkinesiogenic dyskinesia	56695	ENSMUSG00000026179
1426423_at_A	-0.5876	Shmt2	serine hydroxymethyltransferase 2 (mitochondrial)	108037	ENSMUSG00000025403
1416727_a_at_A	-0.6519	Cyb5	cytochrome b-5	109672	ENSMUSG00000024646
1448852_at_A	-0.7742	Rgn	regucalcin	19733	ENSMUSG00000023070
1451124_at_A	-0.7375	Sod1	superoxide dismutase 1, soluble	20655	ENSMUSG00000022982
1426689_s_at_A	-0.7027	Sdha	succinate dehydrogenase complex, subunit A, flavoprotein (Fp)	66945	ENSMUSG00000021577
1417085_at_A	-0.6063	Akr1c6	aldo-keto reductase family 1, member C6	83702	ENSMUSG00000021210
1427552_a_at_A	-0.7273	Gstz1	glutathione transferase zeta 1 (maleylacetoacetate isomerase)	14874	ENSMUSG00000021033
1425178_s_at_A	-0.5917	Shmt1	serine hydroxymethyltransferase 1 (soluble)	20425	ENSMUSG00000020534
1422198_a_at_A	-0.6498	Shmt1	serine hydroxymethyltransferase 1 (soluble)	20425	ENSMUSG00000020534
1425179_at_A	-0.7503	Shmt1	serine hydroxymethyltransferase 1 (soluble)	20425	ENSMUSG00000020534
1425177_at_A	-0.6212	Shmt1	serine hydroxymethyltransferase 1 (soluble)	20425	ENSMUSG00000020534
1448172_at_A	-0.6789	Mdh1	malate dehydrogenase 1, NAD (soluble)	17449	ENSMUSG00000020321
1422558_at_A	-0.7428	Gamt	guanidinoacetate methyltransferase	14431	ENSMUSG00000020150
1418988_at_A	-0.7958	Pex7	peroxisomal biogenesis factor 7	18634	ENSMUSG00000020003
1449374_at_A	-0.684	Pipox	pipecolic acid oxidase	19193	ENSMUSG00000017453
1448610_a_at_A	-0.7458	Sod2	superoxide dismutase 2, mitochondrial	20656	ENSMUSG00000006818
1417193_at_A	-0.8359	Sod2	superoxide dismutase 2, mitochondrial	20656	ENSMUSG00000006818
1417950_a_at_A	-0.6796	Apoa2	apolipoprotein A-II	11807	ENSMUSG00000005681
1426770_at_A	-0.6393	Pex5	peroxisomal biogenesis factor 5	19305	ENSMUSG00000005069
1427474_s_at_A	-0.7192	Gstm3	glutathione S-transferase, mu 3	14864	ENSMUSG00000004038
1418190_at_A	-0.6778	Pon1	paraoxonase 1	18979	ENSMUSG00000002588
1423891_at_A	-0.6971	Gstt3	glutathione S-transferase, theta 3	103140	ENSMUSG00000001665
1418186_at_A	-0.9158	Gstt1	glutathione S-transferase, theta 1	14871	ENSMUSG00000001663
1449623_at_A	-0.5965	Txnrd3	thioredoxin reductase 3	232223	ENSMUSG00000000811
1423869_s_at_A	-0.6309	Txnrd3	thioredoxin reductase 3	232223	ENSMUSG00000000811
1450612_a_at_A	-0.6181	Pemt	phosphatidylethanolamine N-methyltransferase	18618	ENSMUSG00000000301
1426264_at_A	-0.623	Dlat	dihydrolipoamide S-acetyltransferase (E2 component of pyruvate dehydrogenase complex)	235339	ENSMUSG00000000168
1426265_x_at_A	-0.6166	Dlat	dihydrolipoamide S-acetyltransferase (E2 component of pyruvate dehydrogenase complex)	235339	ENSMUSG00000000168
biological process::small molecule metabolic process::GO:0044281
C=1741;O=100;E=40.68;R=2.46;rawP=5.06e-18;adjP=2.33e-15
Probe Set	r (liverPC1)	Symbol	Name	Entrez ID	Ensemble Gene ID
1416021_a_at_A	0.7154	Fabp5	fatty acid binding protein 5, epidermal	16592	ENSMUSG00000027533
1416022_at_A	0.7172	Fabp5	fatty acid binding protein 5, epidermal	16592	ENSMUSG00000027533
1416058_s_at_A	-0.6221	Atp5c1	ATP synthase, H+ transporting, mitochondrial F1 complex, gamma polypeptide 1	11949	ENSMUSG00000025781
1416143_at_A	-0.6314	Atp5j	ATP synthase, H+ transporting, mitochondrial F0 complex, subunit F	11957	ENSMUSG00000022890
1416185_a_at_A	-0.6724	Adh5	alcohol dehydrogenase 5 (class III), chi polypeptide	11532	ENSMUSG00000028138
1416193_at_A	-0.6836	Car1	carbonic anhydrase 1	12346	ENSMUSG00000027556
1416225_at_A	-0.5855	Adh1	alcohol dehydrogenase 1 (class I)	11522	ENSMUSG00000074207
1416269_at_A	-0.6002	Atp5j2	ATP synthase, H+ transporting, mitochondrial F0 complex, subunit F2	57423	ENSMUSG00000038690
1416368_at_A	-0.8171	Gsta4	glutathione S-transferase, alpha 4	14860	ENSMUSG00000032348
1416416_x_at_A	-0.7074	Gstm1	glutathione S-transferase, mu 1	14862	ENSMUSG00000058135
1416468_at_A	-0.7852	Aldh1a1	aldehyde dehydrogenase family 1, subfamily A1	11668	ENSMUSG00000053279
1416567_s_at_A	-0.582	Atp5e	ATP synthase, H+ transporting, mitochondrial F1 complex, epsilon subunit	67126	ENSMUSG00000016252
1416727_a_at_A	-0.6519	Cyb5	cytochrome b-5	109672	ENSMUSG00000024646
1417085_at_A	-0.6063	Akr1c6	aldo-keto reductase family 1, member C6	83702	ENSMUSG00000021210
1417094_at_A	-0.607	Acot7	acyl-CoA thioesterase 7	70025	ENSMUSG00000028937
1417193_at_A	-0.8359	Sod2	superoxide dismutase 2, mitochondrial	20656	ENSMUSG00000006818
1417206_at_A	-0.6081	Urod	uroporphyrinogen decarboxylase	22275	ENSMUSG00000028684
1417383_at_A	-0.6259	Entpd5	ectonucleoside triphosphate diphosphohydrolase 5	12499	ENSMUSG00000021236
1417561_at_A	-0.5852	Apoc1	apolipoprotein C-I	11812	ENSMUSG00000040564
1417743_at_A	0.6029	Clk2	CDC-like kinase 2	12748	ENSMUSG00000068917
1417761_at_A	0.6944	Apoa4	apolipoprotein A-IV	11808	ENSMUSG00000032080
1417825_at_A	-0.6613	Esd	esterase D/formylglutathione hydrolase	13885	ENSMUSG00000021996
1417950_a_at_A	-0.6796	Apoa2	apolipoprotein A-II	11807	ENSMUSG00000005681
1418186_at_A	-0.9158	Gstt1	glutathione S-transferase, theta 1	14871	ENSMUSG00000001663
1418190_at_A	-0.6778	Pon1	paraoxonase 1	18979	ENSMUSG00000002588
1418238_at_A	-0.7008	Ivd	isovaleryl coenzyme A dehydrogenase	56357	ENSMUSG00000027332
1418988_at_A	-0.7958	Pex7	peroxisomal biogenesis factor 7	18634	ENSMUSG00000020003
1419039_at_A	-0.5901	Cyp2d22	cytochrome P450, family 2, subfamily d, polypeptide 22	56448	ENSMUSG00000061740
1419040_at_A	-0.6144	Cyp2d22	cytochrome P450, family 2, subfamily d, polypeptide 22	56448	ENSMUSG00000061740
1419235_s_at_A	0.5924	Helb	helicase (DNA) B	117599	ENSMUSG00000020228
1419456_at_A	-0.5989	Dcxr	dicarbonyl L-xylulose reductase	67880	ENSMUSG00000039450
1419618_at_A	-0.629	Bbox1	butyrobetaine (gamma), 2-oxoglutarate dioxygenase 1 (gamma-butyrobetaine hydroxylase)	170442	ENSMUSG00000041660
1419687_at_A	-0.783	Macrod1	MACRO domain containing 1	107227	ENSMUSG00000036278
1419906_at_A	-0.5906	Hpgd	hydroxyprostaglandin dehydrogenase 15 (NAD)	15446	ENSMUSG00000031613
1420525_a_at_A	-0.7246	Otc	ornithine transcarbamylase	18416	ENSMUSG00000031173
1421041_s_at_A	-0.8944	Gsta1	glutathione S-transferase, alpha 1 (Ya)	14857	ENSMUSG00000074183
1421821_at_A	-0.5967	Ldlr	low density lipoprotein receptor	16835	ENSMUSG00000032193
1421887_a_at_A	-0.6178	Aplp2	amyloid beta (A4) precursor-like protein 2	11804	ENSMUSG00000031996
1421888_x_at_A	-0.6043	Aplp2	amyloid beta (A4) precursor-like protein 2	11804	ENSMUSG00000031996
1422070_at_A	-0.6058	Adh4	alcohol dehydrogenase 4 (class II), pi polypeptide	26876	ENSMUSG00000037797
1422185_a_at_A	-0.7953	Cyb5r3	cytochrome b5 reductase 3	109754	ENSMUSG00000018042
1422186_s_at_A	-0.7891	Cyb5r3	cytochrome b5 reductase 3	109754	ENSMUSG00000018042
1422198_a_at_A	-0.6498	Shmt1	serine hydroxymethyltransferase 1 (soluble)	20425	ENSMUSG00000020534
1422478_a_at_A	-0.6562	Acss2	acyl-CoA synthetase short-chain family member 2	60525	ENSMUSG00000027605
1422479_at_A	-0.7037	Acss2	acyl-CoA synthetase short-chain family member 2	60525	ENSMUSG00000027605
1422525_at_A	-0.596	Atp5k	ATP synthase, H+ transporting, mitochondrial F1F0 complex, subunit e	11958	ENSMUSG00000050856
1422558_at_A	-0.7428	Gamt	guanidinoacetate methyltransferase	14431	ENSMUSG00000020150
1422906_at_A	-0.6336	Abcg2	ATP-binding cassette, sub-family G (WHITE), member 2	26357	ENSMUSG00000029802
1423644_at_A	-0.6828	Aco1	aconitase 1	11428	ENSMUSG00000028405
1423717_at_A	-0.5972	Ak3	adenylate kinase 3	56248	ENSMUSG00000024782
1423780_at_A	-0.7459	Hibadh	3-hydroxyisobutyrate dehydrogenase	58875	ENSMUSG00000029776
1423869_s_at_A	-0.6309	Txnrd3	thioredoxin reductase 3	232223	ENSMUSG00000000811
1423891_at_A	-0.6971	Gstt3	glutathione S-transferase, theta 3	103140	ENSMUSG00000001665
1424047_at_A	-0.8038	Dera	2-deoxyribose-5-phosphate aldolase homolog (C. elegans)	232449	ENSMUSG00000030225
1424147_at_A	0.693	Ahsa1	AHA1, activator of heat shock protein ATPase 1	217737	ENSMUSG00000021037
1424400_a_at_A	-0.6355	Aldh1l1	aldehyde dehydrogenase 1 family, member L1	107747	ENSMUSG00000030088
1424485_at_A	-0.8027	Angptl3	angiopoietin-like 3	30924	ENSMUSG00000028553
1424736_at_A	0.6792	Eef2	eukaryotic translation elongation factor 2	13629	ENSMUSG00000034994
1424775_at_A	0.6219	Oas1g	2'-5' oligoadenylate synthetase 1G	23960	ENSMUSG00000066861
1425177_at_A	-0.6212	Shmt1	serine hydroxymethyltransferase 1 (soluble)	20425	ENSMUSG00000020534
1425178_s_at_A	-0.5917	Shmt1	serine hydroxymethyltransferase 1 (soluble)	20425	ENSMUSG00000020534
1425179_at_A	-0.7503	Shmt1	serine hydroxymethyltransferase 1 (soluble)	20425	ENSMUSG00000020534
1425230_at_A	-0.6015	Nags	N-acetylglutamate synthase	217214	ENSMUSG00000048217
1425626_at_A	-0.7329	Gstm1	glutathione S-transferase, mu 1	14862	ENSMUSG00000058135
1425627_x_at_A	-0.6554	Gstm1	glutathione S-transferase, mu 1	14862	ENSMUSG00000058135
1425644_at_A	0.5988	Lepr	leptin receptor	16847	ENSMUSG00000057722
1425771_at_A	-0.6882	Akr1d1	aldo-keto reductase family 1, member D1	208665	ENSMUSG00000038641
1426146_a_at_A	-0.5971	Chpt1	choline phosphotransferase 1	212862	ENSMUSG00000060002
1426264_at_A	-0.623	Dlat	dihydrolipoamide S-acetyltransferase (E2 component of pyruvate dehydrogenase complex)	235339	ENSMUSG00000000168
1426265_x_at_A	-0.6166	Dlat	dihydrolipoamide S-acetyltransferase (E2 component of pyruvate dehydrogenase complex)	235339	ENSMUSG00000000168
1426423_at_A	-0.5876	Shmt2	serine hydroxymethyltransferase 2 (mitochondrial)	108037	ENSMUSG00000025403
1426689_s_at_A	-0.7027	Sdha	succinate dehydrogenase complex, subunit A, flavoprotein (Fp)	66945	ENSMUSG00000021577
1426770_at_A	-0.6393	Pex5	peroxisomal biogenesis factor 5	19305	ENSMUSG00000005069
1427245_at_A	0.6075	Arfgap1	ADP-ribosylation factor GTPase activating protein 1	228998	ENSMUSG00000027575
1427441_a_at_A	-0.6376	Suclg2	succinate-Coenzyme A ligase, GDP-forming, beta subunit	20917	ENSMUSG00000061838
1427474_s_at_A	-0.7192	Gstm3	glutathione S-transferase, mu 3	14864	ENSMUSG00000004038
1427482_a_at_A	-0.6731	Car8	carbonic anhydrase 8	12319	ENSMUSG00000041261
1427552_a_at_A	-0.7273	Gstz1	glutathione transferase zeta 1 (maleylacetoacetate isomerase)	14874	ENSMUSG00000021033
1427931_s_at_A	-0.6035	Pdxk	pyridoxal (pyridoxine, vitamin B6) kinase	216134	ENSMUSG00000032788
1428145_at_A	-0.6596	Acaa2	acetyl-Coenzyme A acyltransferase 2 (mitochondrial 3-oxoacyl-Coenzyme A thiolase)	52538	ENSMUSG00000036880
1428146_s_at_A	-0.6128	Acaa2	acetyl-Coenzyme A acyltransferase 2 (mitochondrial 3-oxoacyl-Coenzyme A thiolase)	52538	ENSMUSG00000036880
1428612_at_A	-0.5973	Atg7	autophagy related 7	74244	ENSMUSG00000030314
1430123_a_at_A	-0.6257	Akr1a1	aldo-keto reductase family 1, member A1 (aldehyde reductase)	58810	ENSMUSG00000028692
1430124_x_at_A	-0.7015	Akr1a1	aldo-keto reductase family 1, member A1 (aldehyde reductase)	58810	ENSMUSG00000028692
1432099_a_at_A	-0.5878	Prodh2	proline dehydrogenase (oxidase) 2	56189	ENSMUSG00000036892
1432466_a_at_A	-0.5842	Apoe	apolipoprotein E	11816	ENSMUSG00000002985
1434053_x_at_A	-0.6726	Atp5k	ATP synthase, H+ transporting, mitochondrial F1F0 complex, subunit e	11958	ENSMUSG00000050856
1435011_x_at_A	-0.6408	Akr1a1	aldo-keto reductase family 1, member A1 (aldehyde reductase)	58810	ENSMUSG00000028692
1435097_at_A	-0.5982	Mmab	methylmalonic aciduria (cobalamin deficiency) type B homolog (human)	77697	ENSMUSG00000029575
1435395_s_at_A	-0.6085	Atp5j2	ATP synthase, H+ transporting, mitochondrial F0 complex, subunit F2	57423	ENSMUSG00000038690
1435446_a_at_A	-0.8632	Chpt1	choline phosphotransferase 1	212862	ENSMUSG00000060002
1435967_s_at_A	-0.6478	Hibadh	3-hydroxyisobutyrate dehydrogenase	58875	ENSMUSG00000029776
1436448_a_at_A	0.5934	Ptgs1	prostaglandin-endoperoxide synthase 1	19224	ENSMUSG00000047250
1436504_x_at_A	0.6705	Apoa4	apolipoprotein A-IV	11808	ENSMUSG00000032080
1436615_a_at_A	-0.6531	Otc	ornithine transcarbamylase	18416	ENSMUSG00000031173
1438011_at_A	-0.6234	Pcyt1a	phosphate cytidylyltransferase 1, choline, alpha isoform	13026	ENSMUSG00000005615
1438183_x_at_A	-0.6474	Sord	sorbitol dehydrogenase	20322	ENSMUSG00000027227
1438322_x_at_A	-0.5945	Fdft1	farnesyl diphosphate farnesyl transferase 1	14137	ENSMUSG00000021273
1438477_a_at_A	-0.6377	Mcee	methylmalonyl CoA epimerase	73724	ENSMUSG00000033429
1439167_at_A	-0.5853	Pecr	peroxisomal trans-2-enoyl-CoA reductase	111175	ENSMUSG00000026189
1439443_x_at_A	-0.623	Tkt	transketolase	21881	ENSMUSG00000021957
1448130_at_A	-0.6016	Fdft1	farnesyl diphosphate farnesyl transferase 1	14137	ENSMUSG00000021273
1448172_at_A	-0.6789	Mdh1	malate dehydrogenase 1, NAD (soluble)	17449	ENSMUSG00000020321
1448330_at_A	-0.7111	Gstm1	glutathione S-transferase, mu 1	14862	ENSMUSG00000058135
1448610_a_at_A	-0.7458	Sod2	superoxide dismutase 2, mitochondrial	20656	ENSMUSG00000006818
1448852_at_A	-0.7742	Rgn	regucalcin	19733	ENSMUSG00000023070
1448910_at_A	-0.7122	Pecr	peroxisomal trans-2-enoyl-CoA reductase	111175	ENSMUSG00000026189
1449108_at_A	-0.6428	Fdx1	ferredoxin 1	14148	ENSMUSG00000032051
1449374_at_A	-0.684	Pipox	pipecolic acid oxidase	19193	ENSMUSG00000017453
1449434_at_A	-0.7994	Car3	carbonic anhydrase 3	12350	ENSMUSG00000027559
1449623_at_A	-0.5965	Txnrd3	thioredoxin reductase 3	232223	ENSMUSG00000000811
1450612_a_at_A	-0.6181	Pemt	phosphatidylethanolamine N-methyltransferase	18618	ENSMUSG00000000301
1450640_x_at_A	-0.6323	Atp5k	ATP synthase, H+ transporting, mitochondrial F1F0 complex, subunit e	11958	ENSMUSG00000050856
1450715_at_A	-0.7081	Cyp1a2	cytochrome P450, family 1, subfamily a, polypeptide 2	13077	ENSMUSG00000032310
1451015_at_A	-0.6327	Tkt	transketolase	21881	ENSMUSG00000021957
1451035_a_at_A	-0.6478	Akr1a1	aldo-keto reductase family 1, member A1 (aldehyde reductase)	58810	ENSMUSG00000028692
1451124_at_A	-0.7375	Sod1	superoxide dismutase 1, soluble	20655	ENSMUSG00000022982
1451253_at_A	0.7655	Pxk	PX domain containing serine/threonine kinase	218699	ENSMUSG00000033885
1451398_at_A	-0.6962	Cbr4	carbonyl reductase 4	234309	ENSMUSG00000031641
1451399_at_A	-0.5828	Pnkd	paroxysmal nonkinesiogenic dyskinesia	56695	ENSMUSG00000026179
1451501_a_at_A	-0.6992	Ghr	growth hormone receptor	14600	ENSMUSG00000055737
1451580_a_at_A	-0.7606	Ttr	transthyretin	22139	ENSMUSG00000061808
1452823_at_A	-0.7497	Gstk1	glutathione S-transferase kappa 1	76263	ENSMUSG00000029864
1454608_x_at_A	-0.7448	Ttr	transthyretin	22139	ENSMUSG00000061808
1454837_at_A	0.6306	Cln6	ceroid-lipofuscinosis, neuronal 6	76524	ENSMUSG00000032245
1455100_at_A	-0.6291	Akr1d1	aldo-keto reductase family 1, member D1	208665	ENSMUSG00000038641
1455683_a_at_A	0.6401	Tbc1d8	TBC1 domain family, member 8	54610	ENSMUSG00000003134
1455913_x_at_A	-0.6985	Ttr	transthyretin	22139	ENSMUSG00000061808
1455972_x_at_A	-0.5987	Hadh	hydroxyacyl-Coenzyme A dehydrogenase	15107	ENSMUSG00000027984
1460244_at_A	-0.6171	Upb1	ureidopropionase, beta	103149	ENSMUSG00000033427
1460256_at_A	-0.7632	Car3	carbonic anhydrase 3	12350	ENSMUSG00000027559
1460394_a_at_A	0.6194	Inppl1	inositol polyphosphate phosphatase-like 1	16332	ENSMUSG00000032737
biological process::organic acid metabolic process::GO:0006082
C=694;O=58;E=16.21;R=3.58;rawP=1.88e-17;adjP=6.93e-15
Probe Set	r (liverPC1)	Symbol	Name	Entrez ID	Ensemble Gene ID
1416225_at_A	-0.5855	Adh1	alcohol dehydrogenase 1 (class I)	11522	ENSMUSG00000074207
1421041_s_at_A	-0.8944	Gsta1	glutathione S-transferase, alpha 1 (Ya)	14857	ENSMUSG00000074183
1427441_a_at_A	-0.6376	Suclg2	succinate-Coenzyme A ligase, GDP-forming, beta subunit	20917	ENSMUSG00000061838
1419040_at_A	-0.6144	Cyp2d22	cytochrome P450, family 2, subfamily d, polypeptide 22	56448	ENSMUSG00000061740
1419039_at_A	-0.5901	Cyp2d22	cytochrome P450, family 2, subfamily d, polypeptide 22	56448	ENSMUSG00000061740
1416416_x_at_A	-0.7074	Gstm1	glutathione S-transferase, mu 1	14862	ENSMUSG00000058135
1425626_at_A	-0.7329	Gstm1	glutathione S-transferase, mu 1	14862	ENSMUSG00000058135
1425627_x_at_A	-0.6554	Gstm1	glutathione S-transferase, mu 1	14862	ENSMUSG00000058135
1448330_at_A	-0.7111	Gstm1	glutathione S-transferase, mu 1	14862	ENSMUSG00000058135
1451501_a_at_A	-0.6992	Ghr	growth hormone receptor	14600	ENSMUSG00000055737
1416468_at_A	-0.7852	Aldh1a1	aldehyde dehydrogenase family 1, subfamily A1	11668	ENSMUSG00000053279
1425230_at_A	-0.6015	Nags	N-acetylglutamate synthase	217214	ENSMUSG00000048217
1436448_a_at_A	0.5934	Ptgs1	prostaglandin-endoperoxide synthase 1	19224	ENSMUSG00000047250
1419618_at_A	-0.629	Bbox1	butyrobetaine (gamma), 2-oxoglutarate dioxygenase 1 (gamma-butyrobetaine hydroxylase)	170442	ENSMUSG00000041660
1417561_at_A	-0.5852	Apoc1	apolipoprotein C-I	11812	ENSMUSG00000040564
1455100_at_A	-0.6291	Akr1d1	aldo-keto reductase family 1, member D1	208665	ENSMUSG00000038641
1425771_at_A	-0.6882	Akr1d1	aldo-keto reductase family 1, member D1	208665	ENSMUSG00000038641
1432099_a_at_A	-0.5878	Prodh2	proline dehydrogenase (oxidase) 2	56189	ENSMUSG00000036892
1428146_s_at_A	-0.6128	Acaa2	acetyl-Coenzyme A acyltransferase 2 (mitochondrial 3-oxoacyl-Coenzyme A thiolase)	52538	ENSMUSG00000036880
1428145_at_A	-0.6596	Acaa2	acetyl-Coenzyme A acyltransferase 2 (mitochondrial 3-oxoacyl-Coenzyme A thiolase)	52538	ENSMUSG00000036880
1460244_at_A	-0.6171	Upb1	ureidopropionase, beta	103149	ENSMUSG00000033427
1416368_at_A	-0.8171	Gsta4	glutathione S-transferase, alpha 4	14860	ENSMUSG00000032348
1450715_at_A	-0.7081	Cyp1a2	cytochrome P450, family 1, subfamily a, polypeptide 2	13077	ENSMUSG00000032310
1417761_at_A	0.6944	Apoa4	apolipoprotein A-IV	11808	ENSMUSG00000032080
1436504_x_at_A	0.6705	Apoa4	apolipoprotein A-IV	11808	ENSMUSG00000032080
1451398_at_A	-0.6962	Cbr4	carbonyl reductase 4	234309	ENSMUSG00000031641
1419906_at_A	-0.5906	Hpgd	hydroxyprostaglandin dehydrogenase 15 (NAD)	15446	ENSMUSG00000031613
1436615_a_at_A	-0.6531	Otc	ornithine transcarbamylase	18416	ENSMUSG00000031173
1420525_a_at_A	-0.7246	Otc	ornithine transcarbamylase	18416	ENSMUSG00000031173
1428612_at_A	-0.5973	Atg7	autophagy related 7	74244	ENSMUSG00000030314
1424400_a_at_A	-0.6355	Aldh1l1	aldehyde dehydrogenase 1 family, member L1	107747	ENSMUSG00000030088
1452823_at_A	-0.7497	Gstk1	glutathione S-transferase kappa 1	76263	ENSMUSG00000029864
1422906_at_A	-0.6336	Abcg2	ATP-binding cassette, sub-family G (WHITE), member 2	26357	ENSMUSG00000029802
1423780_at_A	-0.7459	Hibadh	3-hydroxyisobutyrate dehydrogenase	58875	ENSMUSG00000029776
1435967_s_at_A	-0.6478	Hibadh	3-hydroxyisobutyrate dehydrogenase	58875	ENSMUSG00000029776
1417094_at_A	-0.607	Acot7	acyl-CoA thioesterase 7	70025	ENSMUSG00000028937
1451035_a_at_A	-0.6478	Akr1a1	aldo-keto reductase family 1, member A1 (aldehyde reductase)	58810	ENSMUSG00000028692
1430123_a_at_A	-0.6257	Akr1a1	aldo-keto reductase family 1, member A1 (aldehyde reductase)	58810	ENSMUSG00000028692
1435011_x_at_A	-0.6408	Akr1a1	aldo-keto reductase family 1, member A1 (aldehyde reductase)	58810	ENSMUSG00000028692
1430124_x_at_A	-0.7015	Akr1a1	aldo-keto reductase family 1, member A1 (aldehyde reductase)	58810	ENSMUSG00000028692
1417206_at_A	-0.6081	Urod	uroporphyrinogen decarboxylase	22275	ENSMUSG00000028684
1424485_at_A	-0.8027	Angptl3	angiopoietin-like 3	30924	ENSMUSG00000028553
1423644_at_A	-0.6828	Aco1	aconitase 1	11428	ENSMUSG00000028405
1455972_x_at_A	-0.5987	Hadh	hydroxyacyl-Coenzyme A dehydrogenase	15107	ENSMUSG00000027984
1422478_a_at_A	-0.6562	Acss2	acyl-CoA synthetase short-chain family member 2	60525	ENSMUSG00000027605
1422479_at_A	-0.7037	Acss2	acyl-CoA synthetase short-chain family member 2	60525	ENSMUSG00000027605
1418238_at_A	-0.7008	Ivd	isovaleryl coenzyme A dehydrogenase	56357	ENSMUSG00000027332
1448910_at_A	-0.7122	Pecr	peroxisomal trans-2-enoyl-CoA reductase	111175	ENSMUSG00000026189
1439167_at_A	-0.5853	Pecr	peroxisomal trans-2-enoyl-CoA reductase	111175	ENSMUSG00000026189
1451399_at_A	-0.5828	Pnkd	paroxysmal nonkinesiogenic dyskinesia	56695	ENSMUSG00000026179
1426423_at_A	-0.5876	Shmt2	serine hydroxymethyltransferase 2 (mitochondrial)	108037	ENSMUSG00000025403
1416727_a_at_A	-0.6519	Cyb5	cytochrome b-5	109672	ENSMUSG00000024646
1448852_at_A	-0.7742	Rgn	regucalcin	19733	ENSMUSG00000023070
1451124_at_A	-0.7375	Sod1	superoxide dismutase 1, soluble	20655	ENSMUSG00000022982
1426689_s_at_A	-0.7027	Sdha	succinate dehydrogenase complex, subunit A, flavoprotein (Fp)	66945	ENSMUSG00000021577
1417085_at_A	-0.6063	Akr1c6	aldo-keto reductase family 1, member C6	83702	ENSMUSG00000021210
1427552_a_at_A	-0.7273	Gstz1	glutathione transferase zeta 1 (maleylacetoacetate isomerase)	14874	ENSMUSG00000021033
1425178_s_at_A	-0.5917	Shmt1	serine hydroxymethyltransferase 1 (soluble)	20425	ENSMUSG00000020534
1422198_a_at_A	-0.6498	Shmt1	serine hydroxymethyltransferase 1 (soluble)	20425	ENSMUSG00000020534
1425179_at_A	-0.7503	Shmt1	serine hydroxymethyltransferase 1 (soluble)	20425	ENSMUSG00000020534
1425177_at_A	-0.6212	Shmt1	serine hydroxymethyltransferase 1 (soluble)	20425	ENSMUSG00000020534
1448172_at_A	-0.6789	Mdh1	malate dehydrogenase 1, NAD (soluble)	17449	ENSMUSG00000020321
1422558_at_A	-0.7428	Gamt	guanidinoacetate methyltransferase	14431	ENSMUSG00000020150
1418988_at_A	-0.7958	Pex7	peroxisomal biogenesis factor 7	18634	ENSMUSG00000020003
1449374_at_A	-0.684	Pipox	pipecolic acid oxidase	19193	ENSMUSG00000017453
1448610_a_at_A	-0.7458	Sod2	superoxide dismutase 2, mitochondrial	20656	ENSMUSG00000006818
1417193_at_A	-0.8359	Sod2	superoxide dismutase 2, mitochondrial	20656	ENSMUSG00000006818
1417950_a_at_A	-0.6796	Apoa2	apolipoprotein A-II	11807	ENSMUSG00000005681
1426770_at_A	-0.6393	Pex5	peroxisomal biogenesis factor 5	19305	ENSMUSG00000005069
1427474_s_at_A	-0.7192	Gstm3	glutathione S-transferase, mu 3	14864	ENSMUSG00000004038
1418190_at_A	-0.6778	Pon1	paraoxonase 1	18979	ENSMUSG00000002588
1423891_at_A	-0.6971	Gstt3	glutathione S-transferase, theta 3	103140	ENSMUSG00000001665
1418186_at_A	-0.9158	Gstt1	glutathione S-transferase, theta 1	14871	ENSMUSG00000001663
1449623_at_A	-0.5965	Txnrd3	thioredoxin reductase 3	232223	ENSMUSG00000000811
1423869_s_at_A	-0.6309	Txnrd3	thioredoxin reductase 3	232223	ENSMUSG00000000811
1450612_a_at_A	-0.6181	Pemt	phosphatidylethanolamine N-methyltransferase	18618	ENSMUSG00000000301
1426264_at_A	-0.623	Dlat	dihydrolipoamide S-acetyltransferase (E2 component of pyruvate dehydrogenase complex)	235339	ENSMUSG00000000168
1426265_x_at_A	-0.6166	Dlat	dihydrolipoamide S-acetyltransferase (E2 component of pyruvate dehydrogenase complex)	235339	ENSMUSG00000000168
biological process::oxoacid metabolic process::GO:0043436
C=680;O=57;E=15.89;R=3.59;rawP=3.21e-17;adjP=9.86e-15
Probe Set	r (liverPC1)	Symbol	Name	Entrez ID	Ensemble Gene ID
1426264_at_A	-0.623	Dlat	dihydrolipoamide S-acetyltransferase (E2 component of pyruvate dehydrogenase complex)	235339	ENSMUSG00000000168
1426265_x_at_A	-0.6166	Dlat	dihydrolipoamide S-acetyltransferase (E2 component of pyruvate dehydrogenase complex)	235339	ENSMUSG00000000168
1450612_a_at_A	-0.6181	Pemt	phosphatidylethanolamine N-methyltransferase	18618	ENSMUSG00000000301
1449623_at_A	-0.5965	Txnrd3	thioredoxin reductase 3	232223	ENSMUSG00000000811
1423869_s_at_A	-0.6309	Txnrd3	thioredoxin reductase 3	232223	ENSMUSG00000000811
1418186_at_A	-0.9158	Gstt1	glutathione S-transferase, theta 1	14871	ENSMUSG00000001663
1423891_at_A	-0.6971	Gstt3	glutathione S-transferase, theta 3	103140	ENSMUSG00000001665
1418190_at_A	-0.6778	Pon1	paraoxonase 1	18979	ENSMUSG00000002588
1427474_s_at_A	-0.7192	Gstm3	glutathione S-transferase, mu 3	14864	ENSMUSG00000004038
1426770_at_A	-0.6393	Pex5	peroxisomal biogenesis factor 5	19305	ENSMUSG00000005069
1417950_a_at_A	-0.6796	Apoa2	apolipoprotein A-II	11807	ENSMUSG00000005681
1448610_a_at_A	-0.7458	Sod2	superoxide dismutase 2, mitochondrial	20656	ENSMUSG00000006818
1417193_at_A	-0.8359	Sod2	superoxide dismutase 2, mitochondrial	20656	ENSMUSG00000006818
1449374_at_A	-0.684	Pipox	pipecolic acid oxidase	19193	ENSMUSG00000017453
1418988_at_A	-0.7958	Pex7	peroxisomal biogenesis factor 7	18634	ENSMUSG00000020003
1422558_at_A	-0.7428	Gamt	guanidinoacetate methyltransferase	14431	ENSMUSG00000020150
1448172_at_A	-0.6789	Mdh1	malate dehydrogenase 1, NAD (soluble)	17449	ENSMUSG00000020321
1425178_s_at_A	-0.5917	Shmt1	serine hydroxymethyltransferase 1 (soluble)	20425	ENSMUSG00000020534
1422198_a_at_A	-0.6498	Shmt1	serine hydroxymethyltransferase 1 (soluble)	20425	ENSMUSG00000020534
1425179_at_A	-0.7503	Shmt1	serine hydroxymethyltransferase 1 (soluble)	20425	ENSMUSG00000020534
1425177_at_A	-0.6212	Shmt1	serine hydroxymethyltransferase 1 (soluble)	20425	ENSMUSG00000020534
1427552_a_at_A	-0.7273	Gstz1	glutathione transferase zeta 1 (maleylacetoacetate isomerase)	14874	ENSMUSG00000021033
1417085_at_A	-0.6063	Akr1c6	aldo-keto reductase family 1, member C6	83702	ENSMUSG00000021210
1426689_s_at_A	-0.7027	Sdha	succinate dehydrogenase complex, subunit A, flavoprotein (Fp)	66945	ENSMUSG00000021577
1451124_at_A	-0.7375	Sod1	superoxide dismutase 1, soluble	20655	ENSMUSG00000022982
1448852_at_A	-0.7742	Rgn	regucalcin	19733	ENSMUSG00000023070
1416727_a_at_A	-0.6519	Cyb5	cytochrome b-5	109672	ENSMUSG00000024646
1426423_at_A	-0.5876	Shmt2	serine hydroxymethyltransferase 2 (mitochondrial)	108037	ENSMUSG00000025403
1451399_at_A	-0.5828	Pnkd	paroxysmal nonkinesiogenic dyskinesia	56695	ENSMUSG00000026179
1448910_at_A	-0.7122	Pecr	peroxisomal trans-2-enoyl-CoA reductase	111175	ENSMUSG00000026189
1439167_at_A	-0.5853	Pecr	peroxisomal trans-2-enoyl-CoA reductase	111175	ENSMUSG00000026189
1418238_at_A	-0.7008	Ivd	isovaleryl coenzyme A dehydrogenase	56357	ENSMUSG00000027332
1422478_a_at_A	-0.6562	Acss2	acyl-CoA synthetase short-chain family member 2	60525	ENSMUSG00000027605
1422479_at_A	-0.7037	Acss2	acyl-CoA synthetase short-chain family member 2	60525	ENSMUSG00000027605
1455972_x_at_A	-0.5987	Hadh	hydroxyacyl-Coenzyme A dehydrogenase	15107	ENSMUSG00000027984
1423644_at_A	-0.6828	Aco1	aconitase 1	11428	ENSMUSG00000028405
1424485_at_A	-0.8027	Angptl3	angiopoietin-like 3	30924	ENSMUSG00000028553
1417206_at_A	-0.6081	Urod	uroporphyrinogen decarboxylase	22275	ENSMUSG00000028684
1451035_a_at_A	-0.6478	Akr1a1	aldo-keto reductase family 1, member A1 (aldehyde reductase)	58810	ENSMUSG00000028692
1430123_a_at_A	-0.6257	Akr1a1	aldo-keto reductase family 1, member A1 (aldehyde reductase)	58810	ENSMUSG00000028692
1435011_x_at_A	-0.6408	Akr1a1	aldo-keto reductase family 1, member A1 (aldehyde reductase)	58810	ENSMUSG00000028692
1430124_x_at_A	-0.7015	Akr1a1	aldo-keto reductase family 1, member A1 (aldehyde reductase)	58810	ENSMUSG00000028692
1417094_at_A	-0.607	Acot7	acyl-CoA thioesterase 7	70025	ENSMUSG00000028937
1423780_at_A	-0.7459	Hibadh	3-hydroxyisobutyrate dehydrogenase	58875	ENSMUSG00000029776
1435967_s_at_A	-0.6478	Hibadh	3-hydroxyisobutyrate dehydrogenase	58875	ENSMUSG00000029776
1452823_at_A	-0.7497	Gstk1	glutathione S-transferase kappa 1	76263	ENSMUSG00000029864
1424400_a_at_A	-0.6355	Aldh1l1	aldehyde dehydrogenase 1 family, member L1	107747	ENSMUSG00000030088
1428612_at_A	-0.5973	Atg7	autophagy related 7	74244	ENSMUSG00000030314
1436615_a_at_A	-0.6531	Otc	ornithine transcarbamylase	18416	ENSMUSG00000031173
1420525_a_at_A	-0.7246	Otc	ornithine transcarbamylase	18416	ENSMUSG00000031173
1419906_at_A	-0.5906	Hpgd	hydroxyprostaglandin dehydrogenase 15 (NAD)	15446	ENSMUSG00000031613
1451398_at_A	-0.6962	Cbr4	carbonyl reductase 4	234309	ENSMUSG00000031641
1417761_at_A	0.6944	Apoa4	apolipoprotein A-IV	11808	ENSMUSG00000032080
1436504_x_at_A	0.6705	Apoa4	apolipoprotein A-IV	11808	ENSMUSG00000032080
1450715_at_A	-0.7081	Cyp1a2	cytochrome P450, family 1, subfamily a, polypeptide 2	13077	ENSMUSG00000032310
1416368_at_A	-0.8171	Gsta4	glutathione S-transferase, alpha 4	14860	ENSMUSG00000032348
1460244_at_A	-0.6171	Upb1	ureidopropionase, beta	103149	ENSMUSG00000033427
1428146_s_at_A	-0.6128	Acaa2	acetyl-Coenzyme A acyltransferase 2 (mitochondrial 3-oxoacyl-Coenzyme A thiolase)	52538	ENSMUSG00000036880
1428145_at_A	-0.6596	Acaa2	acetyl-Coenzyme A acyltransferase 2 (mitochondrial 3-oxoacyl-Coenzyme A thiolase)	52538	ENSMUSG00000036880
1432099_a_at_A	-0.5878	Prodh2	proline dehydrogenase (oxidase) 2	56189	ENSMUSG00000036892
1455100_at_A	-0.6291	Akr1d1	aldo-keto reductase family 1, member D1	208665	ENSMUSG00000038641
1425771_at_A	-0.6882	Akr1d1	aldo-keto reductase family 1, member D1	208665	ENSMUSG00000038641
1417561_at_A	-0.5852	Apoc1	apolipoprotein C-I	11812	ENSMUSG00000040564
1419618_at_A	-0.629	Bbox1	butyrobetaine (gamma), 2-oxoglutarate dioxygenase 1 (gamma-butyrobetaine hydroxylase)	170442	ENSMUSG00000041660
1436448_a_at_A	0.5934	Ptgs1	prostaglandin-endoperoxide synthase 1	19224	ENSMUSG00000047250
1425230_at_A	-0.6015	Nags	N-acetylglutamate synthase	217214	ENSMUSG00000048217
1416468_at_A	-0.7852	Aldh1a1	aldehyde dehydrogenase family 1, subfamily A1	11668	ENSMUSG00000053279
1451501_a_at_A	-0.6992	Ghr	growth hormone receptor	14600	ENSMUSG00000055737
1416416_x_at_A	-0.7074	Gstm1	glutathione S-transferase, mu 1	14862	ENSMUSG00000058135
1425626_at_A	-0.7329	Gstm1	glutathione S-transferase, mu 1	14862	ENSMUSG00000058135
1425627_x_at_A	-0.6554	Gstm1	glutathione S-transferase, mu 1	14862	ENSMUSG00000058135
1448330_at_A	-0.7111	Gstm1	glutathione S-transferase, mu 1	14862	ENSMUSG00000058135
1419040_at_A	-0.6144	Cyp2d22	cytochrome P450, family 2, subfamily d, polypeptide 22	56448	ENSMUSG00000061740
1419039_at_A	-0.5901	Cyp2d22	cytochrome P450, family 2, subfamily d, polypeptide 22	56448	ENSMUSG00000061740
1427441_a_at_A	-0.6376	Suclg2	succinate-Coenzyme A ligase, GDP-forming, beta subunit	20917	ENSMUSG00000061838
1421041_s_at_A	-0.8944	Gsta1	glutathione S-transferase, alpha 1 (Ya)	14857	ENSMUSG00000074183
1416225_at_A	-0.5855	Adh1	alcohol dehydrogenase 1 (class I)	11522	ENSMUSG00000074207
biological process::single-organism metabolic process::GO:0044710
C=7778;O=253;E=181.72;R=1.39;rawP=1.43e-13;adjP=3.76e-11
Probe Set	r (liverPC1)	Symbol	Name	Entrez ID	Ensemble Gene ID
1425585_at_A	0.6079	Med12	mediator of RNA polymerase II transcription, subunit 12 homolog (yeast)	59024	ENSMUSG00000079487
1448233_at_A	-0.5844	Prnp	prion protein	19122	ENSMUSG00000079037
1416130_at_A	-0.5848	Prnp	prion protein	19122	ENSMUSG00000079037
1424544_at_A	0.65	Nrbp2	nuclear receptor binding protein 2	223649	ENSMUSG00000075590
1416225_at_A	-0.5855	Adh1	alcohol dehydrogenase 1 (class I)	11522	ENSMUSG00000074207
1421041_s_at_A	-0.8944	Gsta1	glutathione S-transferase, alpha 1 (Ya)	14857	ENSMUSG00000074183
1433928_a_at_A	0.6323	Rpl13a	ribosomal protein L13A	22121	ENSMUSG00000074129
1417633_at_A	0.6438	Sod3	superoxide dismutase 3, extracellular	20657	ENSMUSG00000072941
1417364_at_A	0.6708	Eef1g	eukaryotic translation elongation factor 1 gamma	67160	ENSMUSG00000071644
1417743_at_A	0.6029	Clk2	CDC-like kinase 2	12748	ENSMUSG00000068917
1455457_at_A	-0.7186	Cyp2c54	cytochrome P450, family 2, subfamily c, polypeptide 54	404195	ENSMUSG00000067225
1424775_at_A	0.6219	Oas1g	2'-5' oligoadenylate synthetase 1G	23960	ENSMUSG00000066861
1436343_at_A	0.5911	Chd4	chromodomain helicase DNA binding protein 4	107932	ENSMUSG00000063870
1460232_s_at_A	-0.5813	Hsd3b2	hydroxy-delta-5-steroid dehydrogenase, 3 beta- and steroid delta-isomerase 2	15493	ENSMUSG00000063730
1427441_a_at_A	-0.6376	Suclg2	succinate-Coenzyme A ligase, GDP-forming, beta subunit	20917	ENSMUSG00000061838
1451580_a_at_A	-0.7606	Ttr	transthyretin	22139	ENSMUSG00000061808
1455913_x_at_A	-0.6985	Ttr	transthyretin	22139	ENSMUSG00000061808
1454608_x_at_A	-0.7448	Ttr	transthyretin	22139	ENSMUSG00000061808
1419040_at_A	-0.6144	Cyp2d22	cytochrome P450, family 2, subfamily d, polypeptide 22	56448	ENSMUSG00000061740
1419039_at_A	-0.5901	Cyp2d22	cytochrome P450, family 2, subfamily d, polypeptide 22	56448	ENSMUSG00000061740
1451331_at_A	-0.6458	Ppp1r1b	protein phosphatase 1, regulatory (inhibitor) subunit 1B	19049	ENSMUSG00000061718
1425330_a_at_A	-0.5834	Ppm1b	protein phosphatase 1B, magnesium dependent, beta isoform	19043	ENSMUSG00000061130
1448506_at_A	-0.6474	Serpina6	serine (or cysteine) peptidase inhibitor, clade A, member 6	12401	ENSMUSG00000060807
1426146_a_at_A	-0.5971	Chpt1	choline phosphotransferase 1	212862	ENSMUSG00000060002
1435446_a_at_A	-0.8632	Chpt1	choline phosphotransferase 1	212862	ENSMUSG00000060002
1455283_x_at_A	-0.6912	Ndufs8	NADH dehydrogenase (ubiquinone) Fe-S protein 8	225887	ENSMUSG00000059734
1434579_x_at_A	-0.6826	Ndufs8	NADH dehydrogenase (ubiquinone) Fe-S protein 8	225887	ENSMUSG00000059734
1423907_a_at_A	-0.6374	Ndufs8	NADH dehydrogenase (ubiquinone) Fe-S protein 8	225887	ENSMUSG00000059734
1423908_at_A	-0.7999	Ndufs8	NADH dehydrogenase (ubiquinone) Fe-S protein 8	225887	ENSMUSG00000059734
1437005_a_at_A	0.5978	Rpl18	ribosomal protein L18	19899	ENSMUSG00000059070
1460228_at_A	-0.6305	Usf2	upstream transcription factor 2	22282	ENSMUSG00000058239
1416416_x_at_A	-0.7074	Gstm1	glutathione S-transferase, mu 1	14862	ENSMUSG00000058135
1425626_at_A	-0.7329	Gstm1	glutathione S-transferase, mu 1	14862	ENSMUSG00000058135
1425627_x_at_A	-0.6554	Gstm1	glutathione S-transferase, mu 1	14862	ENSMUSG00000058135
1448330_at_A	-0.7111	Gstm1	glutathione S-transferase, mu 1	14862	ENSMUSG00000058135
1419669_at_A	0.6447	Prtn3	proteinase 3	19152	ENSMUSG00000057729
1425644_at_A	0.5988	Lepr	leptin receptor	16847	ENSMUSG00000057722
1449081_at_A	-0.6671	Ces1d	carboxylesterase 1D	104158	ENSMUSG00000056973
1435370_a_at_A	-0.5965	Ces1d	carboxylesterase 1D	104158	ENSMUSG00000056973
1419495_at_A	-0.6624	Immp2l	IMP2 inner mitochondrial membrane peptidase-like (S. cerevisiae)	93757	ENSMUSG00000056899
1416809_at_A	-0.6136	Cyp3a11	cytochrome P450, family 3, subfamily a, polypeptide 11	13112	ENSMUSG00000056035
1451501_a_at_A	-0.6992	Ghr	growth hormone receptor	14600	ENSMUSG00000055737
1426381_at_A	0.603	Pprc1	peroxisome proliferative activated receptor, gamma, coactivator-related 1	226169	ENSMUSG00000055491
1425387_at_A	-0.6329	Akr1c20	aldo-keto reductase family 1, member C20	116852	ENSMUSG00000054757
1448856_a_at_A	-0.6535	Msra	methionine sulfoxide reductase A	110265	ENSMUSG00000054733
1421309_at_A	-0.623	Mgmt	O-6-methylguanine-DNA methyltransferase	17314	ENSMUSG00000054612
1420619_a_at_A	-0.667	Aes	amino-terminal enhancer of split	14797	ENSMUSG00000054452
1460167_at_A	-0.8222	Aldh7a1	aldehyde dehydrogenase family 7, member A1	110695	ENSMUSG00000053644
1452674_a_at_A	0.7663	Eif3k	eukaryotic translation initiation factor 3, subunit K	73830	ENSMUSG00000053565
1416468_at_A	-0.7852	Aldh1a1	aldehyde dehydrogenase family 1, subfamily A1	11668	ENSMUSG00000053279
1448494_at_A	-0.7145	Gas1	growth arrest specific 1	14451	ENSMUSG00000052957
1416855_at_A	-0.7642	Gas1	growth arrest specific 1	14451	ENSMUSG00000052957
1424122_s_at_A	-0.648	Commd1	COMM domain containing 1	17846	ENSMUSG00000051355
1434053_x_at_A	-0.6726	Atp5k	ATP synthase, H+ transporting, mitochondrial F1F0 complex, subunit e	11958	ENSMUSG00000050856
1450640_x_at_A	-0.6323	Atp5k	ATP synthase, H+ transporting, mitochondrial F1F0 complex, subunit e	11958	ENSMUSG00000050856
1422525_at_A	-0.596	Atp5k	ATP synthase, H+ transporting, mitochondrial F1F0 complex, subunit e	11958	ENSMUSG00000050856
1426769_s_at_A	0.6513	Maml1	mastermind like 1 (Drosophila)	103806	ENSMUSG00000050567
1424373_at_A	0.6923	Armcx3	armadillo repeat containing, X-linked 3	71703	ENSMUSG00000049047
1425518_at_A	0.6219	Rapgef4	Rap guanine nucleotide exchange factor (GEF) 4	56508	ENSMUSG00000049044
1425230_at_A	-0.6015	Nags	N-acetylglutamate synthase	217214	ENSMUSG00000048217
1436448_a_at_A	0.5934	Ptgs1	prostaglandin-endoperoxide synthase 1	19224	ENSMUSG00000047250
1449983_a_at_A	-0.6696	Nqo2	NAD(P)H dehydrogenase, quinone 2	18105	ENSMUSG00000046949
1433676_at_A	0.6959	Wnk1	WNK lysine deficient protein kinase 1	232341	ENSMUSG00000045962
1430326_s_at_A	-0.63	Uqcrq	ubiquinol-cytochrome c reductase, complex III subunit VII	22272	ENSMUSG00000044894
1451132_at_A	0.6536	Pbxip1	pre B cell leukemia transcription factor interacting protein 1	229534	ENSMUSG00000042613
1448629_at_A	0.6727	Hps4	Hermansky-Pudlak syndrome 4 homolog (human)	192232	ENSMUSG00000042328
1434900_at_A	0.6978	Mkl1	MKL (megakaryoblastic leukemia)/myocardin-like 1	223701	ENSMUSG00000042292
1422976_x_at_A	-0.6648	Ndufa7	NADH dehydrogenase (ubiquinone) 1 alpha subcomplex, 7 (B14.5a)	66416	ENSMUSG00000041881
1428360_x_at_A	-0.6224	Ndufa7	NADH dehydrogenase (ubiquinone) 1 alpha subcomplex, 7 (B14.5a)	66416	ENSMUSG00000041881
1419618_at_A	-0.629	Bbox1	butyrobetaine (gamma), 2-oxoglutarate dioxygenase 1 (gamma-butyrobetaine hydroxylase)	170442	ENSMUSG00000041660
1425105_at_A	-0.6018	Rbp3	retinol binding protein 3, interstitial	19661	ENSMUSG00000041534
1427482_a_at_A	-0.6731	Car8	carbonic anhydrase 8	12319	ENSMUSG00000041261
1427097_at_A	-0.6054	Wwp1	WW domain containing E3 ubiquitin protein ligase 1	107568	ENSMUSG00000041058
1452299_at_A	-0.6198	Wwp1	WW domain containing E3 ubiquitin protein ligase 1	107568	ENSMUSG00000041058
1420397_a_at_A	0.6703	Spen	SPEN homolog, transcriptional regulator (Drosophila)	56381	ENSMUSG00000040761
1417561_at_A	-0.5852	Apoc1	apolipoprotein C-I	11812	ENSMUSG00000040564
1451386_at_A	-0.6622	Blvrb	biliverdin reductase B (flavin reductase (NADPH))	233016	ENSMUSG00000040466
1436308_at_A	0.6034	Zfp292	zinc finger protein 292	30046	ENSMUSG00000039967
1452207_at_A	-0.7151	Cited2	Cbp/p300-interacting transactivator, with Glu/Asp-rich carboxy-terminal domain, 2	17684	ENSMUSG00000039910
1421267_a_at_A	-0.649	Cited2	Cbp/p300-interacting transactivator, with Glu/Asp-rich carboxy-terminal domain, 2	17684	ENSMUSG00000039910
1451196_at_A	-0.6082	Ypel5	yippee-like 5 (Drosophila)	383295	ENSMUSG00000039770
1419456_at_A	-0.5989	Dcxr	dicarbonyl L-xylulose reductase	67880	ENSMUSG00000039450
1417932_at_A	-0.7193	Il18	interleukin 18	16173	ENSMUSG00000039217
1416269_at_A	-0.6002	Atp5j2	ATP synthase, H+ transporting, mitochondrial F0 complex, subunit F2	57423	ENSMUSG00000038690
1435395_s_at_A	-0.6085	Atp5j2	ATP synthase, H+ transporting, mitochondrial F0 complex, subunit F2	57423	ENSMUSG00000038690
1455100_at_A	-0.6291	Akr1d1	aldo-keto reductase family 1, member D1	208665	ENSMUSG00000038641
1425771_at_A	-0.6882	Akr1d1	aldo-keto reductase family 1, member D1	208665	ENSMUSG00000038641
1425927_a_at_A	0.6013	Atf5	activating transcription factor 5	107503	ENSMUSG00000038539
1416415_a_at_A	-0.6927	H2afz	H2A histone family, member Z	51788	ENSMUSG00000037894
1422070_at_A	-0.6058	Adh4	alcohol dehydrogenase 4 (class II), pi polypeptide	26876	ENSMUSG00000037797
1426858_at_A	0.5818	Inhbb	inhibin beta-B	16324	ENSMUSG00000037035
1418127_a_at_A	-0.6401	Aifm1	apoptosis-inducing factor, mitochondrion-associated 1	26926	ENSMUSG00000036932
1432099_a_at_A	-0.5878	Prodh2	proline dehydrogenase (oxidase) 2	56189	ENSMUSG00000036892
1428146_s_at_A	-0.6128	Acaa2	acetyl-Coenzyme A acyltransferase 2 (mitochondrial 3-oxoacyl-Coenzyme A thiolase)	52538	ENSMUSG00000036880
1428145_at_A	-0.6596	Acaa2	acetyl-Coenzyme A acyltransferase 2 (mitochondrial 3-oxoacyl-Coenzyme A thiolase)	52538	ENSMUSG00000036880
1450925_a_at_A	-0.5977	Rps27l	ribosomal protein S27-like	67941	ENSMUSG00000036781
1427903_at_A	-0.5922	Phpt1	phosphohistidine phosphatase 1	75454	ENSMUSG00000036504
1419687_at_A	-0.783	Macrod1	MACRO domain containing 1	107227	ENSMUSG00000036278
1416112_at_A	-0.5988	Cox8a	cytochrome c oxidase, subunit VIIIa	12868	ENSMUSG00000035885
1448222_x_at_A	-0.6135	Cox8a	cytochrome c oxidase, subunit VIIIa	12868	ENSMUSG00000035885
1449155_at_A	-0.5933	Polr3g	polymerase (RNA) III (DNA directed) polypeptide G	67486	ENSMUSG00000035834
1424737_at_A	-0.6157	Thrsp	thyroid hormone responsive	21835	ENSMUSG00000035686
1452583_s_at_A	-0.6318	Galm	galactose mutarotase	319625	ENSMUSG00000035473
1452582_at_A	-0.7395	Galm	galactose mutarotase	319625	ENSMUSG00000035473
1424736_at_A	0.6792	Eef2	eukaryotic translation elongation factor 2	13629	ENSMUSG00000034994
1451253_at_A	0.7655	Pxk	PX domain containing serine/threonine kinase	218699	ENSMUSG00000033885
1418979_at_A	-0.5843	Akr1c14	aldo-keto reductase family 1, member C14	105387	ENSMUSG00000033715
1438477_a_at_A	-0.6377	Mcee	methylmalonyl CoA epimerase	73724	ENSMUSG00000033429
1460244_at_A	-0.6171	Upb1	ureidopropionase, beta	103149	ENSMUSG00000033427
1431032_at_A	-0.5884	Agl	amylo-1,6-glucosidase, 4-alpha-glucanotransferase	77559	ENSMUSG00000033400
1427931_s_at_A	-0.6035	Pdxk	pyridoxal (pyridoxine, vitamin B6) kinase	216134	ENSMUSG00000032788
1460394_a_at_A	0.6194	Inppl1	inositol polyphosphate phosphatase-like 1	16332	ENSMUSG00000032737
1418710_at_A	-0.5908	Cd59a	CD59a antigen	12509	ENSMUSG00000032679
1429830_a_at_A	-0.613	Cd59a	CD59a antigen	12509	ENSMUSG00000032679
1416368_at_A	-0.8171	Gsta4	glutathione S-transferase, alpha 4	14860	ENSMUSG00000032348
1450715_at_A	-0.7081	Cyp1a2	cytochrome P450, family 1, subfamily a, polypeptide 2	13077	ENSMUSG00000032310
1454837_at_A	0.6306	Cln6	ceroid-lipofuscinosis, neuronal 6	76524	ENSMUSG00000032245
1421821_at_A	-0.5967	Ldlr	low density lipoprotein receptor	16835	ENSMUSG00000032193
1417761_at_A	0.6944	Apoa4	apolipoprotein A-IV	11808	ENSMUSG00000032080
1436504_x_at_A	0.6705	Apoa4	apolipoprotein A-IV	11808	ENSMUSG00000032080
1450660_at_A	-0.7058	Pts	6-pyruvoyl-tetrahydropterin synthase	19286	ENSMUSG00000032067
1449108_at_A	-0.6428	Fdx1	ferredoxin 1	14148	ENSMUSG00000032051
1421888_x_at_A	-0.6043	Aplp2	amyloid beta (A4) precursor-like protein 2	11804	ENSMUSG00000031996
1421887_a_at_A	-0.6178	Aplp2	amyloid beta (A4) precursor-like protein 2	11804	ENSMUSG00000031996
1448844_at_A	-0.6591	Cyb5b	cytochrome b5 type B	66427	ENSMUSG00000031924
1417766_at_A	-0.6437	Cyb5b	cytochrome b5 type B	66427	ENSMUSG00000031924
1417767_at_A	-0.8105	Cyb5b	cytochrome b5 type B	66427	ENSMUSG00000031924
1449907_at_A	0.7056	Bcmo1	beta-carotene 15,15'-monooxygenase	63857	ENSMUSG00000031845
1451398_at_A	-0.6962	Cbr4	carbonyl reductase 4	234309	ENSMUSG00000031641
1449034_at_A	-0.5869	Klkb1	kallikrein B, plasma 1	16621	ENSMUSG00000031640
1419906_at_A	-0.5906	Hpgd	hydroxyprostaglandin dehydrogenase 15 (NAD)	15446	ENSMUSG00000031613
1427407_s_at_A	0.6099	Mtm1	X-linked myotubular myopathy gene 1	17772	ENSMUSG00000031337
1420948_s_at_A	-0.6131	Atrx	alpha thalassemia/mental retardation syndrome X-linked homolog (human)	22589	ENSMUSG00000031229
1436615_a_at_A	-0.6531	Otc	ornithine transcarbamylase	18416	ENSMUSG00000031173
1420525_a_at_A	-0.7246	Otc	ornithine transcarbamylase	18416	ENSMUSG00000031173
1416057_at_A	-0.6986	Ndufb11	NADH dehydrogenase (ubiquinone) 1 beta subcomplex, 11	104130	ENSMUSG00000031059
1423944_at_A	0.6102	Hpx	hemopexin	15458	ENSMUSG00000030895
1450866_a_at_A	0.6441	Mrpl17	mitochondrial ribosomal protein L17	27397	ENSMUSG00000030879
1428612_at_A	-0.5973	Atg7	autophagy related 7	74244	ENSMUSG00000030314
1424047_at_A	-0.8038	Dera	2-deoxyribose-5-phosphate aldolase homolog (C. elegans)	232449	ENSMUSG00000030225
1418025_at_A	-0.5832	Bhlhe40	basic helix-loop-helix family, member e40	20893	ENSMUSG00000030103
1424400_a_at_A	-0.6355	Aldh1l1	aldehyde dehydrogenase 1 family, member L1	107747	ENSMUSG00000030088
1452823_at_A	-0.7497	Gstk1	glutathione S-transferase kappa 1	76263	ENSMUSG00000029864
1420475_at_A	-0.5983	Mtpn	myotrophin	14489	ENSMUSG00000029840
1422906_at_A	-0.6336	Abcg2	ATP-binding cassette, sub-family G (WHITE), member 2	26357	ENSMUSG00000029802
1423780_at_A	-0.7459	Hibadh	3-hydroxyisobutyrate dehydrogenase	58875	ENSMUSG00000029776
1435967_s_at_A	-0.6478	Hibadh	3-hydroxyisobutyrate dehydrogenase	58875	ENSMUSG00000029776
1424085_at_A	-0.6911	Ndufa4	NADH dehydrogenase (ubiquinone) 1 alpha subcomplex, 4	17992	ENSMUSG00000029632
1425753_a_at_A	0.6355	Ung	uracil DNA glycosylase	22256	ENSMUSG00000029591
1435097_at_A	-0.5982	Mmab	methylmalonic aciduria (cobalamin deficiency) type B homolog (human)	77697	ENSMUSG00000029575
1448143_at_A	-0.7461	Aldh2	aldehyde dehydrogenase 2, mitochondrial	11669	ENSMUSG00000029455
1421917_at_A	0.6613	Pdgfra	platelet derived growth factor receptor, alpha polypeptide	18595	ENSMUSG00000029231
1449062_at_A	-0.75	Khk	ketohexokinase	16548	ENSMUSG00000029162
1418085_at_A	0.6112	Prkcz	protein kinase C, zeta	18762	ENSMUSG00000029053
1416526_a_at_A	-0.6172	Park7	Parkinson disease (autosomal recessive, early onset) 7	57320	ENSMUSG00000028964
1417094_at_A	-0.607	Acot7	acyl-CoA thioesterase 7	70025	ENSMUSG00000028937
1454011_a_at_A	-0.5913	Rpa2	replication protein A2	19891	ENSMUSG00000028884
1437389_x_at_A	0.6139	Khdrbs1	KH domain containing, RNA binding, signal transduction associated 1	20218	ENSMUSG00000028790
1451035_a_at_A	-0.6478	Akr1a1	aldo-keto reductase family 1, member A1 (aldehyde reductase)	58810	ENSMUSG00000028692
1430123_a_at_A	-0.6257	Akr1a1	aldo-keto reductase family 1, member A1 (aldehyde reductase)	58810	ENSMUSG00000028692
1435011_x_at_A	-0.6408	Akr1a1	aldo-keto reductase family 1, member A1 (aldehyde reductase)	58810	ENSMUSG00000028692
1430124_x_at_A	-0.7015	Akr1a1	aldo-keto reductase family 1, member A1 (aldehyde reductase)	58810	ENSMUSG00000028692
1417206_at_A	-0.6081	Urod	uroporphyrinogen decarboxylase	22275	ENSMUSG00000028684
1456155_x_at_A	-0.7518	Fuca1	fucosidase, alpha-L- 1, tissue	71665	ENSMUSG00000028673
1416109_at_A	-0.708	Fuca1	fucosidase, alpha-L- 1, tissue	71665	ENSMUSG00000028673
1452799_at_A	-0.5912	Fggy	FGGY carbohydrate kinase domain containing	75578	ENSMUSG00000028573
1424485_at_A	-0.8027	Angptl3	angiopoietin-like 3	30924	ENSMUSG00000028553
1433805_at_A	0.5988	Jak1	Janus kinase 1	16451	ENSMUSG00000028530
1433803_at_A	0.7796	Jak1	Janus kinase 1	16451	ENSMUSG00000028530
1419979_s_at_A	0.6393	Creb3	cAMP responsive element binding protein 3	12913	ENSMUSG00000028466
1423644_at_A	-0.6828	Aco1	aconitase 1	11428	ENSMUSG00000028405
1433663_s_at_A	0.5969	Ncbp1	nuclear cap binding protein subunit 1	433702	ENSMUSG00000028330
1449664_s_at_A	0.5901	Rnf20	ring finger protein 20	109331	ENSMUSG00000028309
1416185_a_at_A	-0.6724	Adh5	alcohol dehydrogenase 5 (class III), chi polypeptide	11532	ENSMUSG00000028138
1449131_s_at_A	-0.7023	Cd1d1	CD1d1 antigen	12479	ENSMUSG00000028076
1449130_at_A	-0.5905	Cd1d1	CD1d1 antigen	12479	ENSMUSG00000028076
1438173_x_at_A	-0.6154	Pmf1	polyamine-modulated factor 1	67037	ENSMUSG00000028066
1455972_x_at_A	-0.5987	Hadh	hydroxyacyl-Coenzyme A dehydrogenase	15107	ENSMUSG00000027984
1448813_at_A	-0.772	Aadac	arylacetamide deacetylase (esterase)	67758	ENSMUSG00000027761
1423144_at_A	0.5901	Pik3ca	phosphatidylinositol 3-kinase, catalytic, alpha polypeptide	18706	ENSMUSG00000027665
1422478_a_at_A	-0.6562	Acss2	acyl-CoA synthetase short-chain family member 2	60525	ENSMUSG00000027605
1422479_at_A	-0.7037	Acss2	acyl-CoA synthetase short-chain family member 2	60525	ENSMUSG00000027605
1427245_at_A	0.6075	Arfgap1	ADP-ribosylation factor GTPase activating protein 1	228998	ENSMUSG00000027575
1449434_at_A	-0.7994	Car3	carbonic anhydrase 3	12350	ENSMUSG00000027559
1460256_at_A	-0.7632	Car3	carbonic anhydrase 3	12350	ENSMUSG00000027559
1416193_at_A	-0.6836	Car1	carbonic anhydrase 1	12346	ENSMUSG00000027556
1416022_at_A	0.7172	Fabp5	fatty acid binding protein 5, epidermal	16592	ENSMUSG00000027533
1416021_a_at_A	0.7154	Fabp5	fatty acid binding protein 5, epidermal	16592	ENSMUSG00000027533
1418238_at_A	-0.7008	Ivd	isovaleryl coenzyme A dehydrogenase	56357	ENSMUSG00000027332
1438183_x_at_A	-0.6474	Sord	sorbitol dehydrogenase	20322	ENSMUSG00000027227
1426790_at_A	0.6549	Ssrp1	structure specific recognition protein 1	20833	ENSMUSG00000027067
1451798_at_A	0.6431	Il1rn	interleukin 1 receptor antagonist	16181	ENSMUSG00000026981
1424661_at_A	-0.6208	Pmpca	peptidase (mitochondrial processing) alpha	66865	ENSMUSG00000026926
1423468_at_A	-0.6526	Steap3	STEAP family member 3	68428	ENSMUSG00000026389
1419247_at_A	0.6586	Rgs2	regulator of G-protein signaling 2	19735	ENSMUSG00000026360
1448934_at_A	-0.6479	Ndufa10	NADH dehydrogenase (ubiquinone) 1 alpha subcomplex 10	67273	ENSMUSG00000026260
1423898_a_at_A	0.5922	Trip12	thyroid hormone receptor interactor 12	14897	ENSMUSG00000026219
1423900_at_A	0.5859	Trip12	thyroid hormone receptor interactor 12	14897	ENSMUSG00000026219
1448910_at_A	-0.7122	Pecr	peroxisomal trans-2-enoyl-CoA reductase	111175	ENSMUSG00000026189
1439167_at_A	-0.5853	Pecr	peroxisomal trans-2-enoyl-CoA reductase	111175	ENSMUSG00000026189
1451399_at_A	-0.5828	Pnkd	paroxysmal nonkinesiogenic dyskinesia	56695	ENSMUSG00000026179
1451149_at_A	-0.7451	Pgm2	phosphoglucomutase 2	72157	ENSMUSG00000025791
1416058_s_at_A	-0.6221	Atp5c1	ATP synthase, H+ transporting, mitochondrial F1 complex, gamma polypeptide 1	11949	ENSMUSG00000025781
1424645_at_A	0.5881	Tnrc6c	trinucleotide repeat containing 6C	217351	ENSMUSG00000025571
1426423_at_A	-0.5876	Shmt2	serine hydroxymethyltransferase 2 (mitochondrial)	108037	ENSMUSG00000025403
1448198_a_at_A	-0.7165	Ndufb8	NADH dehydrogenase (ubiquinone) 1 beta subcomplex 8	67264	ENSMUSG00000025204
1416553_at_A	-0.613	Stra13	stimulated by retinoic acid 13	20892	ENSMUSG00000025144
1451676_at_A	-0.6422	Drap1	Dr1 associated protein 1 (negative cofactor 2 alpha)	66556	ENSMUSG00000024914
1423717_at_A	-0.5972	Ak3	adenylate kinase 3	56248	ENSMUSG00000024782
1416727_a_at_A	-0.6519	Cyb5	cytochrome b-5	109672	ENSMUSG00000024646
1428537_at_A	0.6102	Csnk1a1	casein kinase 1, alpha 1	93687	ENSMUSG00000024576
1415911_at_A	0.6171	Impact	imprinted and ancient	16210	ENSMUSG00000024423
1451495_at_A	0.6736	Wac	WW domain containing adaptor with coiled-coil	225131	ENSMUSG00000024283
1415729_at_A	0.6418	Pdpk1	3-phosphoinositide dependent protein kinase 1	18607	ENSMUSG00000024122
1416501_at_A	0.6736	Pdpk1	3-phosphoinositide dependent protein kinase 1	18607	ENSMUSG00000024122
1424628_a_at_A	-0.5967	Ndufv3	NADH dehydrogenase (ubiquinone) flavoprotein 3	78330	ENSMUSG00000024038
1448852_at_A	-0.7742	Rgn	regucalcin	19733	ENSMUSG00000023070
1451124_at_A	-0.7375	Sod1	superoxide dismutase 1, soluble	20655	ENSMUSG00000022982
1416143_at_A	-0.6314	Atp5j	ATP synthase, H+ transporting, mitochondrial F0 complex, subunit F	11957	ENSMUSG00000022890
1454887_at_A	0.6374	Pak2	p21 protein (Cdc42/Rac)-activated kinase 2	224105	ENSMUSG00000022781
1450847_at_A	-0.7063	Ncbp2	nuclear cap binding protein subunit 2	68092	ENSMUSG00000022774
1420654_a_at_A	-0.7042	Gbe1	glucan (1,4-alpha-), branching enzyme 1	74185	ENSMUSG00000022707
1429839_a_at_A	-0.5863	Yaf2	YY1 associated factor 2	67057	ENSMUSG00000022634
1423399_a_at_A	-0.6854	Yaf2	YY1 associated factor 2	67057	ENSMUSG00000022634
1436803_a_at_A	-0.6196	Ndufb9	NADH dehydrogenase (ubiquinone) 1 beta subcomplex, 9	66218	ENSMUSG00000022354
1452184_at_A	-0.6797	Ndufb9	NADH dehydrogenase (ubiquinone) 1 beta subcomplex, 9	66218	ENSMUSG00000022354
1438318_x_at_A	0.5946	Ngdn	neuroguidin, EIF4E binding protein	68966	ENSMUSG00000022204
1416836_at_A	0.638	Lrp10	low-density lipoprotein receptor-related protein 10	65107	ENSMUSG00000022175
1417825_at_A	-0.6613	Esd	esterase D/formylglutathione hydrolase	13885	ENSMUSG00000021996
1451015_at_A	-0.6327	Tkt	transketolase	21881	ENSMUSG00000021957
1439443_x_at_A	-0.623	Tkt	transketolase	21881	ENSMUSG00000021957
1417987_at_A	0.6093	Btd	biotinidase	26363	ENSMUSG00000021900
1433603_at_A	-0.6636	Ndufs6	NADH dehydrogenase (ubiquinone) Fe-S protein 6	407785	ENSMUSG00000021606
1423850_at_A	0.5949	Nsun2	NOL1/NOP2/Sun domain family member 2	28114	ENSMUSG00000021595
1426689_s_at_A	-0.7027	Sdha	succinate dehydrogenase complex, subunit A, flavoprotein (Fp)	66945	ENSMUSG00000021577
1416479_a_at_A	-0.6244	Tmem14c	transmembrane protein 14C	66154	ENSMUSG00000021361
1438322_x_at_A	-0.5945	Fdft1	farnesyl diphosphate farnesyl transferase 1	14137	ENSMUSG00000021273
1448130_at_A	-0.6016	Fdft1	farnesyl diphosphate farnesyl transferase 1	14137	ENSMUSG00000021273
1417383_at_A	-0.6259	Entpd5	ectonucleoside triphosphate diphosphohydrolase 5	12499	ENSMUSG00000021236
1418672_at_A	-0.689	Akr1c13	aldo-keto reductase family 1, member C13	27384	ENSMUSG00000021213
1450455_s_at_A	-0.6483	Akr1c13	aldo-keto reductase family 1, member C13	27384	ENSMUSG00000021213
1417085_at_A	-0.6063	Akr1c6	aldo-keto reductase family 1, member C6	83702	ENSMUSG00000021210
1426440_at_A	-0.5816	Dhrs7	dehydrogenase/reductase (SDR family) member 7	66375	ENSMUSG00000021094
1417741_at_A	-0.7012	Pygl	liver glycogen phosphorylase	110095	ENSMUSG00000021069
1424147_at_A	0.693	Ahsa1	AHA1, activator of heat shock protein ATPase 1	217737	ENSMUSG00000021037
1427552_a_at_A	-0.7273	Gstz1	glutathione transferase zeta 1 (maleylacetoacetate isomerase)	14874	ENSMUSG00000021033
1423325_at_A	-0.5904	Pnn	pinin	18949	ENSMUSG00000020994
1424858_at_A	-0.6691	L2hgdh	L-2-hydroxyglutarate dehydrogenase	217666	ENSMUSG00000020988
1425178_s_at_A	-0.5917	Shmt1	serine hydroxymethyltransferase 1 (soluble)	20425	ENSMUSG00000020534
1422198_a_at_A	-0.6498	Shmt1	serine hydroxymethyltransferase 1 (soluble)	20425	ENSMUSG00000020534
1425179_at_A	-0.7503	Shmt1	serine hydroxymethyltransferase 1 (soluble)	20425	ENSMUSG00000020534
1425177_at_A	-0.6212	Shmt1	serine hydroxymethyltransferase 1 (soluble)	20425	ENSMUSG00000020534
1416173_at_A	0.6181	Pes1	pescadillo homolog 1, containing BRCT domain (zebrafish)	64934	ENSMUSG00000020430
1448172_at_A	-0.6789	Mdh1	malate dehydrogenase 1, NAD (soluble)	17449	ENSMUSG00000020321
1425462_at_A	0.655	Fbxw11	F-box and WD-40 domain protein 11	103583	ENSMUSG00000020271
1437468_x_at_A	0.6325	Fbxw11	F-box and WD-40 domain protein 11	103583	ENSMUSG00000020271
1419235_s_at_A	0.5924	Helb	helicase (DNA) B	117599	ENSMUSG00000020228
1448292_at_A	-0.6585	Uqcr11	ubiquinol-cytochrome c reductase, complex III subunit XI	66594	ENSMUSG00000020163
1422558_at_A	-0.7428	Gamt	guanidinoacetate methyltransferase	14431	ENSMUSG00000020150
1435870_at_A	-0.6336	Sycp3	synaptonemal complex protein 3	20962	ENSMUSG00000020059
1418988_at_A	-0.7958	Pex7	peroxisomal biogenesis factor 7	18634	ENSMUSG00000020003
1422186_s_at_A	-0.7891	Cyb5r3	cytochrome b5 reductase 3	109754	ENSMUSG00000018042
1422185_a_at_A	-0.7953	Cyb5r3	cytochrome b5 reductase 3	109754	ENSMUSG00000018042
1449374_at_A	-0.684	Pipox	pipecolic acid oxidase	19193	ENSMUSG00000017453
1417868_a_at_A	0.6172	Ctsz	cathepsin Z	64138	ENSMUSG00000016256
1417869_s_at_A	0.7233	Ctsz	cathepsin Z	64138	ENSMUSG00000016256
1417870_x_at_A	0.6401	Ctsz	cathepsin Z	64138	ENSMUSG00000016256
1416567_s_at_A	-0.582	Atp5e	ATP synthase, H+ transporting, mitochondrial F1 complex, epsilon subunit	67126	ENSMUSG00000016252
1448550_at_A	0.6106	Lbp	lipopolysaccharide binding protein	16803	ENSMUSG00000016024
1453528_at_A	-0.5829	Lta4h	leukotriene A4 hydrolase	16993	ENSMUSG00000015889
1423664_at_A	-0.6917	Qdpr	quinoid dihydropteridine reductase	110391	ENSMUSG00000015806
1415970_at_A	-0.6381	Cox6c	cytochrome c oxidase, subunit VIc	12864	ENSMUSG00000014313
1452648_at_A	0.609	Tbrg1	transforming growth factor beta regulated gene 1	21376	ENSMUSG00000011114
1415976_a_at_A	-0.6441	Carhsp1	calcium regulated heat stable protein 1	52502	ENSMUSG00000008393
1449023_a_at_A	0.602	Ezh1	enhancer of zeste homolog 1 (Drosophila)	14055	ENSMUSG00000006920
1448610_a_at_A	-0.7458	Sod2	superoxide dismutase 2, mitochondrial	20656	ENSMUSG00000006818
1417193_at_A	-0.8359	Sod2	superoxide dismutase 2, mitochondrial	20656	ENSMUSG00000006818
1419122_at_A	0.6281	Mettl1	methyltransferase like 1	17299	ENSMUSG00000006732
1455205_a_at_A	0.6362	Usp19	ubiquitin specific peptidase 19	71472	ENSMUSG00000006676
1449123_at_A	0.6115	Itih3	inter-alpha trypsin inhibitor, heavy chain 3	16426	ENSMUSG00000006522
1423748_at_A	-0.6151	Pdk1	pyruvate dehydrogenase kinase, isoenzyme 1	228026	ENSMUSG00000006494
1416170_at_A	-0.6963	Trap1	TNF receptor-associated protein 1	68015	ENSMUSG00000005981
1417950_a_at_A	-0.6796	Apoa2	apolipoprotein A-II	11807	ENSMUSG00000005681
1438011_at_A	-0.6234	Pcyt1a	phosphate cytidylyltransferase 1, choline, alpha isoform	13026	ENSMUSG00000005615
1423737_at_A	-0.6401	Ndufs3	NADH dehydrogenase (ubiquinone) Fe-S protein 3	68349	ENSMUSG00000005510
1418506_a_at_A	-0.5997	Prdx2	peroxiredoxin 2	21672	ENSMUSG00000005161
1426770_at_A	-0.6393	Pex5	peroxisomal biogenesis factor 5	19305	ENSMUSG00000005069
1448858_at_A	-0.6374	Ulk2	unc-51 like kinase 2	29869	ENSMUSG00000004798
1416334_at_A	-0.6199	Wwox	WW domain-containing oxidoreductase	80707	ENSMUSG00000004637
1427474_s_at_A	-0.7192	Gstm3	glutathione S-transferase, mu 3	14864	ENSMUSG00000004038
1456226_x_at_A	0.594	Ddr1	discoidin domain receptor family, member 1	12305	ENSMUSG00000003534
1418697_at_A	-0.7561	Inmt	indolethylamine N-methyltransferase	21743	ENSMUSG00000003477
1424255_at_A	0.5948	Supt5h	suppressor of Ty 5 homolog (S. cerevisiae)	20924	ENSMUSG00000003435
1416339_a_at_A	0.7533	Prkcsh	protein kinase C substrate 80K-H	19089	ENSMUSG00000003402
1455683_a_at_A	0.6401	Tbc1d8	TBC1 domain family, member 8	54610	ENSMUSG00000003134
1432466_a_at_A	-0.5842	Apoe	apolipoprotein E	11816	ENSMUSG00000002985
1418190_at_A	-0.6778	Pon1	paraoxonase 1	18979	ENSMUSG00000002588
1416834_x_at_A	-0.6318	Ndufb2	NADH dehydrogenase (ubiquinone) 1 beta subcomplex, 2	68198	ENSMUSG00000002416
1448483_a_at_A	-0.64	Ndufb2	NADH dehydrogenase (ubiquinone) 1 beta subcomplex, 2	68198	ENSMUSG00000002416
1433924_at_A	0.6193	Peg3	paternally expressed 3	18616	ENSMUSG00000002265
1423891_at_A	-0.6971	Gstt3	glutathione S-transferase, theta 3	103140	ENSMUSG00000001665
1418186_at_A	-0.9158	Gstt1	glutathione S-transferase, theta 1	14871	ENSMUSG00000001663
1424531_a_at_A	-0.5855	Tcea3	transcription elongation factor A (SII), 3	21401	ENSMUSG00000001604
1448178_a_at_A	0.633	Cct3	chaperonin containing Tcp1, subunit 3 (gamma)	12462	ENSMUSG00000001416
1416024_x_at_A	0.5856	Cct3	chaperonin containing Tcp1, subunit 3 (gamma)	12462	ENSMUSG00000001416
1451255_at_A	0.6772	Lsr	lipolysis stimulated lipoprotein receptor	54135	ENSMUSG00000001247
1449623_at_A	-0.5965	Txnrd3	thioredoxin reductase 3	232223	ENSMUSG00000000811
1423869_s_at_A	-0.6309	Txnrd3	thioredoxin reductase 3	232223	ENSMUSG00000000811
1434037_s_at_A	-0.6081	Kat2b	K(lysine) acetyltransferase 2B	18519	ENSMUSG00000000708
1450612_a_at_A	-0.6181	Pemt	phosphatidylethanolamine N-methyltransferase	18618	ENSMUSG00000000301
1426264_at_A	-0.623	Dlat	dihydrolipoamide S-acetyltransferase (E2 component of pyruvate dehydrogenase complex)	235339	ENSMUSG00000000168
1426265_x_at_A	-0.6166	Dlat	dihydrolipoamide S-acetyltransferase (E2 component of pyruvate dehydrogenase complex)	235339	ENSMUSG00000000168
biological process::electron transport chain::GO:0022900
C=102;O=19;E=2.38;R=7.97;rawP=2.21e-12;adjP=4.65e-10
Probe Set	r (liverPC1)	Symbol	Name	Entrez ID	Ensemble Gene ID
1449623_at_A	-0.5965	Txnrd3	thioredoxin reductase 3	232223	ENSMUSG00000000811
1423869_s_at_A	-0.6309	Txnrd3	thioredoxin reductase 3	232223	ENSMUSG00000000811
1416834_x_at_A	-0.6318	Ndufb2	NADH dehydrogenase (ubiquinone) 1 beta subcomplex, 2	68198	ENSMUSG00000002416
1448483_a_at_A	-0.64	Ndufb2	NADH dehydrogenase (ubiquinone) 1 beta subcomplex, 2	68198	ENSMUSG00000002416
1423737_at_A	-0.6401	Ndufs3	NADH dehydrogenase (ubiquinone) Fe-S protein 3	68349	ENSMUSG00000005510
1448610_a_at_A	-0.7458	Sod2	superoxide dismutase 2, mitochondrial	20656	ENSMUSG00000006818
1417193_at_A	-0.8359	Sod2	superoxide dismutase 2, mitochondrial	20656	ENSMUSG00000006818
1448292_at_A	-0.6585	Uqcr11	ubiquinol-cytochrome c reductase, complex III subunit XI	66594	ENSMUSG00000020163
1426689_s_at_A	-0.7027	Sdha	succinate dehydrogenase complex, subunit A, flavoprotein (Fp)	66945	ENSMUSG00000021577
1433603_at_A	-0.6636	Ndufs6	NADH dehydrogenase (ubiquinone) Fe-S protein 6	407785	ENSMUSG00000021606
1436803_a_at_A	-0.6196	Ndufb9	NADH dehydrogenase (ubiquinone) 1 beta subcomplex, 9	66218	ENSMUSG00000022354
1452184_at_A	-0.6797	Ndufb9	NADH dehydrogenase (ubiquinone) 1 beta subcomplex, 9	66218	ENSMUSG00000022354
1424628_a_at_A	-0.5967	Ndufv3	NADH dehydrogenase (ubiquinone) flavoprotein 3	78330	ENSMUSG00000024038
1416727_a_at_A	-0.6519	Cyb5	cytochrome b-5	109672	ENSMUSG00000024646
1448198_a_at_A	-0.7165	Ndufb8	NADH dehydrogenase (ubiquinone) 1 beta subcomplex 8	67264	ENSMUSG00000025204
1448934_at_A	-0.6479	Ndufa10	NADH dehydrogenase (ubiquinone) 1 alpha subcomplex 10	67273	ENSMUSG00000026260
1424085_at_A	-0.6911	Ndufa4	NADH dehydrogenase (ubiquinone) 1 alpha subcomplex, 4	17992	ENSMUSG00000029632
1416057_at_A	-0.6986	Ndufb11	NADH dehydrogenase (ubiquinone) 1 beta subcomplex, 11	104130	ENSMUSG00000031059
1448844_at_A	-0.6591	Cyb5b	cytochrome b5 type B	66427	ENSMUSG00000031924
1417766_at_A	-0.6437	Cyb5b	cytochrome b5 type B	66427	ENSMUSG00000031924
1417767_at_A	-0.8105	Cyb5b	cytochrome b5 type B	66427	ENSMUSG00000031924
1449108_at_A	-0.6428	Fdx1	ferredoxin 1	14148	ENSMUSG00000032051
1422976_x_at_A	-0.6648	Ndufa7	NADH dehydrogenase (ubiquinone) 1 alpha subcomplex, 7 (B14.5a)	66416	ENSMUSG00000041881
1428360_x_at_A	-0.6224	Ndufa7	NADH dehydrogenase (ubiquinone) 1 alpha subcomplex, 7 (B14.5a)	66416	ENSMUSG00000041881
1430326_s_at_A	-0.63	Uqcrq	ubiquinol-cytochrome c reductase, complex III subunit VII	22272	ENSMUSG00000044894
1455283_x_at_A	-0.6912	Ndufs8	NADH dehydrogenase (ubiquinone) Fe-S protein 8	225887	ENSMUSG00000059734
1434579_x_at_A	-0.6826	Ndufs8	NADH dehydrogenase (ubiquinone) Fe-S protein 8	225887	ENSMUSG00000059734
1423907_a_at_A	-0.6374	Ndufs8	NADH dehydrogenase (ubiquinone) Fe-S protein 8	225887	ENSMUSG00000059734
1423908_at_A	-0.7999	Ndufs8	NADH dehydrogenase (ubiquinone) Fe-S protein 8	225887	ENSMUSG00000059734
biological process::cofactor metabolic process::GO:0051186
C=222;O=27;E=5.19;R=5.21;rawP=2.27e-12;adjP=4.65e-10
Probe Set	r (liverPC1)	Symbol	Name	Entrez ID	Ensemble Gene ID
1451386_at_A	-0.6622	Blvrb	biliverdin reductase B (flavin reductase (NADPH))	233016	ENSMUSG00000040466
1451015_at_A	-0.6327	Tkt	transketolase	21881	ENSMUSG00000021957
1450715_at_A	-0.7081	Cyp1a2	cytochrome P450, family 1, subfamily a, polypeptide 2	13077	ENSMUSG00000032310
1450660_at_A	-0.7058	Pts	6-pyruvoyl-tetrahydropterin synthase	19286	ENSMUSG00000032067
1450612_a_at_A	-0.6181	Pemt	phosphatidylethanolamine N-methyltransferase	18618	ENSMUSG00000000301
1449374_at_A	-0.684	Pipox	pipecolic acid oxidase	19193	ENSMUSG00000017453
1449108_at_A	-0.6428	Fdx1	ferredoxin 1	14148	ENSMUSG00000032051
1449081_at_A	-0.6671	Ces1d	carboxylesterase 1D	104158	ENSMUSG00000056973
1448172_at_A	-0.6789	Mdh1	malate dehydrogenase 1, NAD (soluble)	17449	ENSMUSG00000020321
1439443_x_at_A	-0.623	Tkt	transketolase	21881	ENSMUSG00000021957
1438477_a_at_A	-0.6377	Mcee	methylmalonyl CoA epimerase	73724	ENSMUSG00000033429
1435967_s_at_A	-0.6478	Hibadh	3-hydroxyisobutyrate dehydrogenase	58875	ENSMUSG00000029776
1435370_a_at_A	-0.5965	Ces1d	carboxylesterase 1D	104158	ENSMUSG00000056973
1428146_s_at_A	-0.6128	Acaa2	acetyl-Coenzyme A acyltransferase 2 (mitochondrial 3-oxoacyl-Coenzyme A thiolase)	52538	ENSMUSG00000036880
1428145_at_A	-0.6596	Acaa2	acetyl-Coenzyme A acyltransferase 2 (mitochondrial 3-oxoacyl-Coenzyme A thiolase)	52538	ENSMUSG00000036880
1427931_s_at_A	-0.6035	Pdxk	pyridoxal (pyridoxine, vitamin B6) kinase	216134	ENSMUSG00000032788
1427441_a_at_A	-0.6376	Suclg2	succinate-Coenzyme A ligase, GDP-forming, beta subunit	20917	ENSMUSG00000061838
1426689_s_at_A	-0.7027	Sdha	succinate dehydrogenase complex, subunit A, flavoprotein (Fp)	66945	ENSMUSG00000021577
1426265_x_at_A	-0.6166	Dlat	dihydrolipoamide S-acetyltransferase (E2 component of pyruvate dehydrogenase complex)	235339	ENSMUSG00000000168
1426264_at_A	-0.623	Dlat	dihydrolipoamide S-acetyltransferase (E2 component of pyruvate dehydrogenase complex)	235339	ENSMUSG00000000168
1425179_at_A	-0.7503	Shmt1	serine hydroxymethyltransferase 1 (soluble)	20425	ENSMUSG00000020534
1425178_s_at_A	-0.5917	Shmt1	serine hydroxymethyltransferase 1 (soluble)	20425	ENSMUSG00000020534
1425177_at_A	-0.6212	Shmt1	serine hydroxymethyltransferase 1 (soluble)	20425	ENSMUSG00000020534
1424400_a_at_A	-0.6355	Aldh1l1	aldehyde dehydrogenase 1 family, member L1	107747	ENSMUSG00000030088
1423944_at_A	0.6102	Hpx	hemopexin	15458	ENSMUSG00000030895
1423780_at_A	-0.7459	Hibadh	3-hydroxyisobutyrate dehydrogenase	58875	ENSMUSG00000029776
1423664_at_A	-0.6917	Qdpr	quinoid dihydropteridine reductase	110391	ENSMUSG00000015806
1423644_at_A	-0.6828	Aco1	aconitase 1	11428	ENSMUSG00000028405
1422558_at_A	-0.7428	Gamt	guanidinoacetate methyltransferase	14431	ENSMUSG00000020150
1422479_at_A	-0.7037	Acss2	acyl-CoA synthetase short-chain family member 2	60525	ENSMUSG00000027605
1422478_a_at_A	-0.6562	Acss2	acyl-CoA synthetase short-chain family member 2	60525	ENSMUSG00000027605
1422198_a_at_A	-0.6498	Shmt1	serine hydroxymethyltransferase 1 (soluble)	20425	ENSMUSG00000020534
1422070_at_A	-0.6058	Adh4	alcohol dehydrogenase 4 (class II), pi polypeptide	26876	ENSMUSG00000037797
1419456_at_A	-0.5989	Dcxr	dicarbonyl L-xylulose reductase	67880	ENSMUSG00000039450
1417206_at_A	-0.6081	Urod	uroporphyrinogen decarboxylase	22275	ENSMUSG00000028684
1416479_a_at_A	-0.6244	Tmem14c	transmembrane protein 14C	66154	ENSMUSG00000021361
biological process::organonitrogen compound metabolic process::GO:1901564
C=1350;O=73;E=31.54;R=2.31;rawP=8.35e-12;adjP=1.54e-09
Probe Set	r (liverPC1)	Symbol	Name	Entrez ID	Ensemble Gene ID
1450612_a_at_A	-0.6181	Pemt	phosphatidylethanolamine N-methyltransferase	18618	ENSMUSG00000000301
1449623_at_A	-0.5965	Txnrd3	thioredoxin reductase 3	232223	ENSMUSG00000000811
1423869_s_at_A	-0.6309	Txnrd3	thioredoxin reductase 3	232223	ENSMUSG00000000811
1418186_at_A	-0.9158	Gstt1	glutathione S-transferase, theta 1	14871	ENSMUSG00000001663
1423891_at_A	-0.6971	Gstt3	glutathione S-transferase, theta 3	103140	ENSMUSG00000001665
1418190_at_A	-0.6778	Pon1	paraoxonase 1	18979	ENSMUSG00000002588
1432466_a_at_A	-0.5842	Apoe	apolipoprotein E	11816	ENSMUSG00000002985
1455683_a_at_A	0.6401	Tbc1d8	TBC1 domain family, member 8	54610	ENSMUSG00000003134
1418697_at_A	-0.7561	Inmt	indolethylamine N-methyltransferase	21743	ENSMUSG00000003477
1427474_s_at_A	-0.7192	Gstm3	glutathione S-transferase, mu 3	14864	ENSMUSG00000004038
1438011_at_A	-0.6234	Pcyt1a	phosphate cytidylyltransferase 1, choline, alpha isoform	13026	ENSMUSG00000005615
1417950_a_at_A	-0.6796	Apoa2	apolipoprotein A-II	11807	ENSMUSG00000005681
1449123_at_A	0.6115	Itih3	inter-alpha trypsin inhibitor, heavy chain 3	16426	ENSMUSG00000006522
1448610_a_at_A	-0.7458	Sod2	superoxide dismutase 2, mitochondrial	20656	ENSMUSG00000006818
1417193_at_A	-0.8359	Sod2	superoxide dismutase 2, mitochondrial	20656	ENSMUSG00000006818
1423664_at_A	-0.6917	Qdpr	quinoid dihydropteridine reductase	110391	ENSMUSG00000015806
1453528_at_A	-0.5829	Lta4h	leukotriene A4 hydrolase	16993	ENSMUSG00000015889
1416567_s_at_A	-0.582	Atp5e	ATP synthase, H+ transporting, mitochondrial F1 complex, epsilon subunit	67126	ENSMUSG00000016252
1449374_at_A	-0.684	Pipox	pipecolic acid oxidase	19193	ENSMUSG00000017453
1422558_at_A	-0.7428	Gamt	guanidinoacetate methyltransferase	14431	ENSMUSG00000020150
1419235_s_at_A	0.5924	Helb	helicase (DNA) B	117599	ENSMUSG00000020228
1448172_at_A	-0.6789	Mdh1	malate dehydrogenase 1, NAD (soluble)	17449	ENSMUSG00000020321
1425178_s_at_A	-0.5917	Shmt1	serine hydroxymethyltransferase 1 (soluble)	20425	ENSMUSG00000020534
1422198_a_at_A	-0.6498	Shmt1	serine hydroxymethyltransferase 1 (soluble)	20425	ENSMUSG00000020534
1425179_at_A	-0.7503	Shmt1	serine hydroxymethyltransferase 1 (soluble)	20425	ENSMUSG00000020534
1425177_at_A	-0.6212	Shmt1	serine hydroxymethyltransferase 1 (soluble)	20425	ENSMUSG00000020534
1427552_a_at_A	-0.7273	Gstz1	glutathione transferase zeta 1 (maleylacetoacetate isomerase)	14874	ENSMUSG00000021033
1424147_at_A	0.693	Ahsa1	AHA1, activator of heat shock protein ATPase 1	217737	ENSMUSG00000021037
1417383_at_A	-0.6259	Entpd5	ectonucleoside triphosphate diphosphohydrolase 5	12499	ENSMUSG00000021236
1416479_a_at_A	-0.6244	Tmem14c	transmembrane protein 14C	66154	ENSMUSG00000021361
1451015_at_A	-0.6327	Tkt	transketolase	21881	ENSMUSG00000021957
1439443_x_at_A	-0.623	Tkt	transketolase	21881	ENSMUSG00000021957
1416143_at_A	-0.6314	Atp5j	ATP synthase, H+ transporting, mitochondrial F0 complex, subunit F	11957	ENSMUSG00000022890
1451124_at_A	-0.7375	Sod1	superoxide dismutase 1, soluble	20655	ENSMUSG00000022982
1448852_at_A	-0.7742	Rgn	regucalcin	19733	ENSMUSG00000023070
1423717_at_A	-0.5972	Ak3	adenylate kinase 3	56248	ENSMUSG00000024782
1426423_at_A	-0.5876	Shmt2	serine hydroxymethyltransferase 2 (mitochondrial)	108037	ENSMUSG00000025403
1416058_s_at_A	-0.6221	Atp5c1	ATP synthase, H+ transporting, mitochondrial F1 complex, gamma polypeptide 1	11949	ENSMUSG00000025781
1451399_at_A	-0.5828	Pnkd	paroxysmal nonkinesiogenic dyskinesia	56695	ENSMUSG00000026179
1418238_at_A	-0.7008	Ivd	isovaleryl coenzyme A dehydrogenase	56357	ENSMUSG00000027332
1416022_at_A	0.7172	Fabp5	fatty acid binding protein 5, epidermal	16592	ENSMUSG00000027533
1416021_a_at_A	0.7154	Fabp5	fatty acid binding protein 5, epidermal	16592	ENSMUSG00000027533
1427245_at_A	0.6075	Arfgap1	ADP-ribosylation factor GTPase activating protein 1	228998	ENSMUSG00000027575
1417206_at_A	-0.6081	Urod	uroporphyrinogen decarboxylase	22275	ENSMUSG00000028684
1435097_at_A	-0.5982	Mmab	methylmalonic aciduria (cobalamin deficiency) type B homolog (human)	77697	ENSMUSG00000029575
1423780_at_A	-0.7459	Hibadh	3-hydroxyisobutyrate dehydrogenase	58875	ENSMUSG00000029776
1435967_s_at_A	-0.6478	Hibadh	3-hydroxyisobutyrate dehydrogenase	58875	ENSMUSG00000029776
1422906_at_A	-0.6336	Abcg2	ATP-binding cassette, sub-family G (WHITE), member 2	26357	ENSMUSG00000029802
1452823_at_A	-0.7497	Gstk1	glutathione S-transferase kappa 1	76263	ENSMUSG00000029864
1424400_a_at_A	-0.6355	Aldh1l1	aldehyde dehydrogenase 1 family, member L1	107747	ENSMUSG00000030088
1424047_at_A	-0.8038	Dera	2-deoxyribose-5-phosphate aldolase homolog (C. elegans)	232449	ENSMUSG00000030225
1428612_at_A	-0.5973	Atg7	autophagy related 7	74244	ENSMUSG00000030314
1423944_at_A	0.6102	Hpx	hemopexin	15458	ENSMUSG00000030895
1436615_a_at_A	-0.6531	Otc	ornithine transcarbamylase	18416	ENSMUSG00000031173
1420525_a_at_A	-0.7246	Otc	ornithine transcarbamylase	18416	ENSMUSG00000031173
1449108_at_A	-0.6428	Fdx1	ferredoxin 1	14148	ENSMUSG00000032051
1450660_at_A	-0.7058	Pts	6-pyruvoyl-tetrahydropterin synthase	19286	ENSMUSG00000032067
1417761_at_A	0.6944	Apoa4	apolipoprotein A-IV	11808	ENSMUSG00000032080
1436504_x_at_A	0.6705	Apoa4	apolipoprotein A-IV	11808	ENSMUSG00000032080
1421821_at_A	-0.5967	Ldlr	low density lipoprotein receptor	16835	ENSMUSG00000032193
1454837_at_A	0.6306	Cln6	ceroid-lipofuscinosis, neuronal 6	76524	ENSMUSG00000032245
1450715_at_A	-0.7081	Cyp1a2	cytochrome P450, family 1, subfamily a, polypeptide 2	13077	ENSMUSG00000032310
1416368_at_A	-0.8171	Gsta4	glutathione S-transferase, alpha 4	14860	ENSMUSG00000032348
1427931_s_at_A	-0.6035	Pdxk	pyridoxal (pyridoxine, vitamin B6) kinase	216134	ENSMUSG00000032788
1460244_at_A	-0.6171	Upb1	ureidopropionase, beta	103149	ENSMUSG00000033427
1438477_a_at_A	-0.6377	Mcee	methylmalonyl CoA epimerase	73724	ENSMUSG00000033429
1451253_at_A	0.7655	Pxk	PX domain containing serine/threonine kinase	218699	ENSMUSG00000033885
1424736_at_A	0.6792	Eef2	eukaryotic translation elongation factor 2	13629	ENSMUSG00000034994
1419687_at_A	-0.783	Macrod1	MACRO domain containing 1	107227	ENSMUSG00000036278
1432099_a_at_A	-0.5878	Prodh2	proline dehydrogenase (oxidase) 2	56189	ENSMUSG00000036892
1416269_at_A	-0.6002	Atp5j2	ATP synthase, H+ transporting, mitochondrial F0 complex, subunit F2	57423	ENSMUSG00000038690
1435395_s_at_A	-0.6085	Atp5j2	ATP synthase, H+ transporting, mitochondrial F0 complex, subunit F2	57423	ENSMUSG00000038690
1419456_at_A	-0.5989	Dcxr	dicarbonyl L-xylulose reductase	67880	ENSMUSG00000039450
1451386_at_A	-0.6622	Blvrb	biliverdin reductase B (flavin reductase (NADPH))	233016	ENSMUSG00000040466
1417561_at_A	-0.5852	Apoc1	apolipoprotein C-I	11812	ENSMUSG00000040564
1419618_at_A	-0.629	Bbox1	butyrobetaine (gamma), 2-oxoglutarate dioxygenase 1 (gamma-butyrobetaine hydroxylase)	170442	ENSMUSG00000041660
1425230_at_A	-0.6015	Nags	N-acetylglutamate synthase	217214	ENSMUSG00000048217
1434053_x_at_A	-0.6726	Atp5k	ATP synthase, H+ transporting, mitochondrial F1F0 complex, subunit e	11958	ENSMUSG00000050856
1450640_x_at_A	-0.6323	Atp5k	ATP synthase, H+ transporting, mitochondrial F1F0 complex, subunit e	11958	ENSMUSG00000050856
1422525_at_A	-0.596	Atp5k	ATP synthase, H+ transporting, mitochondrial F1F0 complex, subunit e	11958	ENSMUSG00000050856
1451501_a_at_A	-0.6992	Ghr	growth hormone receptor	14600	ENSMUSG00000055737
1416416_x_at_A	-0.7074	Gstm1	glutathione S-transferase, mu 1	14862	ENSMUSG00000058135
1425626_at_A	-0.7329	Gstm1	glutathione S-transferase, mu 1	14862	ENSMUSG00000058135
1425627_x_at_A	-0.6554	Gstm1	glutathione S-transferase, mu 1	14862	ENSMUSG00000058135
1448330_at_A	-0.7111	Gstm1	glutathione S-transferase, mu 1	14862	ENSMUSG00000058135
1426146_a_at_A	-0.5971	Chpt1	choline phosphotransferase 1	212862	ENSMUSG00000060002
1435446_a_at_A	-0.8632	Chpt1	choline phosphotransferase 1	212862	ENSMUSG00000060002
1419040_at_A	-0.6144	Cyp2d22	cytochrome P450, family 2, subfamily d, polypeptide 22	56448	ENSMUSG00000061740
1419039_at_A	-0.5901	Cyp2d22	cytochrome P450, family 2, subfamily d, polypeptide 22	56448	ENSMUSG00000061740
1424775_at_A	0.6219	Oas1g	2'-5' oligoadenylate synthetase 1G	23960	ENSMUSG00000066861
1421041_s_at_A	-0.8944	Gsta1	glutathione S-transferase, alpha 1 (Ya)	14857	ENSMUSG00000074183
molecular function::oxidoreductase activity::GO:0016491
C=665;O=64;E=15.72;R=4.07;rawP=3.51e-22;adjP=1.39e-19
Probe Set	r (liverPC1)	Symbol	Name	Entrez ID	Ensemble Gene ID
1416225_at_A	-0.5855	Adh1	alcohol dehydrogenase 1 (class I)	11522	ENSMUSG00000074207
1417633_at_A	0.6438	Sod3	superoxide dismutase 3, extracellular	20657	ENSMUSG00000072941
1455457_at_A	-0.7186	Cyp2c54	cytochrome P450, family 2, subfamily c, polypeptide 54	404195	ENSMUSG00000067225
1460232_s_at_A	-0.5813	Hsd3b2	hydroxy-delta-5-steroid dehydrogenase, 3 beta- and steroid delta-isomerase 2	15493	ENSMUSG00000063730
1427441_a_at_A	-0.6376	Suclg2	succinate-Coenzyme A ligase, GDP-forming, beta subunit	20917	ENSMUSG00000061838
1419040_at_A	-0.6144	Cyp2d22	cytochrome P450, family 2, subfamily d, polypeptide 22	56448	ENSMUSG00000061740
1419039_at_A	-0.5901	Cyp2d22	cytochrome P450, family 2, subfamily d, polypeptide 22	56448	ENSMUSG00000061740
1455283_x_at_A	-0.6912	Ndufs8	NADH dehydrogenase (ubiquinone) Fe-S protein 8	225887	ENSMUSG00000059734
1434579_x_at_A	-0.6826	Ndufs8	NADH dehydrogenase (ubiquinone) Fe-S protein 8	225887	ENSMUSG00000059734
1423907_a_at_A	-0.6374	Ndufs8	NADH dehydrogenase (ubiquinone) Fe-S protein 8	225887	ENSMUSG00000059734
1423908_at_A	-0.7999	Ndufs8	NADH dehydrogenase (ubiquinone) Fe-S protein 8	225887	ENSMUSG00000059734
1416809_at_A	-0.6136	Cyp3a11	cytochrome P450, family 3, subfamily a, polypeptide 11	13112	ENSMUSG00000056035
1425387_at_A	-0.6329	Akr1c20	aldo-keto reductase family 1, member C20	116852	ENSMUSG00000054757
1448856_a_at_A	-0.6535	Msra	methionine sulfoxide reductase A	110265	ENSMUSG00000054733
1460167_at_A	-0.8222	Aldh7a1	aldehyde dehydrogenase family 7, member A1	110695	ENSMUSG00000053644
1416468_at_A	-0.7852	Aldh1a1	aldehyde dehydrogenase family 1, subfamily A1	11668	ENSMUSG00000053279
1436448_a_at_A	0.5934	Ptgs1	prostaglandin-endoperoxide synthase 1	19224	ENSMUSG00000047250
1449983_a_at_A	-0.6696	Nqo2	NAD(P)H dehydrogenase, quinone 2	18105	ENSMUSG00000046949
1430326_s_at_A	-0.63	Uqcrq	ubiquinol-cytochrome c reductase, complex III subunit VII	22272	ENSMUSG00000044894
1422976_x_at_A	-0.6648	Ndufa7	NADH dehydrogenase (ubiquinone) 1 alpha subcomplex, 7 (B14.5a)	66416	ENSMUSG00000041881
1428360_x_at_A	-0.6224	Ndufa7	NADH dehydrogenase (ubiquinone) 1 alpha subcomplex, 7 (B14.5a)	66416	ENSMUSG00000041881
1419618_at_A	-0.629	Bbox1	butyrobetaine (gamma), 2-oxoglutarate dioxygenase 1 (gamma-butyrobetaine hydroxylase)	170442	ENSMUSG00000041660
1451386_at_A	-0.6622	Blvrb	biliverdin reductase B (flavin reductase (NADPH))	233016	ENSMUSG00000040466
1451196_at_A	-0.6082	Ypel5	yippee-like 5 (Drosophila)	383295	ENSMUSG00000039770
1419456_at_A	-0.5989	Dcxr	dicarbonyl L-xylulose reductase	67880	ENSMUSG00000039450
1455100_at_A	-0.6291	Akr1d1	aldo-keto reductase family 1, member D1	208665	ENSMUSG00000038641
1425771_at_A	-0.6882	Akr1d1	aldo-keto reductase family 1, member D1	208665	ENSMUSG00000038641
1422070_at_A	-0.6058	Adh4	alcohol dehydrogenase 4 (class II), pi polypeptide	26876	ENSMUSG00000037797
1418127_a_at_A	-0.6401	Aifm1	apoptosis-inducing factor, mitochondrion-associated 1	26926	ENSMUSG00000036932
1432099_a_at_A	-0.5878	Prodh2	proline dehydrogenase (oxidase) 2	56189	ENSMUSG00000036892
1416112_at_A	-0.5988	Cox8a	cytochrome c oxidase, subunit VIIIa	12868	ENSMUSG00000035885
1448222_x_at_A	-0.6135	Cox8a	cytochrome c oxidase, subunit VIIIa	12868	ENSMUSG00000035885
1418979_at_A	-0.5843	Akr1c14	aldo-keto reductase family 1, member C14	105387	ENSMUSG00000033715
1450715_at_A	-0.7081	Cyp1a2	cytochrome P450, family 1, subfamily a, polypeptide 2	13077	ENSMUSG00000032310
1449108_at_A	-0.6428	Fdx1	ferredoxin 1	14148	ENSMUSG00000032051
1449907_at_A	0.7056	Bcmo1	beta-carotene 15,15'-monooxygenase	63857	ENSMUSG00000031845
1451398_at_A	-0.6962	Cbr4	carbonyl reductase 4	234309	ENSMUSG00000031641
1419906_at_A	-0.5906	Hpgd	hydroxyprostaglandin dehydrogenase 15 (NAD)	15446	ENSMUSG00000031613
1424400_a_at_A	-0.6355	Aldh1l1	aldehyde dehydrogenase 1 family, member L1	107747	ENSMUSG00000030088
1452823_at_A	-0.7497	Gstk1	glutathione S-transferase kappa 1	76263	ENSMUSG00000029864
1423780_at_A	-0.7459	Hibadh	3-hydroxyisobutyrate dehydrogenase	58875	ENSMUSG00000029776
1435967_s_at_A	-0.6478	Hibadh	3-hydroxyisobutyrate dehydrogenase	58875	ENSMUSG00000029776
1448143_at_A	-0.7461	Aldh2	aldehyde dehydrogenase 2, mitochondrial	11669	ENSMUSG00000029455
1416526_a_at_A	-0.6172	Park7	Parkinson disease (autosomal recessive, early onset) 7	57320	ENSMUSG00000028964
1451035_a_at_A	-0.6478	Akr1a1	aldo-keto reductase family 1, member A1 (aldehyde reductase)	58810	ENSMUSG00000028692
1430123_a_at_A	-0.6257	Akr1a1	aldo-keto reductase family 1, member A1 (aldehyde reductase)	58810	ENSMUSG00000028692
1435011_x_at_A	-0.6408	Akr1a1	aldo-keto reductase family 1, member A1 (aldehyde reductase)	58810	ENSMUSG00000028692
1430124_x_at_A	-0.7015	Akr1a1	aldo-keto reductase family 1, member A1 (aldehyde reductase)	58810	ENSMUSG00000028692
1416185_a_at_A	-0.6724	Adh5	alcohol dehydrogenase 5 (class III), chi polypeptide	11532	ENSMUSG00000028138
1455972_x_at_A	-0.5987	Hadh	hydroxyacyl-Coenzyme A dehydrogenase	15107	ENSMUSG00000027984
1418238_at_A	-0.7008	Ivd	isovaleryl coenzyme A dehydrogenase	56357	ENSMUSG00000027332
1438183_x_at_A	-0.6474	Sord	sorbitol dehydrogenase	20322	ENSMUSG00000027227
1423468_at_A	-0.6526	Steap3	STEAP family member 3	68428	ENSMUSG00000026389
1448910_at_A	-0.7122	Pecr	peroxisomal trans-2-enoyl-CoA reductase	111175	ENSMUSG00000026189
1439167_at_A	-0.5853	Pecr	peroxisomal trans-2-enoyl-CoA reductase	111175	ENSMUSG00000026189
1448198_a_at_A	-0.7165	Ndufb8	NADH dehydrogenase (ubiquinone) 1 beta subcomplex 8	67264	ENSMUSG00000025204
1416727_a_at_A	-0.6519	Cyb5	cytochrome b-5	109672	ENSMUSG00000024646
1451124_at_A	-0.7375	Sod1	superoxide dismutase 1, soluble	20655	ENSMUSG00000022982
1426689_s_at_A	-0.7027	Sdha	succinate dehydrogenase complex, subunit A, flavoprotein (Fp)	66945	ENSMUSG00000021577
1438322_x_at_A	-0.5945	Fdft1	farnesyl diphosphate farnesyl transferase 1	14137	ENSMUSG00000021273
1448130_at_A	-0.6016	Fdft1	farnesyl diphosphate farnesyl transferase 1	14137	ENSMUSG00000021273
1418672_at_A	-0.689	Akr1c13	aldo-keto reductase family 1, member C13	27384	ENSMUSG00000021213
1450455_s_at_A	-0.6483	Akr1c13	aldo-keto reductase family 1, member C13	27384	ENSMUSG00000021213
1417085_at_A	-0.6063	Akr1c6	aldo-keto reductase family 1, member C6	83702	ENSMUSG00000021210
1426440_at_A	-0.5816	Dhrs7	dehydrogenase/reductase (SDR family) member 7	66375	ENSMUSG00000021094
1424858_at_A	-0.6691	L2hgdh	L-2-hydroxyglutarate dehydrogenase	217666	ENSMUSG00000020988
1448172_at_A	-0.6789	Mdh1	malate dehydrogenase 1, NAD (soluble)	17449	ENSMUSG00000020321
1448292_at_A	-0.6585	Uqcr11	ubiquinol-cytochrome c reductase, complex III subunit XI	66594	ENSMUSG00000020163
1422186_s_at_A	-0.7891	Cyb5r3	cytochrome b5 reductase 3	109754	ENSMUSG00000018042
1422185_a_at_A	-0.7953	Cyb5r3	cytochrome b5 reductase 3	109754	ENSMUSG00000018042
1449374_at_A	-0.684	Pipox	pipecolic acid oxidase	19193	ENSMUSG00000017453
1423664_at_A	-0.6917	Qdpr	quinoid dihydropteridine reductase	110391	ENSMUSG00000015806
1415970_at_A	-0.6381	Cox6c	cytochrome c oxidase, subunit VIc	12864	ENSMUSG00000014313
1448610_a_at_A	-0.7458	Sod2	superoxide dismutase 2, mitochondrial	20656	ENSMUSG00000006818
1417193_at_A	-0.8359	Sod2	superoxide dismutase 2, mitochondrial	20656	ENSMUSG00000006818
1423737_at_A	-0.6401	Ndufs3	NADH dehydrogenase (ubiquinone) Fe-S protein 3	68349	ENSMUSG00000005510
1418506_a_at_A	-0.5997	Prdx2	peroxiredoxin 2	21672	ENSMUSG00000005161
1416334_at_A	-0.6199	Wwox	WW domain-containing oxidoreductase	80707	ENSMUSG00000004637
1418186_at_A	-0.9158	Gstt1	glutathione S-transferase, theta 1	14871	ENSMUSG00000001663
1449623_at_A	-0.5965	Txnrd3	thioredoxin reductase 3	232223	ENSMUSG00000000811
1423869_s_at_A	-0.6309	Txnrd3	thioredoxin reductase 3	232223	ENSMUSG00000000811
molecular function::catalytic activity::GO:0003824
C=4736;O=193;E=111.94;R=1.72;rawP=1.67e-18;adjP=3.30e-16
Probe Set	r (liverPC1)	Symbol	Name	Entrez ID	Ensemble Gene ID
1426264_at_A	-0.623	Dlat	dihydrolipoamide S-acetyltransferase (E2 component of pyruvate dehydrogenase complex)	235339	ENSMUSG00000000168
1426265_x_at_A	-0.6166	Dlat	dihydrolipoamide S-acetyltransferase (E2 component of pyruvate dehydrogenase complex)	235339	ENSMUSG00000000168
1450612_a_at_A	-0.6181	Pemt	phosphatidylethanolamine N-methyltransferase	18618	ENSMUSG00000000301
1434037_s_at_A	-0.6081	Kat2b	K(lysine) acetyltransferase 2B	18519	ENSMUSG00000000708
1449623_at_A	-0.5965	Txnrd3	thioredoxin reductase 3	232223	ENSMUSG00000000811
1423869_s_at_A	-0.6309	Txnrd3	thioredoxin reductase 3	232223	ENSMUSG00000000811
1418186_at_A	-0.9158	Gstt1	glutathione S-transferase, theta 1	14871	ENSMUSG00000001663
1423891_at_A	-0.6971	Gstt3	glutathione S-transferase, theta 3	103140	ENSMUSG00000001665
1418190_at_A	-0.6778	Pon1	paraoxonase 1	18979	ENSMUSG00000002588
1416339_a_at_A	0.7533	Prkcsh	protein kinase C substrate 80K-H	19089	ENSMUSG00000003402
1418697_at_A	-0.7561	Inmt	indolethylamine N-methyltransferase	21743	ENSMUSG00000003477
1456226_x_at_A	0.594	Ddr1	discoidin domain receptor family, member 1	12305	ENSMUSG00000003534
1427474_s_at_A	-0.7192	Gstm3	glutathione S-transferase, mu 3	14864	ENSMUSG00000004038
1416334_at_A	-0.6199	Wwox	WW domain-containing oxidoreductase	80707	ENSMUSG00000004637
1448858_at_A	-0.6374	Ulk2	unc-51 like kinase 2	29869	ENSMUSG00000004798
1418506_a_at_A	-0.5997	Prdx2	peroxiredoxin 2	21672	ENSMUSG00000005161
1423737_at_A	-0.6401	Ndufs3	NADH dehydrogenase (ubiquinone) Fe-S protein 3	68349	ENSMUSG00000005510
1438011_at_A	-0.6234	Pcyt1a	phosphate cytidylyltransferase 1, choline, alpha isoform	13026	ENSMUSG00000005615
1423748_at_A	-0.6151	Pdk1	pyruvate dehydrogenase kinase, isoenzyme 1	228026	ENSMUSG00000006494
1455205_a_at_A	0.6362	Usp19	ubiquitin specific peptidase 19	71472	ENSMUSG00000006676
1417316_at_A	-0.6306	Acot13	acyl-CoA thioesterase 13	66834	ENSMUSG00000006717
1419122_at_A	0.6281	Mettl1	methyltransferase like 1	17299	ENSMUSG00000006732
1448610_a_at_A	-0.7458	Sod2	superoxide dismutase 2, mitochondrial	20656	ENSMUSG00000006818
1417193_at_A	-0.8359	Sod2	superoxide dismutase 2, mitochondrial	20656	ENSMUSG00000006818
1449023_a_at_A	0.602	Ezh1	enhancer of zeste homolog 1 (Drosophila)	14055	ENSMUSG00000006920
1415970_at_A	-0.6381	Cox6c	cytochrome c oxidase, subunit VIc	12864	ENSMUSG00000014313
1423664_at_A	-0.6917	Qdpr	quinoid dihydropteridine reductase	110391	ENSMUSG00000015806
1453528_at_A	-0.5829	Lta4h	leukotriene A4 hydrolase	16993	ENSMUSG00000015889
1416567_s_at_A	-0.582	Atp5e	ATP synthase, H+ transporting, mitochondrial F1 complex, epsilon subunit	67126	ENSMUSG00000016252
1417868_a_at_A	0.6172	Ctsz	cathepsin Z	64138	ENSMUSG00000016256
1417869_s_at_A	0.7233	Ctsz	cathepsin Z	64138	ENSMUSG00000016256
1417870_x_at_A	0.6401	Ctsz	cathepsin Z	64138	ENSMUSG00000016256
1449374_at_A	-0.684	Pipox	pipecolic acid oxidase	19193	ENSMUSG00000017453
1422186_s_at_A	-0.7891	Cyb5r3	cytochrome b5 reductase 3	109754	ENSMUSG00000018042
1422185_a_at_A	-0.7953	Cyb5r3	cytochrome b5 reductase 3	109754	ENSMUSG00000018042
1424692_at_A	-0.5959	L3hypdh	L-3-hydroxyproline dehydratase (trans-)	67217	ENSMUSG00000019718
1418583_at_A	-0.6077	Hint3	histidine triad nucleotide binding protein 3	66847	ENSMUSG00000019791
1422558_at_A	-0.7428	Gamt	guanidinoacetate methyltransferase	14431	ENSMUSG00000020150
1448292_at_A	-0.6585	Uqcr11	ubiquinol-cytochrome c reductase, complex III subunit XI	66594	ENSMUSG00000020163
1419235_s_at_A	0.5924	Helb	helicase (DNA) B	117599	ENSMUSG00000020228
1425462_at_A	0.655	Fbxw11	F-box and WD-40 domain protein 11	103583	ENSMUSG00000020271
1437468_x_at_A	0.6325	Fbxw11	F-box and WD-40 domain protein 11	103583	ENSMUSG00000020271
1448172_at_A	-0.6789	Mdh1	malate dehydrogenase 1, NAD (soluble)	17449	ENSMUSG00000020321
1425178_s_at_A	-0.5917	Shmt1	serine hydroxymethyltransferase 1 (soluble)	20425	ENSMUSG00000020534
1422198_a_at_A	-0.6498	Shmt1	serine hydroxymethyltransferase 1 (soluble)	20425	ENSMUSG00000020534
1425179_at_A	-0.7503	Shmt1	serine hydroxymethyltransferase 1 (soluble)	20425	ENSMUSG00000020534
1425177_at_A	-0.6212	Shmt1	serine hydroxymethyltransferase 1 (soluble)	20425	ENSMUSG00000020534
1452277_at_A	0.6427	Arsg	arylsulfatase G	74008	ENSMUSG00000020604
1427002_s_at_A	0.6776	Arsg	arylsulfatase G	74008	ENSMUSG00000020604
1452443_s_at_A	0.6108	Helz	helicase with zinc finger domain	78455	ENSMUSG00000020721
1424858_at_A	-0.6691	L2hgdh	L-2-hydroxyglutarate dehydrogenase	217666	ENSMUSG00000020988
1427552_a_at_A	-0.7273	Gstz1	glutathione transferase zeta 1 (maleylacetoacetate isomerase)	14874	ENSMUSG00000021033
1417741_at_A	-0.7012	Pygl	liver glycogen phosphorylase	110095	ENSMUSG00000021069
1426440_at_A	-0.5816	Dhrs7	dehydrogenase/reductase (SDR family) member 7	66375	ENSMUSG00000021094
1417085_at_A	-0.6063	Akr1c6	aldo-keto reductase family 1, member C6	83702	ENSMUSG00000021210
1418672_at_A	-0.689	Akr1c13	aldo-keto reductase family 1, member C13	27384	ENSMUSG00000021213
1450455_s_at_A	-0.6483	Akr1c13	aldo-keto reductase family 1, member C13	27384	ENSMUSG00000021213
1417383_at_A	-0.6259	Entpd5	ectonucleoside triphosphate diphosphohydrolase 5	12499	ENSMUSG00000021236
1438322_x_at_A	-0.5945	Fdft1	farnesyl diphosphate farnesyl transferase 1	14137	ENSMUSG00000021273
1448130_at_A	-0.6016	Fdft1	farnesyl diphosphate farnesyl transferase 1	14137	ENSMUSG00000021273
1426689_s_at_A	-0.7027	Sdha	succinate dehydrogenase complex, subunit A, flavoprotein (Fp)	66945	ENSMUSG00000021577
1423850_at_A	0.5949	Nsun2	NOL1/NOP2/Sun domain family member 2	28114	ENSMUSG00000021595
1417987_at_A	0.6093	Btd	biotinidase	26363	ENSMUSG00000021900
1451015_at_A	-0.6327	Tkt	transketolase	21881	ENSMUSG00000021957
1439443_x_at_A	-0.623	Tkt	transketolase	21881	ENSMUSG00000021957
1417825_at_A	-0.6613	Esd	esterase D/formylglutathione hydrolase	13885	ENSMUSG00000021996
1420654_a_at_A	-0.7042	Gbe1	glucan (1,4-alpha-), branching enzyme 1	74185	ENSMUSG00000022707
1454887_at_A	0.6374	Pak2	p21 protein (Cdc42/Rac)-activated kinase 2	224105	ENSMUSG00000022781
1451124_at_A	-0.7375	Sod1	superoxide dismutase 1, soluble	20655	ENSMUSG00000022982
1448852_at_A	-0.7742	Rgn	regucalcin	19733	ENSMUSG00000023070
1435630_s_at_A	-0.7001	Acat2	acetyl-Coenzyme A acetyltransferase 2	110460	ENSMUSG00000023832
1416690_at_A	0.7001	Gtpbp2	GTP binding protein 2	56055	ENSMUSG00000023952
1415729_at_A	0.6418	Pdpk1	3-phosphoinositide dependent protein kinase 1	18607	ENSMUSG00000024122
1416501_at_A	0.6736	Pdpk1	3-phosphoinositide dependent protein kinase 1	18607	ENSMUSG00000024122
1428537_at_A	0.6102	Csnk1a1	casein kinase 1, alpha 1	93687	ENSMUSG00000024576
1415977_at_A	0.6867	Isoc1	isochorismatase domain containing 1	66307	ENSMUSG00000024601
1425050_at_A	-0.64	Isoc1	isochorismatase domain containing 1	66307	ENSMUSG00000024601
1416727_a_at_A	-0.6519	Cyb5	cytochrome b-5	109672	ENSMUSG00000024646
1423717_at_A	-0.5972	Ak3	adenylate kinase 3	56248	ENSMUSG00000024782
1448539_a_at_A	-0.5867	Acy3	aspartoacylase (aminoacylase) 3	71670	ENSMUSG00000024866
1448198_a_at_A	-0.7165	Ndufb8	NADH dehydrogenase (ubiquinone) 1 beta subcomplex 8	67264	ENSMUSG00000025204
1418578_at_A	0.6557	Dgka	diacylglycerol kinase, alpha	13139	ENSMUSG00000025357
1426423_at_A	-0.5876	Shmt2	serine hydroxymethyltransferase 2 (mitochondrial)	108037	ENSMUSG00000025403
1416058_s_at_A	-0.6221	Atp5c1	ATP synthase, H+ transporting, mitochondrial F1 complex, gamma polypeptide 1	11949	ENSMUSG00000025781
1451149_at_A	-0.7451	Pgm2	phosphoglucomutase 2	72157	ENSMUSG00000025791
1423436_at_A	-0.8085	Gsta3	glutathione S-transferase, alpha 3	14859	ENSMUSG00000025934
1423437_at_A	-0.7744	Gsta3	glutathione S-transferase, alpha 3	14859	ENSMUSG00000025934
1451399_at_A	-0.5828	Pnkd	paroxysmal nonkinesiogenic dyskinesia	56695	ENSMUSG00000026179
1448910_at_A	-0.7122	Pecr	peroxisomal trans-2-enoyl-CoA reductase	111175	ENSMUSG00000026189
1439167_at_A	-0.5853	Pecr	peroxisomal trans-2-enoyl-CoA reductase	111175	ENSMUSG00000026189
1423898_a_at_A	0.5922	Trip12	thyroid hormone receptor interactor 12	14897	ENSMUSG00000026219
1423900_at_A	0.5859	Trip12	thyroid hormone receptor interactor 12	14897	ENSMUSG00000026219
1448934_at_A	-0.6479	Ndufa10	NADH dehydrogenase (ubiquinone) 1 alpha subcomplex 10	67273	ENSMUSG00000026260
1423468_at_A	-0.6526	Steap3	STEAP family member 3	68428	ENSMUSG00000026389
1448047_at_A	-0.6176	Nvl	nuclear VCP-like	67459	ENSMUSG00000026516
1424661_at_A	-0.6208	Pmpca	peptidase (mitochondrial processing) alpha	66865	ENSMUSG00000026926
1417702_a_at_A	-0.6751	Hnmt	histamine N-methyltransferase	140483	ENSMUSG00000026986
1438183_x_at_A	-0.6474	Sord	sorbitol dehydrogenase	20322	ENSMUSG00000027227
1418238_at_A	-0.7008	Ivd	isovaleryl coenzyme A dehydrogenase	56357	ENSMUSG00000027332
1416193_at_A	-0.6836	Car1	carbonic anhydrase 1	12346	ENSMUSG00000027556
1449434_at_A	-0.7994	Car3	carbonic anhydrase 3	12350	ENSMUSG00000027559
1460256_at_A	-0.7632	Car3	carbonic anhydrase 3	12350	ENSMUSG00000027559
1422478_a_at_A	-0.6562	Acss2	acyl-CoA synthetase short-chain family member 2	60525	ENSMUSG00000027605
1422479_at_A	-0.7037	Acss2	acyl-CoA synthetase short-chain family member 2	60525	ENSMUSG00000027605
1423144_at_A	0.5901	Pik3ca	phosphatidylinositol 3-kinase, catalytic, alpha polypeptide	18706	ENSMUSG00000027665
1417227_at_A	-0.6176	Mccc1	methylcrotonoyl-Coenzyme A carboxylase 1 (alpha)	72039	ENSMUSG00000027709
1448813_at_A	-0.772	Aadac	arylacetamide deacetylase (esterase)	67758	ENSMUSG00000027761
1455972_x_at_A	-0.5987	Hadh	hydroxyacyl-Coenzyme A dehydrogenase	15107	ENSMUSG00000027984
1415727_at_A	-0.8409	Apoa1bp	apolipoprotein A-I binding protein	246703	ENSMUSG00000028070
1416185_a_at_A	-0.6724	Adh5	alcohol dehydrogenase 5 (class III), chi polypeptide	11532	ENSMUSG00000028138
1449664_s_at_A	0.5901	Rnf20	ring finger protein 20	109331	ENSMUSG00000028309
1423644_at_A	-0.6828	Aco1	aconitase 1	11428	ENSMUSG00000028405
1433805_at_A	0.5988	Jak1	Janus kinase 1	16451	ENSMUSG00000028530
1433803_at_A	0.7796	Jak1	Janus kinase 1	16451	ENSMUSG00000028530
1452799_at_A	-0.5912	Fggy	FGGY carbohydrate kinase domain containing	75578	ENSMUSG00000028573
1456155_x_at_A	-0.7518	Fuca1	fucosidase, alpha-L- 1, tissue	71665	ENSMUSG00000028673
1416109_at_A	-0.708	Fuca1	fucosidase, alpha-L- 1, tissue	71665	ENSMUSG00000028673
1417206_at_A	-0.6081	Urod	uroporphyrinogen decarboxylase	22275	ENSMUSG00000028684
1451035_a_at_A	-0.6478	Akr1a1	aldo-keto reductase family 1, member A1 (aldehyde reductase)	58810	ENSMUSG00000028692
1430123_a_at_A	-0.6257	Akr1a1	aldo-keto reductase family 1, member A1 (aldehyde reductase)	58810	ENSMUSG00000028692
1435011_x_at_A	-0.6408	Akr1a1	aldo-keto reductase family 1, member A1 (aldehyde reductase)	58810	ENSMUSG00000028692
1430124_x_at_A	-0.7015	Akr1a1	aldo-keto reductase family 1, member A1 (aldehyde reductase)	58810	ENSMUSG00000028692
1417094_at_A	-0.607	Acot7	acyl-CoA thioesterase 7	70025	ENSMUSG00000028937
1416526_a_at_A	-0.6172	Park7	Parkinson disease (autosomal recessive, early onset) 7	57320	ENSMUSG00000028964
1418085_at_A	0.6112	Prkcz	protein kinase C, zeta	18762	ENSMUSG00000029053
1449062_at_A	-0.75	Khk	ketohexokinase	16548	ENSMUSG00000029162
1421917_at_A	0.6613	Pdgfra	platelet derived growth factor receptor, alpha polypeptide	18595	ENSMUSG00000029231
1448143_at_A	-0.7461	Aldh2	aldehyde dehydrogenase 2, mitochondrial	11669	ENSMUSG00000029455
1416739_a_at_A	0.6076	Brap	BRCA1 associated protein	72399	ENSMUSG00000029458
1435097_at_A	-0.5982	Mmab	methylmalonic aciduria (cobalamin deficiency) type B homolog (human)	77697	ENSMUSG00000029575
1425753_a_at_A	0.6355	Ung	uracil DNA glycosylase	22256	ENSMUSG00000029591
1423780_at_A	-0.7459	Hibadh	3-hydroxyisobutyrate dehydrogenase	58875	ENSMUSG00000029776
1435967_s_at_A	-0.6478	Hibadh	3-hydroxyisobutyrate dehydrogenase	58875	ENSMUSG00000029776
1422906_at_A	-0.6336	Abcg2	ATP-binding cassette, sub-family G (WHITE), member 2	26357	ENSMUSG00000029802
1452823_at_A	-0.7497	Gstk1	glutathione S-transferase kappa 1	76263	ENSMUSG00000029864
1424400_a_at_A	-0.6355	Aldh1l1	aldehyde dehydrogenase 1 family, member L1	107747	ENSMUSG00000030088
1424047_at_A	-0.8038	Dera	2-deoxyribose-5-phosphate aldolase homolog (C. elegans)	232449	ENSMUSG00000030225
1428612_at_A	-0.5973	Atg7	autophagy related 7	74244	ENSMUSG00000030314
1436615_a_at_A	-0.6531	Otc	ornithine transcarbamylase	18416	ENSMUSG00000031173
1420525_a_at_A	-0.7246	Otc	ornithine transcarbamylase	18416	ENSMUSG00000031173
1420948_s_at_A	-0.6131	Atrx	alpha thalassemia/mental retardation syndrome X-linked homolog (human)	22589	ENSMUSG00000031229
1427407_s_at_A	0.6099	Mtm1	X-linked myotubular myopathy gene 1	17772	ENSMUSG00000031337
1419906_at_A	-0.5906	Hpgd	hydroxyprostaglandin dehydrogenase 15 (NAD)	15446	ENSMUSG00000031613
1449034_at_A	-0.5869	Klkb1	kallikrein B, plasma 1	16621	ENSMUSG00000031640
1451398_at_A	-0.6962	Cbr4	carbonyl reductase 4	234309	ENSMUSG00000031641
1449907_at_A	0.7056	Bcmo1	beta-carotene 15,15'-monooxygenase	63857	ENSMUSG00000031845
1427137_at_A	-0.6518	Ces2e	carboxylesterase 2E	234673	ENSMUSG00000031886
1454067_a_at_A	-0.6843	4931406C07Rik	RIKEN cDNA 4931406C07 gene	70984	ENSMUSG00000031938
1416607_at_A	-0.6698	4931406C07Rik	RIKEN cDNA 4931406C07 gene	70984	ENSMUSG00000031938
1449108_at_A	-0.6428	Fdx1	ferredoxin 1	14148	ENSMUSG00000032051
1450660_at_A	-0.7058	Pts	6-pyruvoyl-tetrahydropterin synthase	19286	ENSMUSG00000032067
1450715_at_A	-0.7081	Cyp1a2	cytochrome P450, family 1, subfamily a, polypeptide 2	13077	ENSMUSG00000032310
1416368_at_A	-0.8171	Gsta4	glutathione S-transferase, alpha 4	14860	ENSMUSG00000032348
1449014_at_A	-0.6689	Lactb	lactamase, beta	80907	ENSMUSG00000032370
1450969_at_A	-0.6162	Pccb	propionyl Coenzyme A carboxylase, beta polypeptide	66904	ENSMUSG00000032527
1460394_a_at_A	0.6194	Inppl1	inositol polyphosphate phosphatase-like 1	16332	ENSMUSG00000032737
1427931_s_at_A	-0.6035	Pdxk	pyridoxal (pyridoxine, vitamin B6) kinase	216134	ENSMUSG00000032788
1452159_at_A	-0.6613	Apmap	adipocyte plasma membrane associated protein	71881	ENSMUSG00000033096
1431032_at_A	-0.5884	Agl	amylo-1,6-glucosidase, 4-alpha-glucanotransferase	77559	ENSMUSG00000033400
1460244_at_A	-0.6171	Upb1	ureidopropionase, beta	103149	ENSMUSG00000033427
1438477_a_at_A	-0.6377	Mcee	methylmalonyl CoA epimerase	73724	ENSMUSG00000033429
1418979_at_A	-0.5843	Akr1c14	aldo-keto reductase family 1, member C14	105387	ENSMUSG00000033715
1451253_at_A	0.7655	Pxk	PX domain containing serine/threonine kinase	218699	ENSMUSG00000033885
1424736_at_A	0.6792	Eef2	eukaryotic translation elongation factor 2	13629	ENSMUSG00000034994
1452583_s_at_A	-0.6318	Galm	galactose mutarotase	319625	ENSMUSG00000035473
1452582_at_A	-0.7395	Galm	galactose mutarotase	319625	ENSMUSG00000035473
1416112_at_A	-0.5988	Cox8a	cytochrome c oxidase, subunit VIIIa	12868	ENSMUSG00000035885
1448222_x_at_A	-0.6135	Cox8a	cytochrome c oxidase, subunit VIIIa	12868	ENSMUSG00000035885
1419687_at_A	-0.783	Macrod1	MACRO domain containing 1	107227	ENSMUSG00000036278
1427903_at_A	-0.5922	Phpt1	phosphohistidine phosphatase 1	75454	ENSMUSG00000036504
1428146_s_at_A	-0.6128	Acaa2	acetyl-Coenzyme A acyltransferase 2 (mitochondrial 3-oxoacyl-Coenzyme A thiolase)	52538	ENSMUSG00000036880
1428145_at_A	-0.6596	Acaa2	acetyl-Coenzyme A acyltransferase 2 (mitochondrial 3-oxoacyl-Coenzyme A thiolase)	52538	ENSMUSG00000036880
1432099_a_at_A	-0.5878	Prodh2	proline dehydrogenase (oxidase) 2	56189	ENSMUSG00000036892
1418127_a_at_A	-0.6401	Aifm1	apoptosis-inducing factor, mitochondrion-associated 1	26926	ENSMUSG00000036932
1422070_at_A	-0.6058	Adh4	alcohol dehydrogenase 4 (class II), pi polypeptide	26876	ENSMUSG00000037797
1449214_a_at_A	-0.6089	Opa1	optic atrophy 1	74143	ENSMUSG00000038084
1455100_at_A	-0.6291	Akr1d1	aldo-keto reductase family 1, member D1	208665	ENSMUSG00000038641
1425771_at_A	-0.6882	Akr1d1	aldo-keto reductase family 1, member D1	208665	ENSMUSG00000038641
1418862_at_A	-0.5994	Echdc3	enoyl Coenzyme A hydratase domain containing 3	67856	ENSMUSG00000039063
1451368_at_A	0.6678	Alg1	asparagine-linked glycosylation 1 (beta-1,4-mannosyltransferase)	208211	ENSMUSG00000039427
1419456_at_A	-0.5989	Dcxr	dicarbonyl L-xylulose reductase	67880	ENSMUSG00000039450
1452931_at_A	0.5822	2810408M09Rik	RIKEN cDNA 2810408M09 gene	381406	ENSMUSG00000039725
1451196_at_A	-0.6082	Ypel5	yippee-like 5 (Drosophila)	383295	ENSMUSG00000039770
1451386_at_A	-0.6622	Blvrb	biliverdin reductase B (flavin reductase (NADPH))	233016	ENSMUSG00000040466
1427097_at_A	-0.6054	Wwp1	WW domain containing E3 ubiquitin protein ligase 1	107568	ENSMUSG00000041058
1452299_at_A	-0.6198	Wwp1	WW domain containing E3 ubiquitin protein ligase 1	107568	ENSMUSG00000041058
1427482_a_at_A	-0.6731	Car8	carbonic anhydrase 8	12319	ENSMUSG00000041261
1425105_at_A	-0.6018	Rbp3	retinol binding protein 3, interstitial	19661	ENSMUSG00000041534
1415713_a_at_A	0.5926	Ddx24	DEAD (Asp-Glu-Ala-Asp) box polypeptide 24	27225	ENSMUSG00000041645
1451405_at_A	-0.751	Pcca	propionyl-Coenzyme A carboxylase, alpha polypeptide	110821	ENSMUSG00000041650
1419618_at_A	-0.629	Bbox1	butyrobetaine (gamma), 2-oxoglutarate dioxygenase 1 (gamma-butyrobetaine hydroxylase)	170442	ENSMUSG00000041660
1422976_x_at_A	-0.6648	Ndufa7	NADH dehydrogenase (ubiquinone) 1 alpha subcomplex, 7 (B14.5a)	66416	ENSMUSG00000041881
1428360_x_at_A	-0.6224	Ndufa7	NADH dehydrogenase (ubiquinone) 1 alpha subcomplex, 7 (B14.5a)	66416	ENSMUSG00000041881
1430326_s_at_A	-0.63	Uqcrq	ubiquinol-cytochrome c reductase, complex III subunit VII	22272	ENSMUSG00000044894
1433676_at_A	0.6959	Wnk1	WNK lysine deficient protein kinase 1	232341	ENSMUSG00000045962
1449983_a_at_A	-0.6696	Nqo2	NAD(P)H dehydrogenase, quinone 2	18105	ENSMUSG00000046949
1436448_a_at_A	0.5934	Ptgs1	prostaglandin-endoperoxide synthase 1	19224	ENSMUSG00000047250
1425230_at_A	-0.6015	Nags	N-acetylglutamate synthase	217214	ENSMUSG00000048217
1416468_at_A	-0.7852	Aldh1a1	aldehyde dehydrogenase family 1, subfamily A1	11668	ENSMUSG00000053279
1460167_at_A	-0.8222	Aldh7a1	aldehyde dehydrogenase family 7, member A1	110695	ENSMUSG00000053644
1421309_at_A	-0.623	Mgmt	O-6-methylguanine-DNA methyltransferase	17314	ENSMUSG00000054612
1448856_a_at_A	-0.6535	Msra	methionine sulfoxide reductase A	110265	ENSMUSG00000054733
1425387_at_A	-0.6329	Akr1c20	aldo-keto reductase family 1, member C20	116852	ENSMUSG00000054757
1416809_at_A	-0.6136	Cyp3a11	cytochrome P450, family 3, subfamily a, polypeptide 11	13112	ENSMUSG00000056035
1419495_at_A	-0.6624	Immp2l	IMP2 inner mitochondrial membrane peptidase-like (S. cerevisiae)	93757	ENSMUSG00000056899
1449081_at_A	-0.6671	Ces1d	carboxylesterase 1D	104158	ENSMUSG00000056973
1435370_a_at_A	-0.5965	Ces1d	carboxylesterase 1D	104158	ENSMUSG00000056973
1449486_at_A	-0.6615	Ces1g	carboxylesterase 1G	12623	ENSMUSG00000057074
1419669_at_A	0.6447	Prtn3	proteinase 3	19152	ENSMUSG00000057729
1421040_a_at_A	-0.8896	Gsta2	glutathione S-transferase, alpha 2 (Yc2)	14858	ENSMUSG00000057933
1416416_x_at_A	-0.7074	Gstm1	glutathione S-transferase, mu 1	14862	ENSMUSG00000058135
1425626_at_A	-0.7329	Gstm1	glutathione S-transferase, mu 1	14862	ENSMUSG00000058135
1425627_x_at_A	-0.6554	Gstm1	glutathione S-transferase, mu 1	14862	ENSMUSG00000058135
1448330_at_A	-0.7111	Gstm1	glutathione S-transferase, mu 1	14862	ENSMUSG00000058135
1434145_s_at_A	-0.5863	Serhl	serine hydrolase-like	68607	ENSMUSG00000058586
1455283_x_at_A	-0.6912	Ndufs8	NADH dehydrogenase (ubiquinone) Fe-S protein 8	225887	ENSMUSG00000059734
1434579_x_at_A	-0.6826	Ndufs8	NADH dehydrogenase (ubiquinone) Fe-S protein 8	225887	ENSMUSG00000059734
1423907_a_at_A	-0.6374	Ndufs8	NADH dehydrogenase (ubiquinone) Fe-S protein 8	225887	ENSMUSG00000059734
1423908_at_A	-0.7999	Ndufs8	NADH dehydrogenase (ubiquinone) Fe-S protein 8	225887	ENSMUSG00000059734
1426146_a_at_A	-0.5971	Chpt1	choline phosphotransferase 1	212862	ENSMUSG00000060002
1435446_a_at_A	-0.8632	Chpt1	choline phosphotransferase 1	212862	ENSMUSG00000060002
1425330_a_at_A	-0.5834	Ppm1b	protein phosphatase 1B, magnesium dependent, beta isoform	19043	ENSMUSG00000061130
1419040_at_A	-0.6144	Cyp2d22	cytochrome P450, family 2, subfamily d, polypeptide 22	56448	ENSMUSG00000061740
1419039_at_A	-0.5901	Cyp2d22	cytochrome P450, family 2, subfamily d, polypeptide 22	56448	ENSMUSG00000061740
1424245_at_A	-0.7728	Ces2c	carboxylesterase 2C	234671	ENSMUSG00000061825
1427441_a_at_A	-0.6376	Suclg2	succinate-Coenzyme A ligase, GDP-forming, beta subunit	20917	ENSMUSG00000061838
1419510_at_A	-0.5975	Ces1e	carboxylesterase 1E	13897	ENSMUSG00000061959
1460232_s_at_A	-0.5813	Hsd3b2	hydroxy-delta-5-steroid dehydrogenase, 3 beta- and steroid delta-isomerase 2	15493	ENSMUSG00000063730
1436343_at_A	0.5911	Chd4	chromodomain helicase DNA binding protein 4	107932	ENSMUSG00000063870
1424775_at_A	0.6219	Oas1g	2'-5' oligoadenylate synthetase 1G	23960	ENSMUSG00000066861
1455457_at_A	-0.7186	Cyp2c54	cytochrome P450, family 2, subfamily c, polypeptide 54	404195	ENSMUSG00000067225
1422072_a_at_A	-0.9128	Gstm6	glutathione S-transferase, mu 6	14867	ENSMUSG00000068762
1417743_at_A	0.6029	Clk2	CDC-like kinase 2	12748	ENSMUSG00000068917
1417633_at_A	0.6438	Sod3	superoxide dismutase 3, extracellular	20657	ENSMUSG00000072941
1421041_s_at_A	-0.8944	Gsta1	glutathione S-transferase, alpha 1 (Ya)	14857	ENSMUSG00000074183
1416225_at_A	-0.5855	Adh1	alcohol dehydrogenase 1 (class I)	11522	ENSMUSG00000074207
1424544_at_A	0.65	Nrbp2	nuclear receptor binding protein 2	223649	ENSMUSG00000075590
molecular function::glutathione transferase activity::GO:0004364
C=24;O=11;E=0.57;R=19.39;rawP=2.12e-12;adjP=2.79e-10
Probe Set	r (liverPC1)	Symbol	Name	Entrez ID	Ensemble Gene ID
1421041_s_at_A	-0.8944	Gsta1	glutathione S-transferase, alpha 1 (Ya)	14857	ENSMUSG00000074183
1422072_a_at_A	-0.9128	Gstm6	glutathione S-transferase, mu 6	14867	ENSMUSG00000068762
1416416_x_at_A	-0.7074	Gstm1	glutathione S-transferase, mu 1	14862	ENSMUSG00000058135
1425626_at_A	-0.7329	Gstm1	glutathione S-transferase, mu 1	14862	ENSMUSG00000058135
1425627_x_at_A	-0.6554	Gstm1	glutathione S-transferase, mu 1	14862	ENSMUSG00000058135
1448330_at_A	-0.7111	Gstm1	glutathione S-transferase, mu 1	14862	ENSMUSG00000058135
1421040_a_at_A	-0.8896	Gsta2	glutathione S-transferase, alpha 2 (Yc2)	14858	ENSMUSG00000057933
1416368_at_A	-0.8171	Gsta4	glutathione S-transferase, alpha 4	14860	ENSMUSG00000032348
1452823_at_A	-0.7497	Gstk1	glutathione S-transferase kappa 1	76263	ENSMUSG00000029864
1423436_at_A	-0.8085	Gsta3	glutathione S-transferase, alpha 3	14859	ENSMUSG00000025934
1423437_at_A	-0.7744	Gsta3	glutathione S-transferase, alpha 3	14859	ENSMUSG00000025934
1427552_a_at_A	-0.7273	Gstz1	glutathione transferase zeta 1 (maleylacetoacetate isomerase)	14874	ENSMUSG00000021033
1427474_s_at_A	-0.7192	Gstm3	glutathione S-transferase, mu 3	14864	ENSMUSG00000004038
1423891_at_A	-0.6971	Gstt3	glutathione S-transferase, theta 3	103140	ENSMUSG00000001665
1418186_at_A	-0.9158	Gstt1	glutathione S-transferase, theta 1	14871	ENSMUSG00000001663
molecular function::transferase activity, transferring alkyl or aryl (other than methyl) groups::GO:0016765
C=51;O=13;E=1.21;R=10.78;rawP=1.24e-10;adjP=1.22e-08
Probe Set	r (liverPC1)	Symbol	Name	Entrez ID	Ensemble Gene ID
1418186_at_A	-0.9158	Gstt1	glutathione S-transferase, theta 1	14871	ENSMUSG00000001663
1423891_at_A	-0.6971	Gstt3	glutathione S-transferase, theta 3	103140	ENSMUSG00000001665
1427474_s_at_A	-0.7192	Gstm3	glutathione S-transferase, mu 3	14864	ENSMUSG00000004038
1427552_a_at_A	-0.7273	Gstz1	glutathione transferase zeta 1 (maleylacetoacetate isomerase)	14874	ENSMUSG00000021033
1438322_x_at_A	-0.5945	Fdft1	farnesyl diphosphate farnesyl transferase 1	14137	ENSMUSG00000021273
1448130_at_A	-0.6016	Fdft1	farnesyl diphosphate farnesyl transferase 1	14137	ENSMUSG00000021273
1423436_at_A	-0.8085	Gsta3	glutathione S-transferase, alpha 3	14859	ENSMUSG00000025934
1423437_at_A	-0.7744	Gsta3	glutathione S-transferase, alpha 3	14859	ENSMUSG00000025934
1435097_at_A	-0.5982	Mmab	methylmalonic aciduria (cobalamin deficiency) type B homolog (human)	77697	ENSMUSG00000029575
1452823_at_A	-0.7497	Gstk1	glutathione S-transferase kappa 1	76263	ENSMUSG00000029864
1416368_at_A	-0.8171	Gsta4	glutathione S-transferase, alpha 4	14860	ENSMUSG00000032348
1421040_a_at_A	-0.8896	Gsta2	glutathione S-transferase, alpha 2 (Yc2)	14858	ENSMUSG00000057933
1416416_x_at_A	-0.7074	Gstm1	glutathione S-transferase, mu 1	14862	ENSMUSG00000058135
1425626_at_A	-0.7329	Gstm1	glutathione S-transferase, mu 1	14862	ENSMUSG00000058135
1425627_x_at_A	-0.6554	Gstm1	glutathione S-transferase, mu 1	14862	ENSMUSG00000058135
1448330_at_A	-0.7111	Gstm1	glutathione S-transferase, mu 1	14862	ENSMUSG00000058135
1422072_a_at_A	-0.9128	Gstm6	glutathione S-transferase, mu 6	14867	ENSMUSG00000068762
1421041_s_at_A	-0.8944	Gsta1	glutathione S-transferase, alpha 1 (Ya)	14857	ENSMUSG00000074183
molecular function::identical protein binding::GO:0042802
C=832;O=49;E=19.66;R=2.49;rawP=3.37e-09;adjP=2.66e-07
Probe Set	r (liverPC1)	Symbol	Name	Entrez ID	Ensemble Gene ID
1448233_at_A	-0.5844	Prnp	prion protein	19122	ENSMUSG00000079037
1416130_at_A	-0.5848	Prnp	prion protein	19122	ENSMUSG00000079037
1416225_at_A	-0.5855	Adh1	alcohol dehydrogenase 1 (class I)	11522	ENSMUSG00000074207
1460228_at_A	-0.6305	Usf2	upstream transcription factor 2	22282	ENSMUSG00000058239
1416416_x_at_A	-0.7074	Gstm1	glutathione S-transferase, mu 1	14862	ENSMUSG00000058135
1425626_at_A	-0.7329	Gstm1	glutathione S-transferase, mu 1	14862	ENSMUSG00000058135
1425627_x_at_A	-0.6554	Gstm1	glutathione S-transferase, mu 1	14862	ENSMUSG00000058135
1448330_at_A	-0.7111	Gstm1	glutathione S-transferase, mu 1	14862	ENSMUSG00000058135
1451501_a_at_A	-0.6992	Ghr	growth hormone receptor	14600	ENSMUSG00000055737
1416468_at_A	-0.7852	Aldh1a1	aldehyde dehydrogenase family 1, subfamily A1	11668	ENSMUSG00000053279
1424122_s_at_A	-0.648	Commd1	COMM domain containing 1	17846	ENSMUSG00000051355
1448629_at_A	0.6727	Hps4	Hermansky-Pudlak syndrome 4 homolog (human)	192232	ENSMUSG00000042328
1426858_at_A	0.5818	Inhbb	inhibin beta-B	16324	ENSMUSG00000037035
1424737_at_A	-0.6157	Thrsp	thyroid hormone responsive	21835	ENSMUSG00000035686
1452583_s_at_A	-0.6318	Galm	galactose mutarotase	319625	ENSMUSG00000035473
1452582_at_A	-0.7395	Galm	galactose mutarotase	319625	ENSMUSG00000035473
1435525_at_A	0.7242	Kctd17	potassium channel tetramerisation domain containing 17	72844	ENSMUSG00000033287
1427931_s_at_A	-0.6035	Pdxk	pyridoxal (pyridoxine, vitamin B6) kinase	216134	ENSMUSG00000032788
1452387_a_at_A	-0.7411	Amotl2	angiomotin-like 2	56332	ENSMUSG00000032531
1416368_at_A	-0.8171	Gsta4	glutathione S-transferase, alpha 4	14860	ENSMUSG00000032348
1454837_at_A	0.6306	Cln6	ceroid-lipofuscinosis, neuronal 6	76524	ENSMUSG00000032245
1417761_at_A	0.6944	Apoa4	apolipoprotein A-IV	11808	ENSMUSG00000032080
1436504_x_at_A	0.6705	Apoa4	apolipoprotein A-IV	11808	ENSMUSG00000032080
1450660_at_A	-0.7058	Pts	6-pyruvoyl-tetrahydropterin synthase	19286	ENSMUSG00000032067
1421888_x_at_A	-0.6043	Aplp2	amyloid beta (A4) precursor-like protein 2	11804	ENSMUSG00000031996
1421887_a_at_A	-0.6178	Aplp2	amyloid beta (A4) precursor-like protein 2	11804	ENSMUSG00000031996
1428612_at_A	-0.5973	Atg7	autophagy related 7	74244	ENSMUSG00000030314
1418025_at_A	-0.5832	Bhlhe40	basic helix-loop-helix family, member e40	20893	ENSMUSG00000030103
1422906_at_A	-0.6336	Abcg2	ATP-binding cassette, sub-family G (WHITE), member 2	26357	ENSMUSG00000029802
1448143_at_A	-0.7461	Aldh2	aldehyde dehydrogenase 2, mitochondrial	11669	ENSMUSG00000029455
1421917_at_A	0.6613	Pdgfra	platelet derived growth factor receptor, alpha polypeptide	18595	ENSMUSG00000029231
1416526_a_at_A	-0.6172	Park7	Parkinson disease (autosomal recessive, early onset) 7	57320	ENSMUSG00000028964
1419979_s_at_A	0.6393	Creb3	cAMP responsive element binding protein 3	12913	ENSMUSG00000028466
1416185_a_at_A	-0.6724	Adh5	alcohol dehydrogenase 5 (class III), chi polypeptide	11532	ENSMUSG00000028138
1415727_at_A	-0.8409	Apoa1bp	apolipoprotein A-I binding protein	246703	ENSMUSG00000028070
1419493_a_at_A	0.6257	Tpd52	tumor protein D52	21985	ENSMUSG00000027506
1438183_x_at_A	-0.6474	Sord	sorbitol dehydrogenase	20322	ENSMUSG00000027227
1426423_at_A	-0.5876	Shmt2	serine hydroxymethyltransferase 2 (mitochondrial)	108037	ENSMUSG00000025403
1448539_a_at_A	-0.5867	Acy3	aspartoacylase (aminoacylase) 3	71670	ENSMUSG00000024866
1423717_at_A	-0.5972	Ak3	adenylate kinase 3	56248	ENSMUSG00000024782
1454887_at_A	0.6374	Pak2	p21 protein (Cdc42/Rac)-activated kinase 2	224105	ENSMUSG00000022781
1451015_at_A	-0.6327	Tkt	transketolase	21881	ENSMUSG00000021957
1439443_x_at_A	-0.623	Tkt	transketolase	21881	ENSMUSG00000021957
1417741_at_A	-0.7012	Pygl	liver glycogen phosphorylase	110095	ENSMUSG00000021069
1427552_a_at_A	-0.7273	Gstz1	glutathione transferase zeta 1 (maleylacetoacetate isomerase)	14874	ENSMUSG00000021033
1425178_s_at_A	-0.5917	Shmt1	serine hydroxymethyltransferase 1 (soluble)	20425	ENSMUSG00000020534
1422198_a_at_A	-0.6498	Shmt1	serine hydroxymethyltransferase 1 (soluble)	20425	ENSMUSG00000020534
1425179_at_A	-0.7503	Shmt1	serine hydroxymethyltransferase 1 (soluble)	20425	ENSMUSG00000020534
1425177_at_A	-0.6212	Shmt1	serine hydroxymethyltransferase 1 (soluble)	20425	ENSMUSG00000020534
1422558_at_A	-0.7428	Gamt	guanidinoacetate methyltransferase	14431	ENSMUSG00000020150
1418988_at_A	-0.7958	Pex7	peroxisomal biogenesis factor 7	18634	ENSMUSG00000020003
1423664_at_A	-0.6917	Qdpr	quinoid dihydropteridine reductase	110391	ENSMUSG00000015806
1448610_a_at_A	-0.7458	Sod2	superoxide dismutase 2, mitochondrial	20656	ENSMUSG00000006818
1417193_at_A	-0.8359	Sod2	superoxide dismutase 2, mitochondrial	20656	ENSMUSG00000006818
1423748_at_A	-0.6151	Pdk1	pyruvate dehydrogenase kinase, isoenzyme 1	228026	ENSMUSG00000006494
1417950_a_at_A	-0.6796	Apoa2	apolipoprotein A-II	11807	ENSMUSG00000005681
1438011_at_A	-0.6234	Pcyt1a	phosphate cytidylyltransferase 1, choline, alpha isoform	13026	ENSMUSG00000005615
1427474_s_at_A	-0.7192	Gstm3	glutathione S-transferase, mu 3	14864	ENSMUSG00000004038
1432466_a_at_A	-0.5842	Apoe	apolipoprotein E	11816	ENSMUSG00000002985
1418190_at_A	-0.6778	Pon1	paraoxonase 1	18979	ENSMUSG00000002588
1417327_at_A	0.6396	Cav2	caveolin 2	12390	ENSMUSG00000000058
molecular function::protein homodimerization activity::GO:0042803
C=557;O=37;E=13.16;R=2.81;rawP=1.53e-08;adjP=1.01e-06
Probe Set	r (liverPC1)	Symbol	Name	Entrez ID	Ensemble Gene ID
1417327_at_A	0.6396	Cav2	caveolin 2	12390	ENSMUSG00000000058
1418190_at_A	-0.6778	Pon1	paraoxonase 1	18979	ENSMUSG00000002588
1432466_a_at_A	-0.5842	Apoe	apolipoprotein E	11816	ENSMUSG00000002985
1427474_s_at_A	-0.7192	Gstm3	glutathione S-transferase, mu 3	14864	ENSMUSG00000004038
1438011_at_A	-0.6234	Pcyt1a	phosphate cytidylyltransferase 1, choline, alpha isoform	13026	ENSMUSG00000005615
1417950_a_at_A	-0.6796	Apoa2	apolipoprotein A-II	11807	ENSMUSG00000005681
1423748_at_A	-0.6151	Pdk1	pyruvate dehydrogenase kinase, isoenzyme 1	228026	ENSMUSG00000006494
1423664_at_A	-0.6917	Qdpr	quinoid dihydropteridine reductase	110391	ENSMUSG00000015806
1418988_at_A	-0.7958	Pex7	peroxisomal biogenesis factor 7	18634	ENSMUSG00000020003
1422558_at_A	-0.7428	Gamt	guanidinoacetate methyltransferase	14431	ENSMUSG00000020150
1425178_s_at_A	-0.5917	Shmt1	serine hydroxymethyltransferase 1 (soluble)	20425	ENSMUSG00000020534
1422198_a_at_A	-0.6498	Shmt1	serine hydroxymethyltransferase 1 (soluble)	20425	ENSMUSG00000020534
1425179_at_A	-0.7503	Shmt1	serine hydroxymethyltransferase 1 (soluble)	20425	ENSMUSG00000020534
1425177_at_A	-0.6212	Shmt1	serine hydroxymethyltransferase 1 (soluble)	20425	ENSMUSG00000020534
1427552_a_at_A	-0.7273	Gstz1	glutathione transferase zeta 1 (maleylacetoacetate isomerase)	14874	ENSMUSG00000021033
1417741_at_A	-0.7012	Pygl	liver glycogen phosphorylase	110095	ENSMUSG00000021069
1451015_at_A	-0.6327	Tkt	transketolase	21881	ENSMUSG00000021957
1439443_x_at_A	-0.623	Tkt	transketolase	21881	ENSMUSG00000021957
1419493_a_at_A	0.6257	Tpd52	tumor protein D52	21985	ENSMUSG00000027506
1415727_at_A	-0.8409	Apoa1bp	apolipoprotein A-I binding protein	246703	ENSMUSG00000028070
1416185_a_at_A	-0.6724	Adh5	alcohol dehydrogenase 5 (class III), chi polypeptide	11532	ENSMUSG00000028138
1419979_s_at_A	0.6393	Creb3	cAMP responsive element binding protein 3	12913	ENSMUSG00000028466
1416526_a_at_A	-0.6172	Park7	Parkinson disease (autosomal recessive, early onset) 7	57320	ENSMUSG00000028964
1421917_at_A	0.6613	Pdgfra	platelet derived growth factor receptor, alpha polypeptide	18595	ENSMUSG00000029231
1422906_at_A	-0.6336	Abcg2	ATP-binding cassette, sub-family G (WHITE), member 2	26357	ENSMUSG00000029802
1418025_at_A	-0.5832	Bhlhe40	basic helix-loop-helix family, member e40	20893	ENSMUSG00000030103
1428612_at_A	-0.5973	Atg7	autophagy related 7	74244	ENSMUSG00000030314
1450660_at_A	-0.7058	Pts	6-pyruvoyl-tetrahydropterin synthase	19286	ENSMUSG00000032067
1417761_at_A	0.6944	Apoa4	apolipoprotein A-IV	11808	ENSMUSG00000032080
1436504_x_at_A	0.6705	Apoa4	apolipoprotein A-IV	11808	ENSMUSG00000032080
1454837_at_A	0.6306	Cln6	ceroid-lipofuscinosis, neuronal 6	76524	ENSMUSG00000032245
1416368_at_A	-0.8171	Gsta4	glutathione S-transferase, alpha 4	14860	ENSMUSG00000032348
1427931_s_at_A	-0.6035	Pdxk	pyridoxal (pyridoxine, vitamin B6) kinase	216134	ENSMUSG00000032788
1452583_s_at_A	-0.6318	Galm	galactose mutarotase	319625	ENSMUSG00000035473
1452582_at_A	-0.7395	Galm	galactose mutarotase	319625	ENSMUSG00000035473
1424737_at_A	-0.6157	Thrsp	thyroid hormone responsive	21835	ENSMUSG00000035686
1426858_at_A	0.5818	Inhbb	inhibin beta-B	16324	ENSMUSG00000037035
1448629_at_A	0.6727	Hps4	Hermansky-Pudlak syndrome 4 homolog (human)	192232	ENSMUSG00000042328
1424122_s_at_A	-0.648	Commd1	COMM domain containing 1	17846	ENSMUSG00000051355
1451501_a_at_A	-0.6992	Ghr	growth hormone receptor	14600	ENSMUSG00000055737
1416416_x_at_A	-0.7074	Gstm1	glutathione S-transferase, mu 1	14862	ENSMUSG00000058135
1425626_at_A	-0.7329	Gstm1	glutathione S-transferase, mu 1	14862	ENSMUSG00000058135
1425627_x_at_A	-0.6554	Gstm1	glutathione S-transferase, mu 1	14862	ENSMUSG00000058135
1448330_at_A	-0.7111	Gstm1	glutathione S-transferase, mu 1	14862	ENSMUSG00000058135
1460228_at_A	-0.6305	Usf2	upstream transcription factor 2	22282	ENSMUSG00000058239
1416225_at_A	-0.5855	Adh1	alcohol dehydrogenase 1 (class I)	11522	ENSMUSG00000074207
molecular function::antioxidant activity::GO:0016209
C=52;O=11;E=1.23;R=8.95;rawP=2.83e-08;adjP=1.60e-06
Probe Set	r (liverPC1)	Symbol	Name	Entrez ID	Ensemble Gene ID
1417633_at_A	0.6438	Sod3	superoxide dismutase 3, extracellular	20657	ENSMUSG00000072941
1436448_a_at_A	0.5934	Ptgs1	prostaglandin-endoperoxide synthase 1	19224	ENSMUSG00000047250
1417761_at_A	0.6944	Apoa4	apolipoprotein A-IV	11808	ENSMUSG00000032080
1436504_x_at_A	0.6705	Apoa4	apolipoprotein A-IV	11808	ENSMUSG00000032080
1452823_at_A	-0.7497	Gstk1	glutathione S-transferase kappa 1	76263	ENSMUSG00000029864
1416526_a_at_A	-0.6172	Park7	Parkinson disease (autosomal recessive, early onset) 7	57320	ENSMUSG00000028964
1451124_at_A	-0.7375	Sod1	superoxide dismutase 1, soluble	20655	ENSMUSG00000022982
1448610_a_at_A	-0.7458	Sod2	superoxide dismutase 2, mitochondrial	20656	ENSMUSG00000006818
1417193_at_A	-0.8359	Sod2	superoxide dismutase 2, mitochondrial	20656	ENSMUSG00000006818
1418506_a_at_A	-0.5997	Prdx2	peroxiredoxin 2	21672	ENSMUSG00000005161
1432466_a_at_A	-0.5842	Apoe	apolipoprotein E	11816	ENSMUSG00000002985
1418186_at_A	-0.9158	Gstt1	glutathione S-transferase, theta 1	14871	ENSMUSG00000001663
1449623_at_A	-0.5965	Txnrd3	thioredoxin reductase 3	232223	ENSMUSG00000000811
1423869_s_at_A	-0.6309	Txnrd3	thioredoxin reductase 3	232223	ENSMUSG00000000811
molecular function::oxidoreductase activity, acting on CH-OH group of donors::GO:0016614
C=128;O=16;E=3.03;R=5.29;rawP=5.84e-08;adjP=2.88e-06
Probe Set	r (liverPC1)	Symbol	Name	Entrez ID	Ensemble Gene ID
1448172_at_A	-0.6789	Mdh1	malate dehydrogenase 1, NAD (soluble)	17449	ENSMUSG00000020321
1424858_at_A	-0.6691	L2hgdh	L-2-hydroxyglutarate dehydrogenase	217666	ENSMUSG00000020988
1417085_at_A	-0.6063	Akr1c6	aldo-keto reductase family 1, member C6	83702	ENSMUSG00000021210
1418672_at_A	-0.689	Akr1c13	aldo-keto reductase family 1, member C13	27384	ENSMUSG00000021213
1450455_s_at_A	-0.6483	Akr1c13	aldo-keto reductase family 1, member C13	27384	ENSMUSG00000021213
1438183_x_at_A	-0.6474	Sord	sorbitol dehydrogenase	20322	ENSMUSG00000027227
1455972_x_at_A	-0.5987	Hadh	hydroxyacyl-Coenzyme A dehydrogenase	15107	ENSMUSG00000027984
1416185_a_at_A	-0.6724	Adh5	alcohol dehydrogenase 5 (class III), chi polypeptide	11532	ENSMUSG00000028138
1451035_a_at_A	-0.6478	Akr1a1	aldo-keto reductase family 1, member A1 (aldehyde reductase)	58810	ENSMUSG00000028692
1430123_a_at_A	-0.6257	Akr1a1	aldo-keto reductase family 1, member A1 (aldehyde reductase)	58810	ENSMUSG00000028692
1435011_x_at_A	-0.6408	Akr1a1	aldo-keto reductase family 1, member A1 (aldehyde reductase)	58810	ENSMUSG00000028692
1430124_x_at_A	-0.7015	Akr1a1	aldo-keto reductase family 1, member A1 (aldehyde reductase)	58810	ENSMUSG00000028692
1423780_at_A	-0.7459	Hibadh	3-hydroxyisobutyrate dehydrogenase	58875	ENSMUSG00000029776
1435967_s_at_A	-0.6478	Hibadh	3-hydroxyisobutyrate dehydrogenase	58875	ENSMUSG00000029776
1419906_at_A	-0.5906	Hpgd	hydroxyprostaglandin dehydrogenase 15 (NAD)	15446	ENSMUSG00000031613
1418979_at_A	-0.5843	Akr1c14	aldo-keto reductase family 1, member C14	105387	ENSMUSG00000033715
1422070_at_A	-0.6058	Adh4	alcohol dehydrogenase 4 (class II), pi polypeptide	26876	ENSMUSG00000037797
1419456_at_A	-0.5989	Dcxr	dicarbonyl L-xylulose reductase	67880	ENSMUSG00000039450
1425387_at_A	-0.6329	Akr1c20	aldo-keto reductase family 1, member C20	116852	ENSMUSG00000054757
1460232_s_at_A	-0.5813	Hsd3b2	hydroxy-delta-5-steroid dehydrogenase, 3 beta- and steroid delta-isomerase 2	15493	ENSMUSG00000063730
1416225_at_A	-0.5855	Adh1	alcohol dehydrogenase 1 (class I)	11522	ENSMUSG00000074207
molecular function::oxidoreductase activity, acting on the CH-OH group of donors, NAD or NADP as acceptor::GO:0016616
C=118;O=15;E=2.79;R=5.38;rawP=1.21e-07;adjP=5.31e-06
Probe Set	r (liverPC1)	Symbol	Name	Entrez ID	Ensemble Gene ID
1416225_at_A	-0.5855	Adh1	alcohol dehydrogenase 1 (class I)	11522	ENSMUSG00000074207
1460232_s_at_A	-0.5813	Hsd3b2	hydroxy-delta-5-steroid dehydrogenase, 3 beta- and steroid delta-isomerase 2	15493	ENSMUSG00000063730
1425387_at_A	-0.6329	Akr1c20	aldo-keto reductase family 1, member C20	116852	ENSMUSG00000054757
1419456_at_A	-0.5989	Dcxr	dicarbonyl L-xylulose reductase	67880	ENSMUSG00000039450
1422070_at_A	-0.6058	Adh4	alcohol dehydrogenase 4 (class II), pi polypeptide	26876	ENSMUSG00000037797
1418979_at_A	-0.5843	Akr1c14	aldo-keto reductase family 1, member C14	105387	ENSMUSG00000033715
1419906_at_A	-0.5906	Hpgd	hydroxyprostaglandin dehydrogenase 15 (NAD)	15446	ENSMUSG00000031613
1423780_at_A	-0.7459	Hibadh	3-hydroxyisobutyrate dehydrogenase	58875	ENSMUSG00000029776
1435967_s_at_A	-0.6478	Hibadh	3-hydroxyisobutyrate dehydrogenase	58875	ENSMUSG00000029776
1451035_a_at_A	-0.6478	Akr1a1	aldo-keto reductase family 1, member A1 (aldehyde reductase)	58810	ENSMUSG00000028692
1430123_a_at_A	-0.6257	Akr1a1	aldo-keto reductase family 1, member A1 (aldehyde reductase)	58810	ENSMUSG00000028692
1435011_x_at_A	-0.6408	Akr1a1	aldo-keto reductase family 1, member A1 (aldehyde reductase)	58810	ENSMUSG00000028692
1430124_x_at_A	-0.7015	Akr1a1	aldo-keto reductase family 1, member A1 (aldehyde reductase)	58810	ENSMUSG00000028692
1416185_a_at_A	-0.6724	Adh5	alcohol dehydrogenase 5 (class III), chi polypeptide	11532	ENSMUSG00000028138
1455972_x_at_A	-0.5987	Hadh	hydroxyacyl-Coenzyme A dehydrogenase	15107	ENSMUSG00000027984
1438183_x_at_A	-0.6474	Sord	sorbitol dehydrogenase	20322	ENSMUSG00000027227
1418672_at_A	-0.689	Akr1c13	aldo-keto reductase family 1, member C13	27384	ENSMUSG00000021213
1450455_s_at_A	-0.6483	Akr1c13	aldo-keto reductase family 1, member C13	27384	ENSMUSG00000021213
1417085_at_A	-0.6063	Akr1c6	aldo-keto reductase family 1, member C6	83702	ENSMUSG00000021210
1448172_at_A	-0.6789	Mdh1	malate dehydrogenase 1, NAD (soluble)	17449	ENSMUSG00000020321
molecular function::oxidoreductase activity, acting on NADH or NADPH, quinone or similar compound as acceptor::GO:0016655
C=29;O=8;E=0.69;R=11.67;rawP=2.52e-07;adjP=9.95e-06
Probe Set	r (liverPC1)	Symbol	Name	Entrez ID	Ensemble Gene ID
1423737_at_A	-0.6401	Ndufs3	NADH dehydrogenase (ubiquinone) Fe-S protein 3	68349	ENSMUSG00000005510
1417085_at_A	-0.6063	Akr1c6	aldo-keto reductase family 1, member C6	83702	ENSMUSG00000021210
1448198_a_at_A	-0.7165	Ndufb8	NADH dehydrogenase (ubiquinone) 1 beta subcomplex 8	67264	ENSMUSG00000025204
1451398_at_A	-0.6962	Cbr4	carbonyl reductase 4	234309	ENSMUSG00000031641
1422070_at_A	-0.6058	Adh4	alcohol dehydrogenase 4 (class II), pi polypeptide	26876	ENSMUSG00000037797
1419456_at_A	-0.5989	Dcxr	dicarbonyl L-xylulose reductase	67880	ENSMUSG00000039450
1422976_x_at_A	-0.6648	Ndufa7	NADH dehydrogenase (ubiquinone) 1 alpha subcomplex, 7 (B14.5a)	66416	ENSMUSG00000041881
1428360_x_at_A	-0.6224	Ndufa7	NADH dehydrogenase (ubiquinone) 1 alpha subcomplex, 7 (B14.5a)	66416	ENSMUSG00000041881
1455283_x_at_A	-0.6912	Ndufs8	NADH dehydrogenase (ubiquinone) Fe-S protein 8	225887	ENSMUSG00000059734
1434579_x_at_A	-0.6826	Ndufs8	NADH dehydrogenase (ubiquinone) Fe-S protein 8	225887	ENSMUSG00000059734
1423907_a_at_A	-0.6374	Ndufs8	NADH dehydrogenase (ubiquinone) Fe-S protein 8	225887	ENSMUSG00000059734
1423908_at_A	-0.7999	Ndufs8	NADH dehydrogenase (ubiquinone) Fe-S protein 8	225887	ENSMUSG00000059734
cellular component::mitochondrion::GO:0005739
C=1506;O=103;E=35.70;R=2.89;rawP=1.04e-23;adjP=2.43e-21
Probe Set	r (liverPC1)	Symbol	Name	Entrez ID	Ensemble Gene ID
1416225_at_A	-0.5855	Adh1	alcohol dehydrogenase 1 (class I)	11522	ENSMUSG00000074207
1420642_a_at_A	-0.6252	Romo1	reactive oxygen species modulator 1	67067	ENSMUSG00000067847
1460232_s_at_A	-0.5813	Hsd3b2	hydroxy-delta-5-steroid dehydrogenase, 3 beta- and steroid delta-isomerase 2	15493	ENSMUSG00000063730
1427441_a_at_A	-0.6376	Suclg2	succinate-Coenzyme A ligase, GDP-forming, beta subunit	20917	ENSMUSG00000061838
1419040_at_A	-0.6144	Cyp2d22	cytochrome P450, family 2, subfamily d, polypeptide 22	56448	ENSMUSG00000061740
1419039_at_A	-0.5901	Cyp2d22	cytochrome P450, family 2, subfamily d, polypeptide 22	56448	ENSMUSG00000061740
1455283_x_at_A	-0.6912	Ndufs8	NADH dehydrogenase (ubiquinone) Fe-S protein 8	225887	ENSMUSG00000059734
1434579_x_at_A	-0.6826	Ndufs8	NADH dehydrogenase (ubiquinone) Fe-S protein 8	225887	ENSMUSG00000059734
1423907_a_at_A	-0.6374	Ndufs8	NADH dehydrogenase (ubiquinone) Fe-S protein 8	225887	ENSMUSG00000059734
1423908_at_A	-0.7999	Ndufs8	NADH dehydrogenase (ubiquinone) Fe-S protein 8	225887	ENSMUSG00000059734
1434145_s_at_A	-0.5863	Serhl	serine hydrolase-like	68607	ENSMUSG00000058586
1419495_at_A	-0.6624	Immp2l	IMP2 inner mitochondrial membrane peptidase-like (S. cerevisiae)	93757	ENSMUSG00000056899
1451501_a_at_A	-0.6992	Ghr	growth hormone receptor	14600	ENSMUSG00000055737
1448856_a_at_A	-0.6535	Msra	methionine sulfoxide reductase A	110265	ENSMUSG00000054733
1460167_at_A	-0.8222	Aldh7a1	aldehyde dehydrogenase family 7, member A1	110695	ENSMUSG00000053644
1434053_x_at_A	-0.6726	Atp5k	ATP synthase, H+ transporting, mitochondrial F1F0 complex, subunit e	11958	ENSMUSG00000050856
1450640_x_at_A	-0.6323	Atp5k	ATP synthase, H+ transporting, mitochondrial F1F0 complex, subunit e	11958	ENSMUSG00000050856
1422525_at_A	-0.596	Atp5k	ATP synthase, H+ transporting, mitochondrial F1F0 complex, subunit e	11958	ENSMUSG00000050856
1424373_at_A	0.6923	Armcx3	armadillo repeat containing, X-linked 3	71703	ENSMUSG00000049047
1425230_at_A	-0.6015	Nags	N-acetylglutamate synthase	217214	ENSMUSG00000048217
1430326_s_at_A	-0.63	Uqcrq	ubiquinol-cytochrome c reductase, complex III subunit VII	22272	ENSMUSG00000044894
1422976_x_at_A	-0.6648	Ndufa7	NADH dehydrogenase (ubiquinone) 1 alpha subcomplex, 7 (B14.5a)	66416	ENSMUSG00000041881
1428360_x_at_A	-0.6224	Ndufa7	NADH dehydrogenase (ubiquinone) 1 alpha subcomplex, 7 (B14.5a)	66416	ENSMUSG00000041881
1419618_at_A	-0.629	Bbox1	butyrobetaine (gamma), 2-oxoglutarate dioxygenase 1 (gamma-butyrobetaine hydroxylase)	170442	ENSMUSG00000041660
1451405_at_A	-0.751	Pcca	propionyl-Coenzyme A carboxylase, alpha polypeptide	110821	ENSMUSG00000041650
1418862_at_A	-0.5994	Echdc3	enoyl Coenzyme A hydratase domain containing 3	67856	ENSMUSG00000039063
1416269_at_A	-0.6002	Atp5j2	ATP synthase, H+ transporting, mitochondrial F0 complex, subunit F2	57423	ENSMUSG00000038690
1435395_s_at_A	-0.6085	Atp5j2	ATP synthase, H+ transporting, mitochondrial F0 complex, subunit F2	57423	ENSMUSG00000038690
1449214_a_at_A	-0.6089	Opa1	optic atrophy 1	74143	ENSMUSG00000038084
1438606_a_at_A	0.6185	Clic4	chloride intracellular channel 4 (mitochondrial)	29876	ENSMUSG00000037242
1418127_a_at_A	-0.6401	Aifm1	apoptosis-inducing factor, mitochondrion-associated 1	26926	ENSMUSG00000036932
1432099_a_at_A	-0.5878	Prodh2	proline dehydrogenase (oxidase) 2	56189	ENSMUSG00000036892
1428146_s_at_A	-0.6128	Acaa2	acetyl-Coenzyme A acyltransferase 2 (mitochondrial 3-oxoacyl-Coenzyme A thiolase)	52538	ENSMUSG00000036880
1428145_at_A	-0.6596	Acaa2	acetyl-Coenzyme A acyltransferase 2 (mitochondrial 3-oxoacyl-Coenzyme A thiolase)	52538	ENSMUSG00000036880
1419687_at_A	-0.783	Macrod1	MACRO domain containing 1	107227	ENSMUSG00000036278
1416112_at_A	-0.5988	Cox8a	cytochrome c oxidase, subunit VIIIa	12868	ENSMUSG00000035885
1448222_x_at_A	-0.6135	Cox8a	cytochrome c oxidase, subunit VIIIa	12868	ENSMUSG00000035885
1438629_x_at_A	0.6199	Grn	granulin	14824	ENSMUSG00000034708
1448148_at_A	0.6155	Grn	granulin	14824	ENSMUSG00000034708
1456567_x_at_A	0.6156	Grn	granulin	14824	ENSMUSG00000034708
1456748_a_at_A	-0.8316	Nipsnap1	4-nitrophenylphosphatase domain and non-neuronal SNAP25-like protein homolog 1 (C. elegans)	18082	ENSMUSG00000034285
1448465_at_A	-0.8246	Nipsnap1	4-nitrophenylphosphatase domain and non-neuronal SNAP25-like protein homolog 1 (C. elegans)	18082	ENSMUSG00000034285
1438477_a_at_A	-0.6377	Mcee	methylmalonyl CoA epimerase	73724	ENSMUSG00000033429
1450969_at_A	-0.6162	Pccb	propionyl Coenzyme A carboxylase, beta polypeptide	66904	ENSMUSG00000032527
1449014_at_A	-0.6689	Lactb	lactamase, beta	80907	ENSMUSG00000032370
1416368_at_A	-0.8171	Gsta4	glutathione S-transferase, alpha 4	14860	ENSMUSG00000032348
1450660_at_A	-0.7058	Pts	6-pyruvoyl-tetrahydropterin synthase	19286	ENSMUSG00000032067
1449108_at_A	-0.6428	Fdx1	ferredoxin 1	14148	ENSMUSG00000032051
1448844_at_A	-0.6591	Cyb5b	cytochrome b5 type B	66427	ENSMUSG00000031924
1417766_at_A	-0.6437	Cyb5b	cytochrome b5 type B	66427	ENSMUSG00000031924
1417767_at_A	-0.8105	Cyb5b	cytochrome b5 type B	66427	ENSMUSG00000031924
1451398_at_A	-0.6962	Cbr4	carbonyl reductase 4	234309	ENSMUSG00000031641
1436615_a_at_A	-0.6531	Otc	ornithine transcarbamylase	18416	ENSMUSG00000031173
1420525_a_at_A	-0.7246	Otc	ornithine transcarbamylase	18416	ENSMUSG00000031173
1416057_at_A	-0.6986	Ndufb11	NADH dehydrogenase (ubiquinone) 1 beta subcomplex, 11	104130	ENSMUSG00000031059
1450866_a_at_A	0.6441	Mrpl17	mitochondrial ribosomal protein L17	27397	ENSMUSG00000030879
1431284_a_at_A	0.5901	Spns1	spinster homolog 1	73658	ENSMUSG00000030741
1428684_at_A	-0.6047	Tamm41	TAM41, mitochondrial translocator assembly and maintenance protein, homolog (S. cerevisiae)	68971	ENSMUSG00000030316
1424400_a_at_A	-0.6355	Aldh1l1	aldehyde dehydrogenase 1 family, member L1	107747	ENSMUSG00000030088
1452823_at_A	-0.7497	Gstk1	glutathione S-transferase kappa 1	76263	ENSMUSG00000029864
1423780_at_A	-0.7459	Hibadh	3-hydroxyisobutyrate dehydrogenase	58875	ENSMUSG00000029776
1435967_s_at_A	-0.6478	Hibadh	3-hydroxyisobutyrate dehydrogenase	58875	ENSMUSG00000029776
1424085_at_A	-0.6911	Ndufa4	NADH dehydrogenase (ubiquinone) 1 alpha subcomplex, 4	17992	ENSMUSG00000029632
1425753_a_at_A	0.6355	Ung	uracil DNA glycosylase	22256	ENSMUSG00000029591
1435097_at_A	-0.5982	Mmab	methylmalonic aciduria (cobalamin deficiency) type B homolog (human)	77697	ENSMUSG00000029575
1448143_at_A	-0.7461	Aldh2	aldehyde dehydrogenase 2, mitochondrial	11669	ENSMUSG00000029455
1416526_a_at_A	-0.6172	Park7	Parkinson disease (autosomal recessive, early onset) 7	57320	ENSMUSG00000028964
1423865_at_A	-0.5851	Slc44a1	solute carrier family 44, member 1	100434	ENSMUSG00000028412
1423644_at_A	-0.6828	Aco1	aconitase 1	11428	ENSMUSG00000028405
1416185_a_at_A	-0.6724	Adh5	alcohol dehydrogenase 5 (class III), chi polypeptide	11532	ENSMUSG00000028138
1415727_at_A	-0.8409	Apoa1bp	apolipoprotein A-I binding protein	246703	ENSMUSG00000028070
1455972_x_at_A	-0.5987	Hadh	hydroxyacyl-Coenzyme A dehydrogenase	15107	ENSMUSG00000027984
1417227_at_A	-0.6176	Mccc1	methylcrotonoyl-Coenzyme A carboxylase 1 (alpha)	72039	ENSMUSG00000027709
1418238_at_A	-0.7008	Ivd	isovaleryl coenzyme A dehydrogenase	56357	ENSMUSG00000027332
1438183_x_at_A	-0.6474	Sord	sorbitol dehydrogenase	20322	ENSMUSG00000027227
1424661_at_A	-0.6208	Pmpca	peptidase (mitochondrial processing) alpha	66865	ENSMUSG00000026926
1448934_at_A	-0.6479	Ndufa10	NADH dehydrogenase (ubiquinone) 1 alpha subcomplex 10	67273	ENSMUSG00000026260
1448910_at_A	-0.7122	Pecr	peroxisomal trans-2-enoyl-CoA reductase	111175	ENSMUSG00000026189
1439167_at_A	-0.5853	Pecr	peroxisomal trans-2-enoyl-CoA reductase	111175	ENSMUSG00000026189
1451399_at_A	-0.5828	Pnkd	paroxysmal nonkinesiogenic dyskinesia	56695	ENSMUSG00000026179
1416954_at_A	-0.7127	Slc25a10	solute carrier family 25 (mitochondrial carrier, dicarboxylate transporter), member 10	27376	ENSMUSG00000025792
1416955_at_A	-0.798	Slc25a10	solute carrier family 25 (mitochondrial carrier, dicarboxylate transporter), member 10	27376	ENSMUSG00000025792
1416058_s_at_A	-0.6221	Atp5c1	ATP synthase, H+ transporting, mitochondrial F1 complex, gamma polypeptide 1	11949	ENSMUSG00000025781
1418384_at_A	-0.6258	Apool	apolipoprotein O-like	68117	ENSMUSG00000025525
1426423_at_A	-0.5876	Shmt2	serine hydroxymethyltransferase 2 (mitochondrial)	108037	ENSMUSG00000025403
1415709_s_at_A	0.5973	Gbf1	golgi-specific brefeldin A-resistance factor 1	107338	ENSMUSG00000025224
1448198_a_at_A	-0.7165	Ndufb8	NADH dehydrogenase (ubiquinone) 1 beta subcomplex 8	67264	ENSMUSG00000025204
1423717_at_A	-0.5972	Ak3	adenylate kinase 3	56248	ENSMUSG00000024782
1416727_a_at_A	-0.6519	Cyb5	cytochrome b-5	109672	ENSMUSG00000024646
1448685_at_A	-0.612	2900010M23Rik	RIKEN cDNA 2900010M23 gene	67267	ENSMUSG00000024208
1424628_a_at_A	-0.5967	Ndufv3	NADH dehydrogenase (ubiquinone) flavoprotein 3	78330	ENSMUSG00000024038
1435630_s_at_A	-0.7001	Acat2	acetyl-Coenzyme A acetyltransferase 2	110460	ENSMUSG00000023832
1451124_at_A	-0.7375	Sod1	superoxide dismutase 1, soluble	20655	ENSMUSG00000022982
1416143_at_A	-0.6314	Atp5j	ATP synthase, H+ transporting, mitochondrial F0 complex, subunit F	11957	ENSMUSG00000022890
1428076_s_at_A	-0.6332	Ndufb4	NADH dehydrogenase (ubiquinone) 1 beta subcomplex 4	68194	ENSMUSG00000022820
1452584_at_A	-0.6587	1500032L24Rik	RIKEN cDNA 1500032L24 gene	69029	ENSMUSG00000022452
1436803_a_at_A	-0.6196	Ndufb9	NADH dehydrogenase (ubiquinone) 1 beta subcomplex, 9	66218	ENSMUSG00000022354
1452184_at_A	-0.6797	Ndufb9	NADH dehydrogenase (ubiquinone) 1 beta subcomplex, 9	66218	ENSMUSG00000022354
1433603_at_A	-0.6636	Ndufs6	NADH dehydrogenase (ubiquinone) Fe-S protein 6	407785	ENSMUSG00000021606
1426689_s_at_A	-0.7027	Sdha	succinate dehydrogenase complex, subunit A, flavoprotein (Fp)	66945	ENSMUSG00000021577
1455997_a_at_A	-0.643	Uqcrb	ubiquinol-cytochrome c reductase binding protein	67530	ENSMUSG00000021520
1416479_a_at_A	-0.6244	Tmem14c	transmembrane protein 14C	66154	ENSMUSG00000021361
1427552_a_at_A	-0.7273	Gstz1	glutathione transferase zeta 1 (maleylacetoacetate isomerase)	14874	ENSMUSG00000021033
1424858_at_A	-0.6691	L2hgdh	L-2-hydroxyglutarate dehydrogenase	217666	ENSMUSG00000020988
1425178_s_at_A	-0.5917	Shmt1	serine hydroxymethyltransferase 1 (soluble)	20425	ENSMUSG00000020534
1422198_a_at_A	-0.6498	Shmt1	serine hydroxymethyltransferase 1 (soluble)	20425	ENSMUSG00000020534
1425179_at_A	-0.7503	Shmt1	serine hydroxymethyltransferase 1 (soluble)	20425	ENSMUSG00000020534
1425177_at_A	-0.6212	Shmt1	serine hydroxymethyltransferase 1 (soluble)	20425	ENSMUSG00000020534
1448172_at_A	-0.6789	Mdh1	malate dehydrogenase 1, NAD (soluble)	17449	ENSMUSG00000020321
1448292_at_A	-0.6585	Uqcr11	ubiquinol-cytochrome c reductase, complex III subunit XI	66594	ENSMUSG00000020163
1418583_at_A	-0.6077	Hint3	histidine triad nucleotide binding protein 3	66847	ENSMUSG00000019791
1416367_at_A	-0.6703	1110001J03Rik	RIKEN cDNA 1110001J03 gene	66117	ENSMUSG00000019689
1422186_s_at_A	-0.7891	Cyb5r3	cytochrome b5 reductase 3	109754	ENSMUSG00000018042
1422185_a_at_A	-0.7953	Cyb5r3	cytochrome b5 reductase 3	109754	ENSMUSG00000018042
1416567_s_at_A	-0.582	Atp5e	ATP synthase, H+ transporting, mitochondrial F1 complex, epsilon subunit	67126	ENSMUSG00000016252
1423664_at_A	-0.6917	Qdpr	quinoid dihydropteridine reductase	110391	ENSMUSG00000015806
1415970_at_A	-0.6381	Cox6c	cytochrome c oxidase, subunit VIc	12864	ENSMUSG00000014313
1448610_a_at_A	-0.7458	Sod2	superoxide dismutase 2, mitochondrial	20656	ENSMUSG00000006818
1417193_at_A	-0.8359	Sod2	superoxide dismutase 2, mitochondrial	20656	ENSMUSG00000006818
1417316_at_A	-0.6306	Acot13	acyl-CoA thioesterase 13	66834	ENSMUSG00000006717
1423748_at_A	-0.6151	Pdk1	pyruvate dehydrogenase kinase, isoenzyme 1	228026	ENSMUSG00000006494
1416170_at_A	-0.6963	Trap1	TNF receptor-associated protein 1	68015	ENSMUSG00000005981
1423737_at_A	-0.6401	Ndufs3	NADH dehydrogenase (ubiquinone) Fe-S protein 3	68349	ENSMUSG00000005510
1418506_a_at_A	-0.5997	Prdx2	peroxiredoxin 2	21672	ENSMUSG00000005161
1416334_at_A	-0.6199	Wwox	WW domain-containing oxidoreductase	80707	ENSMUSG00000004637
1416834_x_at_A	-0.6318	Ndufb2	NADH dehydrogenase (ubiquinone) 1 beta subcomplex, 2	68198	ENSMUSG00000002416
1448483_a_at_A	-0.64	Ndufb2	NADH dehydrogenase (ubiquinone) 1 beta subcomplex, 2	68198	ENSMUSG00000002416
1450612_a_at_A	-0.6181	Pemt	phosphatidylethanolamine N-methyltransferase	18618	ENSMUSG00000000301
1426264_at_A	-0.623	Dlat	dihydrolipoamide S-acetyltransferase (E2 component of pyruvate dehydrogenase complex)	235339	ENSMUSG00000000168
1426265_x_at_A	-0.6166	Dlat	dihydrolipoamide S-acetyltransferase (E2 component of pyruvate dehydrogenase complex)	235339	ENSMUSG00000000168
cellular component::cytoplasmic part::GO:0044444
C=5300;O=215;E=125.63;R=1.71;rawP=7.13e-21;adjP=8.34e-19
[truncated: 1,105 more rows]
